# Supplementary material for: The Deinococcus protease PprI senses DNA damage by directly interacting with single-stranded DNA
Source: Nat Commun. 2024 Feb 29;15:1892. doi: 10.1038/s41467-024-46208-9 (PMC10904395; doi:10.1038/s41467-024-46208-9)
Supplement: Supplementary file 4 — Supplementary Dataset 1 [file 41467_2024_46208_MOESM4_ESM.zip]

Archive with 6 entries (6 files):
- coordinates_maps_validation_revised/apo_8SLM_revised.mtz
- coordinates_maps_validation_revised/apo_8SLM_revised.pdb
- coordinates_maps_validation_revised/apo-8SLM_revised.pdf
- coordinates_maps_validation_revised/PprI-ssDNA_8SLN_revised.mtz
- coordinates_maps_validation_revised/PprI-ssDNA_8SLN_revised.pdb
- coordinates_maps_validation_revised/PprI-ssDNA_8SLN_revised.pdf
