# Supplementary material for: The Deinococcus protease PprI senses DNA damage by directly interacting with single-stranded DNA
Source: Nat Commun. 2024 Feb 29;15:1892. doi: 10.1038/s41467-024-46208-9 (PMC10904395; doi:10.1038/s41467-024-46208-9)
Supplement: Supplementary file 4 — Supplementary Dataset 1 [file 41467_2024_46208_MOESM4_ESM.zip › coordinates_maps_validation_revised/apo_8SLM_revised.pdb]

REMARK   3                                                                      
REMARK   3 REFINEMENT.                                                          
REMARK   3   PROGRAM     : PHENIX (1.19.2_4158: ???)                            
REMARK   3   AUTHORS     : Adams,Afonine,Bunkoczi,Burnley,Chen,Dar,Davis,       
REMARK   3               : Draizen,Echols,Gildea,Gros,Grosse-Kunstleve,Headd,   
REMARK   3               : Hintze,Hung,Ioerger,Liebschner,McCoy,McKee,Moriarty, 
REMARK   3               : Oeffner,Poon,Read,Richardson,Richardson,Sacchettini, 
REMARK   3               : Sauter,Sobolev,Storoni,Terwilliger,Williams,Zwart    
REMARK   3                                                                      
REMARK   3  X-RAY DATA.                                                         
REMARK   3                                                                      
REMARK   3  REFINEMENT TARGET : ML                                              
REMARK   3                                                                      
REMARK   3  DATA USED IN REFINEMENT.                                            
REMARK   3   RESOLUTION RANGE HIGH (ANGSTROMS) : 2.81                           
REMARK   3   RESOLUTION RANGE LOW  (ANGSTROMS) : 29.33                          
REMARK   3   MIN(FOBS/SIGMA_FOBS)              : 1.35                           
REMARK   3   COMPLETENESS FOR RANGE        (%) : 97.04                          
REMARK   3   NUMBER OF REFLECTIONS             : 10704                          
REMARK   3   NUMBER OF REFLECTIONS (NON-ANOMALOUS) : 10704                      
REMARK   3                                                                      
REMARK   3  FIT TO DATA USED IN REFINEMENT.                                     
REMARK   3   R VALUE     (WORKING + TEST SET) : 0.2489                          
REMARK   3   R VALUE            (WORKING SET) : 0.2470                          
REMARK   3   FREE R VALUE                     : 0.2842                          
REMARK   3   FREE R VALUE TEST SET SIZE   (%) : 4.91                            
REMARK   3   FREE R VALUE TEST SET COUNT      : 526                             
REMARK   3                                                                      
REMARK   3  FIT TO DATA USED IN REFINEMENT (IN BINS).                           
REMARK   3   BIN  RESOLUTION RANGE  COMPL.    NWORK NFREE   RWORK  RFREE  CCWOR 
REMARK   3     1   29.33 -    4.46    0.93     2565   135  0.2278 0.2484   0.89 
REMARK   3     2    4.46 -    3.54    0.98     2543   136  0.2398 0.3162   0.88 
REMARK   3     3    3.54 -    3.09    0.99     2536   128  0.2866 0.3307   0.83 
REMARK   3     4    3.09 -    2.81    0.99     2534   127  0.3094 0.2962   0.75 
REMARK   3                                                                      
REMARK   3  BULK SOLVENT MODELLING.                                             
REMARK   3   METHOD USED        : FLAT BULK SOLVENT MODEL                       
REMARK   3   SOLVENT RADIUS     : 1.11                                          
REMARK   3   SHRINKAGE RADIUS   : 0.90                                          
REMARK   3   GRID STEP FACTOR   : 4.00                                          
REMARK   3                                                                      
REMARK   3  ERROR ESTIMATES.                                                    
REMARK   3   COORDINATE ERROR (MAXIMUM-LIKELIHOOD BASED)     : 0.36             
REMARK   3   PHASE ERROR (DEGREES, MAXIMUM-LIKELIHOOD BASED) : 29.90            
REMARK   3                                                                      
REMARK   3  STRUCTURE FACTORS CALCULATION ALGORITHM : FFT                       
REMARK   3  B VALUES.                                                           
REMARK   3   FROM WILSON PLOT           (A**2) : 78.78                          
REMARK   3                                                                      
REMARK   3  GEOMETRY RESTRAINTS LIBRARY: GEOSTD + MONOMER LIBRARY + CDL V1.2    
REMARK   3  DEVIATIONS FROM IDEAL VALUES.                                       
REMARK   3    BOND      :  0.012   0.037   1874                                 
REMARK   3    ANGLE     :  1.401   5.125   2549                                 
REMARK   3    CHIRALITY :  0.096   0.207    301                                 
REMARK   3    PLANARITY :  0.002   0.018    333                                 
REMARK   3    DIHEDRAL  : 13.965 176.146    687                                 
REMARK   3    MIN NONBONDED DISTANCE : 2.472                                    
REMARK   3                                                                      
REMARK   3  MOLPROBITY STATISTICS.                                              
REMARK   3    ALL-ATOM CLASHSCORE : 14.70                                       
REMARK   3    RAMACHANDRAN PLOT:                                                
REMARK   3      OUTLIERS :  0.00 %                                              
REMARK   3      ALLOWED  :  2.07 %                                              
REMARK   3      FAVORED  : 97.93 %                                              
REMARK   3    ROTAMER OUTLIERS :  3.76 %                                        
REMARK   3    CBETA DEVIATIONS :  0.00 %                                        
REMARK   3    PEPTIDE PLANE:                                                    
REMARK   3      CIS-PROLINE     : 0.00 %                                        
REMARK   3      CIS-GENERAL     : 0.00 %                                        
REMARK   3      TWISTED PROLINE : 0.00 %                                        
REMARK   3      TWISTED GENERAL : 0.00 %                                        
REMARK   3                                                                      
REMARK   3  RAMA-Z (RAMACHANDRAN PLOT Z-SCORE):                                 
REMARK   3  INTERPRETATION: BAD |RAMA-Z| > 3; SUSPICIOUS 2 < |RAMA-Z| < 3; GOOD 
REMARK   3  SCORES FOR WHOLE/HELIX/SHEET/LOOP ARE SCALED INDEPENDENTLY;         
REMARK   3  THEREFORE, THE VALUES ARE NOT RELATED IN A SIMPLE MANNER.           
REMARK   3    WHOLE:  0.14 (0.49), RESIDUES: 242                                
REMARK   3    HELIX:  0.94 (0.42), RESIDUES: 126                                
REMARK   3    SHEET:  0.15 (0.77), RESIDUES: 41                                 
REMARK   3    LOOP : -1.30 (0.62), RESIDUES: 75                                 
REMARK   3                                                                      
REMARK   3                  min    max   mean <Bi,j>   iso aniso                
REMARK   3     Overall:   40.47 200.66  85.44   9.82  1844  1844                
REMARK   3     Protein:   40.47 175.11  85.24   9.82  1838  1838                
REMARK   3     Other:    127.47 200.66 144.93    N/A     6     6                
REMARK   3     Chain  A:  40.47 175.11  85.24    N/A  1838  1838                
REMARK   3     Chain  C: 200.66 200.66 200.66    N/A     1     1                
REMARK   3     Chain  B: 127.47 143.14 133.78    N/A     5     5                
REMARK   3     Histogram:                                                       
REMARK   3         Values      Number of atoms                                  
REMARK   3      40.47 - 56.49       189                                         
REMARK   3      56.49 - 72.51       490                                         
REMARK   3      72.51 - 88.53       489                                         
REMARK   3      88.53 - 104.55      265                                         
REMARK   3     104.55 - 120.57      169                                         
REMARK   3     120.57 - 136.58      158                                         
REMARK   3     136.58 - 152.60       70                                         
REMARK   3     152.60 - 168.62       11                                         
REMARK   3     168.62 - 184.64        2                                         
REMARK   3     184.64 - 200.66        1                                         
REMARK   3                                                                      
REMARK   3                                                                      
REMARK   3  TLS DETAILS.                                                        
REMARK   3   NUMBER OF TLS GROUPS: 1                                            
REMARK   3   ORIGIN: CENTER OF MASS                                             
REMARK   3   TLS GROUP : 1                                                      
REMARK   3    SELECTION: all                                                    
REMARK   3    ORIGIN FOR THE GROUP (A):  35.9638  31.7840   7.5873              
REMARK   3    T TENSOR                                                          
REMARK   3      T11:   0.4693 T22:   0.4397                                     
REMARK   3      T33:   0.5302 T12:   0.0436                                     
REMARK   3      T13:  -0.1652 T23:   0.0194                                     
REMARK   3    L TENSOR                                                          
REMARK   3      L11:   5.9673 L22:   2.7423                                     
REMARK   3      L33:   4.1488 L12:  -1.8771                                     
REMARK   3      L13:  -2.0394 L23:   0.4872                                     
REMARK   3    S TENSOR                                                          
REMARK   3      S11:  -0.2218 S12:  -0.2972 S13:  -0.4414                       
REMARK   3      S21:   0.5002 S22:   0.3186 S23:  -0.0563                       
REMARK   3      S31:   0.3745 S32:  -0.1069 S33:  -0.0609                       
REMARK   3                                                                      
CRYST1  120.770  120.770  100.660  90.00  90.00 120.00 P 63 2 2                 
SCALE1      0.008280  0.004781  0.000000        0.00000                         
SCALE2      0.000000  0.009561  0.000000        0.00000                         
SCALE3      0.000000  0.000000  0.009934        0.00000                         
ATOM      1  N   THR A  19      22.859  49.696   3.381  1.00100.62      AA1  N  
ANISOU    1  N   THR A  19    11579  14188  12465   3654    880   2608  AA1  N  
ATOM      2  CA  THR A  19      21.382  49.814   3.252  1.00 89.85      AA1  C  
ANISOU    2  CA  THR A  19    10323  12649  11166   3224    676   2262  AA1  C  
ATOM      3  C   THR A  19      20.709  48.601   3.902  1.00 91.18      AA1  C  
ANISOU    3  C   THR A  19    10308  13176  11160   3107    539   2162  AA1  C  
ATOM      4  O   THR A  19      20.777  47.507   3.312  1.00102.94      AA1  O  
ANISOU    4  O   THR A  19    11565  15044  12505   2936    345   2138  AA1  O  
ATOM      5  CB  THR A  19      20.962  49.954   1.784  1.00 30.00      AA1  C  
ATOM      6  N   GLY A  20      20.082  48.796   5.065  1.00 84.79      AA1  N  
ANISOU    6  N   GLY A  20     9596  12244  10375   3191    657   2094  AA1  N  
ATOM      7  CA  GLY A  20      19.378  47.695   5.750  1.00 77.26      AA1  C  
ANISOU    7  CA  GLY A  20     8467  11620   9269   3099    585   2039  AA1  C  
ATOM      8  C   GLY A  20      19.632  47.702   7.245  1.00 83.82      AA1  C  
ANISOU    8  C   GLY A  20     9526  12179  10145   2991    621   1826  AA1  C  
ATOM      9  O   GLY A  20      20.535  48.435   7.687  1.00 96.30      AA1  O  
ANISOU    9  O   GLY A  20    11382  13334  11874   3031    707   1699  AA1  O  
ATOM     10  N   ALA A  21      18.864  46.910   7.997  1.00 81.85      AA1  N  
ANISOU   10  N   ALA A  21     9151  12178   9769   2860    567   1781  AA1  N  
ATOM     11  CA  ALA A  21      19.043  46.827   9.464  1.00 78.49      AA1  C  
ANISOU   11  CA  ALA A  21     8928  11579   9314   2802    610   1610  AA1  C  
ATOM     12  C   ALA A  21      20.091  45.765   9.816  1.00 79.34      AA1  C  
ANISOU   12  C   ALA A  21     9161  11542   9443   2456    409   1432  AA1  C  
ATOM     13  O   ALA A  21      20.418  45.639  11.009  1.00 90.55      AA1  O  
ANISOU   13  O   ALA A  21    10762  12838  10807   2416    415   1288  AA1  O  
ATOM     14  CB  ALA A  21      17.720  46.520  10.115  1.00 62.31      AA1  C  
ANISOU   14  CB  ALA A  21     6684   9878   7115   2891    716   1710  AA1  C  
ATOM     15  N   LEU A  22      20.587  45.028   8.820  1.00 73.35      AA1  N  
ANISOU   15  N   LEU A  22     8304  10825   8740   2247    241   1443  AA1  N  
ATOM     16  CA  LEU A  22      21.559  43.936   9.091  1.00 70.95      AA1  C  
ANISOU   16  CA  LEU A  22     8102  10388   8466   1942     59   1295  AA1  C  
ATOM     17  C   LEU A  22      22.876  44.535   9.586  1.00 72.58      AA1  C  
ANISOU   17  C   LEU A  22     8597  10214   8767   1941     28   1105  AA1  C  
ATOM     18  O   LEU A  22      23.438  43.991  10.549  1.00 86.48      AA1  O  
ANISOU   18  O   LEU A  22    10496  11885  10478   1827    -52    969  AA1  O  
ATOM     19  CB  LEU A  22      21.781  43.127   7.810  1.00 64.97      AA1  C  
ANISOU   19  CB  LEU A  22     7171   9756   7758   1754    -91   1324  AA1  C  
ATOM     20  CG  LEU A  22      22.664  41.891   7.966  1.00 73.73      AA1  C  
ANISOU   20  CG  LEU A  22     8354  10743   8916   1459   -260   1195  AA1  C  
ATOM     21  CD1 LEU A  22      22.137  40.987   9.069  1.00 80.37      AA1  C  
ANISOU   21  CD1 LEU A  22     9190  11661   9687   1349   -230   1209  AA1  C  
ATOM     22  CD2 LEU A  22      22.762  41.128   6.654  1.00 83.53      AA1  C  
ANISOU   22  CD2 LEU A  22     9409  12128  10199   1295   -388   1191  AA1  C  
ATOM     23  N   ALA A  23      23.341  45.614   8.956  1.00 60.81      AA1  N  
ANISOU   23  N   ALA A  23     7177   8519   7411   2071    100   1100  AA1  N  
ATOM     24  CA  ALA A  23      24.652  46.196   9.326  1.00 61.57      AA1  C  
ANISOU   24  CA  ALA A  23     7502   8240   7653   2022     73    881  AA1  C  
ATOM     25  C   ALA A  23      24.651  46.634  10.796  1.00 80.68      AA1  C  
ANISOU   25  C   ALA A  23    10096  10558  10001   2108    131    686  AA1  C  
ATOM     26  O   ALA A  23      25.566  46.223  11.532  1.00 94.41      AA1  O  
ANISOU   26  O   ALA A  23    11957  12200  11716   1969     -9    474  AA1  O  
ATOM     27  CB  ALA A  23      24.979  47.344   8.407  1.00 59.44      AA1  C  
ANISOU   27  CB  ALA A  23     7261   7748   7574   2156    212    949  AA1  C  
ATOM     28  N   PRO A  24      23.670  47.436  11.263  1.00 78.50      AA1  N  
ANISOU   28  N   PRO A  24     9828  10333   9666   2355    328    741  AA1  N  
ATOM     29  CA  PRO A  24      23.610  47.826  12.670  1.00 71.72      AA1  C  
ANISOU   29  CA  PRO A  24     9131   9425   8695   2459    389    531  AA1  C  
ATOM     30  C   PRO A  24      23.439  46.589  13.563  1.00 71.58      AA1  C  
ANISOU   30  C   PRO A  24     9091   9670   8434   2344    265    534  AA1  C  
ATOM     31  O   PRO A  24      24.023  46.554  14.629  1.00 94.53      AA1  O  
ANISOU   31  O   PRO A  24    12155  12532  11232   2336    200    311  AA1  O  
ATOM     32  CB  PRO A  24      22.384  48.747  12.750  1.00 67.24      AA1  C  
ANISOU   32  CB  PRO A  24     8520   8927   8102   2767    643    663  AA1  C  
ATOM     33  CG  PRO A  24      21.564  48.399  11.531  1.00 70.95      AA1  C  
ANISOU   33  CG  PRO A  24     8737   9644   8576   2798    663    992  AA1  C  
ATOM     34  CD  PRO A  24      22.580  48.016  10.478  1.00 74.84      AA1  C  
ANISOU   34  CD  PRO A  24     9212  10007   9215   2581    503    997  AA1  C  
ATOM     35  N   ALA A  25      22.655  45.611  13.106  1.00 64.08      AA1  N  
ANISOU   35  N   ALA A  25     7942   8995   7410   2261    245    780  AA1  N  
ATOM     36  CA  ALA A  25      22.454  44.368  13.884  1.00 66.80      AA1  C  
ANISOU   36  CA  ALA A  25     8263   9543   7575   2138    180    837  AA1  C  
ATOM     37  C   ALA A  25      23.792  43.641  14.028  1.00 65.17      AA1  C  
ANISOU   37  C   ALA A  25     8180   9187   7394   1939    -34    695  AA1  C  
ATOM     38  O   ALA A  25      24.088  43.162  15.136  1.00 68.46      AA1  O  
ANISOU   38  O   ALA A  25     8715   9662   7636   1951    -77    628  AA1  O  
ATOM     39  CB  ALA A  25      21.427  43.502  13.203  1.00 64.46      AA1  C  
ANISOU   39  CB  ALA A  25     7703   9509   7282   2037    212   1088  AA1  C  
ATOM     40  N   LYS A  26      24.569  43.576  12.946  1.00 62.97      AA1  N  
ANISOU   40  N   LYS A  26     7866   8752   7306   1795   -154    664  AA1  N  
ATOM     41  CA  LYS A  26      25.891  42.904  12.985  1.00 64.33      AA1  C  
ANISOU   41  CA  LYS A  26     8130   8789   7525   1622   -356    529  AA1  C  
ATOM     42  C   LYS A  26      26.766  43.598  14.029  1.00 71.30      AA1  C  
ANISOU   42  C   LYS A  26     9203   9540   8347   1712   -405    249  AA1  C  
ATOM     43  O   LYS A  26      27.441  42.891  14.795  1.00 83.86      AA1  O  
ANISOU   43  O   LYS A  26    10874  11181   9809   1670   -540    168  AA1  O  
ATOM     44  CB  LYS A  26      26.550  42.950  11.604  1.00 61.04      AA1  C  
ANISOU   44  CB  LYS A  26     7635   8231   7324   1493   -436    529  AA1  C  
ATOM     45  CG  LYS A  26      25.924  42.044  10.554  1.00 67.57      AA1  C  
ANISOU   45  CG  LYS A  26     8265   9225   8184   1369   -453    726  AA1  C  
ATOM     46  CD  LYS A  26      26.668  42.064   9.238  1.00 81.79      AA1  C  
ANISOU   46  CD  LYS A  26    10005  10925  10145   1270   -536    707  AA1  C  
ATOM     47  CE  LYS A  26      26.137  41.056   8.242  1.00101.29      AA1  C  
ANISOU   47  CE  LYS A  26    12278  13590  12618   1135   -585    825  AA1  C  
ATOM     48  NZ  LYS A  26      26.898  41.086   6.972  1.00106.26      AA1  N  
ANISOU   48  NZ  LYS A  26    12856  14159  13359   1070   -659    796  AA1  N  
ATOM     49  N   ALA A  27      26.736  44.930  14.059  1.00 70.72      AA1  N  
ANISOU   49  N   ALA A  27     9191   9313   8366   1844   -291    102  AA1  N  
ATOM     50  CA  ALA A  27      27.560  45.689  15.025  1.00 69.78      AA1  C  
ANISOU   50  CA  ALA A  27     9231   9061   8221   1905   -337   -246  AA1  C  
ATOM     51  C   ALA A  27      27.163  45.300  16.450  1.00 73.67      AA1  C  
ANISOU   51  C   ALA A  27     9807   9806   8378   2041   -341   -293  AA1  C  
ATOM     52  O   ALA A  27      28.066  45.056  17.268  1.00 80.21      AA1  O  
ANISOU   52  O   ALA A  27    10721  10683   9071   2029   -505   -516  AA1  O  
ATOM     53  CB  ALA A  27      27.380  47.165  14.791  1.00 69.77      AA1  C  
ANISOU   53  CB  ALA A  27     9279   8815   8414   2026   -153   -376  AA1  C  
ATOM     54  N   ARG A  28      25.860  45.242  16.725  1.00 71.13      AA1  N  
ANISOU   54  N   ARG A  28     9441   9673   7911   2183   -162    -82  AA1  N  
ATOM     55  CA  ARG A  28      25.377  44.882  18.084  1.00 73.07      AA1  C  
ANISOU   55  CA  ARG A  28     9762  10187   7813   2342   -115    -78  AA1  C  
ATOM     56  C   ARG A  28      25.788  43.440  18.396  1.00 69.46      AA1  C  
ANISOU   56  C   ARG A  28     9299   9887   7208   2229   -258     82  AA1  C  
ATOM     57  O   ARG A  28      26.186  43.178  19.544  1.00 72.04      AA1  O  
ANISOU   57  O   ARG A  28     9740  10374   7257   2343   -326    -24  AA1  O  
ATOM     58  CB  ARG A  28      23.859  45.060  18.173  1.00 74.16      AA1  C  
ANISOU   58  CB  ARG A  28     9809  10500   7866   2499    134    158  AA1  C  
ATOM     59  CG  ARG A  28      23.275  44.712  19.535  1.00 75.14      AA1  C  
ANISOU   59  CG  ARG A  28     9999  10919   7631   2679    234    203  AA1  C  
ATOM     60  CD  ARG A  28      23.996  45.427  20.660  1.00 82.49      AA1  C  
ANISOU   60  CD  ARG A  28    11126  11856   8361   2841    167   -184  AA1  C  
ATOM     61  NE  ARG A  28      23.423  45.121  21.962  1.00 93.10      AA1  N  
ANISOU   61  NE  ARG A  28    12536  13531   9307   3057    277   -129  AA1  N  
ATOM     62  CZ  ARG A  28      23.905  45.567  23.115  1.00 93.50      AA1  C  
ANISOU   62  CZ  ARG A  28    12744  13713   9070   3241    221   -453  AA1  C  
ATOM     63  NH1 ARG A  28      24.978  46.339  23.129  1.00 87.94      AA1  N  
ANISOU   63  NH1 ARG A  28    12127  12813   8473   3198     48   -888  AA1  N  
ATOM     64  NH2 ARG A  28      23.315  45.238  24.250  1.00 95.53      AA1  N  
ANISOU   64  NH2 ARG A  28    13053  14315   8929   3464    345   -353  AA1  N  
ATOM     65  N   MET A  29      25.697  42.550  17.406  1.00 67.49      AA1  N  
ANISOU   65  N   MET A  29     8920   9594   7128   2033   -294    322  AA1  N  
ATOM     66  CA  MET A  29      26.099  41.134  17.608  1.00 67.18      AA1  C  
ANISOU   66  CA  MET A  29     8883   9628   7012   1922   -397    487  AA1  C  
ATOM     67  C   MET A  29      27.576  41.096  18.002  1.00 69.39      AA1  C  
ANISOU   67  C   MET A  29     9281   9838   7246   1919   -628    239  AA1  C  
ATOM     68  O   MET A  29      27.912  40.389  18.967  1.00 73.46      AA1  O  
ANISOU   68  O   MET A  29     9884  10514   7515   2015   -686    286  AA1  O  
ATOM     69  CB  MET A  29      25.898  40.318  16.329  1.00 61.71      AA1  C  
ANISOU   69  CB  MET A  29     8032   8847   6568   1690   -412    685  AA1  C  
ATOM     70  CG  MET A  29      26.329  38.872  16.464  1.00 65.64      AA1  C  
ANISOU   70  CG  MET A  29     8546   9343   7051   1571   -488    841  AA1  C  
ATOM     71  SD  MET A  29      25.446  38.006  17.785  1.00 82.86      AA1  S  
ANISOU   71  SD  MET A  29    10775  11748   8961   1694   -293   1122  AA1  S  
ATOM     72  CE  MET A  29      23.761  38.124  17.188  1.00 84.90      AA1  C  
ANISOU   72  CE  MET A  29    10803  12115   9340   1615    -54   1313  AA1  C  
ATOM     73  N   ARG A  30      28.414  41.850  17.290  1.00 63.39      AA1  N  
ANISOU   73  N   ARG A  30     8508   8866   6711   1828   -738     -2  AA1  N  
ATOM     74  CA  ARG A  30      29.866  41.875  17.593  1.00 62.81      AA1  C  
ANISOU   74  CA  ARG A  30     8492   8741   6633   1801   -965   -276  AA1  C  
ATOM     75  C   ARG A  30      30.059  42.397  19.017  1.00 65.77      AA1  C  
ANISOU   75  C   ARG A  30     8983   9307   6700   2011  -1004   -529  AA1  C  
ATOM     76  O   ARG A  30      30.872  41.814  19.752  1.00 77.70      AA1  O  
ANISOU   76  O   ARG A  30    10536  10982   8003   2079  -1177   -605  AA1  O  
ATOM     77  CB  ARG A  30      30.602  42.744  16.570  1.00 63.77      AA1  C  
ANISOU   77  CB  ARG A  30     8556   8588   7087   1658  -1013   -485  AA1  C  
ATOM     78  CG  ARG A  30      30.472  42.250  15.137  1.00 62.11      AA1  C  
ANISOU   78  CG  ARG A  30     8228   8246   7126   1484   -986   -256  AA1  C  
ATOM     79  CD  ARG A  30      31.323  43.049  14.171  1.00 79.46      AA1  C  
ANISOU   79  CD  ARG A  30    10375  10193   9623   1366  -1016   -427  AA1  C  
ATOM     80  NE  ARG A  30      31.090  42.656  12.790  1.00 90.30      AA1  N  
ANISOU   80  NE  ARG A  30    11636  11499  11176   1246   -971   -205  AA1  N  
ATOM     81  CZ  ARG A  30      30.210  43.236  11.982  1.00 98.06      AA1  C  
ANISOU   81  CZ  ARG A  30    12556  12446  12255   1281   -803    -54  AA1  C  
ATOM     82  NH1 ARG A  30      29.480  44.249  12.418  1.00 99.66      AA1  N  
ANISOU   82  NH1 ARG A  30    12810  12629  12428   1434   -643    -86  AA1  N  
ATOM     83  NH2 ARG A  30      30.068  42.807  10.742  1.00 97.83      AA1  N  
ANISOU   83  NH2 ARG A  30    12411  12426  12336   1188   -794    119  AA1  N  
ATOM     84  N   GLU A  31      29.319  43.443  19.387  1.00 69.64      AA1  N  
ANISOU   84  N   GLU A  31     9517   9799   7144   2136   -845   -656  AA1  N  
ATOM     85  CA  GLU A  31      29.433  44.022  20.749  1.00 77.79      AA1  C  
ANISOU   85  CA  GLU A  31    10661  11034   7861   2351   -870   -956  AA1  C  
ATOM     86  C   GLU A  31      29.139  42.934  21.780  1.00 79.55      AA1  C  
ANISOU   86  C   GLU A  31    10940  11613   7671   2523   -876   -715  AA1  C  
ATOM     87  O   GLU A  31      29.987  42.709  22.661  1.00 93.11      AA1  O  
ANISOU   87  O   GLU A  31    12713  13544   9121   2638  -1062   -904  AA1  O  
ATOM     88  CB  GLU A  31      28.435  45.166  20.919  1.00 85.78      AA1  C  
ANISOU   88  CB  GLU A  31    11714  11985   8893   2483   -637  -1054  AA1  C  
ATOM     89  CG  GLU A  31      28.670  46.330  19.976  1.00102.35      AA1  C  
ANISOU   89  CG  GLU A  31    13784  13702  11403   2364   -573  -1256  AA1  C  
ATOM     90  CD  GLU A  31      27.678  47.469  20.137  1.00112.25      AA1  C  
ANISOU   90  CD  GLU A  31    15091  14863  12698   2536   -316  -1330  AA1  C  
ATOM     91  OE1 GLU A  31      26.779  47.350  20.993  1.00106.90      AA1  O  
ANISOU   91  OE1 GLU A  31    14458  14448  11712   2746   -193  -1241  AA1  O  
ATOM     92  OE2 GLU A  31      27.808  48.471  19.408  1.00110.40      AA1  O  
ANISOU   92  OE2 GLU A  31    14853  14287  12808   2479   -215  -1457  AA1  O  
ATOM     93  N   LEU A  32      27.989  42.271  21.652  1.00 71.38      AA1  N  
ANISOU   93  N   LEU A  32     9875  10652   6596   2542   -670   -303  AA1  N  
ATOM     94  CA  LEU A  32      27.593  41.233  22.636  1.00 73.32      AA1  C  
ANISOU   94  CA  LEU A  32    10178  11202   6480   2708   -599     -7  AA1  C  
ATOM     95  C   LEU A  32      28.634  40.113  22.625  1.00 83.82      AA1  C  
ANISOU   95  C   LEU A  32    11520  12546   7783   2653   -797    105  AA1  C  
ATOM     96  O   LEU A  32      29.044  39.682  23.718  1.00 98.75      AA1  O  
ANISOU   96  O   LEU A  32    13502  14717   9299   2874   -869    120  AA1  O  
ATOM     97  CB  LEU A  32      26.208  40.702  22.257  1.00 70.74      AA1  C  
ANISOU   97  CB  LEU A  32     9761  10877   6240   2653   -327    409  AA1  C  
ATOM     98  CG  LEU A  32      25.077  41.726  22.300  1.00 79.79      AA1  C  
ANISOU   98  CG  LEU A  32    10871  12057   7390   2757   -108    355  AA1  C  
ATOM     99  CD1 LEU A  32      23.790  41.134  21.748  1.00 83.07      AA1  C  
ANISOU   99  CD1 LEU A  32    11126  12492   7943   2657    125    749  AA1  C  
ATOM    100  CD2 LEU A  32      24.865  42.236  23.716  1.00 87.40      AA1  C  
ANISOU  100  CD2 LEU A  32    11964  13313   7930   3067    -32    196  AA1  C  
ATOM    101  N   ALA A  33      29.049  39.674  21.436  1.00 73.04      AA1  N  
ANISOU  101  N   ALA A  33    10064  10912   6777   2402   -876    183  AA1  N  
ATOM    102  CA  ALA A  33      30.008  38.551  21.327  1.00 65.33      AA1  C  
ANISOU  102  CA  ALA A  33     9093   9913   5816   2358  -1038    309  AA1  C  
ATOM    103  C   ALA A  33      31.345  38.946  21.957  1.00 73.44      AA1  C  
ANISOU  103  C   ALA A  33    10158  11083   6665   2484  -1311    -53  AA1  C  
ATOM    104  O   ALA A  33      31.895  38.140  22.727  1.00 93.00      AA1  O  
ANISOU  104  O   ALA A  33    12692  13776   8867   2665  -1408     65  AA1  O  
ATOM    105  CB  ALA A  33      30.172  38.167  19.880  1.00 60.76      AA1  C  
ANISOU  105  CB  ALA A  33     8403   9028   5656   2074  -1062    391  AA1  C  
ATOM    106  N   THR A  34      31.836  40.145  21.643  1.00 66.19      AA1  N  
ANISOU  106  N   THR A  34     9195  10050   5906   2397  -1417   -473  AA1  N  
ATOM    107  CA  THR A  34      33.139  40.605  22.186  1.00 66.85      AA1  C  
ANISOU  107  CA  THR A  34     9259  10267   5872   2465  -1687   -896  AA1  C  
ATOM    108  C   THR A  34      33.049  40.639  23.712  1.00 82.29      AA1  C  
ANISOU  108  C   THR A  34    11312  12650   7303   2787  -1724   -991  AA1  C  
ATOM    109  O   THR A  34      34.009  40.201  24.371  1.00105.48      AA1  O  
ANISOU  109  O   THR A  34    14238  15857   9983   2940  -1948  -1091  AA1  O  
ATOM    110  CB  THR A  34      33.516  41.976  21.617  1.00 67.97      AA1  C  
ANISOU  110  CB  THR A  34     9335  10162   6328   2291  -1721  -1333  AA1  C  
ATOM    111  OG1 THR A  34      33.600  41.853  20.197  1.00 67.38      AA1  O  
ANISOU  111  OG1 THR A  34     9173   9745   6683   2035  -1672  -1183  AA1  O  
ATOM    112  CG2 THR A  34      34.824  42.501  22.167  1.00 74.13      AA1  C  
ANISOU  112  CG2 THR A  34    10052  11076   7038   2311  -1989  -1827  AA1  C  
ATOM    113  N   ALA A  35      31.927  41.128  24.242  1.00 71.21      AA1  N  
ANISOU  113  N   ALA A  35     9990  11340   5727   2913  -1509   -949  AA1  N  
ATOM    114  CA  ALA A  35      31.750  41.217  25.707  1.00 73.84      AA1  C  
ANISOU  114  CA  ALA A  35    10423  12117   5516   3250  -1514  -1043  AA1  C  
ATOM    115  C   ALA A  35      31.826  39.815  26.313  1.00 83.51      AA1  C  
ANISOU  115  C   ALA A  35    11703  13614   6411   3457  -1512   -589  AA1  C  
ATOM    116  O   ALA A  35      32.619  39.620  27.247  1.00102.05      AA1  O  
ANISOU  116  O   ALA A  35    14074  16336   8364   3704  -1713   -733  AA1  O  
ATOM    117  CB  ALA A  35      30.429  41.870  26.012  1.00 75.31      AA1  C  
ANISOU  117  CB  ALA A  35    10675  12319   5620   3341  -1232  -1002  AA1  C  
ATOM    118  N   TYR A  36      31.048  38.873  25.775  1.00 75.66      AA1  N  
ANISOU  118  N   TYR A  36    10720  12436   5592   3360  -1286    -68  AA1  N  
ATOM    119  CA  TYR A  36      31.023  37.493  26.323  1.00 80.24      AA1  C  
ANISOU  119  CA  TYR A  36    11371  13190   5925   3548  -1207    424  AA1  C  
ATOM    120  C   TYR A  36      32.432  36.904  26.250  1.00 78.02      AA1  C  
ANISOU  120  C   TYR A  36    11057  12952   5635   3589  -1499    356  AA1  C  
ATOM    121  O   TYR A  36      32.833  36.185  27.182  1.00 79.46      AA1  O  
ANISOU  121  O   TYR A  36    11312  13464   5416   3904  -1548    557  AA1  O  
ATOM    122  CB  TYR A  36      30.018  36.634  25.555  1.00 69.04      AA1  C  
ANISOU  122  CB  TYR A  36     9932  11470   4831   3343   -918    911  AA1  C  
ATOM    123  CG  TYR A  36      30.036  35.169  25.907  1.00 77.42      AA1  C  
ANISOU  123  CG  TYR A  36    11065  12565   5788   3466   -795   1426  AA1  C  
ATOM    124  CD1 TYR A  36      29.258  34.672  26.939  1.00 82.55      AA1  C  
ANISOU  124  CD1 TYR A  36    11814  13469   6083   3723   -532   1801  AA1  C  
ATOM    125  CD2 TYR A  36      30.826  34.277  25.203  1.00 88.34      AA1  C  
ANISOU  125  CD2 TYR A  36    12421  13703   7442   3337   -907   1554  AA1  C  
ATOM    126  CE1 TYR A  36      29.266  33.327  27.266  1.00 94.51      AA1  C  
ANISOU  126  CE1 TYR A  36    13408  14962   7538   3844   -368   2315  AA1  C  
ATOM    127  CE2 TYR A  36      30.847  32.929  25.517  1.00107.76      AA1  C  
ANISOU  127  CE2 TYR A  36    14963  16130   9849   3462   -758   2036  AA1  C  
ATOM    128  CZ  TYR A  36      30.064  32.452  26.552  1.00113.88      AA1  C  
ANISOU  128  CZ  TYR A  36    15847  17128  10294   3713   -479   2431  AA1  C  
ATOM    129  OH  TYR A  36      30.082  31.124  26.865  1.00118.69      AA1  O  
ANISOU  129  OH  TYR A  36    16551  17658  10888   3844   -285   2944  AA1  O  
ATOM    130  N   ALA A  37      33.155  37.206  25.171  1.00 68.42      AA1  N  
ANISOU  130  N   ALA A  37     9726  11432   4838   3307  -1671    103  AA1  N  
ATOM    131  CA  ALA A  37      34.526  36.678  25.001  1.00 68.57      AA1  C  
ANISOU  131  CA  ALA A  37     9677  11484   4892   3332  -1944     21  AA1  C  
ATOM    132  C   ALA A  37      35.410  37.191  26.137  1.00 82.62      AA1  C  
ANISOU  132  C   ALA A  37    11435  13736   6222   3617  -2215   -363  AA1  C  
ATOM    133  O   ALA A  37      36.135  36.377  26.736  1.00 90.79      AA1  O  
ANISOU  133  O   ALA A  37    12464  15015   7018   3847  -2322   -206  AA1  O  
ATOM    134  CB  ALA A  37      35.064  37.096  23.658  1.00 65.93      AA1  C  
ANISOU  134  CB  ALA A  37     9209  10766   5074   2977  -2047   -219  AA1  C  
ATOM    135  N   ARG A  38      35.361  38.495  26.408  1.00 75.47      AA1  N  
ANISOU  135  N   ARG A  38    10494  12913   5270   3572  -2285   -867  AA1  N  
ATOM    136  CA  ARG A  38      36.230  39.091  27.457  1.00 89.51      AA1  C  
ANISOU  136  CA  ARG A  38    12206  15131   6671   3784  -2551  -1349  AA1  C  
ATOM    137  C   ARG A  38      35.908  38.445  28.808  1.00 84.29      AA1  C  
ANISOU  137  C   ARG A  38    11623  14846   5559   4126  -2405  -1046  AA1  C  
ATOM    138  O   ARG A  38      36.835  38.292  29.623  1.00 86.16      AA1  O  
ANISOU  138  O   ARG A  38    11754  15378   5606   4283  -2559  -1202  AA1  O  
ATOM    139  CB  ARG A  38      36.035  40.609  27.492  1.00110.50      AA1  C  
ANISOU  139  CB  ARG A  38    14838  17729   9417   3651  -2578  -1940  AA1  C  
ATOM    140  CG  ARG A  38      36.434  41.307  26.201  1.00113.97      AA1  C  
ANISOU  140  CG  ARG A  38    15154  17661  10487   3236  -2601  -2200  AA1  C  
ATOM    141  CD  ARG A  38      36.126  42.792  26.212  1.00130.99      AA1  C  
ANISOU  141  CD  ARG A  38    17309  19648  12814   3100  -2532  -2709  AA1  C  
ATOM    142  NE  ARG A  38      36.545  43.440  24.978  1.00138.71      AA1  N  
ANISOU  142  NE  ARG A  38    18175  20133  14394   2731  -2518  -2898  AA1  N  
ATOM    143  CZ  ARG A  38      36.352  44.723  24.698  1.00139.22      AA1  C  
ANISOU  143  CZ  ARG A  38    18234  19904  14758   2562  -2411  -3281  AA1  C  
ATOM    144  NH1 ARG A  38      35.739  45.506  25.569  1.00126.70      AA1  N  
ANISOU  144  NH1 ARG A  38    16748  18459  12932   2722  -2321  -3559  AA1  N  
ATOM    145  NH2 ARG A  38      36.770  45.220  23.548  1.00142.07      AA1  N  
ANISOU  145  NH2 ARG A  38    18497  19822  15659   2251  -2369  -3372  AA1  N  
ATOM    146  N   ARG A  39      34.647  38.064  29.019  1.00 89.18      AA1  N  
ANISOU  146  N   ARG A  39    12400  15460   6023   4239  -2105   -621  AA1  N  
ATOM    147  CA  ARG A  39      34.236  37.419  30.293  1.00103.30      AA1  C  
ANISOU  147  CA  ARG A  39    14263  17576   7410   4563  -1912   -278  AA1  C  
ATOM    148  C   ARG A  39      34.832  36.010  30.357  1.00100.57      AA1  C  
ANISOU  148  C   ARG A  39    13907  17208   7097   4657  -1898    169  AA1  C  
ATOM    149  O   ARG A  39      35.115  35.540  31.473  1.00 92.18      AA1  O  
ANISOU  149  O   ARG A  39    12838  16482   5705   4949  -1883    274  AA1  O  
ATOM    150  CB  ARG A  39      32.709  37.368  30.400  1.00100.95      AA1  C  
ANISOU  150  CB  ARG A  39    14107  17227   7023   4610  -1553     90  AA1  C  
ATOM    151  CG  ARG A  39      32.081  38.595  31.046  1.00 99.16      AA1  C  
ANISOU  151  CG  ARG A  39    13910  17180   6586   4685  -1505   -313  AA1  C  
ATOM    152  CD  ARG A  39      32.443  39.886  30.340  1.00119.52      AA1  C  
ANISOU  152  CD  ARG A  39    16428  19577   9405   4454  -1738   -930  AA1  C  
ATOM    153  NE  ARG A  39      31.689  41.036  30.814  1.00135.07      AA1  N  
ANISOU  153  NE  ARG A  39    18450  21631  11239   4512  -1643  -1320  AA1  N  
ATOM    154  CZ  ARG A  39      31.819  42.265  30.329  1.00134.90      AA1  C  
ANISOU  154  CZ  ARG A  39    18382  21356  11518   4294  -1737  -1859  AA1  C  
ATOM    155  NH1 ARG A  39      32.704  42.510  29.379  1.00132.12      AA1  N  
ANISOU  155  NH1 ARG A  39    17908  20660  11632   3984  -1923  -2045  AA1  N  
ATOM    156  NH2 ARG A  39      31.063  43.244  30.795  1.00129.57      AA1  N  
ANISOU  156  NH2 ARG A  39    17764  20713  10753   4368  -1599  -2186  AA1  N  
ATOM    157  N   LEU A  40      35.006  35.368  29.200  1.00104.60      AA1  N  
ANISOU  157  N   LEU A  40    14417  17335   7989   4438  -1892    417  AA1  N  
ATOM    158  CA  LEU A  40      35.589  34.002  29.153  1.00 84.25      AA1  C  
ANISOU  158  CA  LEU A  40    11848  14666   5498   4519  -1851    841  AA1  C  
ATOM    159  C   LEU A  40      37.047  34.060  29.611  1.00 91.62      AA1  C  
ANISOU  159  C   LEU A  40    12634  15865   6315   4645  -2150    518  AA1  C  
ATOM    160  O   LEU A  40      37.724  35.060  29.311  1.00 92.65      AA1  O  
ANISOU  160  O   LEU A  40    12622  16038   6541   4495  -2417    -30  AA1  O  
ATOM    161  CB  LEU A  40      35.491  33.469  27.721  1.00 79.33      AA1  C  
ANISOU  161  CB  LEU A  40    11234  13564   5346   4232  -1818   1056  AA1  C  
ATOM    162  CG  LEU A  40      34.077  33.248  27.192  1.00 79.90      AA1  C  
ANISOU  162  CG  LEU A  40    11417  13368   5575   4094  -1509   1422  AA1  C  
ATOM    163  CD1 LEU A  40      34.118  32.709  25.771  1.00 77.57      AA1  C  
ANISOU  163  CD1 LEU A  40    11093  12611   5771   3805  -1503   1573  AA1  C  
ATOM    164  CD2 LEU A  40      33.304  32.302  28.096  1.00 80.51      AA1  C  
ANISOU  164  CD2 LEU A  40    11611  13523   5457   4295  -1159   1946  AA1  C  
ATOM    165  N   PRO A  41      37.557  33.030  30.319  1.00105.92      AA1  N  
ANISOU  165  N   PRO A  41    14458  17847   7940   4913  -2098    836  AA1  N  
ATOM    166  CA  PRO A  41      38.960  32.997  30.732  1.00122.75      AA1  C  
ANISOU  166  CA  PRO A  41    16426  20259   9956   5057  -2372    568  AA1  C  
ATOM    167  C   PRO A  41      39.849  32.948  29.487  1.00110.14      AA1  C  
ANISOU  167  C   PRO A  41    14706  18353   8790   4780  -2572    399  AA1  C  
ATOM    168  O   PRO A  41      40.900  33.561  29.495  1.00105.38      AA1  O  
ANISOU  168  O   PRO A  41    13910  17924   8207   4732  -2847    -60  AA1  O  
ATOM    169  CB  PRO A  41      39.078  31.685  31.518  1.00 98.31      AA1  C  
ANISOU  169  CB  PRO A  41    13416  17301   6636   5400  -2189   1097  AA1  C  
ATOM    170  CG  PRO A  41      37.917  30.847  31.035  1.00117.39      AA1  C  
ANISOU  170  CG  PRO A  41    16027  19313   9264   5304  -1831   1662  AA1  C  
ATOM    171  CD  PRO A  41      36.815  31.843  30.743  1.00111.14      AA1  C  
ANISOU  171  CD  PRO A  41    15279  18432   8516   5092  -1755   1474  AA1  C  
ATOM    172  N   GLY A  42      39.408  32.222  28.459  1.00 96.54      AA1  N  
ANISOU  172  N   GLY A  42    13081  16187   7415   4602  -2418    765  AA1  N  
ATOM    173  CA  GLY A  42      40.168  32.131  27.199  1.00 87.09      AA1  C  
ANISOU  173  CA  GLY A  42    11770  14678   6641   4347  -2581    633  AA1  C  
ATOM    174  C   GLY A  42      39.253  31.721  26.063  1.00 77.73      AA1  C  
ANISOU  174  C   GLY A  42    10705  13017   5812   4114  -2391    939  AA1  C  
ATOM    175  O   GLY A  42      38.064  31.470  26.329  1.00 77.84      AA1  O  
ANISOU  175  O   GLY A  42    10877  12959   5738   4151  -2124   1266  AA1  O  
ATOM    176  N   LEU A  43      39.785  31.658  24.842  1.00 95.95      AA1  N  
ANISOU  176  N   LEU A  43    12921  15026   8511   3884  -2512    830  AA1  N  
ATOM    177  CA  LEU A  43      38.966  31.273  23.663  1.00 87.62      AA1  C  
ANISOU  177  CA  LEU A  43    11955  13524   7814   3663  -2353   1080  AA1  C  
ATOM    178  C   LEU A  43      39.096  29.764  23.439  1.00 91.85      AA1  C  
ANISOU  178  C   LEU A  43    12584  13804   8510   3760  -2180   1563  AA1  C  
ATOM    179  O   LEU A  43      38.788  29.312  22.327  1.00 85.41      AA1  O  
ANISOU  179  O   LEU A  43    11801  12597   8053   3578  -2099   1707  AA1  O  
ATOM    180  CB  LEU A  43      39.438  32.068  22.443  1.00 78.99      AA1  C  
ANISOU  180  CB  LEU A  43    10707  12239   7066   3369  -2561    676  AA1  C  
ATOM    181  CG  LEU A  43      39.222  33.578  22.525  1.00 76.98      AA1  C  
ANISOU  181  CG  LEU A  43    10370  12097   6781   3199  -2654    198  AA1  C  
ATOM    182  CD1 LEU A  43      40.038  34.301  21.465  1.00 92.42      AA1  C  
ANISOU  182  CD1 LEU A  43    12132  13857   9125   2897  -2817   -209  AA1  C  
ATOM    183  N   ASP A  44      39.535  29.027  24.463  1.00102.62      AA1  N  
ANISOU  183  N   ASP A  44    13991  15379   9622   4050  -2118   1789  AA1  N  
ATOM    184  CA  ASP A  44      39.677  27.550  24.359  1.00 77.14      AA1  C  
ANISOU  184  CA  ASP A  44    10871  11884   6554   4176  -1918   2263  AA1  C  
ATOM    185  C   ASP A  44      38.288  26.919  24.248  1.00 98.11      AA1  C  
ANISOU  185  C   ASP A  44    13716  14219   9342   4096  -1548   2706  AA1  C  
ATOM    186  O   ASP A  44      37.343  27.471  24.837  1.00101.39      AA1  O  
ANISOU  186  O   ASP A  44    14185  14800   9538   4097  -1427   2730  AA1  O  
ATOM    187  CB  ASP A  44      40.465  26.983  25.540  1.00 82.58      AA1  C  
ANISOU  187  CB  ASP A  44    11556  12905   6916   4540  -1933   2398  AA1  C  
ATOM    188  CG  ASP A  44      39.894  27.377  26.888  1.00102.69      AA1  C  
ANISOU  188  CG  ASP A  44    14163  15848   9007   4754  -1838   2441  AA1  C  
ATOM    189  OD1 ASP A  44      40.195  28.498  27.342  1.00102.88      AA1  O  
ANISOU  189  OD1 ASP A  44    14065  16243   8783   4766  -2064   2002  AA1  O  
ATOM    190  OD2 ASP A  44      39.152  26.562  27.469  1.00108.24      AA1  O  
ANISOU  190  OD2 ASP A  44    15029  16471   9626   4904  -1523   2901  AA1  O  
ATOM    191  N   THR A  45      38.177  25.805  23.523  1.00 76.33      AA1  N  
ANISOU  191  N   THR A  45    11043  11011   6949   4023  -1358   3027  AA1  N  
ATOM    192  CA  THR A  45      36.855  25.164  23.307  1.00 87.65      AA1  C  
ANISOU  192  CA  THR A  45    12626  12079   8599   3881   -974   3426  AA1  C  
ATOM    193  C   THR A  45      36.162  24.968  24.656  1.00 93.04      AA1  C  
ANISOU  193  C   THR A  45    13409  13000   8942   4086   -723   3722  AA1  C  
ATOM    194  O   THR A  45      34.949  25.230  24.737  1.00104.53      AA1  O  
ANISOU  194  O   THR A  45    14909  14409  10398   3950   -502   3850  AA1  O  
ATOM    195  CB  THR A  45      37.006  23.839  22.551  1.00 88.25      AA1  C  
ANISOU  195  CB  THR A  45    12784  11628   9118   3815   -776   3717  AA1  C  
ATOM    196  OG1 THR A  45      38.013  24.009  21.554  1.00 93.10      AA1  O  
ANISOU  196  OG1 THR A  45    13285  12151   9939   3746  -1060   3404  AA1  O  
ATOM    197  CG2 THR A  45      35.716  23.379  21.908  1.00 97.89      AA1  C  
ANISOU  197  CG2 THR A  45    14076  12396  10721   3502   -428   3946  AA1  C  
ATOM    198  N   HIS A  46      36.911  24.539  25.673  1.00 85.04      AA1  N  
ANISOU  198  N   HIS A  46    12413  12257   7640   4416   -751   3825  AA1  N  
ATOM    199  CA  HIS A  46      36.310  24.255  27.003  1.00 96.35      AA1  C  
ANISOU  199  CA  HIS A  46    13942  13934   8731   4667   -490   4138  AA1  C  
ATOM    200  C   HIS A  46      35.702  25.531  27.591  1.00109.29      AA1  C  
ANISOU  200  C   HIS A  46    15529  15982  10015   4665   -576   3866  AA1  C  
ATOM    201  O   HIS A  46      34.569  25.461  28.097  1.00129.45      AA1  O  
ANISOU  201  O   HIS A  46    18160  18540  12486   4664   -272   4123  AA1  O  
ATOM    202  CB  HIS A  46      37.358  23.637  27.935  1.00 95.11      AA1  C  
ANISOU  202  CB  HIS A  46    13789  14047   8300   5062   -545   4260  AA1  C  
ATOM    203  CG  HIS A  46      36.777  23.020  29.162  1.00135.09      AA1  C  
ANISOU  203  CG  HIS A  46    18970  19261  13096   5346   -210   4685  AA1  C  
ATOM    204  ND1 HIS A  46      36.805  23.650  30.389  1.00137.68      AA1  N  
ANISOU  204  ND1 HIS A  46    19261  20153  12899   5635   -280   4579  AA1  N  
ATOM    205  CD2 HIS A  46      36.152  21.839  29.355  1.00135.63      AA1  C  
ANISOU  205  CD2 HIS A  46    19182  18987  13364   5388    211   5205  AA1  C  
ATOM    206  CE1 HIS A  46      36.224  22.882  31.288  1.00138.30      AA1  C  
ANISOU  206  CE1 HIS A  46    19455  20255  12839   5868     82   5040  AA1  C  
ATOM    207  NE2 HIS A  46      35.814  21.765  30.678  1.00136.96      AA1  N  
ANISOU  207  NE2 HIS A  46    19395  19523  13121   5712    395   5435  AA1  N  
ATOM    208  N   SER A  47      36.432  26.647  27.524  1.00100.70      AA1  N  
ANISOU  208  N   SER A  47    14304  15207   8750   4659   -956   3352  AA1  N  
ATOM    209  CA  SER A  47      35.925  27.932  28.071  1.00 98.84      AA1  C  
ANISOU  209  CA  SER A  47    14021  15337   8196   4662  -1047   3026  AA1  C  
ATOM    210  C   SER A  47      34.622  28.308  27.361  1.00 99.01      AA1  C  
ANISOU  210  C   SER A  47    14084  15095   8442   4370   -860   3091  AA1  C  
ATOM    211  O   SER A  47      33.674  28.741  28.046  1.00109.03      AA1  O  
ANISOU  211  O   SER A  47    15394  16558   9477   4432   -680   3153  AA1  O  
ATOM    212  CB  SER A  47      36.954  29.017  27.938  1.00 85.42      AA1  C  
ANISOU  212  CB  SER A  47    12158  13908   6391   4638  -1463   2437  AA1  C  
ATOM    213  OG  SER A  47      38.082  28.742  28.753  1.00121.86      AA1  O  
ANISOU  213  OG  SER A  47    16705  18854  10744   4931  -1620   2367  AA1  O  
ATOM    214  N   LEU A  48      34.581  28.134  26.040  1.00 79.00      AA1  N  
ANISOU  214  N   LEU A  48    11525  12154   6338   4083   -891   3081  AA1  N  
ATOM    215  CA  LEU A  48      33.349  28.434  25.272  1.00 75.81      AA1  C  
ANISOU  215  CA  LEU A  48    11132  11505   6166   3807   -708   3162  AA1  C  
ATOM    216  C   LEU A  48      32.219  27.555  25.810  1.00 87.36      AA1  C  
ANISOU  216  C   LEU A  48    12700  12836   7656   3828   -258   3680  AA1  C  
ATOM    217  O   LEU A  48      31.124  28.090  26.063  1.00102.60      AA1  O  
ANISOU  217  O   LEU A  48    14625  14880   9480   3770    -79   3723  AA1  O  
ATOM    218  CB  LEU A  48      33.616  28.145  23.793  1.00 83.63      AA1  C  
ANISOU  218  CB  LEU A  48    12035  12037   7702   3447   -777   3030  AA1  C  
ATOM    219  CG  LEU A  48      34.941  28.673  23.247  1.00 94.49      AA1  C  
ANISOU  219  CG  LEU A  48    13296  13478   9129   3429  -1172   2592  AA1  C  
ATOM    220  CD1 LEU A  48      35.151  28.230  21.808  1.00 96.29      AA1  C  
ANISOU  220  CD1 LEU A  48    13440  13243   9902   3074  -1175   2499  AA1  C  
ATOM    221  CD2 LEU A  48      35.009  30.188  23.354  1.00 80.95      AA1  C  
ANISOU  221  CD2 LEU A  48    11474  12046   7236   3367  -1401   2093  AA1  C  
ATOM    222  N   MET A  49      32.487  26.260  25.997  1.00 97.20      AA1  N  
ANISOU  222  N   MET A  49    14027  13848   9055   3913    -65   4053  AA1  N  
ATOM    223  CA  MET A  49      31.459  25.319  26.517  1.00105.29      AA1  C  
ANISOU  223  CA  MET A  49    15141  14691  10172   3912    402   4555  AA1  C  
ATOM    224  C   MET A  49      31.020  25.782  27.906  1.00105.38      AA1  C  
ANISOU  224  C   MET A  49    15173  15172   9696   4189    504   4601  AA1  C  
ATOM    225  O   MET A  49      29.828  25.632  28.230  1.00101.81      AA1  O  
ANISOU  225  O   MET A  49    14733  14679   9270   4118    854   4871  AA1  O  
ATOM    226  CB  MET A  49      32.024  23.902  26.642  1.00 88.83      AA1  C  
ANISOU  226  CB  MET A  49    13151  12309   8292   4026    568   4900  AA1  C  
ATOM    227  CG  MET A  49      32.626  23.356  25.367  1.00100.75      AA1  C  
ANISOU  227  CG  MET A  49    14650  13363  10266   3814    462   4832  AA1  C  
ATOM    228  SD  MET A  49      33.441  21.768  25.666  1.00108.99      AA1  S  
ANISOU  228  SD  MET A  49    15814  14110  11489   4028    638   5189  AA1  S  
ATOM    229  CE  MET A  49      33.981  21.353  24.010  1.00115.93      AA1  C  
ANISOU  229  CE  MET A  49    16661  14449  12938   3731    510   5012  AA1  C  
ATOM    230  N   SER A  50      31.953  26.320  28.692  1.00110.96      AA1  N  
ANISOU  230  N   SER A  50    15860  16314   9984   4487    218   4330  AA1  N  
ATOM    231  CA  SER A  50      31.637  26.729  30.084  1.00118.56      AA1  C  
ANISOU  231  CA  SER A  50    16841  17753  10455   4799    305   4349  AA1  C  
ATOM    232  C   SER A  50      30.489  27.738  30.090  1.00109.80      AA1  C  
ANISOU  232  C   SER A  50    15690  16774   9254   4663    397   4201  AA1  C  
ATOM    233  O   SER A  50      29.580  27.587  30.927  1.00114.12      AA1  O  
ANISOU  233  O   SER A  50    16271  17464   9628   4790    711   4470  AA1  O  
ATOM    234  CB  SER A  50      32.854  27.298  30.757  1.00134.05      AA1  C  
ANISOU  234  CB  SER A  50    18746  20161  12024   5085    -62   3977  AA1  C  
ATOM    235  OG  SER A  50      32.531  27.787  32.050  1.00157.23      AA1  O  
ANISOU  235  OG  SER A  50    21687  23572  14482   5383      3   3937  AA1  O  
ATOM    236  N   GLY A  51      30.530  28.723  29.192  1.00 95.89      AA1  N  
ANISOU  236  N   GLY A  51    13854  14969   7611   4433    148   3800  AA1  N  
ATOM    237  CA  GLY A  51      29.498  29.777  29.207  1.00108.22      AA1  C  
ANISOU  237  CA  GLY A  51    15374  16683   9061   4345    222   3627  AA1  C  
ATOM    238  C   GLY A  51      28.306  29.432  28.332  1.00120.87      AA1  C  
ANISOU  238  C   GLY A  51    16947  17926  11053   4026    528   3921  AA1  C  
ATOM    239  O   GLY A  51      27.435  30.304  28.157  1.00125.70      AA1  O  
ANISOU  239  O   GLY A  51    17499  18640  11620   3929    592   3784  AA1  O  
ATOM    240  N   LEU A  52      28.266  28.209  27.798  1.00123.54      AA1  N  
ANISOU  240  N   LEU A  52    17311  17854  11773   3867    722   4294  AA1  N  
ATOM    241  CA  LEU A  52      27.107  27.774  26.974  1.00119.26      AA1  C  
ANISOU  241  CA  LEU A  52    16704  16957  11654   3524   1046   4574  AA1  C  
ATOM    242  C   LEU A  52      25.844  27.850  27.833  1.00129.71      AA1  C  
ANISOU  242  C   LEU A  52    17994  18474  12815   3581   1420   4813  AA1  C  
ATOM    243  O   LEU A  52      24.791  28.244  27.297  1.00144.88      AA1  O  
ANISOU  243  O   LEU A  52    19784  20337  14927   3327   1582   4803  AA1  O  
ATOM    244  CB  LEU A  52      27.344  26.348  26.473  1.00116.94      AA1  C  
ANISOU  244  CB  LEU A  52    16455  16179  11798   3373   1227   4915  AA1  C  
ATOM    245  CG  LEU A  52      26.270  25.804  25.533  1.00115.58      AA1  C  
ANISOU  245  CG  LEU A  52    16141  15572  12203   2901   1523   5035  AA1  C  
ATOM    246  CD1 LEU A  52      26.107  26.707  24.320  1.00101.31      AA1  C  
ANISOU  246  CD1 LEU A  52    14123  13696  10671   2526   1253   4493  AA1  C  
ATOM    247  CD2 LEU A  52      26.597  24.384  25.099  1.00130.29      AA1  C  
ANISOU  247  CD2 LEU A  52    18077  16929  14500   2776   1709   5339  AA1  C  
ATOM    248  N   ASP A  53      25.954  27.496  29.116  1.00120.98      AA1  N  
ANISOU  248  N   ASP A  53    16971  17607  11390   3902   1547   4990  AA1  N  
ATOM    249  CA  ASP A  53      24.792  27.571  30.041  1.00135.66      AA1  C  
ANISOU  249  CA  ASP A  53    18795  19685  13066   4006   1905   5218  AA1  C  
ATOM    250  C   ASP A  53      23.678  26.651  29.532  1.00135.48      AA1  C  
ANISOU  250  C   ASP A  53    18683  19263  13531   3669   2344   5626  AA1  C  
ATOM    251  O   ASP A  53      22.502  26.931  29.831  1.00142.11      AA1  O  
ANISOU  251  O   ASP A  53    19412  20230  14351   3607   2624   5737  AA1  O  
ATOM    252  CB  ASP A  53      24.310  29.014  30.209  1.00146.39      AA1  C  
ANISOU  252  CB  ASP A  53    20083  21418  14119   4069   1778   4848  AA1  C  
ATOM    253  CG  ASP A  53      25.399  29.959  30.686  1.00155.62      AA1  C  
ANISOU  253  CG  ASP A  53    21318  22946  14867   4350   1354   4378  AA1  C  
ATOM    254  OD1 ASP A  53      26.531  29.484  30.904  1.00160.73      AA1  O  
ANISOU  254  OD1 ASP A  53    22037  23592  15441   4498   1151   4351  AA1  O  
ATOM    255  OD2 ASP A  53      25.106  31.161  30.833  1.00155.20      AA1  O  
ANISOU  255  OD2 ASP A  53    21227  23162  14581   4412   1240   4026  AA1  O  
ATOM    256  N   ALA A  54      24.039  25.599  28.795  1.00127.13      AA1  N  
ANISOU  256  N   ALA A  54    17653  17737  12915   3451   2405   5811  AA1  N  
ATOM    257  CA  ALA A  54      23.034  24.630  28.301  1.00116.79      AA1  C  
ANISOU  257  CA  ALA A  54    16239  15994  12142   3083   2833   6152  AA1  C  
ATOM    258  C   ALA A  54      23.694  23.265  28.092  1.00124.98      AA1  C  
ANISOU  258  C   ALA A  54    17389  16566  13532   3035   2933   6394  AA1  C  
ATOM    259  O   ALA A  54      24.925  23.224  27.915  1.00142.61      AA1  O  
ANISOU  259  O   ALA A  54    19740  18783  15662   3201   2608   6235  AA1  O  
ATOM    260  CB  ALA A  54      22.411  25.137  27.026  1.00 96.62      AA1  C  
ANISOU  260  CB  ALA A  54    13495  13288   9927   2666   2800   5962  AA1  C  
ATOM    261  N   THR A  55      22.898  22.194  28.109  1.00114.36      AA1  N  
ANISOU  261  N   THR A  55    15994  14850  12608   2810   3374   6741  AA1  N  
ATOM    262  CA  THR A  55      23.441  20.830  27.886  1.00122.58      AA1  C  
ANISOU  262  CA  THR A  55    17145  15382  14047   2746   3523   6963  AA1  C  
ATOM    263  C   THR A  55      24.067  20.759  26.492  1.00132.87      AA1  C  
ANISOU  263  C   THR A  55    18427  16322  15734   2451   3268   6689  AA1  C  
ATOM    264  O   THR A  55      23.409  21.201  25.534  1.00136.72      AA1  O  
ANISOU  264  O   THR A  55    18733  16710  16505   2063   3261   6502  AA1  O  
ATOM    265  CB  THR A  55      22.343  19.773  28.048  1.00125.03      AA1  C  
ANISOU  265  CB  THR A  55    17372  15321  14814   2484   4056   7314  AA1  C  
ATOM    266  OG1 THR A  55      21.835  19.872  29.379  1.00134.55      AA1  O  
ANISOU  266  OG1 THR A  55    18603  16891  15627   2810   4281   7583  AA1  O  
ATOM    267  CG2 THR A  55      22.836  18.367  27.784  1.00124.44      AA1  C  
ANISOU  267  CG2 THR A  55    17410  14676  15194   2400   4239   7510  AA1  C  
ATOM    268  N   LEU A  56      25.287  20.226  26.389  1.00135.02      AA1  N  
ANISOU  268  N   LEU A  56    18859  16430  16013   2640   3073   6668  AA1  N  
ATOM    269  CA  LEU A  56      25.944  20.068  25.064  1.00125.06      AA1  C  
ANISOU  269  CA  LEU A  56    17584  14795  15138   2385   2843   6411  AA1  C  
ATOM    270  C   LEU A  56      26.334  18.600  24.872  1.00114.13      AA1  C  
ANISOU  270  C   LEU A  56    16304  12853  14207   2319   3072   6611  AA1  C  
ATOM    271  O   LEU A  56      26.931  18.023  25.799  1.00109.32      AA1  O  
ANISOU  271  O   LEU A  56    15848  12323  13367   2699   3136   6853  AA1  O  
ATOM    272  CB  LEU A  56      27.166  20.989  24.976  1.00121.80      AA1  C  
ANISOU  272  CB  LEU A  56    17235  14743  14300   2678   2321   6092  AA1  C  
ATOM    273  CG  LEU A  56      28.216  20.828  26.075  1.00139.26      AA1  C  
ANISOU  273  CG  LEU A  56    19595  17266  16049   3181   2170   6173  AA1  C  
ATOM    274  CD1 LEU A  56      29.573  21.317  25.594  1.00134.81      AA1  C  
ANISOU  274  CD1 LEU A  56    19053  16837  15333   3330   1683   5823  AA1  C  
ATOM    275  CD2 LEU A  56      27.802  21.567  27.339  1.00147.74      AA1  C  
ANISOU  275  CD2 LEU A  56    20665  18907  16563   3479   2195   6223  AA1  C  
ATOM    276  N   THR A  57      25.998  18.025  23.716  1.00116.00      AA1  N  
ANISOU  276  N   THR A  57    16446  12559  15068   1857   3195   6489  AA1  N  
ATOM    277  CA  THR A  57      26.282  16.588  23.465  1.00127.54      AA1  C  
ANISOU  277  CA  THR A  57    18001  13436  17023   1753   3442   6620  AA1  C  
ATOM    278  C   THR A  57      27.033  16.431  22.142  1.00130.78      AA1  C  
ANISOU  278  C   THR A  57    18401  13490  17798   1538   3192   6272  AA1  C  
ATOM    279  O   THR A  57      26.498  16.868  21.107  1.00135.10      AA1  O  
ANISOU  279  O   THR A  57    18762  13922  18646   1119   3128   5981  AA1  O  
ATOM    280  CB  THR A  57      24.988  15.768  23.455  1.00139.10      AA1  C  
ANISOU  280  CB  THR A  57    19341  14527  18985   1356   3933   6783  AA1  C  
ATOM    281  OG1 THR A  57      24.193  16.222  22.360  1.00150.99      AA1  O  
ANISOU  281  OG1 THR A  57    20596  15925  20849    835   3901   6457  AA1  O  
ATOM    282  CG2 THR A  57      24.205  15.889  24.743  1.00138.44      AA1  C  
ANISOU  282  CG2 THR A  57    19253  14779  18570   1569   4210   7139  AA1  C  
ATOM    283  N   PHE A  58      28.223  15.828  22.181  1.00117.98      AA1  N  
ANISOU  283  N   PHE A  58    16951  11727  16149   1824   3064   6297  AA1  N  
ATOM    284  CA  PHE A  58      29.000  15.581  20.940  1.00110.21      AA1  C  
ANISOU  284  CA  PHE A  58    15965  10389  15523   1654   2848   5963  AA1  C  
ATOM    285  C   PHE A  58      28.750  14.143  20.482  1.00122.74      AA1  C  
ANISOU  285  C   PHE A  58    17579  11313  17745   1370   3204   5990  AA1  C  
ATOM    286  O   PHE A  58      29.194  13.210  21.175  1.00131.97      AA1  O  
ANISOU  286  O   PHE A  58    18911  12331  18899   1654   3395   6285  AA1  O  
ATOM    287  CB  PHE A  58      30.487  15.846  21.181  1.00105.73      AA1  C  
ANISOU  287  CB  PHE A  58    15526  10100  14545   2131   2467   5914  AA1  C  
ATOM    288  CG  PHE A  58      30.826  17.279  21.505  1.00101.42      AA1  C  
ANISOU  288  CG  PHE A  58    14928  10192  13415   2371   2069   5766  AA1  C  
ATOM    289  CD1 PHE A  58      30.589  17.797  22.767  1.00100.66      AA1  C  
ANISOU  289  CD1 PHE A  58    14860  10605  12783   2674   2082   5968  AA1  C  
ATOM    290  CD2 PHE A  58      31.386  18.109  20.547  1.00 93.94      AA1  C  
ANISOU  290  CD2 PHE A  58    13888   9345  12462   2286   1682   5374  AA1  C  
ATOM    291  CE1 PHE A  58      30.901  19.114  23.064  1.00 96.21      AA1  C  
ANISOU  291  CE1 PHE A  58    14239  10617  11699   2872   1712   5752  AA1  C  
ATOM    292  CE2 PHE A  58      31.699  19.426  20.845  1.00 98.07      AA1  C  
ANISOU  292  CE2 PHE A  58    14324  10469  12469   2450   1296   5113  AA1  C  
ATOM    293  CZ  PHE A  58      31.455  19.926  22.102  1.00 94.98      AA1  C  
ANISOU  293  CZ  PHE A  58    13998  10530  11560   2778   1335   5373  AA1  C  
ATOM    294  N   MET A  59      28.056  13.975  19.354  1.00130.02      AA1  N  
ANISOU  294  N   MET A  59    18327  11873  19203    826   3286   5666  AA1  N  
ATOM    295  CA  MET A  59      27.726  12.614  18.856  1.00141.52      AA1  C  
ANISOU  295  CA  MET A  59    19777  12706  21288    496   3615   5588  AA1  C  
ATOM    296  C   MET A  59      28.063  12.515  17.367  1.00133.33      AA1  C  
ANISOU  296  C   MET A  59    18637  11359  20664    148   3410   5052  AA1  C  
ATOM    297  O   MET A  59      27.893  13.521  16.652  1.00121.76      AA1  O  
ANISOU  297  O   MET A  59    16999  10124  19143    -52   3143   4743  AA1  O  
ATOM    298  CB  MET A  59      26.239  12.309  19.056  1.00148.61      AA1  C  
ANISOU  298  CB  MET A  59    20496  13482  22487     93   3999   5665  AA1  C  
ATOM    299  CG  MET A  59      25.322  13.314  18.390  1.00156.30      AA1  C  
ANISOU  299  CG  MET A  59    21178  14702  23508   -317   3870   5354  AA1  C  
ATOM    300  SD  MET A  59      23.584  13.007  18.788  1.00174.34      AA1  S  
ANISOU  300  SD  MET A  59    23213  16955  26074   -733   4310   5473  AA1  S  
ATOM    301  CE  MET A  59      23.630  13.155  20.573  1.00165.88      AA1  C  
ANISOU  301  CE  MET A  59    22363  16250  24415   -143   4503   6131  AA1  C  
ATOM    302  N   PRO A  60      28.538  11.353  16.873  1.00137.10      AA1  N  
ANISOU  302  N   PRO A  60    19207  11343  21542     83   3529   4921  AA1  N  
ATOM    303  CA  PRO A  60      28.808  11.179  15.448  1.00137.49      AA1  C  
ANISOU  303  CA  PRO A  60    19149  11116  21977   -253   3352   4360  AA1  C  
ATOM    304  C   PRO A  60      27.486  11.265  14.677  1.00154.44      AA1  C  
ANISOU  304  C   PRO A  60    20987  13186  24506   -883   3452   3978  AA1  C  
ATOM    305  O   PRO A  60      26.503  10.726  15.153  1.00165.71      AA1  O  
ANISOU  305  O   PRO A  60    22345  14482  26135  -1087   3792   4146  AA1  O  
ATOM    306  CB  PRO A  60      29.382   9.760  15.343  1.00134.17      AA1  C  
ANISOU  306  CB  PRO A  60    18901  10184  21895   -169   3564   4383  AA1  C  
ATOM    307  CG  PRO A  60      29.810   9.414  16.753  1.00139.83      AA1  C  
ANISOU  307  CG  PRO A  60    19849  11004  22278    357   3742   5000  AA1  C  
ATOM    308  CD  PRO A  60      28.841  10.154  17.651  1.00138.60      AA1  C  
ANISOU  308  CD  PRO A  60    19603  11234  21825    348   3846   5295  AA1  C  
ATOM    309  N   MET A  61      27.486  11.959  13.534  1.00148.97      AA1  N  
ANISOU  309  N   MET A  61    20091  12624  23885  -1162   3147   3472  AA1  N  
ATOM    310  CA  MET A  61      26.230  12.154  12.759  1.00138.90      AA1  C  
ANISOU  310  CA  MET A  61    18459  11414  22904  -1749   3174   3052  AA1  C  
ATOM    311  C   MET A  61      26.564  12.521  11.309  1.00123.49      AA1  C  
ANISOU  311  C   MET A  61    16324   9523  21076  -2000   2823   2405  AA1  C  
ATOM    312  O   MET A  61      26.165  13.618  10.872  1.00115.74      AA1  O  
ANISOU  312  O   MET A  61    15092   9126  19758  -2099   2492   2120  AA1  O  
ATOM    313  CB  MET A  61      25.374  13.257  13.390  1.00137.80      AA1  C  
ANISOU  313  CB  MET A  61    18154  11747  22456  -1765   3171   3290  AA1  C  
ATOM    314  CG  MET A  61      26.192  14.362  14.027  1.00143.31      AA1  C  
ANISOU  314  CG  MET A  61    19003  13000  22449  -1232   2823   3502  AA1  C  
ATOM    315  SD  MET A  61      25.169  15.604  14.855  1.00151.42      AA1  S  
ANISOU  315  SD  MET A  61    19853  14689  22990  -1178   2785   3704  AA1  S  
ATOM    316  CE  MET A  61      24.227  16.231  13.465  1.00138.11      AA1  C  
ANISOU  316  CE  MET A  61    17719  13306  21453  -1711   2527   3022  AA1  C  
ATOM    317  N   GLY A  62      27.265  11.636  10.595  1.00117.75      AA1  N  
ANISOU  317  N   GLY A  62    15702   8452  20587  -2009   2793   2104  AA1  N  
ATOM    318  CA  GLY A  62      27.575  11.875   9.172  1.00125.75      AA1  C  
ANISOU  318  CA  GLY A  62    16537   9554  21686  -2234   2471   1450  AA1  C  
ATOM    319  C   GLY A  62      28.268  13.207   8.946  1.00131.93      AA1  C  
ANISOU  319  C   GLY A  62    17285  10951  21890  -1941   1999   1363  AA1  C  
ATOM    320  O   GLY A  62      29.269  13.473   9.638  1.00126.42      AA1  O  
ANISOU  320  O   GLY A  62    16832  10335  20866  -1463   1906   1720  AA1  O  
ATOM    321  N   ASP A  63      27.763  14.008   8.003  1.00125.45      AA1  N  
ANISOU  321  N   ASP A  63    16156  10606  20902  -2193   1698    891  AA1  N  
ATOM    322  CA  ASP A  63      28.380  15.318   7.686  1.00129.47      AA1  C  
ANISOU  322  CA  ASP A  63    16616  11729  20849  -1927   1253    778  AA1  C  
ATOM    323  C   ASP A  63      27.408  16.449   8.037  1.00144.30      AA1  C  
ANISOU  323  C   ASP A  63    18281  14154  22394  -1987   1152    868  AA1  C  
ATOM    324  O   ASP A  63      26.419  16.625   7.299  1.00158.18      AA1  O  
ANISOU  324  O   ASP A  63    19727  16121  24254  -2350   1109    521  AA1  O  
ATOM    325  CB  ASP A  63      28.775  15.391   6.210  1.00128.40      AA1  C  
ANISOU  325  CB  ASP A  63    16328  11720  20739  -2074    979    184  AA1  C  
ATOM    326  N   ARG A  64      27.679  17.177   9.124  1.00139.54      AA1  N  
ANISOU  326  N   ARG A  64    17828  13792  21400  -1629   1114   1298  AA1  N  
ATOM    327  CA  ARG A  64      26.824  18.317   9.534  1.00122.95      AA1  C  
ANISOU  327  CA  ARG A  64    15554  12203  18959  -1627   1028   1395  AA1  C  
ATOM    328  C   ARG A  64      27.584  19.154  10.567  1.00132.13      AA1  C  
ANISOU  328  C   ARG A  64    16933  13624  19647  -1157    897   1751  AA1  C  
ATOM    329  O   ARG A  64      28.190  18.554  11.474  1.00149.99      AA1  O  
ANISOU  329  O   ARG A  64    19457  15618  21915   -892   1063   2122  AA1  O  
ATOM    330  CB  ARG A  64      25.491  17.829  10.105  1.00109.23      AA1  C  
ANISOU  330  CB  ARG A  64    13685  10332  17484  -1903   1390   1590  AA1  C  
ATOM    331  N   ASP A  65      27.545  20.483  10.440  1.00124.18      AA1  N  
ANISOU  331  N   ASP A  65    15815  13121  18248  -1048    621   1637  AA1  N  
ATOM    332  CA  ASP A  65      28.318  21.354  11.356  1.00114.46      AA1  C  
ANISOU  332  CA  ASP A  65    14763  12150  16575   -628    465   1877  AA1  C  
ATOM    333  C   ASP A  65      27.887  21.098  12.803  1.00125.66      AA1  C  
ANISOU  333  C   ASP A  65    16328  13526  17889   -451    743   2357  AA1  C  
ATOM    334  O   ASP A  65      28.775  20.973  13.668  1.00133.52      AA1  O  
ANISOU  334  O   ASP A  65    17560  14489  18682    -90    734   2630  AA1  O  
ATOM    335  CB  ASP A  65      28.128  22.829  10.993  1.00107.38      AA1  C  
ANISOU  335  CB  ASP A  65    13707  11745  15349   -593    193   1669  AA1  C  
ATOM    336  N   GLY A  66      26.576  21.018  13.049  1.00126.60      AA1  N  
ANISOU  336  N   GLY A  66    16294  13684  18127   -681    983   2457  AA1  N  
ATOM    337  CA  GLY A  66      26.070  20.809  14.419  1.00129.94      AA1  C  
ANISOU  337  CA  GLY A  66    16838  14103  18430   -511   1287   2937  AA1  C  
ATOM    338  C   GLY A  66      24.576  21.052  14.515  1.00130.95      AA1  C  
ANISOU  338  C   GLY A  66    16714  14403  18638   -781   1489   2961  AA1  C  
ATOM    339  O   GLY A  66      23.911  21.041  13.463  1.00128.48      AA1  O  
ANISOU  339  O   GLY A  66    16127  14109  18582  -1150   1438   2610  AA1  O  
ATOM    340  N   ALA A  67      24.064  21.259  15.732  1.00137.52      AA1  N  
ANISOU  340  N   ALA A  67    17619  15396  19238   -585   1710   3354  AA1  N  
ATOM    341  CA  ALA A  67      22.610  21.455  15.934  1.00126.02      AA1  C  
ANISOU  341  CA  ALA A  67    15907  14116  17858   -817   1949   3424  AA1  C  
ATOM    342  C   ALA A  67      22.374  22.555  16.973  1.00122.87      AA1  C  
ANISOU  342  C   ALA A  67    15563  14184  16938   -472   1919   3632  AA1  C  
ATOM    343  O   ALA A  67      23.287  22.813  17.779  1.00134.02      AA1  O  
ANISOU  343  O   ALA A  67    17248  15687  17988    -66   1821   3819  AA1  O  
ATOM    344  CB  ALA A  67      21.976  20.154  16.357  1.00116.93      AA1  C  
ANISOU  344  CB  ALA A  67    14759  12535  17133  -1033   2426   3741  AA1  C  
ATOM    345  N   TYR A  68      21.179  23.150  16.969  1.00119.09      AA1  N  
ANISOU  345  N   TYR A  68    14819  14007  16421   -618   2001   3578  AA1  N  
ATOM    346  CA  TYR A  68      20.864  24.260  17.906  1.00122.41      AA1  C  
ANISOU  346  CA  TYR A  68    15276  14875  16359   -294   1991   3728  AA1  C  
ATOM    347  C   TYR A  68      20.217  23.714  19.182  1.00140.63      AA1  C  
ANISOU  347  C   TYR A  68    17665  17155  18612   -177   2435   4233  AA1  C  
ATOM    348  O   TYR A  68      20.307  22.496  19.428  1.00154.66      AA1  O  
ANISOU  348  O   TYR A  68    19528  18521  20717   -301   2730   4497  AA1  O  
ATOM    349  CB  TYR A  68      19.943  25.280  17.231  1.00112.85      AA1  C  
ANISOU  349  CB  TYR A  68    13745  14019  15114   -448   1861   3433  AA1  C  
ATOM    350  N   ASP A  69      19.582  24.594  19.961  1.00135.07      AA1  N  
ANISOU  350  N   ASP A  69    16944  16862  17515     68   2502   4369  AA1  N  
ATOM    351  CA  ASP A  69      18.941  24.177  21.236  1.00127.05      AA1  C  
ANISOU  351  CA  ASP A  69    16001  15896  16375    227   2945   4873  AA1  C  
ATOM    352  C   ASP A  69      17.606  24.908  21.396  1.00122.75      AA1  C  
ANISOU  352  C   ASP A  69    15165  15726  15750    150   3103   4859  AA1  C  
ATOM    353  O   ASP A  69      17.496  26.046  20.903  1.00122.82      AA1  O  
ANISOU  353  O   ASP A  69    15049  16050  15568    199   2806   4512  AA1  O  
ATOM    354  CB  ASP A  69      19.857  24.458  22.428  1.00128.89      AA1  C  
ANISOU  354  CB  ASP A  69    16595  16307  16070    764   2892   5134  AA1  C  
ATOM    355  N   PRO A  70      16.592  24.316  22.063  1.00129.49      AA1  N  
ANISOU  355  N   PRO A  70    15899  16552  16749     47   3580   5237  AA1  N  
ATOM    356  CA  PRO A  70      15.327  25.013  22.314  1.00134.14      AA1  C  
ANISOU  356  CA  PRO A  70    16195  17534  17240     13   3757   5253  AA1  C  
ATOM    357  C   PRO A  70      15.542  26.244  23.207  1.00139.79      AA1  C  
ANISOU  357  C   PRO A  70    17101  18714  17300    532   3665   5318  AA1  C  
ATOM    358  O   PRO A  70      16.497  26.227  23.961  1.00138.81      AA1  O  
ANISOU  358  O   PRO A  70    17315  18589  16837    871   3475   5355  AA1  O  
ATOM    359  CB  PRO A  70      14.463  23.969  23.038  1.00130.32      AA1  C  
ANISOU  359  CB  PRO A  70    15601  16843  17074   -187   4335   5712  AA1  C  
ATOM    360  CG  PRO A  70      15.455  22.966  23.588  1.00134.98      AA1  C  
ANISOU  360  CG  PRO A  70    16577  17040  17669     -7   4480   6076  AA1  C  
ATOM    361  CD  PRO A  70      16.598  22.953  22.595  1.00135.11      AA1  C  
ANISOU  361  CD  PRO A  70    16744  16844  17749    -32   4002   5686  AA1  C  
ATOM    362  N   ARG A  73      17.085  23.180  26.641  1.00136.19      AA1  N  
ANISOU  362  N   ARG A  73    17516  17660  16571   1222   4482   6700  AA1  N  
ATOM    363  CA  ARG A  73      18.220  23.809  25.914  1.00144.16      AA1  C  
ANISOU  363  CA  ARG A  73    18689  18756  17328   1391   4015   6422  AA1  C  
ATOM    364  C   ARG A  73      19.360  22.792  25.783  1.00160.29      AA1  C  
ANISOU  364  C   ARG A  73    20990  20384  19530   1460   3922   6518  AA1  C  
ATOM    365  O   ARG A  73      20.198  22.727  26.702  1.00175.11      AA1  O  
ANISOU  365  O   ARG A  73    23127  22426  20983   1907   3799   6615  AA1  O  
ATOM    366  CB  ARG A  73      18.679  25.073  26.645  1.00135.92      AA1  C  
ANISOU  366  CB  ARG A  73    17800  18270  15574   1892   3775   6305  AA1  C  
ATOM    367  N   VAL A  74      19.377  22.025  24.688  1.00150.26      AA1  N  
ANISOU  367  N   VAL A  74    19616  18616  18860   1031   3952   6416  AA1  N  
ATOM    368  CA  VAL A  74      20.442  21.001  24.469  1.00134.68      AA1  C  
ANISOU  368  CA  VAL A  74    17882  16196  17096   1089   3902   6512  AA1  C  
ATOM    369  C   VAL A  74      21.158  21.302  23.148  1.00134.71      AA1  C  
ANISOU  369  C   VAL A  74    17815  16040  17329    854   3448   5975  AA1  C  
ATOM    370  O   VAL A  74      20.499  21.225  22.096  1.00137.99      AA1  O  
ANISOU  370  O   VAL A  74    17949  16281  18201    374   3437   5657  AA1  O  
ATOM    371  CB  VAL A  74      19.864  19.574  24.472  1.00129.79      AA1  C  
ANISOU  371  CB  VAL A  74    17220  15062  17033    805   4329   6737  AA1  C  
ATOM    372  CG1 VAL A  74      20.935  18.533  24.185  1.00137.58      AA1  C  
ANISOU  372  CG1 VAL A  74    18426  15570  18277    850   4267   6760  AA1  C  
ATOM    373  CG2 VAL A  74      19.148  19.259  25.777  1.00125.08      AA1  C  
ANISOU  373  CG2 VAL A  74    16666  14648  16211   1046   4675   7104  AA1  C  
ATOM    374  N   VAL A  75      22.453  21.624  23.209  1.00131.29      AA1  N  
ANISOU  374  N   VAL A  75    17601  15702  16579   1186   3076   5845  AA1  N  
ATOM    375  CA  VAL A  75      23.250  21.893  21.975  1.00114.30      AA1  C  
ANISOU  375  CA  VAL A  75    15392  13408  14630    994   2643   5330  AA1  C  
ATOM    376  C   VAL A  75      23.931  20.588  21.556  1.00120.06      AA1  C  
ANISOU  376  C   VAL A  75    16257  13572  15789    901   2769   5467  AA1  C  
ATOM    377  O   VAL A  75      24.333  19.823  22.447  1.00125.63      AA1  O  
ANISOU  377  O   VAL A  75    17209  14137  16388   1222   3012   5946  AA1  O  
ATOM    378  CB  VAL A  75      24.279  23.015  22.210  1.00103.93      AA1  C  
ANISOU  378  CB  VAL A  75    14196  12500  12792   1362   2176   5065  AA1  C  
ATOM    379  CG1 VAL A  75      25.166  23.238  20.996  1.00 94.88      AA1  C  
ANISOU  379  CG1 VAL A  75    12999  11195  11856   1190   1782   4600  AA1  C  
ATOM    380  CG2 VAL A  75      23.610  24.313  22.631  1.00 96.91      AA1  C  
ANISOU  380  CG2 VAL A  75    13191  12113  11516   1459   2076   4901  AA1  C  
ATOM    381  N   LEU A  76      24.030  20.336  20.248  1.00116.00      AA1  N  
ANISOU  381  N   LEU A  76    15590  12755  15730    502   2623   5067  AA1  N  
ATOM    382  CA  LEU A  76      24.643  19.075  19.755  1.00119.65      AA1  C  
ANISOU  382  CA  LEU A  76    16174  12639  16648    391   2746   5126  AA1  C  
ATOM    383  C   LEU A  76      25.719  19.420  18.723  1.00111.81      AA1  C  
ANISOU  383  C   LEU A  76    15179  11646  15659    380   2281   4648  AA1  C  
ATOM    384  O   LEU A  76      25.500  20.361  17.938  1.00 97.46      AA1  O  
ANISOU  384  O   LEU A  76    13150  10108  13771    191   1978   4206  AA1  O  
ATOM    385  CB  LEU A  76      23.554  18.195  19.134  1.00117.64      AA1  C  
ANISOU  385  CB  LEU A  76    15708  11956  17033   -147   3106   5084  AA1  C  
ATOM    386  CG  LEU A  76      22.457  17.724  20.087  1.00126.75      AA1  C  
ANISOU  386  CG  LEU A  76    16833  13040  18287   -196   3636   5575  AA1  C  
ATOM    387  CD1 LEU A  76      21.401  18.803  20.277  1.00125.52      AA1  C  
ANISOU  387  CD1 LEU A  76    16417  13415  17860   -281   3591   5463  AA1  C  
ATOM    388  CD2 LEU A  76      21.813  16.446  19.574  1.00127.08      AA1  C  
ANISOU  388  CD2 LEU A  76    16760  12461  19065   -675   4045   5595  AA1  C  
ATOM    389  N   ILE A  77      26.837  18.688  18.736  1.00109.89      AA1  N  
ANISOU  389  N   ILE A  77    15157  11108  15487    603   2249   4764  AA1  N  
ATOM    390  CA  ILE A  77      27.928  18.942  17.751  1.00 92.99      AA1  C  
ANISOU  390  CA  ILE A  77    13008   8957  13367    606   1836   4328  AA1  C  
ATOM    391  C   ILE A  77      28.388  17.602  17.172  1.00 98.75      AA1  C  
ANISOU  391  C   ILE A  77    13839   9072  14608    484   2017   4351  AA1  C  
ATOM    392  O   ILE A  77      28.589  16.659  17.958  1.00104.05      AA1  O  
ANISOU  392  O   ILE A  77    14730   9433  15370    716   2342   4827  AA1  O  
ATOM    393  CB  ILE A  77      29.092  19.715  18.403  1.00 89.27      AA1  C  
ANISOU  393  CB  ILE A  77    12686   8896  12338   1103   1500   4364  AA1  C  
ATOM    394  CG1 ILE A  77      28.619  20.990  19.108  1.00 91.45      AA1  C  
ANISOU  394  CG1 ILE A  77    12892   9735  12122   1245   1371   4346  AA1  C  
ATOM    395  CG2 ILE A  77      30.180  20.008  17.382  1.00 90.39      AA1  C  
ANISOU  395  CG2 ILE A  77    12782   9035  12525   1082   1109   3927  AA1  C  
ATOM    396  CD1 ILE A  77      28.121  20.769  20.518  1.00107.38      AA1  C  
ANISOU  396  CD1 ILE A  77    15049  11893  13858   1536   1689   4871  AA1  C  
ATOM    397  N   ASN A  78      28.541  17.526  15.848  1.00109.34      AA1  N  
ANISOU  397  N   ASN A  78    15032  10250  16263    157   1831   3860  AA1  N  
ATOM    398  CA  ASN A  78      29.014  16.277  15.195  1.00114.58      AA1  C  
ANISOU  398  CA  ASN A  78    15789  10318  17429     33   1988   3794  AA1  C  
ATOM    399  C   ASN A  78      30.459  16.014  15.620  1.00105.72      AA1  C  
ANISOU  399  C   ASN A  78    14923   9149  16098    532   1861   4001  AA1  C  
ATOM    400  O   ASN A  78      31.252  16.973  15.633  1.00 95.08      AA1  O  
ANISOU  400  O   ASN A  78    13557   8249  14318    782   1468   3840  AA1  O  
ATOM    401  CB  ASN A  78      28.895  16.346  13.672  1.00123.77      AA1  C  
ANISOU  401  CB  ASN A  78    16725  11412  18890   -388   1781   3177  AA1  C  
ATOM    402  CG  ASN A  78      29.285  15.053  12.989  1.00133.47      AA1  C  
ANISOU  402  CG  ASN A  78    18039  12018  20654   -541   1966   3051  AA1  C  
ATOM    403  OD1 ASN A  78      29.523  14.042  13.646  1.00126.81      AA1  O  
ANISOU  403  OD1 ASN A  78    17424  10722  20034   -369   2303   3454  AA1  O  
ATOM    404  ND2 ASN A  78      29.346  15.072  11.667  1.00141.19      AA1  N  
ANISOU  404  ND2 ASN A  78    18843  12969  21836   -843   1765   2497  AA1  N  
ATOM    405  N   SER A  79      30.780  14.760  15.945  1.00108.85      AA1  N  
ANISOU  405  N   SER A  79    15533   9014  16811    671   2197   4343  AA1  N  
ATOM    406  CA  SER A  79      32.151  14.407  16.396  1.00105.17      AA1  C  
ANISOU  406  CA  SER A  79    15301   8509  16152   1201   2103   4592  AA1  C  
ATOM    407  C   SER A  79      32.977  13.912  15.207  1.00118.87      AA1  C  
ANISOU  407  C   SER A  79    17021   9919  18224   1095   1956   4185  AA1  C  
ATOM    408  O   SER A  79      34.168  13.608  15.407  1.00119.49      AA1  O  
ANISOU  408  O   SER A  79    17241  10000  18159   1503   1837   4293  AA1  O  
ATOM    409  CB  SER A  79      32.096  13.378  17.487  1.00107.96      AA1  C  
ANISOU  409  CB  SER A  79    15828   8719  16472   1438   2439   5035  AA1  C  
ATOM    410  OG  SER A  79      31.378  12.232  17.057  1.00126.94      AA1  O  
ANISOU  410  OG  SER A  79    18215  10561  19454   1053   2812   4975  AA1  O  
ATOM    411  N   ARG A  80      32.356  13.832  14.028  1.00131.07      AA1  N  
ANISOU  411  N   ARG A  80    18374  11276  20152    575   1945   3696  AA1  N  
ATOM    412  CA  ARG A  80      33.071  13.365  12.813  1.00129.53      AA1  C  
ANISOU  412  CA  ARG A  80    18152  10798  20267    454   1814   3254  AA1  C  
ATOM    413  C   ARG A  80      33.743  14.567  12.149  1.00114.58      AA1  C  
ANISOU  413  C   ARG A  80    16092   9466  17976    508   1304   2840  AA1  C  
ATOM    414  O   ARG A  80      34.733  14.363  11.423  1.00127.97      AA1  O  
ANISOU  414  O   ARG A  80    17804  11075  19743    613   1136   2589  AA1  O  
ATOM    415  CB  ARG A  80      32.093  12.683  11.853  1.00139.34      AA1  C  
ANISOU  415  CB  ARG A  80    19250  11609  22082   -120   2041   2888  AA1  C  
ATOM    416  CG  ARG A  80      32.759  12.009  10.662  1.00137.11      AA1  C  
ANISOU  416  CG  ARG A  80    18970  10968  22158   -237   1982   2442  AA1  C  
ATOM    417  CD  ARG A  80      31.764  11.282   9.779  1.00131.45      AA1  C  
ANISOU  417  CD  ARG A  80    18091   9908  21948   -803   2184   2017  AA1  C  
ATOM    418  NE  ARG A  80      32.418  10.581   8.683  1.00129.35      AA1  N  
ANISOU  418  NE  ARG A  80    17833   9394  21918   -875   2111   1554  AA1  N  
ATOM    419  CZ  ARG A  80      32.864   9.332   8.751  1.00138.20      AA1  C  
ANISOU  419  CZ  ARG A  80    19139  10105  23267   -753   2333   1621  AA1  C  
ATOM    420  NH1 ARG A  80      32.726   8.640   9.869  1.00141.27      AA1  N  
ANISOU  420  NH1 ARG A  80    19709  10282  23685   -557   2641   2140  AA1  N  
ATOM    421  NH2 ARG A  80      33.446   8.780   7.702  1.00138.72      AA1  N  
ANISOU  421  NH2 ARG A  80    19201   9988  23519   -814   2254   1174  AA1  N  
ATOM    422  N   VAL A  81      33.219  15.769  12.398  1.00101.10      AA1  N  
ANISOU  422  N   VAL A  81    14233   8293  15887    447   1099   2786  AA1  N  
ATOM    423  CA  VAL A  81      33.803  17.006  11.801  1.00 95.26      AA1  C  
ANISOU  423  CA  VAL A  81    13336   8065  14793    487    654   2420  AA1  C  
ATOM    424  C   VAL A  81      35.086  17.359  12.559  1.00 79.63      AA1  C  
ANISOU  424  C   VAL A  81    11486   6340  12431    998    448   2638  AA1  C  
ATOM    425  O   VAL A  81      35.252  16.881  13.696  1.00 88.24      AA1  O  
ANISOU  425  O   VAL A  81    12762   7353  13412   1326    627   3102  AA1  O  
ATOM    426  CB  VAL A  81      32.796  18.171  11.825  1.00108.21      AA1  C  
ANISOU  426  CB  VAL A  81    14781  10146  16188    270    537   2299  AA1  C  
ATOM    427  CG1 VAL A  81      31.507  17.811  11.102  1.00119.73      AA1  C  
ANISOU  427  CG1 VAL A  81    16063  11422  18008   -219    724   2079  AA1  C  
ATOM    428  CG2 VAL A  81      32.500  18.626  13.244  1.00121.15      AA1  C  
ANISOU  428  CG2 VAL A  81    16518  12043  17471    538    614   2727  AA1  C  
ATOM    429  N   ARG A  82      35.953  18.164  11.942  1.00 78.06      AA1  N  
ANISOU  429  N   ARG A  82    11172   6452  12034   1066     95   2314  AA1  N  
ATOM    430  CA  ARG A  82      37.234  18.555  12.586  1.00 91.86      AA1  C  
ANISOU  430  CA  ARG A  82    12979   8488  13435   1519   -136   2441  AA1  C  
ATOM    431  C   ARG A  82      36.946  19.432  13.806  1.00 93.96      AA1  C  
ANISOU  431  C   ARG A  82    13261   9184  13255   1717   -212   2678  AA1  C  
ATOM    432  O   ARG A  82      35.888  20.088  13.833  1.00 96.28      AA1  O  
ANISOU  432  O   ARG A  82    13467   9633  13482   1467   -179   2612  AA1  O  
ATOM    433  CB  ARG A  82      38.130  19.300  11.594  1.00 92.80      AA1  C  
ANISOU  433  CB  ARG A  82    12931   8845  13485   1479   -467   2014  AA1  C  
ATOM    434  CG  ARG A  82      38.539  18.477  10.382  1.00107.25      AA1  C  
ANISOU  434  CG  ARG A  82    14742  10314  15693   1339   -412   1751  AA1  C  
ATOM    435  CD  ARG A  82      39.737  19.085   9.680  1.00113.50      AA1  C  
ANISOU  435  CD  ARG A  82    15401  11360  16364   1450   -708   1455  AA1  C  
ATOM    436  NE  ARG A  82      40.884  19.173  10.573  1.00128.35      AA1  N  
ANISOU  436  NE  ARG A  82    17328  13443  17995   1894   -847   1671  AA1  N  
ATOM    437  CZ  ARG A  82      42.077  19.638  10.225  1.00143.91      AA1  C  
ANISOU  437  CZ  ARG A  82    19173  15655  19852   2058  -1092   1480  AA1  C  
ATOM    438  NH1 ARG A  82      42.289  20.064   8.991  1.00142.35      AA1  N  
ANISOU  438  NH1 ARG A  82    18819  15505  19763   1826  -1199   1101  AA1  N  
ATOM    439  NH2 ARG A  82      43.056  19.675  11.111  1.00148.04      AA1  N  
ANISOU  439  NH2 ARG A  82    19706  16400  20141   2464  -1223   1671  AA1  N  
ATOM    440  N   PRO A  83      37.850  19.477  14.805  1.00 98.99      AA1  N  
ANISOU  440  N   PRO A  83    13991  10052  13569   2173   -319   2927  AA1  N  
ATOM    441  CA  PRO A  83      37.622  20.258  16.019  1.00102.99      AA1  C  
ANISOU  441  CA  PRO A  83    14519  10996  13615   2397   -392   3122  AA1  C  
ATOM    442  C   PRO A  83      37.395  21.740  15.693  1.00 97.61      AA1  C  
ANISOU  442  C   PRO A  83    13649  10711  12726   2187   -664   2735  AA1  C  
ATOM    443  O   PRO A  83      36.577  22.360  16.342  1.00 93.15      AA1  O  
ANISOU  443  O   PRO A  83    13084  10370  11941   2157   -616   2817  AA1  O  
ATOM    444  CB  PRO A  83      38.938  20.101  16.792  1.00 95.82      AA1  C  
ANISOU  444  CB  PRO A  83    13672  10325  12410   2913   -565   3294  AA1  C  
ATOM    445  CG  PRO A  83      39.520  18.806  16.280  1.00 80.67      AA1  C  
ANISOU  445  CG  PRO A  83    11853   7934  10862   3008   -400   3421  AA1  C  
ATOM    446  CD  PRO A  83      39.130  18.770  14.819  1.00 89.19      AA1  C  
ANISOU  446  CD  PRO A  83    12821   8698  12368   2520   -378   3017  AA1  C  
ATOM    447  N   GLU A  84      38.120  22.264  14.704  1.00 96.95      AA1  N  
ANISOU  447  N   GLU A  84    13416  10690  12729   2063   -911   2344  AA1  N  
ATOM    448  CA  GLU A  84      38.001  23.702  14.348  1.00 99.92      AA1  C  
ANISOU  448  CA  GLU A  84    13623  11399  12944   1885  -1141   1997  AA1  C  
ATOM    449  C   GLU A  84      36.539  24.014  14.015  1.00 91.94      AA1  C  
ANISOU  449  C   GLU A  84    12569  10325  12041   1543   -973   1965  AA1  C  
ATOM    450  O   GLU A  84      36.020  25.027  14.523  1.00110.23      AA1  O  
ANISOU  450  O   GLU A  84    14844  12932  14108   1539  -1030   1927  AA1  O  
ATOM    451  CB  GLU A  84      38.907  24.029  13.161  1.00 92.07      AA1  C  
ANISOU  451  CB  GLU A  84    12479  10394  12111   1768  -1345   1633  AA1  C  
ATOM    452  CG  GLU A  84      40.312  23.475  13.301  1.00 98.23      AA1  C  
ANISOU  452  CG  GLU A  84    13272  11177  12876   2079  -1468   1667  AA1  C  
ATOM    453  CD  GLU A  84      40.502  22.100  12.686  1.00110.99      AA1  C  
ANISOU  453  CD  GLU A  84    14978  12356  14837   2078  -1281   1768  AA1  C  
ATOM    454  OE1 GLU A  84      41.328  21.327  13.208  1.00126.48      AA1  O  
ANISOU  454  OE1 GLU A  84    17028  14258  16771   2421  -1267   1982  AA1  O  
ATOM    455  OE2 GLU A  84      39.831  21.812  11.677  1.00118.81      AA1  O  
ANISOU  455  OE2 GLU A  84    15942  13080  16120   1748  -1151   1614  AA1  O  
ATOM    456  N   ARG A  85      35.905  23.168  13.204  1.00 79.57      AA1  N  
ANISOU  456  N   ARG A  85    10996   8402  10834   1275   -773   1956  AA1  N  
ATOM    457  CA  ARG A  85      34.496  23.407  12.797  1.00 88.07      AA1  C  
ANISOU  457  CA  ARG A  85    11976   9452  12033    934   -625   1894  AA1  C  
ATOM    458  C   ARG A  85      33.592  23.305  14.027  1.00 86.52      AA1  C  
ANISOU  458  C   ARG A  85    11875   9320  11678   1029   -407   2248  AA1  C  
ATOM    459  O   ARG A  85      32.646  24.106  14.128  1.00 88.45      AA1  O  
ANISOU  459  O   ARG A  85    12022   9778  11807    895   -387   2199  AA1  O  
ATOM    460  CB  ARG A  85      34.085  22.416  11.704  1.00 97.65      AA1  C  
ANISOU  460  CB  ARG A  85    13141  10289  13674    629   -468   1764  AA1  C  
ATOM    461  CG  ARG A  85      34.808  22.632  10.383  1.00101.54      AA1  C  
ANISOU  461  CG  ARG A  85    13514  10786  14281    518   -670   1384  AA1  C  
ATOM    462  CD  ARG A  85      33.919  22.344   9.191  1.00109.78      AA1  C  
ANISOU  462  CD  ARG A  85    14408  11706  15600    137   -587   1123  AA1  C  
ATOM    463  NE  ARG A  85      34.420  22.977   7.980  1.00120.15      AA1  N  
ANISOU  463  NE  ARG A  85    15576  13192  16885     57   -802    771  AA1  N  
ATOM    464  CZ  ARG A  85      34.167  24.233   7.632  1.00113.09      AA1  C  
ANISOU  464  CZ  ARG A  85    14543  12642  15783     12   -954    637  AA1  C  
ATOM    465  NH1 ARG A  85      33.420  24.997   8.411  1.00107.36      AA1  N  
ANISOU  465  NH1 ARG A  85    13806  12123  14864     38   -929    791  AA1  N  
ATOM    466  NH2 ARG A  85      34.664  24.724   6.511  1.00108.77      AA1  N  
ANISOU  466  NH2 ARG A  85    13879  12227  15223    -37  -1106    366  AA1  N  
ATOM    467  N   GLN A  86      33.878  22.357  14.919  1.00 79.24      AA1  N  
ANISOU  467  N   GLN A  86    11135   8229  10742   1280   -232   2614  AA1  N  
ATOM    468  CA  GLN A  86      33.074  22.198  16.158  1.00 82.54      AA1  C  
ANISOU  468  CA  GLN A  86    11660   8725  10977   1420     14   3012  AA1  C  
ATOM    469  C   GLN A  86      33.187  23.482  16.981  1.00 81.09      AA1  C  
ANISOU  469  C   GLN A  86    11455   9049  10305   1644   -195   2962  AA1  C  
ATOM    470  O   GLN A  86      32.167  23.910  17.551  1.00 76.03      AA1  O  
ANISOU  470  O   GLN A  86    10795   8576   9517   1601    -53   3081  AA1  O  
ATOM    471  CB  GLN A  86      33.567  20.991  16.955  1.00 81.09      AA1  C  
ANISOU  471  CB  GLN A  86    11692   8294  10826   1731    228   3446  AA1  C  
ATOM    472  CG  GLN A  86      33.635  19.712  16.134  1.00 96.24      AA1  C  
ANISOU  472  CG  GLN A  86    13652   9650  13263   1538    434   3454  AA1  C  
ATOM    473  CD  GLN A  86      34.054  18.519  16.956  1.00100.67      AA1  C  
ANISOU  473  CD  GLN A  86    14447   9918  13886   1874    703   3941  AA1  C  
ATOM    474  OE1 GLN A  86      34.274  18.617  18.161  1.00 99.54      AA1  O  
ANISOU  474  OE1 GLN A  86    14429  10033  13357   2273    734   4305  AA1  O  
ATOM    475  NE2 GLN A  86      34.165  17.374  16.303  1.00101.62      AA1  N  
ANISOU  475  NE2 GLN A  86    14631   9495  14485   1735    911   3950  AA1  N  
ATOM    476  N   ARG A  87      34.383  24.072  17.026  1.00 77.33      AA1  N  
ANISOU  476  N   ARG A  87    10968   8807   9608   1864   -510   2765  AA1  N  
ATOM    477  CA  ARG A  87      34.584  25.339  17.774  1.00 68.94      AA1  C  
ANISOU  477  CA  ARG A  87     9872   8211   8111   2054   -727   2629  AA1  C  
ATOM    478  C   ARG A  87      33.648  26.404  17.199  1.00 66.67      AA1  C  
ANISOU  478  C   ARG A  87     9438   8023   7871   1750   -747   2363  AA1  C  
ATOM    479  O   ARG A  87      32.957  27.070  17.992  1.00 77.38      AA1  O  
ANISOU  479  O   ARG A  87    10807   9632   8961   1831   -688   2427  AA1  O  
ATOM    480  CB  ARG A  87      36.047  25.784  17.683  1.00 65.06      AA1  C  
ANISOU  480  CB  ARG A  87     9331   7908   7481   2248  -1066   2376  AA1  C  
ATOM    481  CG  ARG A  87      36.998  24.977  18.554  1.00 65.31      AA1  C  
ANISOU  481  CG  ARG A  87     9485   8012   7317   2668  -1092   2651  AA1  C  
ATOM    482  CD  ARG A  87      38.449  25.361  18.336  1.00 67.79      AA1  C  
ANISOU  482  CD  ARG A  87     9690   8518   7549   2823  -1430   2367  AA1  C  
ATOM    483  NE  ARG A  87      38.664  26.801  18.340  1.00 80.51      AA1  N  
ANISOU  483  NE  ARG A  87    11155  10461   8976   2741  -1687   1966  AA1  N  
ATOM    484  CZ  ARG A  87      38.858  27.533  19.430  1.00 72.83      AA1  C  
ANISOU  484  CZ  ARG A  87    10179   9911   7584   2984  -1833   1900  AA1  C  
ATOM    485  NH1 ARG A  87      38.855  26.962  20.621  1.00 69.19      AA1  N  
ANISOU  485  NH1 ARG A  87     9850   9654   6786   3358  -1759   2240  AA1  N  
ATOM    486  NH2 ARG A  87      39.048  28.836  19.326  1.00 77.26      AA1  N  
ANISOU  486  NH2 ARG A  87    10604  10687   8063   2861  -2037   1492  AA1  N  
ATOM    487  N   PHE A  88      33.618  26.540  15.871  1.00 65.95      AA1  N  
ANISOU  487  N   PHE A  88     9213   7757   8088   1444   -815   2090  AA1  N  
ATOM    488  CA  PHE A  88      32.769  27.578  15.231  1.00 79.68      AA1  C  
ANISOU  488  CA  PHE A  88    10799   9611   9863   1197   -839   1858  AA1  C  
ATOM    489  C   PHE A  88      31.298  27.269  15.515  1.00 77.15      AA1  C  
ANISOU  489  C   PHE A  88    10459   9254   9602   1055   -553   2076  AA1  C  
ATOM    490  O   PHE A  88      30.535  28.203  15.812  1.00 86.65      AA1  O  
ANISOU  490  O   PHE A  88    11599  10687  10636   1048   -531   2033  AA1  O  
ATOM    491  CB  PHE A  88      33.037  27.655  13.727  1.00 79.64      AA1  C  
ANISOU  491  CB  PHE A  88    10655   9458  10145    940   -948   1569  AA1  C  
ATOM    492  CG  PHE A  88      32.517  28.905  13.065  1.00 76.37      AA1  C  
ANISOU  492  CG  PHE A  88    10092   9218   9705    789  -1028   1331  AA1  C  
ATOM    493  CD1 PHE A  88      31.209  28.981  12.615  1.00 75.38      AA1  C  
ANISOU  493  CD1 PHE A  88     9851   9105   9686    575   -877   1348  AA1  C  
ATOM    494  CD2 PHE A  88      33.335  30.011  12.896  1.00 80.69      AA1  C  
ANISOU  494  CD2 PHE A  88    10602   9919  10139    871  -1239   1097  AA1  C  
ATOM    495  CE1 PHE A  88      30.732  30.133  12.010  1.00 72.64      AA1  C  
ANISOU  495  CE1 PHE A  88     9369   8933   9299    494   -938   1171  AA1  C  
ATOM    496  CE2 PHE A  88      32.857  31.162  12.290  1.00 77.54      AA1  C  
ANISOU  496  CE2 PHE A  88    10087   9636   9740    763  -1270    924  AA1  C  
ATOM    497  CZ  PHE A  88      31.556  31.221  11.848  1.00 70.89      AA1  C  
ANISOU  497  CZ  PHE A  88     9146   8818   8971    598  -1121    978  AA1  C  
ATOM    498  N   THR A  89      30.922  25.993  15.433  1.00 71.22      AA1  N  
ANISOU  498  N   THR A  89     9749   8204   9107    945   -321   2297  AA1  N  
ATOM    499  CA  THR A  89      29.522  25.593  15.715  1.00 72.70      AA1  C  
ANISOU  499  CA  THR A  89     9885   8333   9407    774    -12   2513  AA1  C  
ATOM    500  C   THR A  89      29.163  26.037  17.134  1.00 93.49      AA1  C  
ANISOU  500  C   THR A  89    12621  11243  11656   1056     92   2778  AA1  C  
ATOM    501  O   THR A  89      28.068  26.602  17.316  1.00109.62      AA1  O  
ANISOU  501  O   THR A  89    14558  13463  13631    964    212   2794  AA1  O  
ATOM    502  CB  THR A  89      29.344  24.083  15.527  1.00 76.10      AA1  C  
ANISOU  502  CB  THR A  89    10367   8338  10209    626    248   2715  AA1  C  
ATOM    503  OG1 THR A  89      29.659  23.768  14.170  1.00 79.31      AA1  O  
ANISOU  503  OG1 THR A  89    10665   8533  10935    370    131   2398  AA1  O  
ATOM    504  CG2 THR A  89      27.947  23.606  15.857  1.00 78.42      AA1  C  
ANISOU  504  CG2 THR A  89    10584   8546  10668    423    598   2942  AA1  C  
ATOM    505  N   LEU A  90      30.062  25.806  18.093  1.00 97.21      AA1  N  
ANISOU  505  N   LEU A  90    13279  11793  11862   1413     42   2967  AA1  N  
ATOM    506  CA  LEU A  90      29.797  26.170  19.511  1.00 84.49      AA1  C  
ANISOU  506  CA  LEU A  90    11781  10503   9820   1735    136   3217  AA1  C  
ATOM    507  C   LEU A  90      29.647  27.688  19.624  1.00 72.96      AA1  C  
ANISOU  507  C   LEU A  90    10234   9409   8078   1777    -70   2903  AA1  C  
ATOM    508  O   LEU A  90      28.693  28.136  20.283  1.00 76.41      AA1  O  
ANISOU  508  O   LEU A  90    10656  10053   8325   1827     95   3015  AA1  O  
ATOM    509  CB  LEU A  90      30.963  25.668  20.367  1.00 80.33      AA1  C  
ANISOU  509  CB  LEU A  90    11441  10047   9032   2138     51   3417  AA1  C  
ATOM    510  CG  LEU A  90      30.841  25.926  21.867  1.00104.86      AA1  C  
ANISOU  510  CG  LEU A  90    14677  13537  11629   2536    130   3683  AA1  C  
ATOM    511  CD1 LEU A  90      29.544  25.350  22.413  1.00113.63      AA1  C  
ANISOU  511  CD1 LEU A  90    15821  14563  12792   2481    562   4096  AA1  C  
ATOM    512  CD2 LEU A  90      32.035  25.345  22.607  1.00120.51      AA1  C  
ANISOU  512  CD2 LEU A  90    16814  15625  13350   2959     25   3885  AA1  C  
ATOM    513  N   ALA A  91      30.551  28.439  18.993  1.00 68.69      AA1  N  
ANISOU  513  N   ALA A  91     9636   8923   7539   1756   -389   2529  AA1  N  
ATOM    514  CA  ALA A  91      30.482  29.918  19.029  1.00 69.33      AA1  C  
ANISOU  514  CA  ALA A  91     9644   9277   7422   1781   -563   2208  AA1  C  
ATOM    515  C   ALA A  91      29.171  30.376  18.386  1.00 80.13      AA1  C  
ANISOU  515  C   ALA A  91    10860  10615   8970   1515   -408   2159  AA1  C  
ATOM    516  O   ALA A  91      28.566  31.333  18.899  1.00 76.16      AA1  O  
ANISOU  516  O   ALA A  91    10338  10348   8250   1608   -373   2095  AA1  O  
ATOM    517  CB  ALA A  91      31.680  30.496  18.322  1.00 61.21      AA1  C  
ANISOU  517  CB  ALA A  91     8563   8228   6465   1751   -874   1851  AA1  C  
ATOM    518  N   HIS A  92      28.752  29.706  17.311  1.00 84.22      AA1  N  
ANISOU  518  N   HIS A  92    11263  10875   9861   1215   -322   2172  AA1  N  
ATOM    519  CA  HIS A  92      27.478  30.055  16.630  1.00 92.64      AA1  C  
ANISOU  519  CA  HIS A  92    12136  11966  11097    967   -192   2121  AA1  C  
ATOM    520  C   HIS A  92      26.320  29.927  17.620  1.00 82.35      AA1  C  
ANISOU  520  C   HIS A  92    10834  10807   9650   1038     94   2405  AA1  C  
ATOM    521  O   HIS A  92      25.504  30.863  17.694  1.00 93.31      AA1  O  
ANISOU  521  O   HIS A  92    12118  12410  10927   1051    138   2330  AA1  O  
ATOM    522  CB  HIS A  92      27.279  29.159  15.404  1.00100.73      AA1  C  
ANISOU  522  CB  HIS A  92    13029  12722  12522    644   -153   2070  AA1  C  
ATOM    523  CG  HIS A  92      25.934  29.278  14.772  1.00100.23      AA1  C  
ANISOU  523  CG  HIS A  92    12732  12723  12626    393    -11   2039  AA1  C  
ATOM    524  ND1 HIS A  92      25.732  29.970  13.595  1.00 90.65      AA1  N  
ANISOU  524  ND1 HIS A  92    11335  11598  11508    248   -155   1772  AA1  N  
ATOM    525  CD2 HIS A  92      24.729  28.792  15.138  1.00102.60      AA1  C  
ANISOU  525  CD2 HIS A  92    12927  13045  13012    273    263   2245  AA1  C  
ATOM    526  CE1 HIS A  92      24.459  29.907  13.264  1.00 97.36      AA1  C  
ANISOU  526  CE1 HIS A  92    11966  12553  12473     65     -2   1799  AA1  C  
ATOM    527  NE2 HIS A  92      23.821  29.191  14.196  1.00 99.65      AA1  N  
ANISOU  527  NE2 HIS A  92    12288  12797  12778     56    256   2074  AA1  N  
ATOM    528  N   GLU A  93      26.258  28.811  18.347  1.00 71.95      AA1  N  
ANISOU  528  N   GLU A  93     9629   9367   8342   1102    307   2740  AA1  N  
ATOM    529  CA  GLU A  93      25.136  28.574  19.293  1.00 77.92      AA1  C  
ANISOU  529  CA  GLU A  93    10377  10247   8983   1162    637   3065  AA1  C  
ATOM    530  C   GLU A  93      25.230  29.569  20.451  1.00 75.65      AA1  C  
ANISOU  530  C   GLU A  93    10207  10330   8206   1524    589   3067  AA1  C  
ATOM    531  O   GLU A  93      24.173  30.013  20.931  1.00 84.79      AA1  O  
ANISOU  531  O   GLU A  93    11286  11694   9235   1558    785   3162  AA1  O  
ATOM    532  CB  GLU A  93      25.164  27.130  19.791  1.00 94.78      AA1  C  
ANISOU  532  CB  GLU A  93    12631  12121  11262   1168    907   3459  AA1  C  
ATOM    533  CG  GLU A  93      25.033  26.110  18.676  1.00110.92      AA1  C  
ANISOU  533  CG  GLU A  93    14559  13762  13822    791    981   3409  AA1  C  
ATOM    534  CD  GLU A  93      23.716  26.162  17.921  1.00125.80      AA1  C  
ANISOU  534  CD  GLU A  93    16152  15646  15999    418   1126   3299  AA1  C  
ATOM    535  OE1 GLU A  93      22.777  26.815  18.416  1.00132.90      AA1  O  
ANISOU  535  OE1 GLU A  93    16946  16829  16721    467   1252   3372  AA1  O  
ATOM    536  OE2 GLU A  93      23.634  25.552  16.837  1.00128.31      AA1  O  
ANISOU  536  OE2 GLU A  93    16334  15710  16709     93   1107   3121  AA1  O  
ATOM    537  N   ILE A  94      26.448  29.901  20.880  1.00 72.11      AA1  N  
ANISOU  537  N   ILE A  94     9921   9980   7496   1784    337   2938  AA1  N  
ATOM    538  CA  ILE A  94      26.612  30.927  21.950  1.00 76.62      AA1  C  
ANISOU  538  CA  ILE A  94    10590  10929   7594   2119    251   2835  AA1  C  
ATOM    539  C   ILE A  94      26.044  32.248  21.430  1.00 83.55      AA1  C  
ANISOU  539  C   ILE A  94    11327  11917   8502   2012    173   2507  AA1  C  
ATOM    540  O   ILE A  94      25.282  32.896  22.171  1.00 85.80      AA1  O  
ANISOU  540  O   ILE A  94    11612  12454   8534   2168    311   2535  AA1  O  
ATOM    541  CB  ILE A  94      28.092  31.065  22.356  1.00 81.95      AA1  C  
ANISOU  541  CB  ILE A  94    11405  11705   8029   2370    -51   2671  AA1  C  
ATOM    542  CG1 ILE A  94      28.630  29.778  22.984  1.00 89.38      AA1  C  
ANISOU  542  CG1 ILE A  94    12495  12581   8886   2565     47   3052  AA1  C  
ATOM    543  CG2 ILE A  94      28.289  32.263  23.272  1.00 78.74      AA1  C  
ANISOU  543  CG2 ILE A  94    11054  11680   7181   2650   -188   2421  AA1  C  
ATOM    544  CD1 ILE A  94      30.091  29.846  23.364  1.00 95.60      AA1  C  
ANISOU  544  CD1 ILE A  94    13376  13518   9429   2836   -263   2900  AA1  C  
ATOM    545  N   SER A  95      26.397  32.615  20.197  1.00 83.27      AA1  N  
ANISOU  545  N   SER A  95    11181  11698   8761   1781    -19   2229  AA1  N  
ATOM    546  CA  SER A  95      25.912  33.887  19.605  1.00 72.51      AA1  C  
ANISOU  546  CA  SER A  95     9692  10408   7451   1708    -78   1952  AA1  C  
ATOM    547  C   SER A  95      24.386  33.848  19.491  1.00 72.18      AA1  C  
ANISOU  547  C   SER A  95     9486  10440   7500   1595    198   2135  AA1  C  
ATOM    548  O   SER A  95      23.745  34.869  19.793  1.00 78.00      AA1  O  
ANISOU  548  O   SER A  95    10183  11369   8085   1719    261   2041  AA1  O  
ATOM    549  CB  SER A  95      26.565  34.139  18.274  1.00 62.59      AA1  C  
ANISOU  549  CB  SER A  95     8347   8947   6487   1501   -291   1700  AA1  C  
ATOM    550  OG  SER A  95      27.976  34.201  18.409  1.00 68.22      AA1  O  
ANISOU  550  OG  SER A  95     9178   9615   7128   1602   -534   1526  AA1  O  
ATOM    551  N   HIS A  96      23.834  32.703  19.084  1.00 69.56      AA1  N  
ANISOU  551  N   HIS A  96     9049   9956   7424   1368    367   2368  AA1  N  
ATOM    552  CA  HIS A  96      22.361  32.567  18.955  1.00 80.84      AA1  C  
ANISOU  552  CA  HIS A  96    10263  11477   8976   1222    635   2530  AA1  C  
ATOM    553  C   HIS A  96      21.715  32.853  20.310  1.00 87.67      AA1  C  
ANISOU  553  C   HIS A  96    11203  12606   9502   1489    864   2735  AA1  C  
ATOM    554  O   HIS A  96      20.746  33.633  20.353  1.00109.61      AA1  O  
ANISOU  554  O   HIS A  96    13839  15589  12218   1532    978   2698  AA1  O  
ATOM    555  CB  HIS A  96      21.987  31.174  18.442  1.00 79.95      AA1  C  
ANISOU  555  CB  HIS A  96    10035  11128   9216    916    795   2720  AA1  C  
ATOM    556  CG  HIS A  96      20.541  31.039  18.105  1.00 94.52      AA1  C  
ANISOU  556  CG  HIS A  96    11589  13073  11250    701   1028   2807  AA1  C  
ATOM    557  ND1 HIS A  96      20.086  31.023  16.802  1.00 93.93      AA1  N  
ANISOU  557  ND1 HIS A  96    11249  12967  11472    412    944   2610  AA1  N  
ATOM    558  CD2 HIS A  96      19.449  30.929  18.890  1.00100.09      AA1  C  
ANISOU  558  CD2 HIS A  96    12199  13951  11878    741   1337   3057  AA1  C  
ATOM    559  CE1 HIS A  96      18.775  30.902  16.798  1.00 97.17      AA1  C  
ANISOU  559  CE1 HIS A  96    11393  13537  11990    273   1173   2716  AA1  C  
ATOM    560  NE2 HIS A  96      18.359  30.843  18.067  1.00 98.66      AA1  N  
ANISOU  560  NE2 HIS A  96    11679  13837  11971    462   1430   2998  AA1  N  
ATOM    561  N   ALA A  97      22.247  32.247  21.371  1.00 78.56      AA1  N  
ANISOU  561  N   ALA A  97    10262  11472   8116   1694    935   2952  AA1  N  
ATOM    562  CA  ALA A  97      21.714  32.492  22.727  1.00 76.57      AA1  C  
ANISOU  562  CA  ALA A  97    10102  11520   7472   1997   1157   3157  AA1  C  
ATOM    563  C   ALA A  97      21.927  33.964  23.081  1.00 87.77      AA1  C  
ANISOU  563  C   ALA A  97    11585  13185   8579   2247    981   2820  AA1  C  
ATOM    564  O   ALA A  97      20.977  34.593  23.575  1.00107.63      AA1  O  
ANISOU  564  O   ALA A  97    14032  15935  10926   2376   1169   2849  AA1  O  
ATOM    565  CB  ALA A  97      22.394  31.583  23.716  1.00 73.68      AA1  C  
ANISOU  565  CB  ALA A  97     9961  11155   6879   2215   1230   3451  AA1  C  
ATOM    566  N   LEU A  98      23.129  34.485  22.828  1.00 78.59      AA1  N  
ANISOU  566  N   LEU A  98    10535  11954   7370   2305    652   2500  AA1  N  
ATOM    567  CA  LEU A  98      23.381  35.899  23.094  1.00 79.07      AA1  C  
ANISOU  567  CA  LEU A  98    10652  12178   7215   2496    498   2130  AA1  C  
ATOM    568  C   LEU A  98      22.364  36.783  22.385  1.00 85.69      AA1  C  
ANISOU  568  C   LEU A  98    11304  13012   8242   2389    593   2015  AA1  C  
ATOM    569  O   LEU A  98      21.896  37.785  22.946  1.00 89.48      AA1  O  
ANISOU  569  O   LEU A  98    11807  13684   8508   2599    670   1877  AA1  O  
ATOM    570  CB  LEU A  98      24.794  36.275  22.658  1.00 71.55      AA1  C  
ANISOU  570  CB  LEU A  98     9783  11085   6320   2473    147   1791  AA1  C  
ATOM    571  CG  LEU A  98      25.928  36.189  23.681  1.00 78.70      AA1  C  
ANISOU  571  CG  LEU A  98    10874  12164   6863   2740    -32   1693  AA1  C  
ATOM    572  CD1 LEU A  98      27.239  36.585  23.025  1.00 79.82      AA1  C  
ANISOU  572  CD1 LEU A  98    11021  12142   7165   2643   -365   1337  AA1  C  
ATOM    573  CD2 LEU A  98      25.635  37.081  24.875  1.00 71.91      AA1  C  
ANISOU  573  CD2 LEU A  98    10108  11647   5568   3057     25   1538  AA1  C  
ATOM    574  N   LEU A  99      22.019  36.430  21.147  1.00 79.87      AA1  N  
ANISOU  574  N   LEU A  99    10378  12077   7892   2088    588   2059  AA1  N  
ATOM    575  CA  LEU A  99      21.012  37.172  20.400  1.00 70.18      AA1  C  
ANISOU  575  CA  LEU A  99     8939  10893   6832   2011    676   1995  AA1  C  
ATOM    576  C   LEU A  99      19.654  37.096  21.087  1.00 76.76      AA1  C  
ANISOU  576  C   LEU A  99     9653  11975   7538   2107    999   2240  AA1  C  
ATOM    577  O   LEU A  99      19.041  38.125  21.396  1.00 91.95      AA1  O  
ANISOU  577  O   LEU A  99    11546  14072   9318   2306   1093   2142  AA1  O  
ATOM    578  CB  LEU A  99      20.929  36.628  18.975  1.00 72.11      AA1  C  
ANISOU  578  CB  LEU A  99     8986  10948   7464   1683    595   2004  AA1  C  
ATOM    579  CG  LEU A  99      19.703  36.980  18.138  1.00 85.40      AA1  C  
ANISOU  579  CG  LEU A  99    10376  12743   9327   1574    712   2033  AA1  C  
ATOM    580  CD1 LEU A  99      19.626  38.479  17.917  1.00 98.66      AA1  C  
ANISOU  580  CD1 LEU A  99    12066  14486  10935   1779    657   1819  AA1  C  
ATOM    581  CD2 LEU A  99      19.745  36.229  16.816  1.00 77.31      AA1  C  
ANISOU  581  CD2 LEU A  99     9166  11575   8634   1250    608   2018  AA1  C  
ATOM    582  N   LEU A 100      19.167  35.874  21.332  1.00 73.89      AA1  N  
ANISOU  582  N   LEU A 100     9213  11612   7249   1967   1199   2565  AA1  N  
ATOM    583  CA  LEU A 100      17.880  35.697  21.999  1.00 77.71      AA1  C  
ANISOU  583  CA  LEU A 100     9554  12331   7640   2031   1544   2832  AA1  C  
ATOM    584  C   LEU A 100      17.882  36.305  23.395  1.00 82.17      AA1  C  
ANISOU  584  C   LEU A 100    10320  13158   7742   2423   1657   2846  AA1  C  
ATOM    585  O   LEU A 100      16.825  36.664  23.918  1.00 95.24      AA1  O  
ANISOU  585  O   LEU A 100    11863  15062   9263   2562   1916   2962  AA1  O  
ATOM    586  CB  LEU A 100      17.525  34.210  22.077  1.00 81.22      AA1  C  
ANISOU  586  CB  LEU A 100     9912  12664   8284   1793   1763   3184  AA1  C  
ATOM    587  CG  LEU A 100      17.521  33.406  20.775  1.00 87.25      AA1  C  
ANISOU  587  CG  LEU A 100    10478  13163   9509   1383   1674   3146  AA1  C  
ATOM    588  CD1 LEU A 100      17.002  31.987  21.000  1.00 87.86      AA1  C  
ANISOU  588  CD1 LEU A 100    10460  13106   9815   1148   1971   3487  AA1  C  
ATOM    589  CD2 LEU A 100      16.712  34.111  19.696  1.00 92.03      AA1  C  
ANISOU  589  CD2 LEU A 100    10774  13885  10309   1246   1612   2951  AA1  C  
ATOM    590  N   GLY A 101      19.078  36.527  23.942  1.00 92.24      AA1  N  
ANISOU  590  N   GLY A 101    11870  14411   8768   2613   1442   2676  AA1  N  
ATOM    591  CA  GLY A 101      19.184  37.184  25.258  1.00 91.97      AA1  C  
ANISOU  591  CA  GLY A 101    12028  14668   8248   3004   1499   2598  AA1  C  
ATOM    592  C   GLY A 101      18.821  38.655  25.174  1.00 97.94      AA1  C  
ANISOU  592  C   GLY A 101    12755  15518   8940   3161   1468   2259  AA1  C  
ATOM    593  O   GLY A 101      17.885  39.067  25.883  1.00117.16      AA1  O  
ANISOU  593  O   GLY A 101    15147  18215  11154   3375   1723   2339  AA1  O  
ATOM    594  N   ASP A 102      19.529  39.421  24.339  1.00 91.15      AA1  N  
ANISOU  594  N   ASP A 102    11916  14437   8279   3071   1196   1908  AA1  N  
ATOM    595  CA  ASP A 102      19.273  40.883  24.233  1.00 84.41      AA1  C  
ANISOU  595  CA  ASP A 102    11065  13595   7411   3235   1187   1580  AA1  C  
ATOM    596  C   ASP A 102      17.883  41.094  23.632  1.00 94.59      AA1  C  
ANISOU  596  C   ASP A 102    12088  14950   8902   3182   1423   1762  AA1  C  
ATOM    597  O   ASP A 102      17.680  40.710  22.467  1.00111.60      AA1  O  
ANISOU  597  O   ASP A 102    14047  16952  11403   2910   1369   1862  AA1  O  
ATOM    598  CB  ASP A 102      20.356  41.596  23.422  1.00 75.16      AA1  C  
ANISOU  598  CB  ASP A 102     9968  12130   6460   3129    888   1216  AA1  C  
ATOM    599  CG  ASP A 102      20.216  43.109  23.417  1.00 99.57      AA1  C  
ANISOU  599  CG  ASP A 102    13107  15167   9560   3314    909    875  AA1  C  
ATOM    600  OD1 ASP A 102      19.171  43.603  23.883  1.00118.19      AA1  O  
ANISOU  600  OD1 ASP A 102    15412  17711  11783   3520   1154    932  AA1  O  
ATOM    601  OD2 ASP A 102      21.156  43.781  22.952  1.00111.57      AA1  O  
ANISOU  601  OD2 ASP A 102    14712  16439  11239   3253    705    558  AA1  O  
ATOM    602  N   ASP A 103      16.970  41.683  24.407  1.00 93.51      AA1  N  
ANISOU  602  N   ASP A 103    11929  15068   8534   3451   1671   1787  AA1  N  
ATOM    603  CA  ASP A 103      15.580  41.903  23.930  1.00 98.19      AA1  C  
ANISOU  603  CA  ASP A 103    12230  15791   9287   3446   1913   1970  AA1  C  
ATOM    604  C   ASP A 103      15.584  42.995  22.858  1.00 97.73      AA1  C  
ANISOU  604  C   ASP A 103    12099  15540   9493   3449   1795   1737  AA1  C  
ATOM    605  O   ASP A 103      14.841  42.852  21.871  1.00105.02      AA1  O  
ANISOU  605  O   ASP A 103    12741  16483  10679   3300   1840   1894  AA1  O  
ATOM    606  CB  ASP A 103      14.650  42.248  25.094  1.00 99.91      AA1  C  
ANISOU  606  CB  ASP A 103    12446  16347   9169   3768   2227   2061  AA1  C  
ATOM    607  CG  ASP A 103      14.543  41.138  26.124  1.00109.39      AA1  C  
ANISOU  607  CG  ASP A 103    13700  17762  10103   3789   2403   2373  AA1  C  
ATOM    608  OD1 ASP A 103      15.050  40.033  25.847  1.00106.90      AA1  O  
ANISOU  608  OD1 ASP A 103    13389  17302   9925   3529   2310   2558  AA1  O  
ATOM    609  OD2 ASP A 103      13.956  41.388  27.194  1.00112.63      AA1  O  
ANISOU  609  OD2 ASP A 103    14153  18473  10169   4085   2654   2441  AA1  O  
ATOM    610  N   ASP A 104      16.388  44.040  23.054  1.00 88.70      AA1  N  
ANISOU  610  N   ASP A 104    11191  14227   8283   3617   1660   1377  AA1  N  
ATOM    611  CA  ASP A 104      16.436  45.162  22.082  1.00 87.72      AA1  C  
ANISOU  611  CA  ASP A 104    11034  13868   8426   3654   1598   1184  AA1  C  
ATOM    612  C   ASP A 104      16.747  44.609  20.689  1.00 83.77      AA1  C  
ANISOU  612  C   ASP A 104    10376  13190   8262   3333   1415   1300  AA1  C  
ATOM    613  O   ASP A 104      15.919  44.808  19.782  1.00 84.18      AA1  O  
ANISOU  613  O   ASP A 104    10181  13301   8503   3319   1494   1448  AA1  O  
ATOM    614  CB  ASP A 104      17.450  46.223  22.512  1.00 88.03      AA1  C  
ANISOU  614  CB  ASP A 104    11363  13679   8405   3806   1477    752  AA1  C  
ATOM    615  CG  ASP A 104      17.090  46.898  23.823  1.00109.43      AA1  C  
ANISOU  615  CG  ASP A 104    14221  16580  10777   4149   1659    565  AA1  C  
ATOM    616  OD1 ASP A 104      16.093  46.479  24.441  1.00121.64      AA1  O  
ANISOU  616  OD1 ASP A 104    15657  18454  12107   4280   1886    812  AA1  O  
ATOM    617  OD2 ASP A 104      17.807  47.840  24.213  1.00122.01      AA1  O  
ANISOU  617  OD2 ASP A 104    16028  17995  12334   4275   1583    154  AA1  O  
ATOM    618  N   LEU A 105      17.884  43.927  20.535  1.00 77.39      AA1  N  
ANISOU  618  N   LEU A 105     9691  12212   7504   3111   1181   1232  AA1  N  
ATOM    619  CA  LEU A 105      18.296  43.426  19.198  1.00 77.14      AA1  C  
ANISOU  619  CA  LEU A 105     9532  12003   7776   2819    999   1296  AA1  C  
ATOM    620  C   LEU A 105      17.163  42.582  18.613  1.00 76.15      AA1  C  
ANISOU  620  C   LEU A 105     9086  12087   7763   2662   1119   1604  AA1  C  
ATOM    621  O   LEU A 105      16.795  42.815  17.448  1.00 82.97      AA1  O  
ANISOU  621  O   LEU A 105     9747  12944   8836   2591   1083   1643  AA1  O  
ATOM    622  CB  LEU A 105      19.569  42.592  19.357  1.00 78.23      AA1  C  
ANISOU  622  CB  LEU A 105     9835  11990   7900   2631    775   1222  AA1  C  
ATOM    623  CG  LEU A 105      20.562  42.658  18.198  1.00 79.49      AA1  C  
ANISOU  623  CG  LEU A 105    10003  11872   8326   2434    542   1090  AA1  C  
ATOM    624  CD1 LEU A 105      21.717  41.694  18.421  1.00 71.09      AA1  C  
ANISOU  624  CD1 LEU A 105     9067  10708   7236   2271    345   1055  AA1  C  
ATOM    625  CD2 LEU A 105      19.878  42.364  16.873  1.00 86.37      AA1  C  
ANISOU  625  CD2 LEU A 105    10606  12774   9438   2269    559   1269  AA1  C  
ATOM    626  N   LEU A 106      16.626  41.649  19.398  1.00 75.40      AA1  N  
ANISOU  626  N   LEU A 106     8933  12185   7531   2615   1268   1813  AA1  N  
ATOM    627  CA  LEU A 106      15.568  40.742  18.880  1.00 83.39      AA1  C  
ANISOU  627  CA  LEU A 106     9608  13378   8700   2403   1395   2074  AA1  C  
ATOM    628  C   LEU A 106      14.364  41.580  18.442  1.00 86.58      AA1  C  
ANISOU  628  C   LEU A 106     9744  14008   9145   2570   1546   2118  AA1  C  
ATOM    629  O   LEU A 106      13.852  41.340  17.333  1.00 80.96      AA1  O  
ANISOU  629  O   LEU A 106     8737  13382   8644   2403   1495   2179  AA1  O  
ATOM    630  CB  LEU A 106      15.184  39.746  19.977  1.00 79.88      AA1  C  
ANISOU  630  CB  LEU A 106     9174  13074   8102   2368   1601   2308  AA1  C  
ATOM    631  CG  LEU A 106      14.531  38.457  19.483  1.00 80.11      AA1  C  
ANISOU  631  CG  LEU A 106     8916  13150   8373   2026   1697   2540  AA1  C  
ATOM    632  CD1 LEU A 106      15.392  37.793  18.420  1.00 82.92      AA1  C  
ANISOU  632  CD1 LEU A 106     9280  13238   8988   1723   1436   2439  AA1  C  
ATOM    633  CD2 LEU A 106      14.279  37.502  20.639  1.00 88.70      AA1  C  
ANISOU  633  CD2 LEU A 106    10066  14310   9327   2013   1945   2810  AA1  C  
ATOM    634  N   SER A 107      13.941  42.530  19.279  1.00 82.84      AA1  N  
ANISOU  634  N   SER A 107     9362  13651   8462   2909   1720   2073  AA1  N  
ATOM    635  CA  SER A 107      12.811  43.420  18.912  1.00 78.79      AA1  C  
ANISOU  635  CA  SER A 107     8607  13349   7979   3138   1882   2124  AA1  C  
ATOM    636  C   SER A 107      13.142  44.131  17.600  1.00 80.26      AA1  C  
ANISOU  636  C   SER A 107     8747  13375   8373   3146   1703   2017  AA1  C  
ATOM    637  O   SER A 107      12.283  44.146  16.701  1.00 75.12      AA1  O  
ANISOU  637  O   SER A 107     7758  12940   7846   3132   1729   2145  AA1  O  
ATOM    638  CB  SER A 107      12.533  44.409  20.009  1.00 80.97      AA1  C  
ANISOU  638  CB  SER A 107     9060  13697   8008   3526   2082   2032  AA1  C  
ATOM    639  OG  SER A 107      11.520  45.323  19.620  1.00 93.53      AA1  O  
ANISOU  639  OG  SER A 107    10437  15456   9645   3787   2241   2081  AA1  O  
ATOM    640  N   ASP A 108      14.355  44.675  17.498  1.00 75.91      AA1  N  
ANISOU  640  N   ASP A 108     8506  12483   7853   3169   1533   1796  AA1  N  
ATOM    641  CA  ASP A 108      14.770  45.404  16.274  1.00 74.43      AA1  C  
ANISOU  641  CA  ASP A 108     8309  12105   7866   3195   1401   1722  AA1  C  
ATOM    642  C   ASP A 108      14.655  44.464  15.074  1.00 80.37      AA1  C  
ANISOU  642  C   ASP A 108     8787  12970   8781   2894   1245   1850  AA1  C  
ATOM    643  O   ASP A 108      14.128  44.894  14.031  1.00101.41      AA1  O  
ANISOU  643  O   ASP A 108    11226  15766  11540   2982   1240   1934  AA1  O  
ATOM    644  CB  ASP A 108      16.186  45.959  16.428  1.00 74.64      AA1  C  
ANISOU  644  CB  ASP A 108     8694  11734   7933   3193   1254   1457  AA1  C  
ATOM    645  CG  ASP A 108      16.318  46.968  17.553  1.00 78.06      AA1  C  
ANISOU  645  CG  ASP A 108     9383  12055   8221   3482   1393   1248  AA1  C  
ATOM    646  OD1 ASP A 108      15.286  47.292  18.171  1.00 98.56      AA1  O  
ANISOU  646  OD1 ASP A 108    11894  14879  10675   3720   1618   1330  AA1  O  
ATOM    647  OD2 ASP A 108      17.452  47.420  17.802  1.00 80.22      AA1  O  
ANISOU  647  OD2 ASP A 108     9923  12028   8529   3463   1278    980  AA1  O  
ATOM    648  N   LEU A 109      15.124  43.225  15.227  1.00 79.39      AA1  N  
ANISOU  648  N   LEU A 109     8681  12805   8678   2575   1132   1859  AA1  N  
ATOM    649  CA  LEU A 109      15.093  42.255  14.104  1.00 78.60      AA1  C  
ANISOU  649  CA  LEU A 109     8338  12777   8750   2260    980   1915  AA1  C  
ATOM    650  C   LEU A 109      13.638  41.949  13.741  1.00 77.23      AA1  C  
ANISOU  650  C   LEU A 109     7734  13008   8603   2238   1110   2078  AA1  C  
ATOM    651  O   LEU A 109      13.330  41.902  12.539  1.00 72.40      AA1  O  
ANISOU  651  O   LEU A 109     6859  12557   8094   2169   1000   2084  AA1  O  
ATOM    652  CB  LEU A 109      15.833  40.984  14.529  1.00 75.85      AA1  C  
ANISOU  652  CB  LEU A 109     8122  12266   8431   1958    889   1899  AA1  C  
ATOM    653  CG  LEU A 109      17.333  41.146  14.759  1.00 71.33      AA1  C  
ANISOU  653  CG  LEU A 109     7910  11348   7842   1952    717   1724  AA1  C  
ATOM    654  CD1 LEU A 109      17.968  39.813  15.116  1.00 72.37      AA1  C  
ANISOU  654  CD1 LEU A 109     8135  11357   8004   1693    642   1755  AA1  C  
ATOM    655  CD2 LEU A 109      18.004  41.742  13.532  1.00 68.34      AA1  C  
ANISOU  655  CD2 LEU A 109     7542  10816   7607   1944    544   1605  AA1  C  
ATOM    656  N   HIS A 110      12.789  41.731  14.745  1.00 74.47      AA1  N  
ANISOU  656  N   HIS A 110     7296  12848   8149   2299   1335   2199  AA1  N  
ATOM    657  CA  HIS A 110      11.375  41.357  14.474  1.00 80.43      AA1  C  
ANISOU  657  CA  HIS A 110     7589  14014   8955   2242   1475   2346  AA1  C  
ATOM    658  C   HIS A 110      10.620  42.568  13.922  1.00 92.83      AA1  C  
ANISOU  658  C   HIS A 110     8969  15829  10474   2599   1530   2381  AA1  C  
ATOM    659  O   HIS A 110       9.596  42.368  13.245  1.00101.56      AA1  O  
ANISOU  659  O   HIS A 110     9635  17315  11638   2560   1549   2459  AA1  O  
ATOM    660  CB  HIS A 110      10.722  40.783  15.736  1.00 85.15      AA1  C  
ANISOU  660  CB  HIS A 110     8150  14737   9466   2212   1740   2494  AA1  C  
ATOM    661  CG  HIS A 110      11.104  39.369  16.014  1.00101.01      AA1  C  
ANISOU  661  CG  HIS A 110    10198  16591  11591   1828   1732   2543  AA1  C  
ATOM    662  ND1 HIS A 110      12.162  39.036  16.835  1.00104.50      AA1  N  
ANISOU  662  ND1 HIS A 110    11044  16727  11935   1815   1702   2527  AA1  N  
ATOM    663  CD2 HIS A 110      10.576  38.203  15.582  1.00104.16      AA1  C  
ANISOU  663  CD2 HIS A 110    10280  17086  12211   1455   1762   2601  AA1  C  
ATOM    664  CE1 HIS A 110      12.269  37.724  16.899  1.00102.42      AA1  C  
ANISOU  664  CE1 HIS A 110    10731  16359  11826   1479   1732   2619  AA1  C  
ATOM    665  NE2 HIS A 110      11.308  37.191  16.139  1.00103.21      AA1  N  
ANISOU  665  NE2 HIS A 110    10399  16672  12146   1234   1779   2651  AA1  N  
ATOM    666  N   ASP A 111      11.120  43.773  14.196  1.00 84.49      AA1  N  
ANISOU  666  N   ASP A 111     8221  14558   9324   2937   1559   2316  AA1  N  
ATOM    667  CA  ASP A 111      10.472  45.007  13.683  1.00 75.62      AA1  C  
ANISOU  667  CA  ASP A 111     6967  13595   8173   3332   1648   2379  AA1  C  
ATOM    668  C   ASP A 111      10.992  45.290  12.271  1.00 70.30      AA1  C  
ANISOU  668  C   ASP A 111     6254  12849   7607   3318   1435   2354  AA1  C  
ATOM    669  O   ASP A 111      10.538  46.277  11.668  1.00 87.94      AA1  O  
ANISOU  669  O   ASP A 111     8382  15205   9826   3660   1498   2448  AA1  O  
ATOM    670  CB  ASP A 111      10.696  46.186  14.634  1.00 84.40      AA1  C  
ANISOU  670  CB  ASP A 111     8421  14475   9174   3706   1826   2309  AA1  C  
ATOM    671  N   ALA A 112      11.899  44.450  11.763  1.00 69.11      AA1  N  
ANISOU  671  N   ALA A 112     6187  12520   7551   2967   1212   2251  AA1  N  
ATOM    672  CA  ALA A 112      12.507  44.710  10.437  1.00 69.18      AA1  C  
ANISOU  672  CA  ALA A 112     6191  12459   7636   2962   1021   2224  AA1  C  
ATOM    673  C   ALA A 112      12.334  43.505   9.510  1.00 74.04      AA1  C  
ANISOU  673  C   ALA A 112     6488  13328   8317   2605    829   2190  AA1  C  
ATOM    674  O   ALA A 112      12.083  43.719   8.312  1.00 84.61      AA1  O  
ANISOU  674  O   ALA A 112     7590  14917   9640   2691    722   2228  AA1  O  
ATOM    675  CB  ALA A 112      13.964  45.050  10.611  1.00 72.95      AA1  C  
ANISOU  675  CB  ALA A 112     7112  12431   8174   2923    936   2080  AA1  C  
ATOM    676  N   TYR A 113      12.474  42.289  10.039  1.00 81.67      AA1  N  
ANISOU  676  N   TYR A 113     7451  14230   9350   2235    798   2117  AA1  N  
ATOM    677  CA  TYR A 113      12.417  41.087   9.169  1.00 77.04      AA1  C  
ANISOU  677  CA  TYR A 113     6595  13800   8877   1855    624   2024  AA1  C  
ATOM    678  C   TYR A 113      11.357  40.116   9.689  1.00 70.62      AA1  C  
ANISOU  678  C   TYR A 113     5455  13244   8132   1612    752   2060  AA1  C  
ATOM    679  O   TYR A 113      10.895  40.286  10.830  1.00 75.81      AA1  O  
ANISOU  679  O   TYR A 113     6173  13898   8732   1723    973   2176  AA1  O  
ATOM    680  CB  TYR A 113      13.791  40.416   9.097  1.00 67.25      AA1  C  
ANISOU  680  CB  TYR A 113     5674  12143   7733   1591    464   1884  AA1  C  
ATOM    681  CG  TYR A 113      14.941  41.346   8.805  1.00 65.26      AA1  C  
ANISOU  681  CG  TYR A 113     5767  11580   7449   1793    379   1844  AA1  C  
ATOM    682  CD1 TYR A 113      15.241  41.728   7.509  1.00 61.73      AA1  C  
ANISOU  682  CD1 TYR A 113     5239  11217   6999   1871    240   1823  AA1  C  
ATOM    683  CD2 TYR A 113      15.737  41.839   9.825  1.00 65.14      AA1  C  
ANISOU  683  CD2 TYR A 113     6142  11203   7405   1904    448   1818  AA1  C  
ATOM    684  CE1 TYR A 113      16.297  42.579   7.232  1.00 62.23      AA1  C  
ANISOU  684  CE1 TYR A 113     5604  10970   7073   2036    205   1807  AA1  C  
ATOM    685  CE2 TYR A 113      16.797  42.691   9.566  1.00 65.57      AA1  C  
ANISOU  685  CE2 TYR A 113     6480  10955   7480   2047    386   1749  AA1  C  
ATOM    686  CZ  TYR A 113      17.079  43.063   8.265  1.00 63.65      AA1  C  
ANISOU  686  CZ  TYR A 113     6152  10755   7276   2104    281   1759  AA1  C  
ATOM    687  OH  TYR A 113      18.122  43.902   7.999  1.00 68.70      AA1  O  
ANISOU  687  OH  TYR A 113     7056  11073   7974   2226    261   1713  AA1  O  
ATOM    688  N   GLU A 114      10.994  39.128   8.869  1.00 80.21      AA1  N  
ANISOU  688  N   GLU A 114     6326  14675   9474   1282    631   1948  AA1  N  
ATOM    689  CA  GLU A 114       9.960  38.138   9.263  1.00 99.97      AA1  C  
ANISOU  689  CA  GLU A 114     8466  17405  12114    986    772   1958  AA1  C  
ATOM    690  C   GLU A 114      10.125  36.886   8.398  1.00116.81      AA1  C  
ANISOU  690  C   GLU A 114    10392  19536  14453    531    602   1738  AA1  C  
ATOM    691  O   GLU A 114      10.580  37.024   7.248  1.00126.47      AA1  O  
ANISOU  691  O   GLU A 114    11580  20838  15634    548    364   1590  AA1  O  
ATOM    692  CB  GLU A 114       8.568  38.750   9.098  1.00 97.94      AA1  C  
ANISOU  692  CB  GLU A 114     7753  17694  11766   1215    876   2053  AA1  C  
ATOM    693  CG  GLU A 114       7.449  37.728   9.003  1.00119.56      AA1  C  
ANISOU  693  CG  GLU A 114     9964  20780  14684    857    951   1986  AA1  C  
ATOM    694  CD  GLU A 114       7.161  37.230   7.597  1.00118.55      AA1  C  
ANISOU  694  CD  GLU A 114     9411  21007  14626    637    697   1745  AA1  C  
ATOM    695  OE1 GLU A 114       7.763  37.765   6.646  1.00106.38      AA1  O  
ANISOU  695  OE1 GLU A 114     7975  19500  12944    826    471   1674  AA1  O  
ATOM    696  OE2 GLU A 114       6.334  36.309   7.457  1.00115.78      AA1  O  
ANISOU  696  OE2 GLU A 114     8621  20899  14469    274    735   1615  AA1  O  
ATOM    697  N   GLY A 115       9.781  35.715   8.937  1.00112.26      AA1  N  
ANISOU  697  N   GLY A 115     9696  18858  14100    150    743   1720  AA1  N  
ATOM    698  CA  GLY A 115       9.841  34.467   8.154  1.00 96.99      AA1  C  
ANISOU  698  CA  GLY A 115     7543  16889  12418   -312    620   1472  AA1  C  
ATOM    699  C   GLY A 115      11.254  34.087   7.759  1.00 91.27      AA1  C  
ANISOU  699  C   GLY A 115     7216  15728  11735   -410    435   1344  AA1  C  
ATOM    700  O   GLY A 115      12.168  34.282   8.580  1.00 98.03      AA1  O  
ANISOU  700  O   GLY A 115     8535  16184  12529   -273    495   1485  AA1  O  
ATOM    701  N   GLU A 116      11.431  33.577   6.538  1.00 83.63      AA1  N  
ANISOU  701  N   GLU A 116     6053  14872  10849   -622    211   1066  AA1  N  
ATOM    702  CA  GLU A 116      12.763  33.090   6.091  1.00 83.42      AA1  C  
ANISOU  702  CA  GLU A 116     6367  14442  10886   -738     46    920  AA1  C  
ATOM    703  C   GLU A 116      13.804  34.202   6.223  1.00 82.89      AA1  C  
ANISOU  703  C   GLU A 116     6727  14187  10579   -343    -34   1061  AA1  C  
ATOM    704  O   GLU A 116      14.930  33.899   6.655  1.00 92.07      AA1  O  
ANISOU  704  O   GLU A 116     8288  14900  11796   -379    -44   1081  AA1  O  
ATOM    705  CB  GLU A 116      12.682  32.607   4.644  1.00103.46      AA1  C  
ANISOU  705  CB  GLU A 116     8591  17250  13470   -940   -192    580  AA1  C  
ATOM    706  CG  GLU A 116      14.015  32.143   4.087  1.00121.61      AA1  C  
ANISOU  706  CG  GLU A 116    11206  19182  15816  -1031   -355    415  AA1  C  
ATOM    707  CD  GLU A 116      13.969  31.686   2.640  1.00127.76      AA1  C  
ANISOU  707  CD  GLU A 116    11689  20259  16595  -1200   -590     50  AA1  C  
ATOM    708  N   ARG A 117      13.447  35.434   5.859  1.00 96.04      AA1  N  
ANISOU  708  N   ARG A 117     8302  16178  12011     21    -77   1155  AA1  N  
ATOM    709  CA  ARG A 117      14.439  36.539   5.886  1.00 95.07      AA1  C  
ANISOU  709  CA  ARG A 117     8566  15844  11715    371   -131   1263  AA1  C  
ATOM    710  C   ARG A 117      14.991  36.680   7.308  1.00 79.92      AA1  C  
ANISOU  710  C   ARG A 117     7045  13516   9804    445     30   1416  AA1  C  
ATOM    711  O   ARG A 117      16.220  36.803   7.452  1.00 70.90      AA1  O  
ANISOU  711  O   ARG A 117     6268  12014   8656    486    -46   1389  AA1  O  
ATOM    712  CB  ARG A 117      13.804  37.843   5.395  1.00 89.45      AA1  C  
ANISOU  712  CB  ARG A 117     7683  15514  10788    772   -129   1387  AA1  C  
ATOM    713  CG  ARG A 117      14.731  39.046   5.475  1.00 83.27      AA1  C  
ANISOU  713  CG  ARG A 117     7285  14467   9888   1120   -124   1505  AA1  C  
ATOM    714  CD  ARG A 117      16.059  38.792   4.789  1.00 88.76      AA1  C  
ANISOU  714  CD  ARG A 117     8220  14878  10626   1013   -295   1375  AA1  C  
ATOM    715  NE  ARG A 117      16.964  39.924   4.924  1.00 93.11      AA1  N  
ANISOU  715  NE  ARG A 117     9117  15142  11119   1299   -262   1474  AA1  N  
ATOM    716  CZ  ARG A 117      18.205  39.953   4.455  1.00 93.25      AA1  C  
ANISOU  716  CZ  ARG A 117     9373  14883  11176   1263   -369   1397  AA1  C  
ATOM    717  NH1 ARG A 117      18.695  38.905   3.816  1.00 91.32      AA1  N  
ANISOU  717  NH1 ARG A 117     9075  14618  11004    983   -521   1223  AA1  N  
ATOM    718  NH2 ARG A 117      18.952  41.028   4.627  1.00108.66      AA1  N  
ANISOU  718  NH2 ARG A 117    11603  16568  13117   1499   -307   1477  AA1  N  
ATOM    719  N   LEU A 118      14.113  36.643   8.312  1.00 73.51      AA1  N  
ANISOU  719  N   LEU A 118     6140  12798   8991    466    243   1560  AA1  N  
ATOM    720  CA  LEU A 118      14.558  36.784   9.723  1.00 77.95      AA1  C  
ANISOU  720  CA  LEU A 118     7065  13053   9500    576    404   1704  AA1  C  
ATOM    721  C   LEU A 118      15.513  35.635  10.052  1.00 86.49      AA1  C  
ANISOU  721  C   LEU A 118     8389  13745  10729    299    367   1651  AA1  C  
ATOM    722  O   LEU A 118      16.558  35.897  10.671  1.00 97.12      AA1  O  
ANISOU  722  O   LEU A 118    10114  14794  11992    430    336   1674  AA1  O  
ATOM    723  CB  LEU A 118      13.335  36.756  10.642  1.00 76.61      AA1  C  
ANISOU  723  CB  LEU A 118     6693  13111   9303    616    662   1870  AA1  C  
ATOM    724  CG  LEU A 118      13.632  36.954  12.127  1.00 80.13      AA1  C  
ANISOU  724  CG  LEU A 118     7476  13345   9624    781    847   2025  AA1  C  
ATOM    725  CD1 LEU A 118      14.399  38.247  12.357  1.00 81.62      AA1  C  
ANISOU  725  CD1 LEU A 118     7995  13396   9620   1144    778   1993  AA1  C  
ATOM    726  CD2 LEU A 118      12.347  36.945  12.939  1.00 77.16      AA1  C  
ANISOU  726  CD2 LEU A 118     6861  13247   9207    838   1127   2201  AA1  C  
ATOM    727  N   GLU A 119      15.165  34.417   9.633  1.00 79.33      AA1  N  
ANISOU  727  N   GLU A 119     7256  12843  10045    -62    372   1567  AA1  N  
ATOM    728  CA  GLU A 119      16.016  33.232   9.914  1.00 78.71      AA1  C  
ANISOU  728  CA  GLU A 119     7400  12361  10147   -316    373   1538  AA1  C  
ATOM    729  C   GLU A 119      17.393  33.444   9.284  1.00 77.74      AA1  C  
ANISOU  729  C   GLU A 119     7546  12008   9983   -246    135   1394  AA1  C  
ATOM    730  O   GLU A 119      18.401  33.205   9.973  1.00 83.01      AA1  O  
ANISOU  730  O   GLU A 119     8555  12349  10635   -196    133   1453  AA1  O  
ATOM    731  CB  GLU A 119      15.352  31.971   9.364  1.00 88.79      AA1  C  
ANISOU  731  CB  GLU A 119     8351  13668  11720   -730    424   1413  AA1  C  
ATOM    732  CG  GLU A 119      13.871  31.888   9.686  1.00110.68      AA1  C  
ANISOU  732  CG  GLU A 119    10735  16764  14556   -825    636   1503  AA1  C  
ATOM    733  CD  GLU A 119      13.525  32.076  11.153  1.00126.99      AA1  C  
ANISOU  733  CD  GLU A 119    12954  18776  16521   -659    919   1813  AA1  C  
ATOM    734  OE1 GLU A 119      14.383  31.777  12.008  1.00131.54      AA1  O  
ANISOU  734  OE1 GLU A 119    13917  19004  17059   -590    986   1954  AA1  O  
ATOM    735  OE2 GLU A 119      12.401  32.532  11.438  1.00132.95      AA1  O  
ANISOU  735  OE2 GLU A 119    13430  19875  17211   -572   1070   1912  AA1  O  
ATOM    736  N   GLN A 120      17.425  33.888   8.028  1.00 71.37      AA1  N  
ANISOU  736  N   GLN A 120     6572  11402   9141   -219    -51   1225  AA1  N  
ATOM    737  CA  GLN A 120      18.713  34.136   7.337  1.00 77.12      AA1  C  
ANISOU  737  CA  GLN A 120     7526  11942   9835   -149   -254   1100  AA1  C  
ATOM    738  C   GLN A 120      19.499  35.185   8.124  1.00 83.14      AA1  C  
ANISOU  738  C   GLN A 120     8628  12530  10431    158   -242   1216  AA1  C  
ATOM    739  O   GLN A 120      20.704  34.973   8.350  1.00 74.22      AA1  O  
ANISOU  739  O   GLN A 120     7778  11096   9327    155   -323   1173  AA1  O  
ATOM    740  CB  GLN A 120      18.458  34.618   5.910  1.00 85.73      AA1  C  
ANISOU  740  CB  GLN A 120     8362  13358  10853    -98   -411    959  AA1  C  
ATOM    741  CG  GLN A 120      17.618  33.660   5.079  1.00103.52      AA1  C  
ANISOU  741  CG  GLN A 120    10226  15866  13240   -397   -454    770  AA1  C  
ATOM    742  CD  GLN A 120      17.294  34.232   3.721  1.00123.03      AA1  C  
ANISOU  742  CD  GLN A 120    12425  18765  15555   -275   -617    649  AA1  C  
ATOM    743  OE1 GLN A 120      17.493  35.417   3.463  1.00131.66      AA1  O  
ANISOU  743  OE1 GLN A 120    13600  19974  16450     58   -647    774  AA1  O  
ATOM    744  NE2 GLN A 120      16.787  33.389   2.838  1.00124.00      AA1  N  
ANISOU  744  NE2 GLN A 120    12219  19130  15766   -536   -713    399  AA1  N  
ATOM    745  N   VAL A 121      18.833  36.267   8.529  1.00 84.77      AA1  N  
ANISOU  745  N   VAL A 121     8792  12930  10485    414   -142   1333  AA1  N  
ATOM    746  CA  VAL A 121      19.521  37.366   9.268  1.00 82.04      AA1  C  
ANISOU  746  CA  VAL A 121     8754  12417  10002    700   -121   1383  AA1  C  
ATOM    747  C   VAL A 121      20.074  36.795  10.575  1.00 72.05      AA1  C  
ANISOU  747  C   VAL A 121     7752  10907   8717    666    -55   1436  AA1  C  
ATOM    748  O   VAL A 121      21.247  37.062  10.885  1.00 64.01      AA1  O  
ANISOU  748  O   VAL A 121     7005   9655   7662    747   -151   1364  AA1  O  
ATOM    749  CB  VAL A 121      18.567  38.548   9.524  1.00 73.44      AA1  C  
ANISOU  749  CB  VAL A 121     7561  11565   8776    984     16   1490  AA1  C  
ATOM    750  CG1 VAL A 121      19.159  39.558  10.495  1.00 65.73      AA1  C  
ANISOU  750  CG1 VAL A 121     6900  10389   7686   1243     77   1494  AA1  C  
ATOM    751  CG2 VAL A 121      18.148  39.227   8.230  1.00 70.53      AA1  C  
ANISOU  751  CG2 VAL A 121     6963  11446   8388   1102    -50   1481  AA1  C  
ATOM    752  N   ILE A 122      19.258  36.022  11.293  1.00 73.13      AA1  N  
ANISOU  752  N   ILE A 122     7790  11120   8877    556    111   1565  AA1  N  
ATOM    753  CA  ILE A 122      19.694  35.439  12.595  1.00 75.70      AA1  C  
ANISOU  753  CA  ILE A 122     8361  11260   9141    573    210   1680  AA1  C  
ATOM    754  C   ILE A 122      20.918  34.558  12.342  1.00 78.24      AA1  C  
ANISOU  754  C   ILE A 122     8859  11285   9584    421     62   1600  AA1  C  
ATOM    755  O   ILE A 122      21.918  34.718  13.061  1.00 81.83      AA1  O  
ANISOU  755  O   ILE A 122     9589  11583   9919    567     -1   1593  AA1  O  
ATOM    756  CB  ILE A 122      18.544  34.649  13.246  1.00 78.36      AA1  C  
ANISOU  756  CB  ILE A 122     8526  11722   9528    451    458   1873  AA1  C  
ATOM    757  CG1 ILE A 122      17.404  35.573  13.682  1.00 77.12      AA1  C  
ANISOU  757  CG1 ILE A 122     8213  11873   9216    658    623   1966  AA1  C  
ATOM    758  CG2 ILE A 122      19.055  33.802  14.400  1.00 77.41      AA1  C  
ANISOU  758  CG2 ILE A 122     8652  11395   9366    451    571   2037  AA1  C  
ATOM    759  CD1 ILE A 122      16.210  34.847  14.252  1.00 81.21      AA1  C  
ANISOU  759  CD1 ILE A 122     8505  12548   9800    527    892   2159  AA1  C  
ATOM    760  N   GLU A 123      20.841  33.684  11.338  1.00 76.57      AA1  N  
ANISOU  760  N   GLU A 123     8475  11025   9594    151      3   1515  AA1  N  
ATOM    761  CA  GLU A 123      21.968  32.769  11.032  1.00 76.38      AA1  C  
ANISOU  761  CA  GLU A 123     8605  10706   9710     13   -117   1432  AA1  C  
ATOM    762  C   GLU A 123      23.207  33.604  10.714  1.00 71.19      AA1  C  
ANISOU  762  C   GLU A 123     8135   9963   8952    185   -322   1293  AA1  C  
ATOM    763  O   GLU A 123      24.276  33.312  11.277  1.00 78.61      AA1  O  
ANISOU  763  O   GLU A 123     9309  10698   9861    253   -385   1299  AA1  O  
ATOM    764  CB  GLU A 123      21.605  31.876   9.847  1.00 88.54      AA1  C  
ANISOU  764  CB  GLU A 123     9900  12245  11496   -292   -155   1288  AA1  C  
ATOM    765  CG  GLU A 123      22.642  30.810   9.549  1.00101.41      AA1  C  
ANISOU  765  CG  GLU A 123    11678  13551  13304   -437   -233   1202  AA1  C  
ATOM    766  CD  GLU A 123      22.678  29.666  10.547  1.00119.79      AA1  C  
ANISOU  766  CD  GLU A 123    14146  15611  15756   -518    -41   1397  AA1  C  
ATOM    767  OE1 GLU A 123      21.824  29.648  11.456  1.00125.97      AA1  O  
ANISOU  767  OE1 GLU A 123    14892  16482  16489   -490    168   1607  AA1  O  
ATOM    768  OE2 GLU A 123      23.559  28.795  10.412  1.00127.66      AA1  O  
ANISOU  768  OE2 GLU A 123    15290  16315  16899   -587    -80   1361  AA1  O  
ATOM    769  N   THR A 124      23.055  34.611   9.854  1.00 66.71      AA1  N  
ANISOU  769  N   THR A 124     7451   9556   8339    266   -406   1188  AA1  N  
ATOM    770  CA  THR A 124      24.202  35.469   9.469  1.00 68.28      AA1  C  
ANISOU  770  CA  THR A 124     7802   9650   8492    405   -559   1065  AA1  C  
ATOM    771  C   THR A 124      24.769  36.124  10.727  1.00 76.83      AA1  C  
ANISOU  771  C   THR A 124     9128  10641   9422    614   -540   1092  AA1  C  
ATOM    772  O   THR A 124      26.001  36.140  10.874  1.00 85.45      AA1  O  
ANISOU  772  O   THR A 124    10391  11559  10519    648   -665    993  AA1  O  
ATOM    773  CB  THR A 124      23.776  36.520   8.437  1.00 62.22      AA1  C  
ANISOU  773  CB  THR A 124     6872   9074   7694    501   -583   1022  AA1  C  
ATOM    774  OG1 THR A 124      23.216  35.836   7.316  1.00 74.35      AA1  O  
ANISOU  774  OG1 THR A 124     8156  10771   9321    317   -622    967  AA1  O  
ATOM    775  CG2 THR A 124      24.920  37.401   7.986  1.00 53.81      AA1  C  
ANISOU  775  CG2 THR A 124     5948   7866   6629    620   -687    923  AA1  C  
ATOM    776  N   LEU A 125      23.894  36.630  11.598  1.00 69.53      AA1  N  
ANISOU  776  N   LEU A 125     8199   9861   8359    754   -391   1198  AA1  N  
ATOM    777  CA  LEU A 125      24.345  37.319  12.834  1.00 60.27      AA1  C  
ANISOU  777  CA  LEU A 125     7246   8653   7000    974   -372   1174  AA1  C  
ATOM    778  C   LEU A 125      25.074  36.312  13.725  1.00 66.24      AA1  C  
ANISOU  778  C   LEU A 125     8172   9300   7697    954   -407   1229  AA1  C  
ATOM    779  O   LEU A 125      26.109  36.677  14.302  1.00 71.28      AA1  O  
ANISOU  779  O   LEU A 125     8988   9866   8230   1081   -523   1109  AA1  O  
ATOM    780  CB  LEU A 125      23.122  37.903  13.546  1.00 64.75      AA1  C  
ANISOU  780  CB  LEU A 125     7751   9429   7422   1128   -177   1285  AA1  C  
ATOM    781  CG  LEU A 125      22.453  39.081  12.842  1.00 63.87      AA1  C  
ANISOU  781  CG  LEU A 125     7504   9430   7335   1244   -125   1251  AA1  C  
ATOM    782  CD1 LEU A 125      21.263  39.583  13.644  1.00 63.62      AA1  C  
ANISOU  782  CD1 LEU A 125     7409   9609   7155   1425     83   1364  AA1  C  
ATOM    783  CD2 LEU A 125      23.449  40.205  12.608  1.00 59.60      AA1  C  
ANISOU  783  CD2 LEU A 125     7118   8709   6818   1368   -226   1065  AA1  C  
ATOM    784  N   CYS A 126      24.544  35.093  13.822  1.00 68.99      AA1  N  
ANISOU  784  N   CYS A 126     8450   9639   8123    805   -300   1404  AA1  N  
ATOM    785  CA  CYS A 126      25.186  34.043  14.651  1.00 67.81      AA1  C  
ANISOU  785  CA  CYS A 126     8469   9364   7931    820   -290   1527  AA1  C  
ATOM    786  C   CYS A 126      26.585  33.762  14.097  1.00 75.10      AA1  C  
ANISOU  786  C   CYS A 126     9485  10094   8955    780   -507   1373  AA1  C  
ATOM    787  O   CYS A 126      27.527  33.662  14.902  1.00 88.59      AA1  O  
ANISOU  787  O   CYS A 126    11370  11771  10519    938   -593   1368  AA1  O  
ATOM    788  CB  CYS A 126      24.351  32.770  14.640  1.00 68.36      AA1  C  
ANISOU  788  CB  CYS A 126     8431   9381   8163    625    -96   1741  AA1  C  
ATOM    789  SG  CYS A 126      22.711  32.975  15.380  1.00 75.06      AA1  S  
ANISOU  789  SG  CYS A 126     9133  10477   8908    662    197   1953  AA1  S  
ATOM    790  N   ASN A 127      26.710  33.657  12.773  1.00 68.10      AA1  N  
ANISOU  790  N   ASN A 127     8465   9126   8284    596   -595   1246  AA1  N  
ATOM    791  CA  ASN A 127      28.040  33.437  12.144  1.00 64.02      AA1  C  
ANISOU  791  CA  ASN A 127     8013   8442   7871    562   -785   1092  AA1  C  
ATOM    792  C   ASN A 127      28.908  34.677  12.375  1.00 70.04      AA1  C  
ANISOU  792  C   ASN A 127     8863   9239   8509    733   -922    919  AA1  C  
ATOM    793  O   ASN A 127      30.116  34.512  12.617  1.00 75.71      AA1  O  
ANISOU  793  O   ASN A 127     9685   9869   9211    796  -1061    831  AA1  O  
ATOM    794  CB  ASN A 127      27.916  33.090  10.660  1.00 60.82      AA1  C  
ANISOU  794  CB  ASN A 127     7437   7988   7684    349   -830    984  AA1  C  
ATOM    795  CG  ASN A 127      27.071  31.860  10.409  1.00 71.13      AA1  C  
ANISOU  795  CG  ASN A 127     8629   9241   9156    137   -698   1079  AA1  C  
ATOM    796  OD1 ASN A 127      26.866  31.049  11.307  1.00 75.94      AA1  O  
ANISOU  796  OD1 ASN A 127     9326   9756   9771    139   -567   1257  AA1  O  
ATOM    797  ND2 ASN A 127      26.582  31.709   9.189  1.00 76.49      AA1  N  
ANISOU  797  ND2 ASN A 127     9104   9985   9973    -44   -720    955  AA1  N  
ATOM    798  N   VAL A 128      28.309  35.867  12.301  1.00 72.56      AA1  N  
ANISOU  798  N   VAL A 128     9129   9675   8765    805   -871    864  AA1  N  
ATOM    799  CA  VAL A 128      29.064  37.133  12.537  1.00 71.12      AA1  C  
ANISOU  799  CA  VAL A 128     9028   9473   8521    943   -958    671  AA1  C  
ATOM    800  C   VAL A 128      29.580  37.114  13.976  1.00 72.53      AA1  C  
ANISOU  800  C   VAL A 128     9369   9706   8481   1112  -1002    638  AA1  C  
ATOM    801  O   VAL A 128      30.755  37.463  14.188  1.00 74.84      AA1  O  
ANISOU  801  O   VAL A 128     9727   9947   8763   1163  -1157    444  AA1  O  
ATOM    802  CB  VAL A 128      28.188  38.372  12.273  1.00 64.78      AA1  C  
ANISOU  802  CB  VAL A 128     8156   8749   7708   1019   -842    653  AA1  C  
ATOM    803  CG1 VAL A 128      28.804  39.640  12.843  1.00 53.61      AA1  C  
ANISOU  803  CG1 VAL A 128     6855   7274   6241   1166   -872    449  AA1  C  
ATOM    804  CG2 VAL A 128      27.878  38.542  10.794  1.00 73.18      AA1  C  
ANISOU  804  CG2 VAL A 128     9056   9810   8941    912   -830    674  AA1  C  
ATOM    805  N   GLY A 129      28.740  36.695  14.923  1.00 74.39      AA1  N  
ANISOU  805  N   GLY A 129     9648  10076   8541   1201   -867    819  AA1  N  
ATOM    806  CA  GLY A 129      29.143  36.661  16.342  1.00 83.87      AA1  C  
ANISOU  806  CA  GLY A 129    11003  11403   9462   1411   -896    813  AA1  C  
ATOM    807  C   GLY A 129      30.176  35.584  16.611  1.00 70.32      AA1  C  
ANISOU  807  C   GLY A 129     9362   9633   7723   1432  -1021    874  AA1  C  
ATOM    808  O   GLY A 129      31.119  35.850  17.376  1.00 71.28      AA1  O  
ANISOU  808  O   GLY A 129     9571   9851   7660   1597  -1172    724  AA1  O  
ATOM    809  N   ALA A 130      30.008  34.412  15.998  1.00 60.34      AA1  N  
ANISOU  809  N   ALA A 130     8054   8227   6647   1279   -961   1067  AA1  N  
ATOM    810  CA  ALA A 130      30.954  33.293  16.202  1.00 70.29      AA1  C  
ANISOU  810  CA  ALA A 130     9394   9392   7920   1324  -1043   1163  AA1  C  
ATOM    811  C   ALA A 130      32.365  33.750  15.830  1.00 64.97      AA1  C  
ANISOU  811  C   ALA A 130     8711   8683   7293   1348  -1293    888  AA1  C  
ATOM    812  O   ALA A 130      33.294  33.518  16.625  1.00 82.81      AA1  O  
ANISOU  812  O   ALA A 130    11049  11040   9375   1538  -1422    865  AA1  O  
ATOM    813  CB  ALA A 130      30.525  32.116  15.368  1.00 77.07      AA1  C  
ANISOU  813  CB  ALA A 130    10190  10038   9055   1110   -924   1333  AA1  C  
ATOM    814  N   ALA A 131      32.509  34.391  14.670  1.00 57.76      AA1  N  
ANISOU  814  N   ALA A 131     7684   7664   6597   1176  -1349    698  AA1  N  
ATOM    815  CA  ALA A 131      33.832  34.875  14.220  1.00 54.67      AA1  C  
ANISOU  815  CA  ALA A 131     7252   7223   6297   1166  -1548    442  AA1  C  
ATOM    816  C   ALA A 131      34.354  35.927  15.198  1.00 56.51      AA1  C  
ANISOU  816  C   ALA A 131     7526   7618   6328   1327  -1658    217  AA1  C  
ATOM    817  O   ALA A 131      35.567  35.937  15.459  1.00 71.65      AA1  O  
ANISOU  817  O   ALA A 131     9427   9582   8215   1397  -1842     48  AA1  O  
ATOM    818  CB  ALA A 131      33.711  35.441  12.831  1.00 54.11      AA1  C  
ANISOU  818  CB  ALA A 131     7059   7028   6472    976  -1527    334  AA1  C  
ATOM    819  N   ALA A 132      33.465  36.780  15.708  1.00 59.97      AA1  N  
ANISOU  819  N   ALA A 132     7996   8150   6639   1384  -1549    189  AA1  N  
ATOM    820  CA  ALA A 132      33.884  37.861  16.628  1.00 64.82      AA1  C  
ANISOU  820  CA  ALA A 132     8649   8905   7073   1524  -1639    -93  AA1  C  
ATOM    821  C   ALA A 132      34.490  37.255  17.895  1.00 58.95      AA1  C  
ANISOU  821  C   ALA A 132     7986   8401   6010   1750  -1766    -80  AA1  C  
ATOM    822  O   ALA A 132      35.469  37.823  18.411  1.00 65.70      AA1  O  
ANISOU  822  O   ALA A 132     8815   9380   6769   1831  -1954   -389  AA1  O  
ATOM    823  CB  ALA A 132      32.703  38.739  16.948  1.00 68.56      AA1  C  
ANISOU  823  CB  ALA A 132     9158   9427   7465   1573  -1462    -93  AA1  C  
ATOM    824  N   ILE A 133      33.913  36.153  18.378  1.00 57.74      AA1  N  
ANISOU  824  N   ILE A 133     7914   8322   5703   1854  -1654    266  AA1  N  
ATOM    825  CA  ILE A 133      34.425  35.486  19.610  1.00 68.97      AA1  C  
ANISOU  825  CA  ILE A 133     9429  10001   6777   2133  -1740    369  AA1  C  
ATOM    826  C   ILE A 133      35.736  34.763  19.288  1.00 74.46      AA1  C  
ANISOU  826  C   ILE A 133    10074  10650   7568   2151  -1935    343  AA1  C  
ATOM    827  O   ILE A 133      36.721  34.993  20.011  1.00 86.83      AA1  O  
ANISOU  827  O   ILE A 133    11617  12460   8916   2335  -2149    135  AA1  O  
ATOM    828  CB  ILE A 133      33.373  34.514  20.176  1.00 74.47      AA1  C  
ANISOU  828  CB  ILE A 133    10232  10741   7323   2238  -1498    806  AA1  C  
ATOM    829  CG1 ILE A 133      31.996  35.170  20.303  1.00 64.05      AA1  C  
ANISOU  829  CG1 ILE A 133     8917   9453   5967   2191  -1278    852  AA1  C  
ATOM    830  CD1 ILE A 133      30.911  34.229  20.770  1.00 59.85      AA1  C  
ANISOU  830  CD1 ILE A 133     8447   8947   5347   2245  -1003   1283  AA1  C  
ATOM    831  N   LEU A 134      35.751  33.935  18.241  1.00 69.72      AA1  N  
ANISOU  831  N   LEU A 134     9440   9775   7275   1976  -1869    518  AA1  N  
ATOM    832  CA  LEU A 134      36.956  33.116  17.933  1.00 65.73      AA1  C  
ANISOU  832  CA  LEU A 134     8895   9212   6866   2026  -2021    531  AA1  C  
ATOM    833  C   LEU A 134      38.064  33.979  17.321  1.00 67.01      AA1  C  
ANISOU  833  C   LEU A 134     8903   9368   7191   1913  -2235    137  AA1  C  
ATOM    834  O   LEU A 134      39.212  33.860  17.780  1.00 94.67      AA1  O  
ANISOU  834  O   LEU A 134    12345  13050  10574   2075  -2442      5  AA1  O  
ATOM    835  CB  LEU A 134      36.552  31.985  16.983  1.00 61.97      AA1  C  
ANISOU  835  CB  LEU A 134     8437   8425   6685   1864  -1857    798  AA1  C  
ATOM    836  CG  LEU A 134      36.131  30.678  17.655  1.00 84.54      AA1  C  
ANISOU  836  CG  LEU A 134    11436  11244   9442   2029  -1685   1209  AA1  C  
ATOM    837  CD1 LEU A 134      35.218  30.940  18.842  1.00105.25      AA1  C  
ANISOU  837  CD1 LEU A 134    14159  14093  11738   2196  -1550   1375  AA1  C  
ATOM    838  CD2 LEU A 134      35.462  29.745  16.659  1.00 82.85      AA1  C  
ANISOU  838  CD2 LEU A 134    11220  10681   9578   1786  -1482   1391  AA1  C  
ATOM    839  N   MET A 135      37.738  34.800  16.321  1.00 74.43      AA1  N  
ANISOU  839  N   MET A 135     9765  10123   8393   1660  -2174    -23  AA1  N  
ATOM    840  CA  MET A 135      38.781  35.599  15.624  1.00 64.26      AA1  C  
ANISOU  840  CA  MET A 135     8324   8775   7317   1526  -2319   -354  AA1  C  
ATOM    841  C   MET A 135      38.617  37.078  15.980  1.00 66.23      AA1  C  
ANISOU  841  C   MET A 135     8545   9083   7536   1482  -2327   -659  AA1  C  
ATOM    842  O   MET A 135      37.815  37.759  15.320  1.00 89.18      AA1  O  
ANISOU  842  O   MET A 135    11458  11820  10604   1334  -2166   -650  AA1  O  
ATOM    843  CB  MET A 135      38.674  35.425  14.107  1.00 50.70      AA1  C  
ANISOU  843  CB  MET A 135     6537   6787   5939   1293  -2219   -294  AA1  C  
ATOM    844  CG  MET A 135      39.119  34.059  13.629  1.00 63.53      AA1  C  
ANISOU  844  CG  MET A 135     8165   8317   7658   1315  -2232   -105  AA1  C  
ATOM    845  SD  MET A 135      38.697  33.762  11.897  1.00 70.72      AA1  S  
ANISOU  845  SD  MET A 135     9012   8966   8892   1060  -2091    -42  AA1  S  
ATOM    846  CE  MET A 135      36.913  33.641  12.013  1.00 67.22      AA1  C  
ANISOU  846  CE  MET A 135     8663   8497   8382    995  -1877    184  AA1  C  
ATOM    847  N   PRO A 136      39.348  37.597  16.989  1.00 64.90      AA3  N  
ANISOU  847  N   PRO A 136     8338   9152   7168   1617  -2506   -943  AA3  N  
ATOM    848  CA  PRO A 136      39.270  39.009  17.359  1.00 73.45      AA3  C  
ANISOU  848  CA  PRO A 136     9394  10254   8259   1562  -2508  -1300  AA3  C  
ATOM    849  C   PRO A 136      39.860  39.908  16.264  1.00 89.42      AA3  C  
ANISOU  849  C   PRO A 136    11275  12007  10691   1303  -2484  -1535  AA3  C  
ATOM    850  O   PRO A 136      40.745  39.464  15.563  1.00115.02      AA3  O  
ANISOU  850  O   PRO A 136    14398  15186  14117   1219  -2564  -1530  AA3  O  
ATOM    851  CB  PRO A 136      40.140  39.108  18.619  1.00 69.79      AA3  C  
ANISOU  851  CB  PRO A 136     8878  10152   7488   1762  -2753  -1587  AA3  C  
ATOM    852  CG  PRO A 136      40.268  37.681  19.106  1.00 86.79      AA3  C  
ANISOU  852  CG  PRO A 136    11096  12509   9371   2003  -2819  -1240  AA3  C  
ATOM    853  CD  PRO A 136      40.266  36.849  17.844  1.00 85.78      AA3  C  
ANISOU  853  CD  PRO A 136    10954  12078   9560   1848  -2713   -950  AA3  C  
ATOM    854  N   GLU A 137      39.346  41.134  16.140  1.00 85.68      AA3  N  
ANISOU  854  N   GLU A 137    10824  11373  10357   1202  -2345  -1711  AA3  N  
ATOM    855  CA  GLU A 137      39.813  42.054  15.070  1.00 85.04      AA3  C  
ANISOU  855  CA  GLU A 137    10627  10996  10689    970  -2257  -1880  AA3  C  
ATOM    856  C   GLU A 137      41.293  42.364  15.290  1.00 67.73      AA3  C  
ANISOU  856  C   GLU A 137     8248   8883   8606    895  -2463  -2273  AA3  C  
ATOM    857  O   GLU A 137      42.038  42.432  14.298  1.00 82.65      AA3  O  
ANISOU  857  O   GLU A 137     9994  10598  10813    722  -2441  -2307  AA3  O  
ATOM    858  CB  GLU A 137      38.984  43.339  15.067  1.00 90.84      AA3  C  
ANISOU  858  CB  GLU A 137    11441  11528  11545    927  -2045  -1984  AA3  C  
ATOM    859  CG  GLU A 137      39.360  44.285  13.941  1.00110.58      AA3  C  
ANISOU  859  CG  GLU A 137    13847  13687  14481    718  -1893  -2078  AA3  C  
ATOM    860  CD  GLU A 137      38.526  45.552  13.862  1.00120.15      AA3  C  
ANISOU  860  CD  GLU A 137    15155  14650  15849    712  -1639  -2115  AA3  C  
ATOM    861  OE1 GLU A 137      38.784  46.370  12.957  1.00121.35      AA3  O  
ANISOU  861  OE1 GLU A 137    15253  14496  16360    574  -1462  -2119  AA3  O  
ATOM    862  OE2 GLU A 137      37.621  45.715  14.703  1.00118.45      AA3  O  
ANISOU  862  OE2 GLU A 137    15069  14544  15395    867  -1596  -2120  AA3  O  
ATOM    863  N   THR A 138      41.694  42.530  16.549  1.00 66.21      AA3  N  
ANISOU  863  N   THR A 138     8036   8980   8141   1030  -2655  -2567  AA3  N  
ATOM    864  CA  THR A 138      43.116  42.818  16.862  1.00 84.46      AA3  C  
ANISOU  864  CA  THR A 138    10118  11454  10519    971  -2894  -2987  AA3  C  
ATOM    865  C   THR A 138      43.984  41.706  16.268  1.00 94.89      AA3  C  
ANISOU  865  C   THR A 138    11308  12838  11908    975  -3008  -2782  AA3  C  
ATOM    866  O   THR A 138      44.899  42.030  15.492  1.00100.27      AA3  O  
ANISOU  866  O   THR A 138    11791  13374  12934    774  -3012  -2951  AA3  O  
ATOM    867  CB  THR A 138      43.322  42.957  18.375  1.00 95.44      AA3  C  
ANISOU  867  CB  THR A 138    11507  13270  11486   1189  -3121  -3284  AA3  C  
ATOM    868  OG1 THR A 138      42.303  42.204  19.033  1.00108.46      AA3  O  
ANISOU  868  OG1 THR A 138    13386  15074  12748   1439  -3051  -2926  AA3  O  
ATOM    869  N   LEU A 139      43.676  40.447  16.593  1.00 88.72      AA3  N  
ANISOU  869  N   LEU A 139    10638  12243  10830   1200  -3064  -2421  AA3  N  
ATOM    870  CA  LEU A 139      44.458  39.301  16.061  1.00 84.00      AA3  C  
ANISOU  870  CA  LEU A 139     9936  11693  10288   1248  -3162  -2227  AA3  C  
ATOM    871  C   LEU A 139      44.578  39.447  14.543  1.00 78.19      AA3  C  
ANISOU  871  C   LEU A 139     9134  10599   9974    997  -2983  -2128  AA3  C  
ATOM    872  O   LEU A 139      45.704  39.348  14.026  1.00 91.22      AA3  O  
ANISOU  872  O   LEU A 139    10576  12255  11828    915  -3068  -2255  AA3  O  
ATOM    873  CB  LEU A 139      43.751  37.995  16.430  1.00 78.45      AA3  C  
ANISOU  873  CB  LEU A 139     9426  11090   9292   1492  -3134  -1785  AA3  C  
ATOM    874  CG  LEU A 139      44.367  36.728  15.840  1.00 81.03      AA3  C  
ANISOU  874  CG  LEU A 139     9702  11378   9709   1554  -3169  -1535  AA3  C  
ATOM    875  CD1 LEU A 139      45.748  36.477  16.423  1.00 56.36      AA3  C  
ANISOU  875  CD1 LEU A 139     6341   8537   6536   1670  -3434  -1782  AA3  C  
ATOM    876  CD2 LEU A 139      43.466  35.527  16.078  1.00 85.17      AA3  C  
ANISOU  876  CD2 LEU A 139    10439  11918  10004   1767  -3082  -1100  AA3  C  
ATOM    877  N   ILE A 140      43.454  39.682  13.865  1.00 60.12      AA3  N  
ANISOU  877  N   ILE A 140     7003   8054   7787    904  -2741  -1896  AA3  N  
ATOM    878  CA  ILE A 140      43.473  39.775  12.375  1.00 63.03      AA3  C  
ANISOU  878  CA  ILE A 140     7321   8141   8488    716  -2563  -1753  AA3  C  
ATOM    879  C   ILE A 140      44.368  40.942  11.954  1.00 72.62      AA3  C  
ANISOU  879  C   ILE A 140     8343   9215  10035    510  -2529  -2074  AA3  C  
ATOM    880  O   ILE A 140      45.222  40.741  11.075  1.00 86.25      AA3  O  
ANISOU  880  O   ILE A 140     9911  10876  11983    412  -2517  -2068  AA3  O  
ATOM    881  CB  ILE A 140      42.042  39.918  11.823  1.00 54.51      AA3  C  
ANISOU  881  CB  ILE A 140     6417   6886   7408    686  -2330  -1478  AA3  C  
ATOM    882  CG1 ILE A 140      41.124  38.811  12.349  1.00 52.22      AA3  C  
ANISOU  882  CG1 ILE A 140     6292   6724   6827    853  -2339  -1191  AA3  C  
ATOM    883  CG2 ILE A 140      42.050  39.970  10.304  1.00 50.39      AA3  C  
ANISOU  883  CG2 ILE A 140     5836   6155   7154    541  -2164  -1326  AA3  C  
ATOM    884  CD1 ILE A 140      39.698  38.914  11.867  1.00 47.23      AA3  C  
ANISOU  884  CD1 ILE A 140     5780   5976   6189    819  -2129   -949  AA3  C  
ATOM    885  N   ASP A 141      44.177  42.111  12.566  1.00 75.93      AA3  N  
ANISOU  885  N   ASP A 141     8772   9576  10502    446  -2491  -2349  AA3  N  
ATOM    886  CA  ASP A 141      44.962  43.313  12.181  1.00 77.01      AA3  C  
ANISOU  886  CA  ASP A 141     8732   9503  11026    214  -2403  -2666  AA3  C  
ATOM    887  C   ASP A 141      46.445  43.055  12.458  1.00 83.70      AA3  C  
ANISOU  887  C   ASP A 141     9304  10558  11942    168  -2637  -2962  AA3  C  
ATOM    888  O   ASP A 141      47.276  43.441  11.616  1.00 95.04      AA3  O  
ANISOU  888  O   ASP A 141    10546  11831  13735    -25  -2543  -3044  AA3  O  
ATOM    889  CB  ASP A 141      44.437  44.560  12.895  1.00 72.66      AA3  C  
ANISOU  889  CB  ASP A 141     8262   8825  10520    167  -2312  -2943  AA3  C  
ATOM    890  CG  ASP A 141      42.988  44.873  12.565  1.00 83.39      AA3  C  
ANISOU  890  CG  ASP A 141     9861   9991  11832    235  -2064  -2639  AA3  C  
ATOM    891  OD1 ASP A 141      42.396  44.125  11.763  1.00 79.37      AA3  O  
ANISOU  891  OD1 ASP A 141     9433   9470  11255    296  -1979  -2236  AA3  O  
ATOM    892  OD2 ASP A 141      42.464  45.861  13.114  1.00 93.73      AA3  O  
ANISOU  892  OD2 ASP A 141    11261  11177  13176    233  -1960  -2832  AA3  O  
ATOM    893  N   GLU A 142      46.755  42.414  13.586  1.00 86.61      AA3  N  
ANISOU  893  N   GLU A 142     9643  11299  11967    361  -2919  -3092  AA3  N  
ATOM    894  CA  GLU A 142      48.164  42.090  13.927  1.00 91.01      AA3  C  
ANISOU  894  CA  GLU A 142     9911  12136  12531    374  -3164  -3356  AA3  C  
ATOM    895  C   GLU A 142      48.753  41.176  12.850  1.00 90.49      AA3  C  
ANISOU  895  C   GLU A 142     9745  12030  12607    377  -3139  -3083  AA3  C  
ATOM    896  O   GLU A 142      49.868  41.465  12.379  1.00106.41      AA3  O  
ANISOU  896  O   GLU A 142    11524  14017  14889    226  -3084  -3222  AA3  O  
ATOM    897  CB  GLU A 142      48.234  41.396  15.287  1.00 96.22      AA3  C  
ANISOU  897  CB  GLU A 142    10634  13219  12707    669  -3366  -3351  AA3  C  
ATOM    898  CG  GLU A 142      47.859  42.295  16.449  1.00120.89      AA3  C  
ANISOU  898  CG  GLU A 142    13816  16461  15655    689  -3402  -3675  AA3  C  
ATOM    899  CD  GLU A 142      47.565  41.554  17.742  1.00136.46      AA3  C  
ANISOU  899  CD  GLU A 142    15914  18844  17092   1027  -3562  -3574  AA3  C  
ATOM    900  OE1 GLU A 142      47.693  40.313  17.752  1.00133.51      AA3  O  
ANISOU  900  OE1 GLU A 142    15586  18634  16507   1244  -3631  -3230  AA3  O  
ATOM    901  OE2 GLU A 142      47.205  42.217  18.733  1.00140.27      AA3  O  
ANISOU  901  OE2 GLU A 142    16453  19467  17377   1081  -3591  -3827  AA3  O  
ATOM    902  N   LEU A 143      48.032  40.115  12.481  1.00 85.03      AA3  N  
ANISOU  902  N   LEU A 143     9264  11313  11732    542  -3082  -2656  AA3  N  
ATOM    903  CA  LEU A 143      48.548  39.141  11.483  1.00 80.26      AA3  C  
ANISOU  903  CA  LEU A 143     8590  10670  11234    574  -3050  -2411  AA3  C  
ATOM    904  C   LEU A 143      48.697  39.834  10.126  1.00 74.78      AA3  C  
ANISOU  904  C   LEU A 143     7812   9669  10933    320  -2797  -2385  AA3  C  
ATOM    905  O   LEU A 143      49.713  39.599   9.455  1.00 93.09      AA3  O  
ANISOU  905  O   LEU A 143     9915  12009  13446    266  -2801  -2425  AA3  O  
ATOM    906  CB  LEU A 143      47.583  37.955  11.403  1.00 70.81      AA3  C  
ANISOU  906  CB  LEU A 143     7658   9453   9792    767  -3001  -2002  AA3  C  
ATOM    907  CG  LEU A 143      47.899  36.785  12.333  1.00 80.04      AA3  C  
ANISOU  907  CG  LEU A 143     8855  10911  10647   1068  -3215  -1903  AA3  C  
ATOM    908  CD1 LEU A 143      48.379  37.276  13.689  1.00 84.56      AA3  C  
ANISOU  908  CD1 LEU A 143     9332  11802  10997   1172  -3416  -2196  AA3  C  
ATOM    909  CD2 LEU A 143      46.690  35.878  12.489  1.00 69.16      AA3  C  
ANISOU  909  CD2 LEU A 143     7771   9453   9054   1211  -3111  -1527  AA3  C  
ATOM    910  N   LEU A 144      47.722  40.663   9.750  1.00 62.47      AA3  N  
ANISOU  910  N   LEU A 144     6412   7855   9471    200  -2572  -2301  AA3  N  
ATOM    911  CA  LEU A 144      47.803  41.407   8.467  1.00 58.42      AA3  C  
ANISOU  911  CA  LEU A 144     5836   7057   9304     -1  -2296  -2225  AA3  C  
ATOM    912  C   LEU A 144      49.019  42.332   8.518  1.00 64.68      AA3  C  
ANISOU  912  C   LEU A 144     6339   7805  10432   -205  -2294  -2584  AA3  C  
ATOM    913  O   LEU A 144      49.624  42.574   7.464  1.00 77.56      AA3  O  
ANISOU  913  O   LEU A 144     7820   9296  12352   -339  -2116  -2524  AA3  O  
ATOM    914  CB  LEU A 144      46.512  42.206   8.272  1.00 50.04      AA3  C  
ANISOU  914  CB  LEU A 144     4993   5766   8252    -36  -2071  -2078  AA3  C  
ATOM    915  CG  LEU A 144      45.362  41.448   7.613  1.00 56.89      AA3  C  
ANISOU  915  CG  LEU A 144     6068   6623   8926     84  -1973  -1688  AA3  C  
ATOM    916  CD1 LEU A 144      44.070  42.246   7.696  1.00 54.13      AA3  C  
ANISOU  916  CD1 LEU A 144     5903   6126   8537     93  -1798  -1578  AA3  C  
ATOM    917  CD2 LEU A 144      45.693  41.120   6.166  1.00 61.11      AA3  C  
ANISOU  917  CD2 LEU A 144     6523   7088   9609     37  -1824  -1490  AA3  C  
ATOM    918  N   ALA A 145      49.342  42.840   9.706  1.00 68.28      AA3  N  
ANISOU  918  N   ALA A 145     6707   8390  10846   -231  -2474  -2958  AA3  N  
ATOM    919  CA  ALA A 145      50.500  43.748   9.863  1.00 86.39      AA3  C  
ANISOU  919  CA  ALA A 145     8684  10652  13486   -465  -2490  -3383  AA3  C  
ATOM    920  C   ALA A 145      51.806  42.968   9.700  1.00 88.59      AA3  C  
ANISOU  920  C   ALA A 145     8729  11197  13735   -402  -2594  -3376  AA3  C  
ATOM    921  O   ALA A 145      52.709  43.471   9.006  1.00 79.32      AA3  O  
ANISOU  921  O   ALA A 145     7328   9903  12908   -598  -2431  -3459  AA3  O  
ATOM    922  CB  ALA A 145      50.431  44.415  11.211  1.00 74.20      AA3  C  
ANISOU  922  CB  ALA A 145     7177   9228  11787   -453  -2591  -3717  AA3  C  
ATOM    923  N   ARG A 146      51.899  41.786  10.313  1.00 79.69      AA3  N  
ANISOU  923  N   ARG A 146     7662  10399  12218   -128  -2826  -3260  AA3  N  
ATOM    924  CA  ARG A 146      53.167  41.011  10.278  1.00 88.21      AA3  C  
ANISOU  924  CA  ARG A 146     8528  11740  13248    -27  -2927  -3260  AA3  C  
ATOM    925  C   ARG A 146      53.327  40.278   8.946  1.00 87.21      AA3  C  
ANISOU  925  C   ARG A 146     8362  11502  13271    -10  -2818  -2980  AA3  C  
ATOM    926  O   ARG A 146      54.439  40.322   8.392  1.00 87.85      AA3  O  
ANISOU  926  O   ARG A 146     8190  11622  13567    -98  -2751  -3052  AA3  O  
ATOM    927  CB  ARG A 146      53.188  39.996  11.423  1.00 62.79      AA3  C  
ANISOU  927  CB  ARG A 146     5404   8880   9573    290  -3176  -3199  AA3  C  
ATOM    928  CG  ARG A 146      54.522  39.282  11.589  1.00113.24      AA3  C  
ANISOU  928  CG  ARG A 146    11567  15562  15895    421  -3294  -3232  AA3  C  
ATOM    929  CD  ARG A 146      54.440  38.147  12.590  1.00122.08      AA3  C  
ANISOU  929  CD  ARG A 146    12813  16995  16576    775  -3496  -3073  AA3  C  
ATOM    930  NE  ARG A 146      53.715  38.527  13.793  1.00130.02      AA3  N  
ANISOU  930  NE  ARG A 146    13975  18126  17303    854  -3592  -3180  AA3  N  
ATOM    931  CZ  ARG A 146      53.462  37.708  14.806  1.00136.32      AA3  C  
ANISOU  931  CZ  ARG A 146    14909  19191  17693   1163  -3737  -3033  AA3  C  
ATOM    932  NH1 ARG A 146      53.880  36.455  14.764  1.00141.49      AA3  N  
ANISOU  932  NH1 ARG A 146    15575  19985  18201   1419  -3796  -2765  AA3  N  
ATOM    933  NH2 ARG A 146      52.792  38.145  15.858  1.00130.91      AA3  N  
ANISOU  933  NH2 ARG A 146    14354  18629  16756   1229  -3802  -3144  AA3  N  
ATOM    934  N   PHE A 147      52.265  39.638   8.448  1.00 65.27      AA3  N  
ANISOU  934  N   PHE A 147     5810   8607  10385     98  -2798  -2689  AA3  N  
ATOM    935  CA  PHE A 147      52.401  38.798   7.228  1.00 70.46      AA3  C  
ANISOU  935  CA  PHE A 147     6451   9197  11121    158  -2697  -2427  AA3  C  
ATOM    936  C   PHE A 147      51.823  39.506   5.997  1.00 75.41      AA3  C  
ANISOU  936  C   PHE A 147     7175   9510  11967    -28  -2357  -2245  AA3  C  
ATOM    937  O   PHE A 147      52.168  39.109   4.870  1.00 81.59      AA3  O  
ANISOU  937  O   PHE A 147     7895  10251  12853    -24  -2209  -2084  AA3  O  
ATOM    938  CB  PHE A 147      51.740  37.440   7.468  1.00 81.69      AA3  C  
ANISOU  938  CB  PHE A 147     8125  10704  12208    435  -2801  -2153  AA3  C  
ATOM    939  CG  PHE A 147      52.112  36.787   8.775  1.00 82.19      AA3  C  
ANISOU  939  CG  PHE A 147     8197  11054  11976    668  -3043  -2216  AA3  C  
ATOM    940  CD1 PHE A 147      53.262  36.022   8.885  1.00 80.39      AA3  C  
ANISOU  940  CD1 PHE A 147     7812  11032  11699    824  -3122  -2222  AA3  C  
ATOM    941  CD2 PHE A 147      51.314  36.938   9.897  1.00 82.62      AA3  C  
ANISOU  941  CD2 PHE A 147     8438  11185  11770    753  -3145  -2230  AA3  C  
ATOM    942  CE1 PHE A 147      53.603  35.422  10.086  1.00 65.73      AA3  C  
ANISOU  942  CE1 PHE A 147     5983   9451   9541   1065  -3297  -2221  AA3  C  
ATOM    943  CE2 PHE A 147      51.657  36.339  11.098  1.00 95.40      AA3  C  
ANISOU  943  CE2 PHE A 147    10084  13089  13074    992  -3311  -2233  AA3  C  
ATOM    944  CZ  PHE A 147      52.800  35.581  11.190  1.00 82.20      AA3  C  
ANISOU  944  CZ  PHE A 147     8254  11619  11358   1150  -3387  -2218  AA3  C  
ATOM    945  N   GLY A 148      50.975  40.514   6.204  1.00 68.34      AA3  N  
ANISOU  945  N   GLY A 148     6427   8420  11120   -152  -2229  -2264  AA3  N  
ATOM    946  CA  GLY A 148      50.387  41.261   5.075  1.00 66.74      AA3  C  
ANISOU  946  CA  GLY A 148     6319   7937  11104   -279  -1894  -2055  AA3  C  
ATOM    947  C   GLY A 148      49.154  40.575   4.519  1.00 74.66      AA3  C  
ANISOU  947  C   GLY A 148     7603   8913  11851   -132  -1821  -1711  AA3  C  
ATOM    948  O   GLY A 148      48.746  39.546   5.085  1.00 84.61      AA3  O  
ANISOU  948  O   GLY A 148     8994  10323  12833     35  -2013  -1651  AA3  O  
ATOM    949  N   PRO A 149      48.540  41.089   3.432  1.00 63.03      AA3  N  
ANISOU  949  N   PRO A 149     6217   7272  10461   -178  -1543  -1481  AA3  N  
ATOM    950  CA  PRO A 149      47.396  40.425   2.809  1.00 52.50      AA3  C  
ANISOU  950  CA  PRO A 149     5094   5971   8882    -49  -1489  -1196  AA3  C  
ATOM    951  C   PRO A 149      47.905  39.201   2.042  1.00 59.28      AA3  C  
ANISOU  951  C   PRO A 149     5890   6975   9659     45  -1541  -1119  AA3  C  
ATOM    952  O   PRO A 149      47.971  39.263   0.832  1.00 77.82      AA3  O  
ANISOU  952  O   PRO A 149     8196   9314  12056     42  -1350   -975  AA3  O  
ATOM    953  CB  PRO A 149      46.859  41.492   1.852  1.00 58.11      AA3  C  
ANISOU  953  CB  PRO A 149     5845   6509   9726   -108  -1176  -1005  AA3  C  
ATOM    954  CG  PRO A 149      48.076  42.310   1.491  1.00 55.54      AA3  C  
ANISOU  954  CG  PRO A 149     5290   6061   9752   -261  -1018  -1121  AA3  C  
ATOM    955  CD  PRO A 149      48.917  42.328   2.750  1.00 63.74      AA3  C  
ANISOU  955  CD  PRO A 149     6189   7146  10884   -346  -1258  -1477  AA3  C  
ATOM    956  N   SER A 150      48.234  38.125   2.759  1.00 60.54      AA3  N  
ANISOU  956  N   SER A 150     6053   7267   9682    153  -1779  -1208  AA3  N  
ATOM    957  CA  SER A 150      48.843  36.940   2.104  1.00 44.09      AA3  C  
ANISOU  957  CA  SER A 150     3905   5286   7562    260  -1820  -1171  AA3  C  
ATOM    958  C   SER A 150      48.159  35.653   2.559  1.00 48.56      AA3  C  
ANISOU  958  C   SER A 150     4662   5892   7894    409  -1966  -1088  AA3  C  
ATOM    959  O   SER A 150      47.425  35.697   3.561  1.00 65.96      AA3  O  
ANISOU  959  O   SER A 150     7008   8087   9967    433  -2062  -1073  AA3  O  
ATOM    960  CB  SER A 150      50.306  36.883   2.422  1.00 53.88      AA3  C  
ANISOU  960  CB  SER A 150     4889   6625   8960    263  -1926  -1365  AA3  C  
ATOM    961  OG  SER A 150      50.508  36.732   3.819  1.00 58.11      AA3  O  
ANISOU  961  OG  SER A 150     5416   7258   9405    329  -2170  -1516  AA3  O  
ATOM    962  N   GLY A 151      48.404  34.550   1.847  1.00 52.75      AA3  N  
ANISOU  962  N   GLY A 151     5196   6453   8393    505  -1957  -1040  AA3  N  
ATOM    963  CA  GLY A 151      47.862  33.248   2.274  1.00 49.23      AA3  C  
ANISOU  963  CA  GLY A 151     4925   5984   7796    635  -2059   -969  AA3  C  
ATOM    964  C   GLY A 151      48.527  32.802   3.560  1.00 60.03      AA3  C  
ANISOU  964  C   GLY A 151     6266   7419   9124    777  -2260  -1030  AA3  C  
ATOM    965  O   GLY A 151      47.909  32.019   4.303  1.00 73.66      AA3  O  
ANISOU  965  O   GLY A 151     8168   9109  10712    884  -2332   -928  AA3  O  
ATOM    966  N   ARG A 152      49.749  33.277   3.802  1.00 47.65      AA3  N  
ANISOU  966  N   ARG A 152     4467   5969   7670    787  -2339  -1184  AA3  N  
ATOM    967  CA  ARG A 152      50.453  32.958   5.068  1.00 51.43      AA3  C  
ANISOU  967  CA  ARG A 152     4870   6601   8070    954  -2563  -1266  AA3  C  
ATOM    968  C   ARG A 152      49.627  33.528   6.219  1.00 64.09      AA3  C  
ANISOU  968  C   ARG A 152     6604   8234   9513    929  -2650  -1273  AA3  C  
ATOM    969  O   ARG A 152      49.405  32.805   7.204  1.00 68.65      AA3  O  
ANISOU  969  O   ARG A 152     7293   8894   9898   1122  -2784  -1195  AA3  O  
ATOM    970  CB  ARG A 152      51.854  33.569   5.038  1.00 58.46      AA3  C  
ANISOU  970  CB  ARG A 152     5427   7652   9133    923  -2630  -1481  AA3  C  
ATOM    971  CG  ARG A 152      52.537  33.646   6.395  1.00 87.30      AA3  C  
ANISOU  971  CG  ARG A 152     8938  11522  12711   1179  -2847  -1540  AA3  C  
ATOM    972  CD  ARG A 152      52.937  32.287   6.929  1.00 91.42      AA3  C  
ANISOU  972  CD  ARG A 152     9528  12206  13000   1311  -3059  -1570  AA3  C  
ATOM    973  NE  ARG A 152      53.677  32.409   8.175  1.00 96.35      AA3  N  
ANISOU  973  NE  ARG A 152    10122  13023  13465   1600  -3170  -1503  AA3  N  
ATOM    974  CZ  ARG A 152      54.935  32.021   8.341  1.00 99.06      AA3  C  
ANISOU  974  CZ  ARG A 152    10216  13617  13804   1641  -3243  -1661  AA3  C  
ATOM    975  NH1 ARG A 152      55.496  32.093   9.534  1.00106.26      AA3  N  
ANISOU  975  NH1 ARG A 152    10891  14586  14896   1385  -3207  -1913  AA3  N  
ATOM    976  NH2 ARG A 152      55.628  31.563   7.312  1.00 91.07      AA3  N  
ANISOU  976  NH2 ARG A 152     9187  12791  12626   1940  -3339  -1556  AA3  N  
ATOM    977  N   ALA A 153      49.180  34.776   6.078  1.00 66.28      AA3  N  
ANISOU  977  N   ALA A 153     6876   8440   9866    725  -2550  -1344  AA3  N  
ATOM    978  CA  ALA A 153      48.357  35.410   7.132  1.00 69.20      AA3  C  
ANISOU  978  CA  ALA A 153     7378   8828  10088    705  -2604  -1373  AA3  C  
ATOM    979  C   ALA A 153      47.089  34.580   7.329  1.00 64.10      AA3  C  
ANISOU  979  C   ALA A 153     7005   8106   9243    798  -2559  -1125  AA3  C  
ATOM    980  O   ALA A 153      46.663  34.411   8.485  1.00 69.75      AA3  O  
ANISOU  980  O   ALA A 153     7835   8913   9752    918  -2662  -1091  AA3  O  
ATOM    981  CB  ALA A 153      48.036  36.830   6.748  1.00 58.70      AA3  C  
ANISOU  981  CB  ALA A 153     6010   7371   8921    485  -2451  -1467  AA3  C  
ATOM    982  N   LEU A 154      46.514  34.083   6.234  1.00 56.68      AA3  N  
ANISOU  982  N   LEU A 154     6149   7028   8361    743  -2405   -972  AA3  N  
ATOM    983  CA  LEU A 154      45.309  33.222   6.336  1.00 44.41      AA3  C  
ANISOU  983  CA  LEU A 154     4815   5389   6670    788  -2346   -768  AA3  C  
ATOM    984  C   LEU A 154      45.667  31.982   7.157  1.00 55.58      AA3  C  
ANISOU  984  C   LEU A 154     6302   6837   7979   1003  -2460   -678  AA3  C  
ATOM    985  O   LEU A 154      44.902  31.637   8.073  1.00 67.84      AA3  O  
ANISOU  985  O   LEU A 154     8015   8394   9369   1086  -2470   -541  AA3  O  
ATOM    986  CB  LEU A 154      44.853  32.848   4.923  1.00 43.29      AA3  C  
ANISOU  986  CB  LEU A 154     4688   5140   6621    688  -2190   -701  AA3  C  
ATOM    987  CG  LEU A 154      43.558  32.046   4.843  1.00 54.12      AA3  C  
ANISOU  987  CG  LEU A 154     6233   6422   7909    672  -2114   -548  AA3  C  
ATOM    988  CD1 LEU A 154      42.444  32.767   5.578  1.00 66.49      AA3  C  
ANISOU  988  CD1 LEU A 154     7902   8014   9346    633  -2090   -467  AA3  C  
ATOM    989  CD2 LEU A 154      43.164  31.803   3.394  1.00 50.92      AA3  C  
ANISOU  989  CD2 LEU A 154     5794   5984   7568    565  -1987   -558  AA3  C  
ATOM    990  N   ALA A 155      46.801  31.354   6.845  1.00 46.09      AA3  N  
ANISOU  990  N   ALA A 155     4980   5664   6867   1114  -2522   -732  AA3  N  
ATOM    991  CA  ALA A 155      47.234  30.147   7.583  1.00 65.40      AA3  C  
ANISOU  991  CA  ALA A 155     7491   8132   9226   1374  -2611   -612  AA3  C  
ATOM    992  C   ALA A 155      47.411  30.496   9.061  1.00 76.40      AA3  C  
ANISOU  992  C   ALA A 155     8883   9747  10401   1534  -2780   -620  AA3  C  
ATOM    993  O   ALA A 155      46.926  29.731   9.915  1.00 75.39      AA3  O  
ANISOU  993  O   ALA A 155     8928   9611  10105   1716  -2781   -413  AA3  O  
ATOM    994  CB  ALA A 155      48.517  29.628   6.991  1.00 57.15      AA3  C  
ANISOU  994  CB  ALA A 155     6276   7119   8320   1485  -2652   -697  AA3  C  
ATOM    995  N   GLU A 156      48.070  31.621   9.341  1.00 64.06      AA3  N  
ANISOU  995  N   GLU A 156     7123   8374   8843   1465  -2901   -862  AA3  N  
ATOM    996  CA  GLU A 156      48.329  32.019  10.745  1.00 67.00      AA3  C  
ANISOU  996  CA  GLU A 156     7455   9021   8980   1620  -3094   -953  AA3  C  
ATOM    997  C   GLU A 156      46.995  32.204  11.471  1.00 75.27      AA3  C  
ANISOU  997  C   GLU A 156     8740  10032   9827   1612  -3022   -812  AA3  C  
ATOM    998  O   GLU A 156      46.853  31.663  12.577  1.00 85.68      AA3  O  
ANISOU  998  O   GLU A 156    10163  11507  10883   1859  -3102   -672  AA3  O  
ATOM    999  CB  GLU A 156      49.160  33.301  10.774  1.00 62.89      AA3  C  
ANISOU  999  CB  GLU A 156     6667   8659   8570   1464  -3204  -1307  AA3  C  
ATOM   1000  CG  GLU A 156      50.546  33.139  10.179  1.00 70.65      AA3  C  
ANISOU 1000  CG  GLU A 156     7374   9727   9743   1476  -3263  -1447  AA3  C  
ATOM   1001  CD  GLU A 156      51.485  32.253  10.978  1.00 80.16      AA3  C  
ANISOU 1001  CD  GLU A 156     8520  11180  10757   1763  -3372  -1386  AA3  C  
ATOM   1002  OE1 GLU A 156      51.058  31.730  12.024  1.00 79.08      AA3  O  
ANISOU 1002  OE1 GLU A 156     8550  11162  10336   1986  -3433  -1224  AA3  O  
ATOM   1003  OE2 GLU A 156      52.643  32.091  10.554  1.00 90.35      AA3  O  
ANISOU 1003  OE2 GLU A 156     9591  12558  12179   1778  -3382  -1481  AA3  O  
ATOM   1004  N   LEU A 157      46.053  32.922  10.859  1.00 66.93      AA3  N  
ANISOU 1004  N   LEU A 157     7757   8798   8877   1367  -2862   -823  AA3  N  
ATOM   1005  CA  LEU A 157      44.755  33.201  11.526  1.00 65.70      AA3  C  
ANISOU 1005  CA  LEU A 157     7795   8627   8542   1356  -2780   -705  AA3  C  
ATOM   1006  C   LEU A 157      44.059  31.875  11.833  1.00 58.87      AA3  C  
ANISOU 1006  C   LEU A 157     7130   7676   7561   1509  -2691   -376  AA3  C  
ATOM   1007  O   LEU A 157      43.576  31.713  12.965  1.00 68.40      AA3  O  
ANISOU 1007  O   LEU A 157     8460   9013   8516   1674  -2709   -250  AA3  O  
ATOM   1008  CB  LEU A 157      43.898  34.071  10.603  1.00 49.61      AA3  C  
ANISOU 1008  CB  LEU A 157     5776   6406   6668   1097  -2604   -736  AA3  C  
ATOM   1009  CG  LEU A 157      42.514  34.434  11.139  1.00 55.28      AA3  C  
ANISOU 1009  CG  LEU A 157     6660   7109   7234   1077  -2496   -620  AA3  C  
ATOM   1010  CD1 LEU A 157      42.619  35.094  12.505  1.00 54.93      AA3  C  
ANISOU 1010  CD1 LEU A 157     6628   7281   6961   1204  -2620   -767  AA3  C  
ATOM   1011  CD2 LEU A 157      41.779  35.341  10.165  1.00 55.90      AA3  C  
ANISOU 1011  CD2 LEU A 157     6725   7040   7476    867  -2331   -645  AA3  C  
ATOM   1012  N   ALA A 158      44.026  30.964  10.861  1.00 53.30      AA3  N  
ANISOU 1012  N   ALA A 158     6454   6756   7043   1457  -2581   -253  AA3  N  
ATOM   1013  CA  ALA A 158      43.314  29.682  11.056  1.00 55.22      AA3  C  
ANISOU 1013  CA  ALA A 158     6886   6835   7260   1551  -2449     40  AA3  C  
ATOM   1014  C   ALA A 158      43.972  28.905  12.196  1.00 59.14      AA3  C  
ANISOU 1014  C   ALA A 158     7435   7471   7565   1890  -2549    196  AA3  C  
ATOM   1015  O   ALA A 158      43.239  28.343  13.027  1.00 70.71      AA3  O  
ANISOU 1015  O   ALA A 158     9074   8917   8875   2021  -2453    455  AA3  O  
ATOM   1016  CB  ALA A 158      43.328  28.897   9.772  1.00 47.19      AA3  C  
ANISOU 1016  CB  ALA A 158     5862   5567   6499   1428  -2332     52  AA3  C  
ATOM   1017  N   ARG A 159      45.305  28.883  12.229  1.00 57.79      AA3  N  
ANISOU 1017  N   ARG A 159     7103   7457   7399   2044  -2723     61  AA3  N  
ATOM   1018  CA  ARG A 159      46.038  28.124  13.275  1.00 71.57      AA3  C  
ANISOU 1018  CA  ARG A 159     8866   9393   8933   2428  -2839    221  AA3  C  
ATOM   1019  C   ARG A 159      45.951  28.855  14.616  1.00 84.09      AA3  C  
ANISOU 1019  C   ARG A 159    10444  11343  10163   2581  -2988    170  AA3  C  
ATOM   1020  O   ARG A 159      45.559  28.214  15.607  1.00 95.49      AA3  O  
ANISOU 1020  O   ARG A 159    12053  12869  11359   2845  -2942    458  AA3  O  
ATOM   1021  CB  ARG A 159      47.503  27.960  12.861  1.00 65.88      AA3  C  
ANISOU 1021  CB  ARG A 159     7921   8788   8321   2548  -2996     57  AA3  C  
ATOM   1022  CG  ARG A 159      48.353  27.193  13.862  1.00 73.37      AA3  C  
ANISOU 1022  CG  ARG A 159     8848   9985   9045   2990  -3134    222  AA3  C  
ATOM   1023  CD  ARG A 159      49.819  27.206  13.475  1.00 97.20      AA3  C  
ANISOU 1023  CD  ARG A 159    11593  13169  12171   3029  -3238     19  AA3  C  
ATOM   1024  NE  ARG A 159      50.345  28.561  13.389  1.00 94.94      AA3  N  
ANISOU 1024  NE  ARG A 159    11057  13115  11902   2776  -3365   -371  AA3  N  
ATOM   1025  CZ  ARG A 159      50.835  29.241  14.417  1.00 93.33      AA3  C  
ANISOU 1025  CZ  ARG A 159    10727  13273  11460   2811  -3489   -540  AA3  C  
ATOM   1026  NH1 ARG A 159      50.865  28.693  15.620  1.00 84.47      AA3  N  
ANISOU 1026  NH1 ARG A 159     9699  12374  10022   3104  -3516   -338  AA3  N  
ATOM   1027  NH2 ARG A 159      51.292  30.468  14.243  1.00106.22      AA3  N  
ANISOU 1027  NH2 ARG A 159    12143  15029  13185   2554  -3568   -912  AA3  N  
ATOM   1028  N   ARG A 160      46.316  30.139  14.641  1.00 83.68      AA3  N  
ANISOU 1028  N   ARG A 160    10208  11493  10093   2427  -3142   -188  AA3  N  
ATOM   1029  CA  ARG A 160      46.352  30.905  15.916  1.00 81.26      AA3  C  
ANISOU 1029  CA  ARG A 160     9866  11564   9446   2567  -3308   -336  AA3  C  
ATOM   1030  C   ARG A 160      44.952  30.990  16.537  1.00 67.56      AA3  C  
ANISOU 1030  C   ARG A 160     8371   9779   7519   2564  -3146   -133  AA3  C  
ATOM   1031  O   ARG A 160      44.868  31.178  17.762  1.00 90.48      AA3  O  
ANISOU 1031  O   ARG A 160    11315  13000  10063   2784  -3227   -125  AA3  O  
ATOM   1032  CB  ARG A 160      46.944  32.294  15.663  1.00 80.68      AA3  C  
ANISOU 1032  CB  ARG A 160     9557  11597   9500   2307  -3417   -794  AA3  C  
ATOM   1033  CG  ARG A 160      48.365  32.268  15.119  1.00 72.15      AA3  C  
ANISOU 1033  CG  ARG A 160     8218  10574   8621   2255  -3490   -985  AA3  C  
ATOM   1034  CD  ARG A 160      48.801  33.618  14.587  1.00 92.17      AA3  C  
ANISOU 1034  CD  ARG A 160    10540  13084  11395   1939  -3520  -1386  AA3  C  
ATOM   1035  NE  ARG A 160      50.107  33.562  13.948  1.00104.42      AA3  N  
ANISOU 1035  NE  ARG A 160    11840  14666  13169   1873  -3548  -1532  AA3  N  
ATOM   1036  CZ  ARG A 160      51.256  33.816  14.561  1.00101.58      AA3  C  
ANISOU 1036  CZ  ARG A 160    11264  14595  12736   1924  -3662  -1750  AA3  C  
ATOM   1037  NH1 ARG A 160      51.263  34.152  15.840  1.00 93.22      AA3  N  
ANISOU 1037  NH1 ARG A 160    10213  13827  11378   2045  -3768  -1868  AA3  N  
ATOM   1038  NH2 ARG A 160      52.392  33.738  13.894  1.00 94.72      AA3  N  
ANISOU 1038  NH2 ARG A 160    10161  13743  12086   1861  -3668  -1858  AA3  N  
ATOM   1039  N   ALA A 161      43.901  30.863  15.725  1.00 56.87      AA3  N  
ANISOU 1039  N   ALA A 161     7148   8074   6385   2318  -2907     12  AA3  N  
ATOM   1040  CA  ALA A 161      42.517  30.952  16.244  1.00 55.16      AA3  C  
ANISOU 1040  CA  ALA A 161     7124   7814   6022   2291  -2728    206  AA3  C  
ATOM   1041  C   ALA A 161      41.888  29.557  16.281  1.00 75.13      AA3  C  
ANISOU 1041  C   ALA A 161     9841  10122   8581   2397  -2515    637  AA3  C  
ATOM   1042  O   ALA A 161      40.757  29.435  16.785  1.00 88.23      AA3  O  
ANISOU 1042  O   ALA A 161    11650  11751  10124   2398  -2337    853  AA3  O  
ATOM   1043  CB  ALA A 161      41.710  31.896  15.393  1.00 51.79      AA3  C  
ANISOU 1043  CB  ALA A 161     6673   7200   5807   1951  -2612     48  AA3  C  
ATOM   1044  N   ASP A 162      42.602  28.550  15.776  1.00 72.86      AA3  N  
ANISOU 1044  N   ASP A 162     9542   9675   8469   2482  -2511    750  AA3  N  
ATOM   1045  CA  ASP A 162      42.065  27.165  15.741  1.00 74.11      AA3  C  
ANISOU 1045  CA  ASP A 162     9884   9539   8737   2561  -2274   1139  AA3  C  
ATOM   1046  C   ASP A 162      40.700  27.200  15.051  1.00 61.24      AA3  C  
ANISOU 1046  C   ASP A 162     8325   7626   7319   2222  -2040   1185  AA3  C  
ATOM   1047  O   ASP A 162      39.737  26.652  15.615  1.00 82.13      AA3  O  
ANISOU 1047  O   ASP A 162    11122  10179   9906   2258  -1831   1480  AA3  O  
ATOM   1048  CB  ASP A 162      42.012  26.549  17.141  1.00 86.55      AA3  C  
ANISOU 1048  CB  ASP A 162    11606  11305   9972   2953  -2233   1484  AA3  C  
ATOM   1049  CG  ASP A 162      41.836  25.041  17.133  1.00101.35      AA3  C  
ANISOU 1049  CG  ASP A 162    13657  12845  12006   3099  -1988   1898  AA3  C  
ATOM   1050  OD1 ASP A 162      41.845  24.456  16.033  1.00107.06      AA3  O  
ANISOU 1050  OD1 ASP A 162    14374  13194  13109   2891  -1880   1856  AA3  O  
ATOM   1051  OD2 ASP A 162      41.694  24.463  18.228  1.00103.50      AA3  O  
ANISOU 1051  OD2 ASP A 162    14074  13228  12022   3429  -1891   2257  AA3  O  
ATOM   1052  N   VAL A 163      40.633  27.828  13.876  1.00 55.73      AA3  N  
ANISOU 1052  N   VAL A 163     7501   6825   6850   1918  -2069    912  AA3  N  
ATOM   1053  CA  VAL A 163      39.348  27.942  13.128  1.00 60.45      AA3  C  
ANISOU 1053  CA  VAL A 163     8117   7229   7624   1608  -1881    918  AA3  C  
ATOM   1054  C   VAL A 163      39.533  27.315  11.745  1.00 58.66      AA3  C  
ANISOU 1054  C   VAL A 163     7832   6731   7725   1416  -1825    820  AA3  C  
ATOM   1055  O   VAL A 163      40.691  27.089  11.353  1.00 64.93      AA3  O  
ANISOU 1055  O   VAL A 163     8558   7516   8596   1510  -1943    709  AA3  O  
ATOM   1056  CB  VAL A 163      38.897  29.411  13.017  1.00 58.79      AA3  C  
ANISOU 1056  CB  VAL A 163     7812   7198   7325   1455  -1945    696  AA3  C  
ATOM   1057  CG1 VAL A 163      38.520  29.990  14.370  1.00 54.27      AA3  C  
ANISOU 1057  CG1 VAL A 163     7313   6879   6429   1631  -1965    765  AA3  C  
ATOM   1058  CG2 VAL A 163      39.949  30.273  12.338  1.00 75.79      AA3  C  
ANISOU 1058  CG2 VAL A 163     9803   9431   9562   1394  -2126    386  AA3  C  
ATOM   1059  N   SER A 164      38.432  27.043  11.043  1.00 70.55      AA3  N  
ANISOU 1059  N   SER A 164     9344   8058   9402   1165  -1654    840  AA3  N  
ATOM   1060  CA  SER A 164      38.523  26.496   9.666  1.00 66.84      AA3  C  
ANISOU 1060  CA  SER A 164     8806   7380   9211    972  -1609    687  AA3  C  
ATOM   1061  C   SER A 164      39.113  27.561   8.742  1.00 77.61      AA3  C  
ANISOU 1061  C   SER A 164    10007   8903  10579    883  -1758    409  AA3  C  
ATOM   1062  O   SER A 164      38.978  28.756   9.056  1.00 85.13      AA3  O  
ANISOU 1062  O   SER A 164    10907  10060  11380    877  -1832    344  AA3  O  
ATOM   1063  CB  SER A 164      37.180  26.038   9.174  1.00 79.26      AA3  C  
ANISOU 1063  CB  SER A 164    10380   8797  10937    720  -1418    722  AA3  C  
ATOM   1064  OG  SER A 164      36.295  27.139   9.034  1.00 95.73      AA3  O  
ANISOU 1064  OG  SER A 164    12373  11089  12909    581  -1428    651  AA3  O  
ATOM   1065  N   ALA A 165      39.742  27.135   7.647  1.00 75.22      AA3  N  
ANISOU 1065  N   ALA A 165     9634   8494  10452    825  -1773    258  AA3  N  
ATOM   1066  CA  ALA A 165      40.341  28.088   6.688  1.00 70.49      AA3  C  
ANISOU 1066  CA  ALA A 165     8877   8036   9869    750  -1870     33  AA3  C  
ATOM   1067  C   ALA A 165      39.237  28.960   6.087  1.00 66.42      AA3  C  
ANISOU 1067  C   ALA A 165     8295   7622   9318    551  -1809    -20  AA3  C  
ATOM   1068  O   ALA A 165      39.478  30.163   5.894  1.00 70.42      AA3  O  
ANISOU 1068  O   ALA A 165     8714   8280   9762    538  -1865   -106  AA3  O  
ATOM   1069  CB  ALA A 165      41.085  27.329   5.622  1.00 58.66      AA3  C  
ANISOU 1069  CB  ALA A 165     7326   6415   8545    743  -1859    -96  AA3  C  
ATOM   1070  N   SER A 166      38.073  28.369   5.814  1.00 51.45      AA3  N  
ANISOU 1070  N   SER A 166     6428   5643   7479    408  -1686     31  AA3  N  
ATOM   1071  CA  SER A 166      36.951  29.123   5.200  1.00 52.79      AA3  C  
ANISOU 1071  CA  SER A 166     6502   5958   7598    248  -1634    -11  AA3  C  
ATOM   1072  C   SER A 166      36.541  30.281   6.111  1.00 55.84      AA3  C  
ANISOU 1072  C   SER A 166     6908   6492   7815    314  -1648     86  AA3  C  
ATOM   1073  O   SER A 166      36.405  31.410   5.607  1.00 78.64      AA3  O  
ANISOU 1073  O   SER A 166     9710   9519  10652    289  -1660     21  AA3  O  
ATOM   1074  CB  SER A 166      35.794  28.207   4.931  1.00 74.44      AA3  C  
ANISOU 1074  CB  SER A 166     9237   8610  10437     81  -1511      8  AA3  C  
ATOM   1075  OG  SER A 166      36.207  27.092   4.155  1.00105.81      AA3  O  
ANISOU 1075  OG  SER A 166    13206  12407  14588     21  -1488   -126  AA3  O  
ATOM   1076  N   SER A 167      36.370  30.007   7.405  1.00 55.18      AA3  N  
ANISOU 1076  N   SER A 167     6944   6375   7645    419  -1630    241  AA3  N  
ATOM   1077  CA  SER A 167      35.952  31.059   8.363  1.00 56.85      AA3  C  
ANISOU 1077  CA  SER A 167     7187   6739   7673    501  -1637    302  AA3  C  
ATOM   1078  C   SER A 167      37.002  32.170   8.382  1.00 59.81      AA3  C  
ANISOU 1078  C   SER A 167     7515   7203   8007    583  -1766    146  AA3  C  
ATOM   1079  O   SER A 167      36.621  33.351   8.282  1.00 88.25      AA3  O  
ANISOU 1079  O   SER A 167    11072  10895  11564    557  -1744     89  AA3  O  
ATOM   1080  CB  SER A 167      35.754  30.476   9.732  1.00 60.17      AA3  C  
ANISOU 1080  CB  SER A 167     7745   7144   7972    639  -1596    494  AA3  C  
ATOM   1081  OG  SER A 167      34.781  29.442   9.705  1.00 80.17      AA3  O  
ANISOU 1081  OG  SER A 167    10310   9548  10602    532  -1431    650  AA3  O  
ATOM   1082  N   ALA A 168      38.275  31.792   8.488  1.00 46.27      AA3  N  
ANISOU 1082  N   ALA A 168     5797   5453   6332    679  -1881     75  AA3  N  
ATOM   1083  CA  ALA A 168      39.366  32.789   8.533  1.00 52.82      AA3  C  
ANISOU 1083  CA  ALA A 168     6540   6366   7164    727  -2002   -106  AA3  C  
ATOM   1084  C   ALA A 168      39.385  33.572   7.221  1.00 61.33      AA3  C  
ANISOU 1084  C   ALA A 168     7498   7425   8379    584  -1943   -211  AA3  C  
ATOM   1085  O   ALA A 168      39.617  34.792   7.263  1.00 60.81      AA3  O  
ANISOU 1085  O   ALA A 168     7378   7400   8329    566  -1946   -315  AA3  O  
ATOM   1086  CB  ALA A 168      40.675  32.085   8.776  1.00 43.97      AA3  C  
ANISOU 1086  CB  ALA A 168     5394   5241   6073    857  -2128   -152  AA3  C  
ATOM   1087  N   LEU A 169      39.139  32.887   6.105  1.00 47.77      AA3  N  
ANISOU 1087  N   LEU A 169     5744   5649   6756    495  -1878   -188  AA3  N  
ATOM   1088  CA  LEU A 169      39.169  33.540   4.774  1.00 49.24      AA3  C  
ANISOU 1088  CA  LEU A 169     5814   5870   7023    404  -1812   -255  AA3  C  
ATOM   1089  C   LEU A 169      38.241  34.753   4.793  1.00 55.37      AA3  C  
ANISOU 1089  C   LEU A 169     6585   6717   7737    377  -1723   -203  AA3  C  
ATOM   1090  O   LEU A 169      38.696  35.848   4.418  1.00 69.09      AA3  O  
ANISOU 1090  O   LEU A 169     8258   8454   9538    375  -1683   -255  AA3  O  
ATOM   1091  CB  LEU A 169      38.702  32.506   3.746  1.00 58.15      AA3  C  
ANISOU 1091  CB  LEU A 169     6920   6983   8193    327  -1760   -251  AA3  C  
ATOM   1092  CG  LEU A 169      38.357  33.038   2.359  1.00 70.31      AA3  C  
ANISOU 1092  CG  LEU A 169     8346   8641   9728    263  -1681   -284  AA3  C  
ATOM   1093  CD1 LEU A 169      39.510  32.803   1.398  1.00 85.12      AA3  C  
ANISOU 1093  CD1 LEU A 169    10139  10513  11688    282  -1692   -394  AA3  C  
ATOM   1094  CD2 LEU A 169      37.100  32.362   1.837  1.00 77.68      AA3  C  
ANISOU 1094  CD2 LEU A 169     9256   9646  10612    170  -1631   -270  AA3  C  
ATOM   1095  N   TYR A 170      37.002  34.567   5.247  1.00 50.96      AA3  N  
ANISOU 1095  N   TYR A 170     6084   6199   7077    366  -1671    -93  AA3  N  
ATOM   1096  CA  TYR A 170      36.011  35.673   5.217  1.00 49.97      AA3  C  
ANISOU 1096  CA  TYR A 170     5943   6156   6887    374  -1570    -27  AA3  C  
ATOM   1097  C   TYR A 170      36.443  36.793   6.168  1.00 53.37      AA3  C  
ANISOU 1097  C   TYR A 170     6427   6545   7307    451  -1584    -92  AA3  C  
ATOM   1098  O   TYR A 170      36.364  37.971   5.777  1.00 64.09      AA3  O  
ANISOU 1098  O   TYR A 170     7749   7883   8719    462  -1493   -103  AA3  O  
ATOM   1099  CB  TYR A 170      34.618  35.125   5.530  1.00 43.21      AA3  C  
ANISOU 1099  CB  TYR A 170     5104   5377   5937    344  -1509     94  AA3  C  
ATOM   1100  CG  TYR A 170      34.179  34.018   4.607  1.00 46.46      AA3  C  
ANISOU 1100  CG  TYR A 170     5438   5822   6395    230  -1497     89  AA3  C  
ATOM   1101  CD1 TYR A 170      34.074  34.229   3.243  1.00 53.72      AA3  C  
ANISOU 1101  CD1 TYR A 170     6229   6857   7324    192  -1476     39  AA3  C  
ATOM   1102  CD2 TYR A 170      33.873  32.759   5.093  1.00 54.34      AA3  C  
ANISOU 1102  CD2 TYR A 170     6486   6734   7426    166  -1493    123  AA3  C  
ATOM   1103  CE1 TYR A 170      33.677  33.218   2.384  1.00 47.92      AA3  C  
ANISOU 1103  CE1 TYR A 170     5408   6185   6616     82  -1482    -35  AA3  C  
ATOM   1104  CE2 TYR A 170      33.475  31.736   4.248  1.00 60.73      AA3  C  
ANISOU 1104  CE2 TYR A 170     7217   7536   8322     31  -1471     59  AA3  C  
ATOM   1105  CZ  TYR A 170      33.376  31.967   2.888  1.00 55.96      AA3  C  
ANISOU 1105  CZ  TYR A 170     6473   7080   7711    -18  -1481    -51  AA3  C  
ATOM   1106  OH  TYR A 170      32.982  30.966   2.049  1.00 69.28      AA3  O  
ANISOU 1106  OH  TYR A 170     8066   8791   9466   -156  -1476   -179  AA3  O  
ATOM   1107  N   ALA A 171      36.902  36.433   7.367  1.00 44.16      AA3  N  
ANISOU 1107  N   ALA A 171     5341   5366   6072    514  -1685   -141  AA3  N  
ATOM   1108  CA  ALA A 171      37.309  37.449   8.364  1.00 43.77      AA3  C  
ANISOU 1108  CA  ALA A 171     5329   5318   5985    584  -1724   -273  AA3  C  
ATOM   1109  C   ALA A 171      38.504  38.251   7.840  1.00 49.47      AA3  C  
ANISOU 1109  C   ALA A 171     5951   5954   6892    530  -1748   -451  AA3  C  
ATOM   1110  O   ALA A 171      38.469  39.493   7.935  1.00 73.76      AA3  O  
ANISOU 1110  O   ALA A 171     9018   8960  10045    517  -1668   -544  AA3  O  
ATOM   1111  CB  ALA A 171      37.636  36.766   9.664  1.00 43.81      AA3  C  
ANISOU 1111  CB  ALA A 171     5416   5399   5830    694  -1849   -289  AA3  C  
ATOM   1112  N   LEU A 172      39.515  37.566   7.301  1.00 55.14      AA3  N  
ANISOU 1112  N   LEU A 172     6590   6657   7703    498  -1830   -496  AA3  N  
ATOM   1113  CA  LEU A 172      40.741  38.255   6.820  1.00 60.98      AA3  C  
ANISOU 1113  CA  LEU A 172     7200   7330   8642    434  -1838   -662  AA3  C  
ATOM   1114  C   LEU A 172      40.382  39.165   5.644  1.00 56.30      AA3  C  
ANISOU 1114  C   LEU A 172     6559   6647   8185    365  -1640   -581  AA3  C  
ATOM   1115  O   LEU A 172      40.873  40.306   5.612  1.00 50.03      AA3  O  
ANISOU 1115  O   LEU A 172     5710   5739   7561    313  -1557   -690  AA3  O  
ATOM   1116  CB  LEU A 172      41.766  37.199   6.398  1.00 47.56      AA3  C  
ANISOU 1116  CB  LEU A 172     5417   5660   6993    444  -1942   -688  AA3  C  
ATOM   1117  CG  LEU A 172      43.179  37.717   6.137  1.00 50.04      AA3  C  
ANISOU 1117  CG  LEU A 172     5560   5951   7502    390  -1979   -875  AA3  C  
ATOM   1118  CD1 LEU A 172      43.789  38.273   7.413  1.00 56.21      AA3  C  
ANISOU 1118  CD1 LEU A 172     6300   6795   8264    415  -2121  -1101  AA3  C  
ATOM   1119  CD2 LEU A 172      44.057  36.617   5.567  1.00 55.43      AA3  C  
ANISOU 1119  CD2 LEU A 172     6158   6675   8226    430  -2049   -868  AA3  C  
ATOM   1120  N   ALA A 173      39.561  38.669   4.717  1.00 46.63      AA3  N  
ANISOU 1120  N   ALA A 173     5347   5478   6893    370  -1558   -400  AA3  N  
ATOM   1121  CA  ALA A 173      39.198  39.458   3.519  1.00 49.74      AA3  C  
ANISOU 1121  CA  ALA A 173     5687   5856   7357    362  -1371   -279  AA3  C  
ATOM   1122  C   ALA A 173      38.429  40.707   3.947  1.00 50.63      AA3  C  
ANISOU 1122  C   ALA A 173     5863   5892   7484    406  -1239   -232  AA3  C  
ATOM   1123  O   ALA A 173      38.654  41.772   3.349  1.00 54.85      AA3  O  
ANISOU 1123  O   ALA A 173     6360   6309   8173    407  -1067   -189  AA3  O  
ATOM   1124  CB  ALA A 173      38.382  38.607   2.583  1.00 46.08      AA3  C  
ANISOU 1124  CB  ALA A 173     5204   5544   6759    378  -1353   -142  AA3  C  
ATOM   1125  N   GLU A 174      37.574  40.581   4.961  1.00 47.87      AA3  N  
ANISOU 1125  N   GLU A 174     5609   5590   6989    455  -1290   -229  AA3  N  
ATOM   1126  CA  GLU A 174      36.731  41.722   5.402  1.00 49.91      AA3  C  
ANISOU 1126  CA  GLU A 174     5935   5785   7244    528  -1152   -189  AA3  C  
ATOM   1127  C   GLU A 174      37.612  42.867   5.908  1.00 61.05      AA3  C  
ANISOU 1127  C   GLU A 174     7352   6982   8861    488  -1102   -393  AA3  C  
ATOM   1128  O   GLU A 174      37.188  44.028   5.776  1.00 71.15      AA3  O  
ANISOU 1128  O   GLU A 174     8666   8116  10251    537   -910   -349  AA3  O  
ATOM   1129  CB  GLU A 174      35.765  41.251   6.488  1.00 62.69      AA3  C  
ANISOU 1129  CB  GLU A 174     7644   7522   8654    591  -1219   -168  AA3  C  
ATOM   1130  CG  GLU A 174      34.868  42.348   7.027  1.00 96.01      AA3  C  
ANISOU 1130  CG  GLU A 174    11934  11697  12848    694  -1077   -143  AA3  C  
ATOM   1131  CD  GLU A 174      33.845  41.865   8.040  1.00106.94      AA3  C  
ANISOU 1131  CD  GLU A 174    13389  13234  14010    769  -1110    -92  AA3  C  
ATOM   1132  OE1 GLU A 174      33.674  40.636   8.162  1.00102.40      AA3  O  
ANISOU 1132  OE1 GLU A 174    12802  12786  13318    730  -1213    -22  AA3  O  
ATOM   1133  OE2 GLU A 174      33.227  42.717   8.708  1.00112.80      AA3  O  
ANISOU 1133  OE2 GLU A 174    14199  13950  14712    871  -1009   -119  AA3  O  
ATOM   1134  N   ARG A 175      38.789  42.559   6.455  1.00 55.75      AA3  N  
ANISOU 1134  N   ARG A 175     6634   6292   8256    408  -1260   -618  AA3  N  
ATOM   1135  CA  ARG A 175      39.637  43.621   7.057  1.00 58.57      AA3  C  
ANISOU 1135  CA  ARG A 175     6960   6472   8823    335  -1239   -892  AA3  C  
ATOM   1136  C   ARG A 175      40.843  43.922   6.161  1.00 57.50      AA3  C  
ANISOU 1136  C   ARG A 175     6674   6205   8969    207  -1169   -948  AA3  C  
ATOM   1137  O   ARG A 175      41.748  44.632   6.627  1.00 60.18      AA3  O  
ANISOU 1137  O   ARG A 175     6934   6410   9524     97  -1176  -1221  AA3  O  
ATOM   1138  CB  ARG A 175      40.087  43.202   8.460  1.00 59.58      AA3  C  
ANISOU 1138  CB  ARG A 175     7104   6734   8801    353  -1477  -1149  AA3  C  
ATOM   1139  N   THR A 176      40.853  43.407   4.929  1.00 62.31      AA3  N  
ANISOU 1139  N   THR A 176     7230   6870   9575    216  -1098   -721  AA3  N  
ATOM   1140  CA  THR A 176      41.956  43.723   3.982  1.00 61.70      AA3  C  
ANISOU 1140  CA  THR A 176     7004   6685   9753    115   -982   -729  AA3  C  
ATOM   1141  C   THR A 176      41.659  45.070   3.315  1.00 61.95      AA3  C  
ANISOU 1141  C   THR A 176     7056   6475  10006    117   -661   -584  AA3  C  
ATOM   1142  O   THR A 176      40.555  45.216   2.763  1.00 77.09      AA3  O  
ANISOU 1142  O   THR A 176     9064   8441  11785    255   -531   -317  AA3  O  
ATOM   1143  CB  THR A 176      42.174  42.583   2.980  1.00 54.86      AA3  C  
ANISOU 1143  CB  THR A 176     6073   6003   8767    149  -1038   -577  AA3  C  
ATOM   1144  OG1 THR A 176      42.485  41.407   3.726  1.00 53.85      AA3  O  
ANISOU 1144  OG1 THR A 176     5947   6029   8484    163  -1303   -709  AA3  O  
ATOM   1145  CG2 THR A 176      43.279  42.870   1.989  1.00 54.77      AA3  C  
ANISOU 1145  CG2 THR A 176     5905   5919   8985     72   -897   -564  AA3  C  
ATOM   1146  N   SER A 177      42.608  46.008   3.363  1.00 61.36      AA2  N  
ANISOU 1146  N   SER A 177     6887   6151  10275    -24   -526   -751  AA2  N  
ATOM   1147  CA  SER A 177      42.366  47.368   2.828  1.00 67.62      AA2  C  
ANISOU 1147  CA  SER A 177     7720   6632  11342    -20   -169   -603  AA2  C  
ATOM   1148  C   SER A 177      42.854  47.475   1.381  1.00 76.12      AA2  C  
ANISOU 1148  C   SER A 177     8697   7681  12545    -11     69   -325  AA2  C  
ATOM   1149  O   SER A 177      42.819  48.588   0.830  1.00 92.41      AA2  O  
ANISOU 1149  O   SER A 177    10780   9465  14867      2    410   -152  AA2  O  
ATOM   1150  CB  SER A 177      43.050  48.382   3.708  1.00 62.82      AA2  C  
ANISOU 1150  CB  SER A 177     7068   5721  11080   -199   -111   -957  AA2  C  
ATOM   1151  N   VAL A 178      43.292  46.360   0.797  1.00 70.82      AA2  N  
ANISOU 1151  N   VAL A 178     7930   7282  11696      1    -84   -276  AA2  N  
ATOM   1152  CA  VAL A 178      43.819  46.379  -0.598  1.00 75.13      AA2  C  
ANISOU 1152  CA  VAL A 178     8370   7862  12314     30    137    -28  AA2  C  
ATOM   1153  C   VAL A 178      43.038  45.357  -1.428  1.00 64.31      AA2  C  
ANISOU 1153  C   VAL A 178     7044   6845  10544    218     42    201  AA2  C  
ATOM   1154  O   VAL A 178      42.429  44.453  -0.833  1.00 65.94      AA2  O  
ANISOU 1154  O   VAL A 178     7319   7238  10496    252   -227     99  AA2  O  
ATOM   1155  CB  VAL A 178      45.333  46.096  -0.626  1.00 78.24      AA2  C  
ANISOU 1155  CB  VAL A 178     8554   8240  12936   -153     84   -247  AA2  C  
ATOM   1156  CG1 VAL A 178      46.133  47.254  -0.051  1.00 88.13      AA2  C  
ANISOU 1156  CG1 VAL A 178     9709   9137  14640   -367    242   -473  AA2  C  
ATOM   1157  CG2 VAL A 178      45.679  44.799   0.087  1.00 65.62      AA2  C  
ANISOU 1157  CG2 VAL A 178     6910   6894  11128   -172   -304   -498  AA2  C  
ATOM   1158  N   PRO A 179      43.031  45.468  -2.773  1.00 67.42      AA2  N  
ANISOU 1158  N   PRO A 179     7395   7347  10875    339    263    495  AA2  N  
ATOM   1159  CA  PRO A 179      42.296  44.534  -3.622  1.00 61.92      AA2  C  
ANISOU 1159  CA  PRO A 179     6713   7023   9791    511    166    653  AA2  C  
ATOM   1160  C   PRO A 179      42.946  43.144  -3.601  1.00 60.67      AA2  C  
ANISOU 1160  C   PRO A 179     6474   7063   9515    435   -101    429  AA2  C  
ATOM   1161  O   PRO A 179      43.946  42.957  -4.264  1.00 69.19      AA2  O  
ANISOU 1161  O   PRO A 179     7431   8176  10682    406    -22    422  AA2  O  
ATOM   1162  CB  PRO A 179      42.419  45.151  -5.021  1.00 63.89      AA2  C  
ANISOU 1162  CB  PRO A 179     6911   7334  10032    662    498    992  AA2  C  
ATOM   1163  CG  PRO A 179      43.688  45.967  -4.958  1.00 79.12      AA2  C  
ANISOU 1163  CG  PRO A 179     8744   8929  12387    499    726    951  AA2  C  
ATOM   1164  CD  PRO A 179      43.724  46.502  -3.543  1.00 86.26      AA2  C  
ANISOU 1164  CD  PRO A 179     9706   9515  13556    322    632    683  AA2  C  
ATOM   1165  N   VAL A 180      42.357  42.211  -2.849  1.00 59.22      AA2  N  
ANISOU 1165  N   VAL A 180     6362   6990   9148    421   -382    270  AA2  N  
ATOM   1166  CA  VAL A 180      42.924  40.835  -2.745  1.00 55.92      AA2  C  
ANISOU 1166  CA  VAL A 180     5894   6709   8642    373   -618     72  AA2  C  
ATOM   1167  C   VAL A 180      41.796  39.806  -2.846  1.00 61.05      AA2  C  
ANISOU 1167  C   VAL A 180     6621   7577   8997    443   -778     80  AA2  C  
ATOM   1168  O   VAL A 180      40.737  40.038  -2.238  1.00 49.90      AA2  O  
ANISOU 1168  O   VAL A 180     5304   6157   7501    463   -816    127  AA2  O  
ATOM   1169  CB  VAL A 180      43.720  40.651  -1.439  1.00 53.24      AA2  C  
ANISOU 1169  CB  VAL A 180     5539   6212   8476    247   -801   -185  AA2  C  
ATOM   1170  CG1 VAL A 180      44.212  39.221  -1.274  1.00 48.23      AA2  C  
ANISOU 1170  CG1 VAL A 180     4877   5702   7747    252  -1026   -339  AA2  C  
ATOM   1171  CG2 VAL A 180      44.877  41.632  -1.338  1.00 64.12      AA2  C  
ANISOU 1171  CG2 VAL A 180     6789   7392  10180    134   -658   -261  AA2  C  
ATOM   1172  N   LEU A 181      42.017  38.719  -3.589  1.00 65.07      AA2  N  
ANISOU 1172  N   LEU A 181     7080   8268   9376    471   -853     15  AA2  N  
ATOM   1173  CA  LEU A 181      41.018  37.623  -3.656  1.00 58.01      AA2  C  
ANISOU 1173  CA  LEU A 181     6236   7545   8260    488  -1005    -44  AA2  C  
ATOM   1174  C   LEU A 181      41.607  36.407  -2.938  1.00 53.02      AA2  C  
ANISOU 1174  C   LEU A 181     5633   6815   7696    416  -1197   -251  AA2  C  
ATOM   1175  O   LEU A 181      42.332  35.634  -3.585  1.00 54.00      AA2  O  
ANISOU 1175  O   LEU A 181     5696   6997   7822    435  -1214   -352  AA2  O  
ATOM   1176  CB  LEU A 181      40.713  37.304  -5.121  1.00 63.48      AA2  C  
ANISOU 1176  CB  LEU A 181     6850   8527   8742    589   -929      8  AA2  C  
ATOM   1177  CG  LEU A 181      39.654  36.226  -5.347  1.00 49.05      AA2  C  
ANISOU 1177  CG  LEU A 181     5030   6896   6709    575  -1070   -105  AA2  C  
ATOM   1178  CD1 LEU A 181      39.456  35.966  -6.832  1.00 64.23      AA2  C  
ANISOU 1178  CD1 LEU A 181     6848   9161   8396    686  -1011   -112  AA2  C  
ATOM   1179  N   TYR A 182      41.321  36.265  -1.643  1.00 46.31      AA2  N  
ANISOU 1179  N   TYR A 182     4876   5829   6889    366  -1317   -295  AA2  N  
ATOM   1180  CA  TYR A 182      41.832  35.114  -0.860  1.00 40.47      AA2  C  
ANISOU 1180  CA  TYR A 182     4182   4998   6197    347  -1482   -433  AA2  C  
ATOM   1181  C   TYR A 182      41.116  33.843  -1.316  1.00 48.14      AA2  C  
ANISOU 1181  C   TYR A 182     5192   6040   7058    336  -1530   -482  AA2  C  
ATOM   1182  O   TYR A 182      39.965  33.936  -1.775  1.00 44.71      AA2  O  
ANISOU 1182  O   TYR A 182     4757   5736   6495    316  -1487   -426  AA2  O  
ATOM   1183  CB  TYR A 182      41.621  35.347   0.637  1.00 40.53      AA2  C  
ANISOU 1183  CB  TYR A 182     4284   4891   6225    333  -1577   -434  AA2  C  
ATOM   1184  CG  TYR A 182      42.362  36.522   1.221  1.00 42.60      AA2  C  
ANISOU 1184  CG  TYR A 182     4498   5070   6618    317  -1555   -474  AA2  C  
ATOM   1185  CD1 TYR A 182      43.697  36.421   1.577  1.00 41.85      AA2  C  
ANISOU 1185  CD1 TYR A 182     4309   4935   6655    318  -1635   -609  AA2  C  
ATOM   1186  CD2 TYR A 182      41.723  37.730   1.439  1.00 48.68      AA2  C  
ANISOU 1186  CD2 TYR A 182     5301   5798   7398    301  -1449   -401  AA2  C  
ATOM   1187  CE1 TYR A 182      44.381  37.493   2.123  1.00 46.00      AA2  C  
ANISOU 1187  CE1 TYR A 182     4756   5392   7331    266  -1622   -707  AA2  C  
ATOM   1188  CE2 TYR A 182      42.392  38.812   1.985  1.00 48.44      AA2  C  
ANISOU 1188  CE2 TYR A 182     5226   5648   7532    258  -1412   -489  AA2  C  
ATOM   1189  CZ  TYR A 182      43.726  38.693   2.329  1.00 46.61      AA2  C  
ANISOU 1189  CZ  TYR A 182     4881   5386   7442    221  -1504   -661  AA2  C  
ATOM   1190  OH  TYR A 182      44.389  39.755   2.868  1.00 72.51      AA2  O  
ANISOU 1190  OH  TYR A 182     8084   8557  10911    143  -1474   -805  AA2  O  
ATOM   1191  N   ALA A 183      41.782  32.694  -1.190  1.00 54.59      AA2  N  
ANISOU 1191  N   ALA A 183     6028   6771   7943    352  -1609   -597  AA2  N  
ATOM   1192  CA  ALA A 183      41.180  31.421  -1.644  1.00 49.76      AA2  C  
ANISOU 1192  CA  ALA A 183     5454   6161   7290    318  -1628   -691  AA2  C  
ATOM   1193  C   ALA A 183      41.737  30.242  -0.847  1.00 46.05      AA2  C  
ANISOU 1193  C   ALA A 183     5074   5483   6940    355  -1706   -747  AA2  C  
ATOM   1194  O   ALA A 183      42.928  30.277  -0.491  1.00 55.15      AA2  O  
ANISOU 1194  O   ALA A 183     6197   6579   8177    447  -1749   -761  AA2  O  
ATOM   1195  CB  ALA A 183      41.432  31.241  -3.118  1.00 47.26      AA2  C  
ANISOU 1195  CB  ALA A 183     5034   6012   6910    343  -1560   -796  AA2  C  
ATOM   1196  N   VAL A 184      40.897  29.243  -0.575  1.00 50.63      AA2  N  
ANISOU 1196  N   VAL A 184     5746   5954   7537    291  -1708   -766  AA2  N  
ATOM   1197  CA  VAL A 184      41.365  28.004   0.109  1.00 59.49      AA2  C  
ANISOU 1197  CA  VAL A 184     6977   6835   8793    355  -1734   -777  AA2  C  
ATOM   1198  C   VAL A 184      41.285  26.884  -0.926  1.00 56.46      AA2  C  
ANISOU 1198  C   VAL A 184     6584   6379   8488    306  -1676   -973  AA2  C  
ATOM   1199  O   VAL A 184      40.166  26.582  -1.371  1.00 61.09      AA2  O  
ANISOU 1199  O   VAL A 184     7159   7001   9052    158  -1634  -1053  AA2  O  
ATOM   1200  CB  VAL A 184      40.518  27.685   1.354  1.00 57.18      AA2  C  
ANISOU 1200  CB  VAL A 184     6815   6410   8502    326  -1732   -621  AA2  C  
ATOM   1201  CG1 VAL A 184      40.965  26.395   2.023  1.00 55.68      AA2  C  
ANISOU 1201  CG1 VAL A 184     6752   5956   8449    427  -1715   -573  AA2  C  
ATOM   1202  CG2 VAL A 184      40.519  28.836   2.347  1.00 50.31      AA2  C  
ANISOU 1202  CG2 VAL A 184     5953   5644   7519    379  -1789   -479  AA2  C  
ATOM   1203  N   CYS A 185      42.427  26.313  -1.311  1.00 52.74      AA2  N  
ANISOU 1203  N   CYS A 185     6097   5833   8108    428  -1674  -1075  AA2  N  
ATOM   1204  CA  CYS A 185      42.433  25.287  -2.384  1.00 55.44      AA2  C  
ANISOU 1204  CA  CYS A 185     6429   6112   8523    398  -1609  -1316  AA2  C  
ATOM   1205  C   CYS A 185      42.867  23.939  -1.807  1.00 59.67      AA2  C  
ANISOU 1205  C   CYS A 185     7104   6295   9273    489  -1569  -1326  AA2  C  
ATOM   1206  O   CYS A 185      43.774  23.927  -0.958  1.00 61.85      AA2  O  
ANISOU 1206  O   CYS A 185     7418   6487   9595    670  -1613  -1171  AA2  O  
ATOM   1207  CB  CYS A 185      43.370  25.706  -3.508  1.00 55.48      AA2  C  
ANISOU 1207  CB  CYS A 185     6297   6331   8451    492  -1594  -1440  AA2  C  
ATOM   1208  SG  CYS A 185      43.034  27.374  -4.129  1.00 82.45      AA2  S  
ANISOU 1208  SG  CYS A 185     9568  10120  11640    445  -1587  -1339  AA2  S  
ATOM   1209  N   ALA A 186      42.241  22.852  -2.261  1.00 62.85      AA2  N  
ANISOU 1209  N   ALA A 186     7568   6504   9809    375  -1483  -1512  AA2  N  
ATOM   1210  CA  ALA A 186      42.580  21.500  -1.760  1.00 62.06      AA2  C  
ANISOU 1210  CA  ALA A 186     7625   5992   9965    465  -1391  -1508  AA2  C  
ATOM   1211  C   ALA A 186      42.173  20.447  -2.795  1.00 63.17      AA2  C  
ANISOU 1211  C   ALA A 186     7772   5969  10259    330  -1286  -1859  AA2  C  
ATOM   1212  O   ALA A 186      41.480  20.806  -3.762  1.00 63.90      AA2  O  
ANISOU 1212  O   ALA A 186     7738   6324  10217    156  -1314  -2087  AA2  O  
ATOM   1213  CB  ALA A 186      41.896  21.260  -0.441  1.00 62.56      AA2  C  
ANISOU 1213  CB  ALA A 186     7826   5838  10105    432  -1352  -1237  AA2  C  
ATOM   1214  N   VAL A 187      42.605  19.199  -2.601  1.00 70.44      AA2  N  
ANISOU 1214  N   VAL A 187     8833   6481  11449    427  -1166  -1910  AA2  N  
ATOM   1215  CA  VAL A 187      42.249  18.097  -3.544  1.00 77.34      AA2  C  
ANISOU 1215  CA  VAL A 187     9729   7130  12526    286  -1044  -2303  AA2  C  
ATOM   1216  C   VAL A 187      40.759  17.791  -3.384  1.00 87.00      AA2  C  
ANISOU 1216  C   VAL A 187    10959   8233  13864    -43   -979  -2380  AA2  C  
ATOM   1217  O   VAL A 187      40.294  17.730  -2.231  1.00 86.93      AA2  O  
ANISOU 1217  O   VAL A 187    11055   8025  13950    -70   -924  -2062  AA2  O  
ATOM   1218  CB  VAL A 187      43.120  16.851  -3.302  1.00 97.92      AA2  C  
ANISOU 1218  CB  VAL A 187    12502   9267  15435    500   -896  -2312  AA2  C  
ATOM   1219  CG1 VAL A 187      44.555  17.080  -3.749  1.00 93.92      AA2  C  
ANISOU 1219  CG1 VAL A 187    11927   8939  14819    805   -954  -2337  AA2  C  
ATOM   1220  CG2 VAL A 187      43.075  16.407  -1.849  1.00116.32      AA2  C  
ANISOU 1220  CG2 VAL A 187    15018  11238  17942    613   -807  -1901  AA2  C  
ATOM   1221  N   SER A 188      40.043  17.603  -4.495  1.00 90.32      AA2  N  
ANISOU 1221  N   SER A 188    11251   8804  14261   -274   -985  -2795  AA2  N  
ATOM   1222  CA  SER A 188      38.572  17.403  -4.416  1.00 85.11      AA2  C  
ANISOU 1222  CA  SER A 188    10525   8113  13699   -616   -945  -2910  AA2  C  
ATOM   1223  C   SER A 188      38.141  16.182  -5.231  1.00 96.32      AA2  C  
ANISOU 1223  C   SER A 188    11929   9265  15404   -837   -825  -3414  AA2  C  
ATOM   1224  O   SER A 188      38.924  15.741  -6.090  1.00104.79      AA2  O  
ANISOU 1224  O   SER A 188    13010  10320  16485   -714   -814  -3717  AA2  O  
ATOM   1225  CB  SER A 188      37.847  18.637  -4.880  1.00 74.30      AA2  C  
ANISOU 1225  CB  SER A 188     8943   7324  11965   -714  -1112  -2918  AA2  C  
ATOM   1226  OG  SER A 188      36.446  18.415  -4.919  1.00115.22      AA2  O  
ANISOU 1226  OG  SER A 188    14010  12537  17233  -1034  -1085  -3076  AA2  O  
ATOM   1227  N   ARG A 189      36.929  15.679  -4.977  1.00102.95      AA2  N  
ANISOU 1227  N   ARG A 189    12727   9915  16474  -1163   -729  -3522  AA2  N  
ATOM   1228  CA  ARG A 189      36.398  14.511  -5.728  1.00120.36      AA2  C  
ANISOU 1228  CA  ARG A 189    14886  11844  19002  -1443   -607  -4069  AA2  C  
ATOM   1229  C   ARG A 189      35.998  14.959  -7.136  1.00123.64      AA2  C  
ANISOU 1229  C   ARG A 189    15035  12882  19060  -1544   -791  -4527  AA2  C  
ATOM   1230  O   ARG A 189      35.616  14.091  -7.943  1.00143.81      AA2  O  
ANISOU 1230  O   ARG A 189    17531  15435  21674  -1699   -712  -4894  AA2  O  
ATOM   1231  CB  ARG A 189      35.200  13.911  -4.988  1.00127.38      AA2  C  
ANISOU 1231  CB  ARG A 189    15777  12405  20214  -1768   -429  -3979  AA2  C  
ATOM   1232  N   LEU A 190      36.066  16.264  -7.406  1.00104.49      AA2  N  
ANISOU 1232  N   LEU A 190    12470  11040  16190  -1404   -999  -4375  AA2  N  
ATOM   1233  CA  LEU A 190      35.744  16.786  -8.759  1.00116.94      AA2  C  
ANISOU 1233  CA  LEU A 190    13794  13259  17380  -1431  -1174  -4765  AA2  C  
ATOM   1234  C   LEU A 190      34.458  16.126  -9.260  1.00120.09      AA2  C  
ANISOU 1234  C   LEU A 190    14031  13779  17818  -1737  -1122  -5045  AA2  C  
ATOM   1235  O   LEU A 190      33.417  16.285  -8.596  1.00124.94      AA2  O  
ANISOU 1235  O   LEU A 190    14567  14379  18526  -1948  -1105  -4881  AA2  O  
ATOM   1236  CB  LEU A 190      36.917  16.478  -9.694  1.00127.45      AA2  C  
ANISOU 1236  CB  LEU A 190    15181  14642  18603  -1189  -1169  -5021  AA2  C  
ATOM   1237  CG  LEU A 190      36.875  17.168 -11.056  1.00127.00      AA2  C  
ANISOU 1237  CG  LEU A 190    14904  15310  18041  -1082  -1321  -5260  AA2  C  
ATOM   1238  CD1 LEU A 190      36.719  18.672 -10.895  1.00124.88      AA2  C  
ANISOU 1238  CD1 LEU A 190    14525  15533  17392   -951  -1466  -4869  AA2  C  
ATOM   1239  CD2 LEU A 190      38.121  16.843 -11.865  1.00116.11      AA2  C  
ANISOU 1239  CD2 LEU A 190    13594  13943  16580   -824  -1283  -5486  AA2  C  
ATOM   1240  N   GLU A 191      34.535  15.412 -10.386  1.00118.72      AA2  N  
ANISOU 1240  N   GLU A 191    13797  13728  17585  -1751  -1098  -5467  AA2  N  
ATOM   1241  CA  GLU A 191      33.337  14.758 -10.976  1.00129.53      AA2  C  
ANISOU 1241  CA  GLU A 191    14978  15243  18993  -2034  -1073  -5803  AA2  C  
ATOM   1242  C   GLU A 191      33.685  13.313 -11.349  1.00138.68      AA2  C  
ANISOU 1242  C   GLU A 191    16260  15940  20491  -2114   -895  -6153  AA2  C  
ATOM   1243  O   GLU A 191      34.695  12.814 -10.813  1.00146.95      AA2  O  
ANISOU 1243  O   GLU A 191    17567  16460  21807  -1972   -756  -6013  AA2  O  
ATOM   1244  CB  GLU A 191      32.862  15.541 -12.200  1.00135.26      AA2  C  
ANISOU 1244  CB  GLU A 191    15423  16774  19195  -1953  -1273  -6011  AA2  C  
ATOM   1245  CG  GLU A 191      32.680  17.025 -11.935  1.00138.13      AA2  C  
ANISOU 1245  CG  GLU A 191    15687  17601  19194  -1805  -1432  -5638  AA2  C  
ATOM   1246  CD  GLU A 191      31.630  17.366 -10.893  1.00139.71      AA2  C  
ANISOU 1246  CD  GLU A 191    15830  17716  19538  -2009  -1423  -5348  AA2  C  
ATOM   1247  OE1 GLU A 191      30.853  16.465 -10.518  1.00141.86      AA2  O  
ANISOU 1247  OE1 GLU A 191    16086  17663  20153  -2293  -1301  -5471  AA2  O  
ATOM   1248  OE2 GLU A 191      31.592  18.533 -10.456  1.00133.23      AA2  O  
ANISOU 1248  OE2 GLU A 191    14975  17153  18494  -1880  -1524  -4998  AA2  O  
ATOM   1249  N   GLU A 201      39.861  11.442 -11.073  1.00114.47      AA2  N  
ANISOU 1249  N   GLU A 201    14184  11291  18017   -845   -435  -5958  AA2  N  
ATOM   1250  CA  GLU A 201      38.634  11.740 -10.287  1.00117.51      AA2  C  
ANISOU 1250  CA  GLU A 201    14507  11650  18491  -1140   -463  -5747  AA2  C  
ATOM   1251  C   GLU A 201      38.950  12.818  -9.245  1.00113.86      AA2  C  
ANISOU 1251  C   GLU A 201    14089  11212  17963   -985   -562  -5263  AA2  C  
ATOM   1252  O   GLU A 201      38.059  13.632  -8.954  1.00111.84      AA2  O  
ANISOU 1252  O   GLU A 201    13691  11254  17551  -1154   -687  -5131  AA2  O  
ATOM   1253  CB  GLU A 201      38.109  10.472  -9.613  1.00 93.46      AA2  C  
ANISOU 1253  CB  GLU A 201    11624   7952  15933  -1353   -215  -5707  AA2  C  
ATOM   1254  N   LYS A 202      40.176  12.821  -8.715  1.00113.03      AA2  N  
ANISOU 1254  N   LYS A 202    14157  10821  17969   -657   -512  -5015  AA2  N  
ATOM   1255  CA  LYS A 202      40.560  13.804  -7.668  1.00103.38      AA2  C  
ANISOU 1255  CA  LYS A 202    12977   9651  16652   -471   -608  -4485  AA2  C  
ATOM   1256  C   LYS A 202      41.538  14.823  -8.261  1.00 99.02      AA2  C  
ANISOU 1256  C   LYS A 202    12314   9641  15667   -182   -765  -4391  AA2  C  
ATOM   1257  O   LYS A 202      42.392  14.417  -9.071  1.00107.62      AA2  O  
ANISOU 1257  O   LYS A 202    13408  10747  16737      2   -723  -4669  AA2  O  
ATOM   1258  CB  LYS A 202      41.170  13.082  -6.463  1.00 93.31      AA2  C  
ANISOU 1258  CB  LYS A 202    11960   7753  15742   -280   -424  -4089  AA2  C  
ATOM   1259  N   ALA A 203      41.417  16.093  -7.860  1.00 83.73      AA2  N  
ANISOU 1259  N   ALA A 203    10283   8108  13423   -143   -914  -4014  AA2  N  
ATOM   1260  CA  ALA A 203      42.321  17.152  -8.367  1.00 82.92      AA2  C  
ANISOU 1260  CA  ALA A 203    10065   8488  12953    103  -1027  -3883  AA2  C  
ATOM   1261  C   ALA A 203      42.324  18.341  -7.401  1.00 79.31      AA2  C  
ANISOU 1261  C   ALA A 203     9589   8209  12337    159  -1127  -3371  AA2  C  
ATOM   1262  O   ALA A 203      41.410  18.418  -6.560  1.00 87.99      AA2  O  
ANISOU 1262  O   ALA A 203    10731   9175  13524    -17  -1133  -3186  AA2  O  
ATOM   1263  CB  ALA A 203      41.890  17.573  -9.747  1.00 86.01      AA2  C  
ANISOU 1263  CB  ALA A 203    10258   9410  13012     22  -1110  -4253  AA2  C  
ATOM   1264  N   LEU A 204      43.299  19.244  -7.543  1.00 73.29      AA2  N  
ANISOU 1264  N   LEU A 204     8751   7740  11358    382  -1188  -3176  AA2  N  
ATOM   1265  CA  LEU A 204      43.345  20.461  -6.690  1.00 69.51      AA2  C  
ANISOU 1265  CA  LEU A 204     8238   7439  10736    421  -1281  -2751  AA2  C  
ATOM   1266  C   LEU A 204      42.262  21.430  -7.168  1.00 74.37      AA2  C  
ANISOU 1266  C   LEU A 204     8715   8460  11080    244  -1359  -2762  AA2  C  
ATOM   1267  O   LEU A 204      42.344  21.880  -8.326  1.00 89.76      AA2  O  
ANISOU 1267  O   LEU A 204    10526  10794  12784    283  -1374  -2933  AA2  O  
ATOM   1268  CB  LEU A 204      44.735  21.096  -6.793  1.00 65.46      AA2  C  
ANISOU 1268  CB  LEU A 204     7650   7098  10124    678  -1298  -2600  AA2  C  
ATOM   1269  CG  LEU A 204      45.240  21.788  -5.528  1.00 65.03      AA2  C  
ANISOU 1269  CG  LEU A 204     7619   6992  10098    779  -1366  -2210  AA2  C  
ATOM   1270  CD1 LEU A 204      46.560  22.497  -5.790  1.00 66.08      AA2  C  
ANISOU 1270  CD1 LEU A 204     7613   7350  10147    978  -1380  -2126  AA2  C  
ATOM   1271  CD2 LEU A 204      44.210  22.769  -4.994  1.00 67.30      AA2  C  
ANISOU 1271  CD2 LEU A 204     7889   7433  10250    606  -1439  -2013  AA2  C  
ATOM   1272  N   THR A 205      41.291  21.734  -6.305  1.00 66.88      AA2  N  
ANISOU 1272  N   THR A 205     7801   7450  10162     89  -1394  -2565  AA2  N  
ATOM   1273  CA  THR A 205      40.173  22.631  -6.691  1.00 74.57      AA2  C  
ANISOU 1273  CA  THR A 205     8636   8807  10891    -55  -1462  -2555  AA2  C  
ATOM   1274  C   THR A 205      40.021  23.741  -5.651  1.00 69.22      AA2  C  
ANISOU 1274  C   THR A 205     7979   8179  10142    -25  -1508  -2153  AA2  C  
ATOM   1275  O   THR A 205      40.434  23.527  -4.497  1.00 72.55      AA2  O  
ANISOU 1275  O   THR A 205     8534   8298  10732     35  -1494  -1938  AA2  O  
ATOM   1276  CB  THR A 205      38.856  21.858  -6.806  1.00 70.01      AA2  C  
ANISOU 1276  CB  THR A 205     8029   8150  10421   -320  -1447  -2803  AA2  C  
ATOM   1277  OG1 THR A 205      38.408  21.569  -5.482  1.00 77.62      AA2  O  
ANISOU 1277  OG1 THR A 205     9122   8760  11612   -413  -1400  -2558  AA2  O  
ATOM   1278  CG2 THR A 205      38.989  20.578  -7.601  1.00 77.80      AA2  C  
ANISOU 1278  CG2 THR A 205     9028   8959  11572   -387  -1382  -3248  AA2  C  
ATOM   1279  N   VAL A 206      39.445  24.876  -6.051  1.00 62.02      AA2  N  
ANISOU 1279  N   VAL A 206     6942   7646   8978    -41  -1553  -2060  AA2  N  
ATOM   1280  CA  VAL A 206      39.185  25.975  -5.079  1.00 63.64      AA2  C  
ANISOU 1280  CA  VAL A 206     7170   7884   9127    -21  -1580  -1717  AA2  C  
ATOM   1281  C   VAL A 206      38.053  25.523  -4.156  1.00 61.61      AA2  C  
ANISOU 1281  C   VAL A 206     6975   7443   8992   -192  -1574  -1659  AA2  C  
ATOM   1282  O   VAL A 206      36.916  25.396  -4.638  1.00 55.19      AA2  O  
ANISOU 1282  O   VAL A 206     6053   6804   8112   -346  -1581  -1802  AA2  O  
ATOM   1283  CB  VAL A 206      38.842  27.294  -5.795  1.00 51.79      AA2  C  
ANISOU 1283  CB  VAL A 206     5530   6797   7353     34  -1590  -1617  AA2  C  
ATOM   1284  CG1 VAL A 206      38.563  28.415  -4.807  1.00 46.17      AA2  C  
ANISOU 1284  CG1 VAL A 206     4854   6073   6617     55  -1596  -1305  AA2  C  
ATOM   1285  CG2 VAL A 206      39.931  27.698  -6.774  1.00 54.99      AA2  C  
ANISOU 1285  CG2 VAL A 206     5865   7385   7645    199  -1548  -1652  AA2  C  
ATOM   1286  N   ARG A 207      38.368  25.270  -2.885  1.00 58.13      AA2  N  
ANISOU 1286  N   ARG A 207     6684   6693   8711   -153  -1557  -1457  AA2  N  
ATOM   1287  CA  ARG A 207      37.340  24.841  -1.905  1.00 53.91      AA2  C  
ANISOU 1287  CA  ARG A 207     6220   5971   8292   -292  -1510  -1344  AA2  C  
ATOM   1288  C   ARG A 207      36.514  26.059  -1.487  1.00 66.49      AA2  C  
ANISOU 1288  C   ARG A 207     7747   7816   9699   -311  -1543  -1145  AA2  C  
ATOM   1289  O   ARG A 207      35.284  25.921  -1.367  1.00 85.99      AA2  O  
ANISOU 1289  O   ARG A 207    10154  10342  12176   -472  -1509  -1157  AA2  O  
ATOM   1290  CB  ARG A 207      38.014  24.189  -0.696  1.00 58.28      AA2  C  
ANISOU 1290  CB  ARG A 207     6962   6157   9025   -180  -1467  -1155  AA2  C  
ATOM   1291  CG  ARG A 207      37.111  24.044   0.520  1.00 77.07      AA2  C  
ANISOU 1291  CG  ARG A 207     9429   8391  11462   -255  -1400   -927  AA2  C  
ATOM   1292  CD  ARG A 207      37.866  23.489   1.712  1.00 94.40      AA2  C  
ANISOU 1292  CD  ARG A 207    11810  10295  13763    -72  -1361   -696  AA2  C  
ATOM   1293  NE  ARG A 207      37.028  23.395   2.898  1.00103.43      AA2  N  
ANISOU 1293  NE  ARG A 207    13043  11338  14918   -107  -1275   -442  AA2  N  
ATOM   1294  CZ  ARG A 207      36.282  22.342   3.208  1.00 98.83      AA2  C  
ANISOU 1294  CZ  ARG A 207    12530  10467  14553   -244  -1106   -402  AA2  C  
ATOM   1295  NH1 ARG A 207      36.266  21.285   2.413  1.00 76.23      AA2  N  
ANISOU 1295  NH1 ARG A 207     9662   7362  11938   -375  -1016   -641  AA2  N  
ATOM   1296  NH2 ARG A 207      35.553  22.349   4.309  1.00106.48      AA2  N  
ANISOU 1296  NH2 ARG A 207    13572  11381  15506   -254  -1008   -134  AA2  N  
ATOM   1297  N   ALA A 208      37.170  27.203  -1.283  1.00 58.89      AA2  N  
ANISOU 1297  N   ALA A 208     6785   6988   8602   -156  -1591   -984  AA2  N  
ATOM   1298  CA  ALA A 208      36.460  28.428  -0.850  1.00 53.47      AA2  C  
ANISOU 1298  CA  ALA A 208     6058   6495   7763   -145  -1599   -799  AA2  C  
ATOM   1299  C   ALA A 208      37.221  29.667  -1.328  1.00 63.52      AA2  C  
ANISOU 1299  C   ALA A 208     7274   7947   8913     -9  -1619   -739  AA2  C  
ATOM   1300  O   ALA A 208      38.442  29.566  -1.535  1.00 63.29      AA2  O  
ANISOU 1300  O   ALA A 208     7261   7841   8944     82  -1635   -787  AA2  O  
ATOM   1301  CB  ALA A 208      36.301  28.422   0.648  1.00 47.65      AA2  C  
ANISOU 1301  CB  ALA A 208     5455   5570   7078   -118  -1586   -594  AA2  C  
ATOM   1302  N   SER A 209      36.516  30.787  -1.498  1.00 59.33      AA2  N  
ANISOU 1302  N   SER A 209     6670   7633   8239     11  -1594   -627  AA2  N  
ATOM   1303  CA  SER A 209      37.156  32.035  -1.986  1.00 55.27      AA2  C  
ANISOU 1303  CA  SER A 209     6106   7246   7647    133  -1558   -538  AA2  C  
ATOM   1304  C   SER A 209      36.427  33.252  -1.415  1.00 52.73      AA2  C  
ANISOU 1304  C   SER A 209     5792   6989   7253    175  -1512   -350  AA2  C  
ATOM   1305  O   SER A 209      35.227  33.133  -1.115  1.00 59.11      AA2  O  
ANISOU 1305  O   SER A 209     6581   7878   8000    120  -1509   -311  AA2  O  
ATOM   1306  CB  SER A 209      37.180  32.081  -3.488  1.00 56.80      AA2  C  
ANISOU 1306  CB  SER A 209     6171   7699   7713    173  -1524   -630  AA2  C  
ATOM   1307  OG  SER A 209      35.865  32.010  -4.017  1.00 81.84      AA2  O  
ANISOU 1307  OG  SER A 209     9237  11126  10733    127  -1529   -663  AA2  O  
ATOM   1308  N   ALA A 210      37.137  34.371  -1.267  1.00 58.50      AA2  N  
ANISOU 1308  N   ALA A 210     6539   7671   8017    262  -1460   -252  AA2  N  
ATOM   1309  CA  ALA A 210      36.521  35.619  -0.766  1.00 45.34      AA2  C  
ANISOU 1309  CA  ALA A 210     4894   6021   6313    320  -1386    -94  AA2  C  
ATOM   1310  C   ALA A 210      37.368  36.803  -1.231  1.00 55.27      AA2  C  
ANISOU 1310  C   ALA A 210     6123   7241   7638    401  -1274    -19  AA2  C  
ATOM   1311  O   ALA A 210      38.588  36.629  -1.389  1.00 73.57      AA2  O  
ANISOU 1311  O   ALA A 210     8423   9459  10069    386  -1289   -103  AA2  O  
ATOM   1312  CB  ALA A 210      36.411  35.577   0.734  1.00 50.16      AA2  C  
ANISOU 1312  CB  ALA A 210     5622   6458   6979    293  -1441    -84  AA2  C  
ATOM   1313  N   GLY A 211      36.739  37.961  -1.432  1.00 49.07      AA2  N  
ANISOU 1313  N   GLY A 211     5324   6518   6805    491  -1145    145  AA2  N  
ATOM   1314  CA  GLY A 211      37.471  39.147  -1.908  1.00 44.62      AA2  C  
ANISOU 1314  CA  GLY A 211     4738   5865   6349    564   -979    252  AA2  C  
ATOM   1315  C   GLY A 211      37.473  40.256  -0.877  1.00 46.22      AA2  C  
ANISOU 1315  C   GLY A 211     5027   5836   6697    568   -904    287  AA2  C  
ATOM   1316  O   GLY A 211      36.538  40.301  -0.059  1.00 51.01      AA2  O  
ANISOU 1316  O   GLY A 211     5698   6449   7233    581   -946    300  AA2  O  
ATOM   1317  N   SER A 212      38.493  41.114  -0.920  1.00 57.99      AA2  N  
ANISOU 1317  N   SER A 212     6506   7127   8398    549   -784    281  AA2  N  
ATOM   1318  CA  SER A 212      38.564  42.270   0.007  1.00 50.42      AA2  C  
ANISOU 1318  CA  SER A 212     5621   5916   7622    535   -691    256  AA2  C  
ATOM   1319  C   SER A 212      37.394  43.208  -0.288  1.00 51.72      AA2  C  
ANISOU 1319  C   SER A 212     5828   6108   7715    690   -506    486  AA2  C  
ATOM   1320  O   SER A 212      36.807  43.094  -1.379  1.00 51.59      AA2  O  
ANISOU 1320  O   SER A 212     5750   6324   7528    814   -433    682  AA2  O  
ATOM   1321  CB  SER A 212      39.890  42.966  -0.109  1.00 54.79      AA2  C  
ANISOU 1321  CB  SER A 212     6115   6245   8457    448   -577    178  AA2  C  
ATOM   1322  OG  SER A 212      40.133  43.372  -1.446  1.00 75.96      AA2  O  
ANISOU 1322  OG  SER A 212     8722   8971  11169    523   -362    387  AA2  O  
ATOM   1323  N   PRO A 213      37.045  44.146   0.615  1.00 56.63      AA2  N  
ANISOU 1323  N   PRO A 213     6541   6527   8448    712   -423    462  AA2  N  
ATOM   1324  CA  PRO A 213      35.865  44.996   0.429  1.00 58.41      AA2  C  
ANISOU 1324  CA  PRO A 213     6811   6779   8603    898   -244    688  AA2  C  
ATOM   1325  C   PRO A 213      35.636  45.546  -0.987  1.00 80.61      AA2  C  
ANISOU 1325  C   PRO A 213     9559   9696  11371   1077    -19   1000  AA2  C  
ATOM   1326  O   PRO A 213      34.487  45.672  -1.362  1.00113.20      AA2  O  
ANISOU 1326  O   PRO A 213    13665  14046  15298   1263     29   1199  AA2  O  
ATOM   1327  CB  PRO A 213      36.181  46.157   1.381  1.00 55.82      AA2  C  
ANISOU 1327  CB  PRO A 213     6585   6086   8540    865   -115    564  AA2  C  
ATOM   1328  CG  PRO A 213      36.892  45.488   2.532  1.00 59.35      AA2  C  
ANISOU 1328  CG  PRO A 213     7047   6491   9011    684   -362    232  AA2  C  
ATOM   1329  CD  PRO A 213      37.739  44.418   1.876  1.00 64.82      AA2  C  
ANISOU 1329  CD  PRO A 213     7635   7332   9662    585   -505    196  AA2  C  
ATOM   1330  N   GLY A 214      36.695  45.858  -1.736  1.00 58.06      AA2  N  
ANISOU 1330  N   GLY A 214     6657   6718   8684   1038    121   1052  AA2  N  
ATOM   1331  CA  GLY A 214      36.494  46.495  -3.054  1.00 61.76      AA2  C  
ANISOU 1331  CA  GLY A 214     7082   7290   9096   1254    383   1402  AA2  C  
ATOM   1332  C   GLY A 214      36.563  45.539  -4.233  1.00 69.35      AA2  C  
ANISOU 1332  C   GLY A 214     7919   8652   9778   1311    288   1471  AA2  C  
ATOM   1333  O   GLY A 214      36.122  45.937  -5.325  1.00 63.94      AA2  O  
ANISOU 1333  O   GLY A 214     7185   8187   8921   1549    461   1773  AA2  O  
ATOM   1334  N   VAL A 215      37.084  44.326  -4.041  1.00 71.31      AA2  N  
ANISOU 1334  N   VAL A 215     8119   9006   9968   1128     31   1203  AA2  N  
ATOM   1335  CA  VAL A 215      37.281  43.402  -5.198  1.00 63.18      AA2  C  
ANISOU 1335  CA  VAL A 215     6976   8328   8703   1171    -44   1210  AA2  C  
ATOM   1336  C   VAL A 215      35.957  43.245  -5.950  1.00 73.08      AA2  C  
ANISOU 1336  C   VAL A 215     8162  10005   9602   1385    -67   1377  AA2  C  
ATOM   1337  O   VAL A 215      34.918  43.093  -5.287  1.00 91.37      AA2  O  
ANISOU 1337  O   VAL A 215    10494  12389  11832   1385   -184   1333  AA2  O  
ATOM   1338  CB  VAL A 215      37.849  42.041  -4.754  1.00 65.93      AA2  C  
ANISOU 1338  CB  VAL A 215     7303   8699   9050    964   -319    883  AA2  C  
ATOM   1339  CG1 VAL A 215      37.908  41.051  -5.907  1.00 55.81      AA2  C  
ANISOU 1339  CG1 VAL A 215     5914   7767   7522   1014   -397    838  AA2  C  
ATOM   1340  CG2 VAL A 215      39.218  42.190  -4.111  1.00 74.98      AA2  C  
ANISOU 1340  CG2 VAL A 215     8467   9514  10510    793   -312    722  AA2  C  
ATOM   1341  N   LYS A 216      36.006  43.279  -7.283  1.00 74.64      AA2  N  
ANISOU 1341  N   LYS A 216     8264  10510   9585   1569     43   1557  AA2  N  
ATOM   1342  CA  LYS A 216      34.781  43.161  -8.116  1.00 66.54      AA2  C  
ANISOU 1342  CA  LYS A 216     7127   9981   8174   1807      7   1703  AA2  C  
ATOM   1343  C   LYS A 216      34.810  41.827  -8.863  1.00 67.95      AA2  C  
ANISOU 1343  C   LYS A 216     7178  10550   8089   1744   -214   1454  AA2  C  
ATOM   1344  O   LYS A 216      34.239  41.756  -9.966  1.00 73.06      AA2  O  
ANISOU 1344  O   LYS A 216     7695  11676   8388   1965   -207   1561  AA2  O  
ATOM   1345  CB  LYS A 216      34.712  44.321  -9.111  1.00 75.36      AA2  C  
ANISOU 1345  CB  LYS A 216     8230  11214   9191   2137    323   2129  AA2  C  
ATOM   1346  CG  LYS A 216      35.965  44.522  -9.952  1.00 94.81      AA2  C  
ANISOU 1346  CG  LYS A 216    10688  13608  11728   2165    527   2243  AA2  C  
ATOM   1347  CD  LYS A 216      35.827  45.608 -10.996  1.00114.14      AA2  C  
ANISOU 1347  CD  LYS A 216    13123  16203  14041   2530    872   2722  AA2  C  
ATOM   1348  CE  LYS A 216      34.837  45.259 -12.087  1.00125.84      AA2  C  
ANISOU 1348  CE  LYS A 216    14456  18371  14987   2842    781   2846  AA2  C  
ATOM   1349  NZ  LYS A 216      35.234  44.030 -12.815  1.00120.91      AA2  N  
ANISOU 1349  NZ  LYS A 216    13710  18133  14096   2759    567   2551  AA2  N  
ATOM   1350  N   TYR A 217      35.468  40.821  -8.286  1.00 64.69      AA2  N  
ANISOU 1350  N   TYR A 217     6800   9947   7832   1475   -395   1128  AA2  N  
ATOM   1351  CA  TYR A 217      35.567  39.493  -8.939  1.00 56.25      AA2  C  
ANISOU 1351  CA  TYR A 217     5632   9167   6575   1396   -585    847  AA2  C  
ATOM   1352  C   TYR A 217      35.343  38.400  -7.895  1.00 61.45      AA2  C  
ANISOU 1352  C   TYR A 217     6333   9644   7371   1131   -819    535  AA2  C  
ATOM   1353  O   TYR A 217      35.474  38.683  -6.693  1.00 77.13      AA2  O  
ANISOU 1353  O   TYR A 217     8435  11271   9598   1016   -824    543  AA2  O  
ATOM   1354  CB  TYR A 217      36.931  39.324  -9.611  1.00 59.96      AA2  C  
ANISOU 1354  CB  TYR A 217     6099   9579   7104   1397   -488    813  AA2  C  
ATOM   1355  CG  TYR A 217      37.311  40.426 -10.566  1.00 71.41      AA2  C  
ANISOU 1355  CG  TYR A 217     7523  11140   8470   1648   -198   1166  AA2  C  
ATOM   1356  CD1 TYR A 217      36.924  40.385 -11.895  1.00 80.34      AA2  C  
ANISOU 1356  CD1 TYR A 217     8534  12783   9207   1900   -146   1278  AA2  C  
ATOM   1357  CD2 TYR A 217      38.060  41.510 -10.143  1.00 79.79      AA2  C  
ANISOU 1357  CD2 TYR A 217     8671  11800   9846   1637     41   1386  AA2  C  
ATOM   1358  CE1 TYR A 217      37.270  41.393 -12.779  1.00 86.07      AA2  C  
ANISOU 1358  CE1 TYR A 217     9247  13620   9837   2168    157   1661  AA2  C  
ATOM   1359  CE2 TYR A 217      38.415  42.526 -11.014  1.00 80.98      AA2  C  
ANISOU 1359  CE2 TYR A 217     8805  11998   9967   1861    361   1746  AA2  C  
ATOM   1360  CZ  TYR A 217      38.018  42.468 -12.337  1.00 80.37      AA2  C  
ANISOU 1360  CZ  TYR A 217     8626  12433   9476   2144    432   1917  AA2  C  
ATOM   1361  OH  TYR A 217      38.363  43.465 -13.202  1.00 93.47      AA2  O  
ANISOU 1361  OH  TYR A 217    10280  14149  11087   2401    782   2329  AA2  O  
ATOM   1362  N   SER A 218      35.008  37.192  -8.348  1.00 62.83      AA2  N  
ANISOU 1362  N   SER A 218     6416  10062   7396   1046   -991    265  AA2  N  
ATOM   1363  CA  SER A 218      34.820  36.051  -7.416  1.00 66.99      AA2  C  
ANISOU 1363  CA  SER A 218     6991  10380   8083    797  -1170     -6  AA2  C  
ATOM   1364  C   SER A 218      35.319  34.771  -8.086  1.00 65.81      AA2  C  
ANISOU 1364  C   SER A 218     6793  10315   7897    705  -1272   -317  AA2  C  
ATOM   1365  O   SER A 218      35.211  34.675  -9.320  1.00 79.36      AA2  O  
ANISOU 1365  O   SER A 218     8383  12414   9355    830  -1262   -375  AA2  O  
ATOM   1366  CB  SER A 218      33.383  35.930  -6.991  1.00 82.96      AA2  C  
ANISOU 1366  CB  SER A 218     8940  12558  10021    751  -1252    -17  AA2  C  
ATOM   1367  OG  SER A 218      32.962  37.092  -6.293  1.00105.01      AA2  O  
ANISOU 1367  OG  SER A 218    11795  15238  12866    852  -1145    254  AA2  O  
ATOM   1368  N   LEU A 219      35.862  33.840  -7.300  1.00 65.67      AA2  N  
ANISOU 1368  N   LEU A 219     6877   9961   8115    525  -1354   -503  AA2  N  
ATOM   1369  CA  LEU A 219      36.420  32.587  -7.873  1.00 67.89      AA2  C  
ANISOU 1369  CA  LEU A 219     7138  10244   8413    451  -1423   -808  AA2  C  
ATOM   1370  C   LEU A 219      35.428  31.450  -7.625  1.00 72.94      AA2  C  
ANISOU 1370  C   LEU A 219     7738  10888   9087    261  -1545  -1062  AA2  C  
ATOM   1371  O   LEU A 219      35.133  31.169  -6.449  1.00 71.08      AA2  O  
ANISOU 1371  O   LEU A 219     7598  10357   9050    129  -1572  -1023  AA2  O  
ATOM   1372  CB  LEU A 219      37.779  32.300  -7.229  1.00 70.17      AA2  C  
ANISOU 1372  CB  LEU A 219     7555  10147   8958    417  -1405   -824  AA2  C  
ATOM   1373  CG  LEU A 219      38.620  31.229  -7.921  1.00 63.35      AA2  C  
ANISOU 1373  CG  LEU A 219     6679   9272   8121    415  -1425  -1087  AA2  C  
ATOM   1374  CD1 LEU A 219      38.677  31.473  -9.421  1.00 54.91      AA2  C  
ANISOU 1374  CD1 LEU A 219     5476   8620   6767    566  -1361  -1135  AA2  C  
ATOM   1375  CD2 LEU A 219      40.022  31.186  -7.335  1.00 53.49      AA2  C  
ANISOU 1375  CD2 LEU A 219     5513   7710   7099    441  -1394  -1044  AA2  C  
ATOM   1376  N   ARG A 220      34.939  30.824  -8.696  1.00 78.58      AA2  N  
ANISOU 1376  N   ARG A 220     8305  11936   9616    246  -1604  -1324  AA2  N  
ATOM   1377  CA  ARG A 220      33.922  29.751  -8.563  1.00 74.19      AA2  C  
ANISOU 1377  CA  ARG A 220     7666  11395   9127     25  -1703  -1614  AA2  C  
ATOM   1378  C   ARG A 220      34.476  28.603  -7.724  1.00 70.52      AA2  C  
ANISOU 1378  C   ARG A 220     7364  10423   9006   -153  -1702  -1761  AA2  C  
ATOM   1379  O   ARG A 220      35.596  28.147  -8.009  1.00 77.11      AA2  O  
ANISOU 1379  O   ARG A 220     8284  11095   9920    -98  -1676  -1865  AA2  O  
ATOM   1380  CB  ARG A 220      33.518  29.231  -9.945  1.00 81.26      AA2  C  
ANISOU 1380  CB  ARG A 220     8363  12745   9767     38  -1775  -1953  AA2  C  
ATOM   1381  CG  ARG A 220      32.917  27.834  -9.929  1.00 76.50      AA2  C  
ANISOU 1381  CG  ARG A 220     7692  12038   9336   -238  -1855  -2381  AA2  C  
ATOM   1382  CD  ARG A 220      32.376  27.423 -11.284  1.00 88.55      AA2  C  
ANISOU 1382  CD  ARG A 220     8979  14090  10575   -233  -1953  -2773  AA2  C  
ATOM   1383  NE  ARG A 220      31.925  26.040 -11.292  1.00 92.53      AA2  N  
ANISOU 1383  NE  ARG A 220     9422  14423  11311   -532  -2007  -3245  AA2  N  
ATOM   1384  CZ  ARG A 220      31.273  25.470 -12.297  1.00111.08      AA2  C  
ANISOU 1384  CZ  ARG A 220    11609  17094  13504   -591  -2037  -3592  AA2  C  
ATOM   1385  NH1 ARG A 220      30.982  26.172 -13.379  1.00116.09      AA2  N  
ANISOU 1385  NH1 ARG A 220    12095  18311  13704   -351  -2061  -3541  AA2  N  
ATOM   1386  NH2 ARG A 220      30.905  24.205 -12.215  1.00137.04      AA2  N  
ANISOU 1386  NH2 ARG A 220    14899  20088  17082   -870  -2008  -3950  AA2  N  
ATOM   1387  N   PRO A 221      33.743  28.115  -6.704  1.00 69.58      AA2  N  
ANISOU 1387  N   PRO A 221     7288  10057   9093   -340  -1707  -1748  AA2  N  
ATOM   1388  CA  PRO A 221      34.184  26.952  -5.947  1.00 62.76      AA2  C  
ANISOU 1388  CA  PRO A 221     6580   8716   8549   -479  -1676  -1854  AA2  C  
ATOM   1389  C   PRO A 221      34.249  25.762  -6.911  1.00 63.65      AA2  C  
ANISOU 1389  C   PRO A 221     6623   8843   8718   -591  -1695  -2284  AA2  C  
ATOM   1390  O   PRO A 221      33.358  25.629  -7.723  1.00 70.87      AA2  O  
ANISOU 1390  O   PRO A 221     7338  10105   9485   -682  -1753  -2528  AA2  O  
ATOM   1391  CB  PRO A 221      33.069  26.751  -4.914  1.00 63.86      AA2  C  
ANISOU 1391  CB  PRO A 221     6718   8716   8829   -655  -1650  -1752  AA2  C  
ATOM   1392  CG  PRO A 221      32.401  28.103  -4.815  1.00 54.84      AA2  C  
ANISOU 1392  CG  PRO A 221     5482   7901   7454   -540  -1666  -1495  AA2  C  
ATOM   1393  CD  PRO A 221      32.484  28.672  -6.215  1.00 72.61      AA2  C  
ANISOU 1393  CD  PRO A 221     7573  10604   9411   -395  -1716  -1596  AA2  C  
ATOM   1394  N   GLY A 222      35.294  24.940  -6.805  1.00 64.34      AA2  N  
ANISOU 1394  N   GLY A 222     6861   8576   9008   -565  -1649  -2386  AA2  N  
ATOM   1395  CA  GLY A 222      35.454  23.793  -7.719  1.00 61.38      AA2  C  
ANISOU 1395  CA  GLY A 222     6445   8166   8712   -651  -1645  -2827  AA2  C  
ATOM   1396  C   GLY A 222      36.322  24.148  -8.910  1.00 65.79      AA2  C  
ANISOU 1396  C   GLY A 222     6943   9043   9011   -440  -1668  -2946  AA2  C  
ATOM   1397  O   GLY A 222      36.558  23.260  -9.749  1.00 76.54      AA2  O  
ANISOU 1397  O   GLY A 222     8271  10417  10394   -471  -1663  -3339  AA2  O  
ATOM   1398  N   THR A 223      36.789  25.396  -8.980  1.00 60.36      AA2  N  
ANISOU 1398  N   THR A 223     6242   8588   8102   -234  -1668  -2625  AA2  N  
ATOM   1399  CA  THR A 223      37.702  25.809 -10.078  1.00 63.02      AA2  C  
ANISOU 1399  CA  THR A 223     6525   9219   8203    -14  -1641  -2666  AA2  C  
ATOM   1400  C   THR A 223      38.983  24.977  -9.986  1.00 70.93      AA2  C  
ANISOU 1400  C   THR A 223     7658   9865   9427     52  -1578  -2783  AA2  C  
ATOM   1401  O   THR A 223      39.476  24.783  -8.861  1.00 70.44      AA2  O  
ANISOU 1401  O   THR A 223     7744   9386   9633     40  -1553  -2593  AA2  O  
ATOM   1402  CB  THR A 223      37.975  27.316 -10.038  1.00 62.66      AA2  C  
ANISOU 1402  CB  THR A 223     6453   9391   7964    169  -1601  -2257  AA2  C  
ATOM   1403  OG1 THR A 223      36.734  27.994 -10.231  1.00 75.06      AA2  O  
ANISOU 1403  OG1 THR A 223     7893  11311   9316    147  -1649  -2170  AA2  O  
ATOM   1404  CG2 THR A 223      38.964  27.760 -11.092  1.00 59.68      AA2  C  
ANISOU 1404  CG2 THR A 223     6021   9274   7380    392  -1522  -2238  AA2  C  
ATOM   1405  N   LEU A 224      39.496  24.507 -11.126  1.00 72.32      AA2  N  
ANISOU 1405  N   LEU A 224     7774  10233   9472    149  -1554  -3083  AA2  N  
ATOM   1406  CA  LEU A 224      40.691  23.622 -11.123  1.00 63.80      AA2  C  
ANISOU 1406  CA  LEU A 224     6805   8826   8608    237  -1481  -3231  AA2  C  
ATOM   1407  C   LEU A 224      41.968  24.465 -11.096  1.00 69.60      AA2  C  
ANISOU 1407  C   LEU A 224     7544   9611   9290    464  -1411  -2926  AA2  C  
ATOM   1408  O   LEU A 224      42.034  25.459 -11.840  1.00 86.58      AA2  O  
ANISOU 1408  O   LEU A 224     9577  12172  11148    587  -1380  -2790  AA2  O  
ATOM   1409  CB  LEU A 224      40.649  22.731 -12.368  1.00 77.28      AA2  C  
ANISOU 1409  CB  LEU A 224     8439  10727  10198    242  -1474  -3732  AA2  C  
ATOM   1410  CG  LEU A 224      39.555  21.666 -12.370  1.00 95.88      AA2  C  
ANISOU 1410  CG  LEU A 224    10782  12934  12714    -25  -1523  -4133  AA2  C  
ATOM   1411  CD1 LEU A 224      39.432  21.022 -10.998  1.00115.97      AA2  C  
ANISOU 1411  CD1 LEU A 224    13503  14862  15700   -183  -1479  -3984  AA2  C  
ATOM   1412  N   ILE A 225      42.939  24.067 -10.271  1.00 71.36      AA2  N  
ANISOU 1412  N   ILE A 225     7882   9440   9793    526  -1375  -2818  AA2  N  
ATOM   1413  CA  ILE A 225      44.242  24.791 -10.207  1.00 65.76      AA2  C  
ANISOU 1413  CA  ILE A 225     7133   8773   9081    718  -1311  -2576  AA2  C  
ATOM   1414  C   ILE A 225      45.194  24.138 -11.210  1.00 69.05      AA2  C  
ANISOU 1414  C   ILE A 225     7503   9275   9457    885  -1221  -2835  AA2  C  
ATOM   1415  O   ILE A 225      45.489  22.940 -11.054  1.00 73.63      AA2  O  
ANISOU 1415  O   ILE A 225     8178   9547  10250    899  -1206  -3067  AA2  O  
ATOM   1416  CB  ILE A 225      44.814  24.767  -8.777  1.00 66.08      AA2  C  
ANISOU 1416  CB  ILE A 225     7276   8432   9401    727  -1344  -2334  AA2  C  
ATOM   1417  CG1 ILE A 225      43.808  25.297  -7.753  1.00 69.27      AA2  C  
ANISOU 1417  CG1 ILE A 225     7741   8749   9829    572  -1423  -2116  AA2  C  
ATOM   1418  CG2 ILE A 225      46.135  25.518  -8.715  1.00 61.26      AA2  C  
ANISOU 1418  CG2 ILE A 225     6570   7896   8808    890  -1293  -2141  AA2  C  
ATOM   1419  CD1 ILE A 225      43.433  26.744  -7.956  1.00 60.21      AA2  C  
ANISOU 1419  CD1 ILE A 225     6494   7910   8473    562  -1418  -1893  AA2  C  
ATOM   1420  N   PRO A 226      45.685  24.873 -12.227  1.00 71.95      AA2  N  
ANISOU 1420  N   PRO A 226     7734  10037   9567   1030  -1133  -2790  AA2  N  
ATOM   1421  CA  PRO A 226      46.633  24.318 -13.188  1.00 73.25      AA2  C  
ANISOU 1421  CA  PRO A 226     7841  10324   9665   1216  -1024  -3019  AA2  C  
ATOM   1422  C   PRO A 226      47.851  23.728 -12.466  1.00 78.55      AA2  C  
ANISOU 1422  C   PRO A 226     8563  10625  10660   1323   -989  -2983  AA2  C  
ATOM   1423  O   PRO A 226      48.277  24.299 -11.485  1.00 83.19      AA2  O  
ANISOU 1423  O   PRO A 226     9147  11052  11411   1311  -1020  -2684  AA2  O  
ATOM   1424  CB  PRO A 226      47.049  25.542 -14.012  1.00 76.04      AA2  C  
ANISOU 1424  CB  PRO A 226     8040  11114   9738   1355   -903  -2784  AA2  C  
ATOM   1425  CG  PRO A 226      45.867  26.477 -13.909  1.00 76.36      AA2  C  
ANISOU 1425  CG  PRO A 226     8066  11347   9600   1238   -967  -2580  AA2  C  
ATOM   1426  CD  PRO A 226      45.344  26.268 -12.505  1.00 76.32      AA2  C  
ANISOU 1426  CD  PRO A 226     8187  10925   9886   1044  -1101  -2494  AA2  C  
ATOM   1427  N   ASP A 227      48.372  22.605 -12.964  1.00 76.96      AA2  N  
ANISOU 1427  N   ASP A 227     8395  10314  10532   1441   -928  -3305  AA2  N  
ATOM   1428  CA  ASP A 227      49.544  21.943 -12.330  1.00 76.29      AA2  C  
ANISOU 1428  CA  ASP A 227     8347   9894  10747   1599   -886  -3274  AA2  C  
ATOM   1429  C   ASP A 227      50.761  22.869 -12.412  1.00 73.97      AA2  C  
ANISOU 1429  C   ASP A 227     7869   9817  10418   1757   -803  -3011  AA2  C  
ATOM   1430  O   ASP A 227      51.587  22.837 -11.484  1.00 77.01      AA2  O  
ANISOU 1430  O   ASP A 227     8233   9987  11040   1835   -831  -2836  AA2  O  
ATOM   1431  CB  ASP A 227      49.815  20.582 -12.972  1.00 77.54      AA2  C  
ANISOU 1431  CB  ASP A 227     8578   9895  10987   1717   -804  -3692  AA2  C  
ATOM   1432  CG  ASP A 227      48.646  19.621 -12.853  1.00 91.12      AA2  C  
ANISOU 1432  CG  ASP A 227    10463  11338  12822   1519   -859  -3987  AA2  C  
ATOM   1433  OD1 ASP A 227      47.656  19.985 -12.189  1.00109.24      AA2  O  
ANISOU 1433  OD1 ASP A 227    12807  13564  15135   1301   -964  -3831  AA2  O  
ATOM   1434  OD2 ASP A 227      48.735  18.518 -13.426  1.00 83.95      AA2  O  
ANISOU 1434  OD2 ASP A 227     9623  10273  12000   1577   -782  -4385  AA2  O  
ATOM   1435  N   ASP A 228      50.822  23.703 -13.449  1.00 76.87      AA2  N  
ANISOU 1435  N   ASP A 228     8095  10613  10499   1799   -700  -2969  AA2  N  
ATOM   1436  CA  ASP A 228      51.948  24.658 -13.609  1.00 83.41      AA2  C  
ANISOU 1436  CA  ASP A 228     8726  11644  11324   1915   -571  -2708  AA2  C  
ATOM   1437  C   ASP A 228      51.727  25.863 -12.690  1.00 82.14      AA2  C  
ANISOU 1437  C   ASP A 228     8530  11430  11251   1753   -637  -2348  AA2  C  
ATOM   1438  O   ASP A 228      52.655  26.684 -12.570  1.00 88.19      AA2  O  
ANISOU 1438  O   ASP A 228     9124  12275  12108   1791   -542  -2134  AA2  O  
ATOM   1439  CB  ASP A 228      52.081  25.086 -15.072  1.00 98.24      AA2  C  
ANISOU 1439  CB  ASP A 228    10479  13985  12863   2042   -389  -2758  AA2  C  
ATOM   1440  CG  ASP A 228      53.388  25.791 -15.387  1.00129.16      AA2  C  
ANISOU 1440  CG  ASP A 228    14177  18079  16820   2184   -192  -2544  AA2  C  
ATOM   1441  OD1 ASP A 228      54.319  25.698 -14.563  1.00144.78      AA2  O  
ANISOU 1441  OD1 ASP A 228    16078  19830  19101   2209   -215  -2459  AA2  O  
ATOM   1442  OD2 ASP A 228      53.464  26.428 -16.456  1.00129.61      AA2  O  
ANISOU 1442  OD2 ASP A 228    14126  18522  16600   2277    -10  -2456  AA2  O  
ATOM   1443  N   HIS A 229      50.551  25.966 -12.065  1.00 75.52      AA2  N  
ANISOU 1443  N   HIS A 229     7833  10458  10403   1572   -781  -2304  AA2  N  
ATOM   1444  CA  HIS A 229      50.234  27.158 -11.232  1.00 67.35      AA2  C  
ANISOU 1444  CA  HIS A 229     6779   9383   9427   1427   -832  -1990  AA2  C  
ATOM   1445  C   HIS A 229      51.046  27.131  -9.933  1.00 62.06      AA2  C  
ANISOU 1445  C   HIS A 229     6088   8438   9056   1425   -924  -1880  AA2  C  
ATOM   1446  O   HIS A 229      51.291  26.031  -9.410  1.00 75.27      AA2  O  
ANISOU 1446  O   HIS A 229     7849   9875  10875   1499  -1006  -2017  AA2  O  
ATOM   1447  CB  HIS A 229      48.723  27.250 -10.974  1.00 64.86      AA2  C  
ANISOU 1447  CB  HIS A 229     6604   9044   8995   1261   -946  -1984  AA2  C  
ATOM   1448  CG  HIS A 229      48.274  28.593 -10.507  1.00 62.29      AA2  C  
ANISOU 1448  CG  HIS A 229     6252   8769   8647   1153   -944  -1684  AA2  C  
ATOM   1449  ND1 HIS A 229      48.124  28.898  -9.169  1.00 66.59      AA2  N  
ANISOU 1449  ND1 HIS A 229     6863   9057   9382   1042  -1061  -1544  AA2  N  
ATOM   1450  CD2 HIS A 229      47.950  29.711 -11.190  1.00 64.01      AA2  C  
ANISOU 1450  CD2 HIS A 229     6393   9254   8674   1163   -822  -1494  AA2  C  
ATOM   1451  CE1 HIS A 229      47.723  30.146  -9.048  1.00 72.67      AA2  C  
ANISOU 1451  CE1 HIS A 229     7599   9912  10101    971  -1014  -1318  AA2  C  
ATOM   1452  NE2 HIS A 229      47.609  30.667 -10.274  1.00 72.94      AA2  N  
ANISOU 1452  NE2 HIS A 229     7550  10247   9918   1047   -857  -1262  AA2  N  
ATOM   1453  N   PRO A 230      51.457  28.298  -9.392  1.00 62.74      AA2  N  
ANISOU 1453  N   PRO A 230     6054   8547   9236   1354   -908  -1649  AA2  N  
ATOM   1454  CA  PRO A 230      52.224  28.358  -8.148  1.00 67.57      AA2  C  
ANISOU 1454  CA  PRO A 230     6606   8977  10090   1355  -1023  -1583  AA2  C  
ATOM   1455  C   PRO A 230      51.520  27.633  -6.992  1.00 76.75      AA2  C  
ANISOU 1455  C   PRO A 230     7973   9877  11312   1319  -1217  -1603  AA2  C  
ATOM   1456  O   PRO A 230      52.203  27.038  -6.182  1.00 87.83      AA2  O  
ANISOU 1456  O   PRO A 230     9364  11144  12864   1430  -1312  -1620  AA2  O  
ATOM   1457  CB  PRO A 230      52.306  29.860  -7.840  1.00 54.97      AA2  C  
ANISOU 1457  CB  PRO A 230     4889   7448   8550   1212   -973  -1379  AA2  C  
ATOM   1458  CG  PRO A 230      51.259  30.498  -8.724  1.00 66.10      AA2  C  
ANISOU 1458  CG  PRO A 230     6372   9006   9738   1142   -854  -1285  AA2  C  
ATOM   1459  CD  PRO A 230      51.226  29.625  -9.958  1.00 76.20      AA2  C  
ANISOU 1459  CD  PRO A 230     7668  10458  10826   1282   -765  -1451  AA2  C  
ATOM   1460  N   VAL A 231      50.188  27.701  -6.942  1.00 57.13      AA2  N  
ANISOU 1460  N   VAL A 231     5653   7351   8705   1184  -1258  -1581  AA2  N  
ATOM   1461  CA  VAL A 231      49.423  27.056  -5.835  1.00 54.29      AA2  C  
ANISOU 1461  CA  VAL A 231     5484   6739   8404   1133  -1402  -1565  AA2  C  
ATOM   1462  C   VAL A 231      49.701  25.552  -5.866  1.00 57.82      AA2  C  
ANISOU 1462  C   VAL A 231     6031   6986   8954   1270  -1405  -1731  AA2  C  
ATOM   1463  O   VAL A 231      49.939  24.973  -4.790  1.00 72.21      AA2  O  
ANISOU 1463  O   VAL A 231     7935   8592  10909   1353  -1493  -1661  AA2  O  
ATOM   1464  CB  VAL A 231      47.916  27.353  -5.948  1.00 58.06      AA2  C  
ANISOU 1464  CB  VAL A 231     6081   7244   8736    962  -1414  -1534  AA2  C  
ATOM   1465  CG1 VAL A 231      47.100  26.551  -4.947  1.00 56.63      AA2  C  
ANISOU 1465  CG1 VAL A 231     6086   6804   8628    904  -1513  -1524  AA2  C  
ATOM   1466  CG2 VAL A 231      47.623  28.839  -5.818  1.00 51.10      AA2  C  
ANISOU 1466  CG2 VAL A 231     5126   6509   7780    862  -1392  -1344  AA2  C  
ATOM   1467  N   ALA A 232      49.680  24.953  -7.057  1.00 61.02      AA2  N  
ANISOU 1467  N   ALA A 232     6431   7464   9290   1314  -1300  -1941  AA2  N  
ATOM   1468  CA  ALA A 232      49.932  23.501  -7.196  1.00 63.76      AA2  C  
ANISOU 1468  CA  ALA A 232     6884   7576   9767   1444  -1267  -2144  AA2  C  
ATOM   1469  C   ALA A 232      51.377  23.196  -6.803  1.00 73.31      AA2  C  
ANISOU 1469  C   ALA A 232     7990   8732  11131   1685  -1261  -2095  AA2  C  
ATOM   1470  O   ALA A 232      51.604  22.189  -6.106  1.00 70.78      AA2  O  
ANISOU 1470  O   ALA A 232     7789   8124  10981   1822  -1287  -2092  AA2  O  
ATOM   1471  CB  ALA A 232      49.650  23.078  -8.612  1.00 67.14      AA2  C  
ANISOU 1471  CB  ALA A 232     7299   8154  10058   1441  -1159  -2428  AA2  C  
ATOM   1472  N   VAL A 233      52.311  24.041  -7.239  1.00 71.19      AA2  N  
ANISOU 1472  N   VAL A 233     7496   8737  10817   1745  -1212  -2043  AA2  N  
ATOM   1473  CA  VAL A 233      53.748  23.845  -6.900  1.00 68.91      AA2  C  
ANISOU 1473  CA  VAL A 233     7038   8470  10676   1971  -1213  -2010  AA2  C  
ATOM   1474  C   VAL A 233      53.879  23.847  -5.377  1.00 68.81      AA2  C  
ANISOU 1474  C   VAL A 233     7060   8308  10775   2010  -1384  -1827  AA2  C  
ATOM   1475  O   VAL A 233      54.623  23.009  -4.848  1.00 69.87      AA2  O  
ANISOU 1475  O   VAL A 233     7191   8320  11038   2250  -1418  -1818  AA2  O  
ATOM   1476  CB  VAL A 233      54.618  24.940  -7.541  1.00 60.84      AA2  C  
ANISOU 1476  CB  VAL A 233     5732   7773   9611   1960  -1116  -1961  AA2  C  
ATOM   1477  CG1 VAL A 233      56.086  24.782  -7.181  1.00 60.55      AA2  C  
ANISOU 1477  CG1 VAL A 233     5465   7804   9739   2171  -1125  -1946  AA2  C  
ATOM   1478  CG2 VAL A 233      54.436  24.991  -9.050  1.00 64.11      AA2  C  
ANISOU 1478  CG2 VAL A 233     6119   8391   9849   1957   -932  -2099  AA2  C  
ATOM   1479  N   ALA A 234      53.160  24.748  -4.707  1.00 58.22      AA2  N  
ANISOU 1479  N   ALA A 234     5756   6996   9368   1811  -1480  -1686  AA2  N  
ATOM   1480  CA  ALA A 234      53.234  24.840  -3.233  1.00 58.96      AA2  C  
ANISOU 1480  CA  ALA A 234     5880   7010   9512   1855  -1649  -1527  AA2  C  
ATOM   1481  C   ALA A 234      52.793  23.513  -2.617  1.00 66.77      AA2  C  
ANISOU 1481  C   ALA A 234     7117   7689  10565   1994  -1671  -1491  AA2  C  
ATOM   1482  O   ALA A 234      53.464  23.043  -1.683  1.00 78.72      AA2  O  
ANISOU 1482  O   ALA A 234     8614   9153  12144   2222  -1759  -1385  AA2  O  
ATOM   1483  CB  ALA A 234      52.372  25.977  -2.753  1.00 56.61      AA2  C  
ANISOU 1483  CB  ALA A 234     5614   6776   9118   1615  -1715  -1420  AA2  C  
ATOM   1484  N   LEU A 235      51.703  22.937  -3.127  1.00 62.06      AA2  N  
ANISOU 1484  N   LEU A 235     6726   6901   9955   1866  -1582  -1575  AA2  N  
ATOM   1485  CA  LEU A 235      51.171  21.672  -2.559  1.00 69.25      AA2  C  
ANISOU 1485  CA  LEU A 235     7884   7446  10983   1949  -1550  -1536  AA2  C  
ATOM   1486  C   LEU A 235      52.216  20.568  -2.734  1.00 63.56      AA2  C  
ANISOU 1486  C   LEU A 235     7156   6573  10421   2260  -1475  -1602  AA2  C  
ATOM   1487  O   LEU A 235      52.436  19.812  -1.773  1.00 68.91      AA2  O  
ANISOU 1487  O   LEU A 235     7949   7031  11201   2474  -1492  -1433  AA2  O  
ATOM   1488  CB  LEU A 235      49.868  21.325  -3.285  1.00 81.99      AA2  C  
ANISOU 1488  CB  LEU A 235     9650   8920  12583   1707  -1455  -1695  AA2  C  
ATOM   1489  CG  LEU A 235      48.977  20.289  -2.600  1.00 85.69      AA2  C  
ANISOU 1489  CG  LEU A 235    10368   8996  13196   1670  -1401  -1631  AA2  C  
ATOM   1490  CD1 LEU A 235      49.473  18.877  -2.862  1.00106.74      AA2  C  
ANISOU 1490  CD1 LEU A 235    13147  11320  16089   1873  -1263  -1753  AA2  C  
ATOM   1491  CD2 LEU A 235      48.875  20.558  -1.106  1.00 71.25      AA2  C  
ANISOU 1491  CD2 LEU A 235     8605   7127  11339   1741  -1502  -1309  AA2  C  
ATOM   1492  N   GLU A 236      52.831  20.488  -3.914  1.00 64.69      AA2  N  
ANISOU 1492  N   GLU A 236     7170   6841  10568   2312  -1378  -1820  AA2  N  
ATOM   1493  CA  GLU A 236      53.820  19.414  -4.195  1.00 71.62      AA2  C  
ANISOU 1493  CA  GLU A 236     8039   7572  11602   2628  -1279  -1914  AA2  C  
ATOM   1494  C   GLU A 236      55.120  19.680  -3.434  1.00 79.56      AA2  C  
ANISOU 1494  C   GLU A 236     8830   8770  12629   2905  -1386  -1738  AA2  C  
ATOM   1495  O   GLU A 236      55.599  18.755  -2.756  1.00 78.80      AA2  O  
ANISOU 1495  O   GLU A 236     8813   8469  12659   3206  -1380  -1622  AA2  O  
ATOM   1496  CB  GLU A 236      54.089  19.339  -5.698  1.00 75.52      AA2  C  
ANISOU 1496  CB  GLU A 236     8437   8206  12051   2610  -1139  -2213  AA2  C  
ATOM   1497  CG  GLU A 236      55.194  18.365  -6.064  1.00102.04      AA2  C  
ANISOU 1497  CG  GLU A 236    11752  11462  15558   2954  -1023  -2331  AA2  C  
ATOM   1498  CD  GLU A 236      54.890  16.908  -5.761  1.00129.70      AA2  C  
ANISOU 1498  CD  GLU A 236    15530  14461  19289   3104   -917  -2383  AA2  C  
ATOM   1499  OE1 GLU A 236      53.721  16.598  -5.455  1.00139.45      AA2  O  
ANISOU 1499  OE1 GLU A 236    16989  15422  20574   2889   -909  -2379  AA2  O  
ATOM   1500  OE2 GLU A 236      55.823  16.085  -5.833  1.00127.85      AA2  O  
ANISOU 1500  OE2 GLU A 236    15280  14094  19204   3440   -822  -2420  AA2  O  
ATOM   1501  N   THR A 237      55.663  20.895  -3.541  1.00 77.05      AA2  N  
ANISOU 1501  N   THR A 237     8240   8832  12204   2811  -1469  -1719  AA2  N  
ATOM   1502  CA  THR A 237      56.956  21.232  -2.892  1.00 63.81      AA2  C  
ANISOU 1502  CA  THR A 237     6284   7404  10557   3036  -1584  -1618  AA2  C  
ATOM   1503  C   THR A 237      56.796  21.277  -1.373  1.00 64.03      AA2  C  
ANISOU 1503  C   THR A 237     6377   7404  10548   3119  -1772  -1390  AA2  C  
ATOM   1504  O   THR A 237      57.794  21.018  -0.681  1.00 84.30      AA2  O  
ANISOU 1504  O   THR A 237     8783  10102  13144   3422  -1872  -1301  AA2  O  
ATOM   1505  CB  THR A 237      57.485  22.578  -3.395  1.00 66.41      AA2  C  
ANISOU 1505  CB  THR A 237     6299   8106  10829   2849  -1594  -1678  AA2  C  
ATOM   1506  OG1 THR A 237      56.522  23.575  -3.053  1.00 75.33      AA2  O  
ANISOU 1506  OG1 THR A 237     7504   9265  11854   2535  -1668  -1606  AA2  O  
ATOM   1507  CG2 THR A 237      57.736  22.590  -4.886  1.00 79.40      AA2  C  
ANISOU 1507  CG2 THR A 237     7857   9847  12465   2814  -1389  -1860  AA2  C  
ATOM   1508  N   ARG A 238      55.599  21.602  -0.881  1.00 66.07      AA2  N  
ANISOU 1508  N   ARG A 238     6844   7541  10720   2884  -1818  -1301  AA2  N  
ATOM   1509  CA  ARG A 238      55.381  21.752   0.582  1.00 64.28      AA2  C  
ANISOU 1509  CA  ARG A 238     6679   7337  10405   2961  -1989  -1082  AA2  C  
ATOM   1510  C   ARG A 238      56.136  22.998   1.050  1.00 68.50      AA2  C  
ANISOU 1510  C   ARG A 238     6892   8277  10858   2905  -2168  -1109  AA2  C  
ATOM   1511  O   ARG A 238      56.400  23.111   2.260  1.00 82.54      AA2  O  
ANISOU 1511  O   ARG A 238     8622  10197  12543   3061  -2345   -984  AA2  O  
ATOM   1512  CB  ARG A 238      55.838  20.501   1.335  1.00 64.34      AA2  C  
ANISOU 1512  CB  ARG A 238     6802   7165  10480   3369  -1987   -908  AA2  C  
ATOM   1513  CG  ARG A 238      55.006  19.262   1.041  1.00 83.66      AA2  C  
ANISOU 1513  CG  ARG A 238     9592   9128  13066   3393  -1785   -876  AA2  C  
ATOM   1514  CD  ARG A 238      53.569  19.427   1.495  1.00112.53      AA2  C  
ANISOU 1514  CD  ARG A 238    13495  12601  16662   3116  -1769   -775  AA2  C  
ATOM   1515  NE  ARG A 238      52.890  18.142   1.569  1.00140.42      AA2  N  
ANISOU 1515  NE  ARG A 238    17333  15651  20368   3184  -1578   -690  AA2  N  
ATOM   1516  CZ  ARG A 238      52.915  17.345   2.630  1.00138.31      AA2  C  
ANISOU 1516  CZ  ARG A 238    17234  15176  20142   3471  -1544   -395  AA2  C  
ATOM   1517  NH1 ARG A 238      53.586  17.704   3.711  1.00126.39      AA2  N  
ANISOU 1517  NH1 ARG A 238    15604  13964  18456   3740  -1724   -173  AA2  N  
ATOM   1518  NH2 ARG A 238      52.271  16.193   2.608  1.00133.95      AA2  N  
ANISOU 1518  NH2 ARG A 238    16962  14126  19808   3493  -1320   -325  AA2  N  
ATOM   1519  N   LEU A 239      56.458  23.895   0.117  1.00 61.68      AA2  N  
ANISOU 1519  N   LEU A 239     5814   7594  10027   2692  -2108  -1273  AA2  N  
ATOM   1520  CA  LEU A 239      57.207  25.130   0.459  1.00 60.11      AA2  C  
ANISOU 1520  CA  LEU A 239     5283   7732   9824   2585  -2233  -1338  AA2  C  
ATOM   1521  C   LEU A 239      56.346  26.347   0.116  1.00 68.83      AA2  C  
ANISOU 1521  C   LEU A 239     6424   8840  10886   2203  -2181  -1373  AA2  C  
ATOM   1522  O   LEU A 239      55.627  26.293  -0.897  1.00 69.32      AA2  O  
ANISOU 1522  O   LEU A 239     6634   8766  10938   2057  -2012  -1396  AA2  O  
ATOM   1523  CB  LEU A 239      58.515  25.151  -0.337  1.00 71.93      AA2  C  
ANISOU 1523  CB  LEU A 239     6448   9429  11452   2696  -2155  -1467  AA2  C  
ATOM   1524  CG  LEU A 239      59.735  24.573   0.379  1.00 79.88      AA2  C  
ANISOU 1524  CG  LEU A 239     7225  10630  12496   3061  -2297  -1450  AA2  C  
ATOM   1525  CD1 LEU A 239      59.974  25.290   1.699  1.00 89.41      AA2  C  
ANISOU 1525  CD1 LEU A 239     8333  12075  13564   2981  -2498  -1403  AA2  C  
ATOM   1526  CD2 LEU A 239      59.578  23.080   0.608  1.00 81.36      AA2  C  
ANISOU 1526  CD2 LEU A 239     7679  10559  12674   3412  -2261  -1317  AA2  C  
ATOM   1527  N   PRO A 240      56.384  27.434   0.915  1.00 69.43      AA2  N  
ANISOU 1527  N   PRO A 240     6370   9077  10933   2054  -2317  -1391  AA2  N  
ATOM   1528  CA  PRO A 240      55.640  28.648   0.590  1.00 53.26      AA2  C  
ANISOU 1528  CA  PRO A 240     4349   7009   8879   1722  -2239  -1412  AA2  C  
ATOM   1529  C   PRO A 240      56.103  29.211  -0.758  1.00 55.41      AA2  C  
ANISOU 1529  C   PRO A 240     4436   7345   9272   1587  -2027  -1485  AA2  C  
ATOM   1530  O   PRO A 240      57.293  29.306  -0.966  1.00 86.47      AA2  O  
ANISOU 1530  O   PRO A 240     8072  11449  13333   1661  -2014  -1572  AA2  O  
ATOM   1531  CB  PRO A 240      56.027  29.612   1.716  1.00 54.04      AA2  C  
ANISOU 1531  CB  PRO A 240     4262   7289   8981   1646  -2423  -1485  AA2  C  
ATOM   1532  CG  PRO A 240      56.436  28.708   2.854  1.00 78.20      AA2  C  
ANISOU 1532  CG  PRO A 240     7335  10444  11933   1960  -2635  -1437  AA2  C  
ATOM   1533  CD  PRO A 240      57.115  27.538   2.176  1.00 67.55      AA2  C  
ANISOU 1533  CD  PRO A 240     5953   9056  10655   2218  -2550  -1405  AA2  C  
ATOM   1534  N   ILE A 241      55.157  29.564  -1.631  1.00 51.48      AA2  N  
ANISOU 1534  N   ILE A 241     4102   6743   8717   1414  -1861  -1435  AA2  N  
ATOM   1535  CA  ILE A 241      55.505  30.104  -2.977  1.00 52.57      AA2  C  
ANISOU 1535  CA  ILE A 241     4089   6968   8917   1321  -1626  -1455  AA2  C  
ATOM   1536  C   ILE A 241      54.907  31.506  -3.107  1.00 62.54      AA2  C  
ANISOU 1536  C   ILE A 241     5350   8218  10196   1061  -1527  -1384  AA2  C  
ATOM   1537  O   ILE A 241      53.700  31.657  -2.851  1.00 65.19      AA2  O  
ANISOU 1537  O   ILE A 241     5925   8439  10404    976  -1560  -1308  AA2  O  
ATOM   1538  CB  ILE A 241      55.003  29.167  -4.094  1.00 57.66      AA2  C  
ANISOU 1538  CB  ILE A 241     4912   7554   9443   1419  -1491  -1463  AA2  C  
ATOM   1539  CG1 ILE A 241      55.427  27.715  -3.858  1.00 70.14      AA2  C  
ANISOU 1539  CG1 ILE A 241     6560   9052  11039   1682  -1571  -1531  AA2  C  
ATOM   1540  CG2 ILE A 241      55.447  29.670  -5.459  1.00 54.08      AA2  C  
ANISOU 1540  CG2 ILE A 241     4294   7256   8998   1384  -1247  -1469  AA2  C  
ATOM   1541  CD1 ILE A 241      56.920  27.497  -3.886  1.00 82.24      AA2  C  
ANISOU 1541  CD1 ILE A 241     7796  10741  12710   1869  -1568  -1600  AA2  C  
ATOM   1542  N   THR A 242      55.728  32.489  -3.480  1.00 68.32      AA2  N  
ANISOU 1542  N   THR A 242     5810   9046  11102    945  -1389  -1402  AA2  N  
ATOM   1543  CA  THR A 242      55.242  33.880  -3.659  1.00 58.46      AA2  C  
ANISOU 1543  CA  THR A 242     4556   7732   9923    711  -1238  -1313  AA2  C  
ATOM   1544  C   THR A 242      55.783  34.419  -4.983  1.00 57.46      AA2  C  
ANISOU 1544  C   THR A 242     4256   7690   9886    674   -926  -1229  AA2  C  
ATOM   1545  O   THR A 242      56.957  34.820  -5.016  1.00 62.71      AA2  O  
ANISOU 1545  O   THR A 242     4611   8434  10783    623   -847  -1298  AA2  O  
ATOM   1546  CB  THR A 242      55.659  34.765  -2.480  1.00 54.08      AA2  C  
ANISOU 1546  CB  THR A 242     3844   7149   9553    559  -1368  -1425  AA2  C  
ATOM   1547  OG1 THR A 242      57.085  34.820  -2.452  1.00 74.27      AA2  O  
ANISOU 1547  OG1 THR A 242     6041   9852  12326    566  -1366  -1562  AA2  O  
ATOM   1548  CG2 THR A 242      55.145  34.255  -1.152  1.00 52.14      AA2  C  
ANISOU 1548  CG2 THR A 242     3768   6874   9169    634  -1663  -1488  AA2  C  
ATOM   1549  N   GLN A 243      54.955  34.422  -6.028  1.00 57.78      AA2  N  
ANISOU 1549  N   GLN A 243     4470   7748   9737    708   -751  -1084  AA2  N  
ATOM   1550  CA  GLN A 243      55.416  34.877  -7.364  1.00 58.12      AA2  C  
ANISOU 1550  CA  GLN A 243     4370   7918   9796    728   -429   -960  AA2  C  
ATOM   1551  C   GLN A 243      54.272  35.584  -8.090  1.00 65.24      AA2  C  
ANISOU 1551  C   GLN A 243     5457   8811  10520    695   -249   -744  AA2  C  
ATOM   1552  O   GLN A 243      53.123  35.482  -7.624  1.00 64.74      AA2  O  
ANISOU 1552  O   GLN A 243     5628   8664  10305    674   -401   -730  AA2  O  
ATOM   1553  CB  GLN A 243      55.899  33.690  -8.196  1.00 58.23      AA2  C  
ANISOU 1553  CB  GLN A 243     4352   8106   9669    949   -400  -1046  AA2  C  
ATOM   1554  CG  GLN A 243      54.780  32.769  -8.659  1.00 62.86      AA2  C  
ANISOU 1554  CG  GLN A 243     5225   8717   9940   1072   -479  -1075  AA2  C  
ATOM   1555  CD  GLN A 243      55.304  31.634  -9.503  1.00 82.20      AA2  C  
ANISOU 1555  CD  GLN A 243     7642  11313  12278   1285   -428  -1211  AA2  C  
ATOM   1556  OE1 GLN A 243      56.504  31.379  -9.558  1.00 61.07      AA2  O  
ANISOU 1556  OE1 GLN A 243     4744   8706   9755   1373   -378  -1282  AA2  O  
ATOM   1557  NE2 GLN A 243      54.399  30.937 -10.171  1.00114.94      AA2  N  
ANISOU 1557  NE2 GLN A 243    11993  15519  16160   1371   -439  -1276  AA2  N  
ATOM   1558  N   GLU A 244      54.587  36.283  -9.180  1.00 62.98      AA2  N  
ANISOU 1558  N   GLU A 244     5055   8626  10247    709     78   -560  AA2  N  
ATOM   1559  CA  GLU A 244      53.533  36.941  -9.990  1.00 65.49      AA2  C  
ANISOU 1559  CA  GLU A 244     5535   8997  10350    748    271   -309  AA2  C  
ATOM   1560  C   GLU A 244      52.944  35.898 -10.939  1.00 68.04      AA2  C  
ANISOU 1560  C   GLU A 244     5992   9580  10281    961    230   -355  AA2  C  
ATOM   1561  O   GLU A 244      53.728  35.225 -11.630  1.00 75.41      AA2  O  
ANISOU 1561  O   GLU A 244     6806  10687  11158   1091    304   -447  AA2  O  
ATOM   1562  CB  GLU A 244      54.117  38.116 -10.773  1.00 71.93      AA2  C  
ANISOU 1562  CB  GLU A 244     6179   9818  11331    711    673    -49  AA2  C  
ATOM   1563  CG  GLU A 244      53.140  38.728 -11.759  1.00107.13      AA2  C  
ANISOU 1563  CG  GLU A 244    10787  14398  15520    837    907    261  AA2  C  
ATOM   1564  CD  GLU A 244      53.724  39.825 -12.632  1.00118.61      AA2  C  
ANISOU 1564  CD  GLU A 244    12090  15857  17120    849   1363    585  AA2  C  
ATOM   1565  OE1 GLU A 244      54.901  40.179 -12.425  1.00117.26      AA2  O  
ANISOU 1565  OE1 GLU A 244    11678  15560  17317    704   1508    545  AA2  O  
ATOM   1566  OE2 GLU A 244      53.001  40.319 -13.519  1.00118.30      AA2  O  
ANISOU 1566  OE2 GLU A 244    12161  15963  16826   1012   1583    887  AA2  O  
ATOM   1567  N   SER A 245      51.617  35.768 -10.957  1.00 63.40      AA2  N  
ANISOU 1567  N   SER A 245     5622   9026   9440    990    115   -324  AA2  N  
ATOM   1568  CA  SER A 245      50.963  34.747 -11.812  1.00 63.64      AA2  C  
ANISOU 1568  CA  SER A 245     5762   9312   9105   1157     44   -443  AA2  C  
ATOM   1569  C   SER A 245      49.610  35.270 -12.292  1.00 63.65      AA2  C  
ANISOU 1569  C   SER A 245     5898   9463   8824   1204     84   -269  AA2  C  
ATOM   1570  O   SER A 245      49.526  36.461 -12.637  1.00 78.06      AA2  O  
ANISOU 1570  O   SER A 245     7685  11305  10668   1219    322     31  AA2  O  
ATOM   1571  CB  SER A 245      50.818  33.443 -11.076  1.00 63.84      AA2  C  
ANISOU 1571  CB  SER A 245     5889   9218   9149   1138   -256   -739  AA2  C  
ATOM   1572  OG  SER A 245      50.300  32.434 -11.929  1.00 92.81      AA2  O  
ANISOU 1572  OG  SER A 245     9639  13096  12529   1267   -300   -915  AA2  O  
ATOM   1573  N   TYR A 246      48.595  34.407 -12.302  1.00 61.93      AA2  N  
ANISOU 1573  N   TYR A 246     5816   9340   8375   1228   -128   -448  AA2  N  
ATOM   1574  CA  TYR A 246      47.263  34.804 -12.816  1.00 64.32      AA2  C  
ANISOU 1574  CA  TYR A 246     6201   9865   8371   1296   -119   -317  AA2  C  
ATOM   1575  C   TYR A 246      46.172  34.128 -11.990  1.00 66.78      AA2  C  
ANISOU 1575  C   TYR A 246     6650  10061   8660   1177   -401   -502  AA2  C  
ATOM   1576  O   TYR A 246      46.463  33.104 -11.346  1.00 60.13      AA2  O  
ANISOU 1576  O   TYR A 246     5854   9029   7965   1095   -577   -753  AA2  O  
ATOM   1577  CB  TYR A 246      47.128  34.369 -14.275  1.00 78.34      AA2  C  
ANISOU 1577  CB  TYR A 246     7924  12085   9757   1508    -23   -375  AA2  C  
ATOM   1578  CG  TYR A 246      47.262  32.883 -14.481  1.00 71.65      AA2  C  
ANISOU 1578  CG  TYR A 246     7096  11299   8830   1521   -199   -782  AA2  C  
ATOM   1579  CD1 TYR A 246      48.499  32.302 -14.698  1.00 65.11      AA2  C  
ANISOU 1579  CD1 TYR A 246     6187  10426   8126   1577   -128   -925  AA2  C  
ATOM   1580  CD2 TYR A 246      46.154  32.053 -14.441  1.00 78.11      AA2  C  
ANISOU 1580  CD2 TYR A 246     8003  12195   9481   1472   -418  -1036  AA2  C  
ATOM   1581  CE1 TYR A 246      48.633  30.936 -14.879  1.00 66.36      AA2  C  
ANISOU 1581  CE1 TYR A 246     6380  10591   8243   1610   -262  -1302  AA2  C  
ATOM   1582  CE2 TYR A 246      46.271  30.685 -14.620  1.00 76.33      AA2  C  
ANISOU 1582  CE2 TYR A 246     7807  11957   9239   1466   -547  -1429  AA2  C  
ATOM   1583  CZ  TYR A 246      47.515  30.124 -14.839  1.00 76.70      AA2  C  
ANISOU 1583  CZ  TYR A 246     7801  11930   9411   1547   -465  -1559  AA2  C  
ATOM   1584  OH  TYR A 246      47.642  28.778 -15.020  1.00 91.70      AA2  O  
ANISOU 1584  OH  TYR A 246     9746  13775  11322   1562   -564  -1948  AA2  O  
ATOM   1585  N   VAL A 247      44.958  34.681 -12.007  1.00 70.66      AA2  N  
ANISOU 1585  N   VAL A 247     7199  10665   8983   1186   -421   -360  AA2  N  
ATOM   1586  CA  VAL A 247      43.825  33.999 -11.317  1.00 55.93      AA2  C  
ANISOU 1586  CA  VAL A 247     5435   8734   7081   1070   -664   -536  AA2  C  
ATOM   1587  C   VAL A 247      43.358  32.876 -12.242  1.00 60.40      AA2  C  
ANISOU 1587  C   VAL A 247     5974   9603   7372   1132   -759   -826  AA2  C  
ATOM   1588  O   VAL A 247      42.959  33.179 -13.379  1.00 64.03      AA2  O  
ANISOU 1588  O   VAL A 247     6355  10470   7502   1295   -669   -764  AA2  O  
ATOM   1589  CB  VAL A 247      42.684  34.975 -10.979  1.00 57.64      AA2  C  
ANISOU 1589  CB  VAL A 247     5694   8983   7226   1066   -650   -299  AA2  C  
ATOM   1590  CG1 VAL A 247      41.552  34.277 -10.243  1.00 58.92      AA2  C  
ANISOU 1590  CG1 VAL A 247     5930   9085   7371    935   -874   -469  AA2  C  
ATOM   1591  CG2 VAL A 247      43.184  36.171 -10.185  1.00 55.02      AA2  C  
ANISOU 1591  CG2 VAL A 247     5386   8347   7173   1013   -520    -49  AA2  C  
ATOM   1592  N   PRO A 248      43.397  31.598 -11.813  1.00 57.91      AA2  N  
ANISOU 1592  N   PRO A 248     5717   9109   7177   1021   -925  -1144  AA2  N  
ATOM   1593  CA  PRO A 248      43.052  30.483 -12.697  1.00 59.09      AA2  C  
ANISOU 1593  CA  PRO A 248     5837   9492   7123   1053   -997  -1490  AA2  C  
ATOM   1594  C   PRO A 248      41.540  30.377 -12.934  1.00 63.77      AA2  C  
ANISOU 1594  C   PRO A 248     6404  10339   7487    996  -1116  -1586  AA2  C  
ATOM   1595  O   PRO A 248      40.931  29.485 -12.389  1.00 76.50      AA2  O  
ANISOU 1595  O   PRO A 248     8070  11772   9226    826  -1258  -1819  AA2  O  
ATOM   1596  CB  PRO A 248      43.552  29.271 -11.903  1.00 58.91      AA2  C  
ANISOU 1596  CB  PRO A 248     5911   9072   7401    935  -1102  -1739  AA2  C  
ATOM   1597  CG  PRO A 248      43.427  29.694 -10.459  1.00 58.85      AA2  C  
ANISOU 1597  CG  PRO A 248     5995   8713   7653    807  -1168  -1530  AA2  C  
ATOM   1598  CD  PRO A 248      43.772  31.168 -10.465  1.00 60.77      AA2  C  
ANISOU 1598  CD  PRO A 248     6178   9038   7874    877  -1034  -1188  AA2  C  
ATOM   1599  N   PHE A 249      40.984  31.273 -13.752  1.00 59.62      AA2  N  
ANISOU 1599  N   PHE A 249     5781  10233   6638   1151  -1040  -1395  AA2  N  
ATOM   1600  CA  PHE A 249      39.519  31.279 -14.007  1.00 62.31      AA2  C  
ANISOU 1600  CA  PHE A 249     6046  10898   6731   1129  -1162  -1468  AA2  C  
ATOM   1601  C   PHE A 249      39.128  30.065 -14.853  1.00 65.60      AA2  C  
ANISOU 1601  C   PHE A 249     6376  11596   6952   1097  -1288  -1951  AA2  C  
ATOM   1602  O   PHE A 249      39.939  29.630 -15.689  1.00 83.13      AA2  O  
ANISOU 1602  O   PHE A 249     8572  13958   9056   1217  -1222  -2128  AA2  O  
ATOM   1603  CB  PHE A 249      39.093  32.585 -14.679  1.00 61.11      AA2  C  
ANISOU 1603  CB  PHE A 249     5807  11145   6266   1365  -1033  -1097  AA2  C  
ATOM   1604  CG  PHE A 249      39.110  33.791 -13.777  1.00 59.82      AA2  C  
ANISOU 1604  CG  PHE A 249     5726  10685   6318   1360   -920   -674  AA2  C  
ATOM   1605  CD1 PHE A 249      38.198  33.915 -12.742  1.00 56.93      AA2  C  
ANISOU 1605  CD1 PHE A 249     5408  10121   6101   1208  -1032   -634  AA2  C  
ATOM   1606  CD2 PHE A 249      40.032  34.807 -13.967  1.00 81.51      AA2  C  
ANISOU 1606  CD2 PHE A 249     8495  13345   9132   1500   -682   -333  AA2  C  
ATOM   1607  CE1 PHE A 249      38.212  35.024 -11.912  1.00 53.54      AA2  C  
ANISOU 1607  CE1 PHE A 249     5061   9421   5863   1213   -924   -293  AA2  C  
ATOM   1608  CE2 PHE A 249      40.044  35.916 -13.137  1.00 80.38      AA2  C  
ANISOU 1608  CE2 PHE A 249     8425  12895   9221   1474   -568     -2  AA2  C  
ATOM   1609  CZ  PHE A 249      39.134  36.024 -12.112  1.00 64.77      AA2  C  
ANISOU 1609  CZ  PHE A 249     6508  10733   7368   1339   -697      4  AA2  C  
ATOM   1610  N   ARG A 250      37.940  29.506 -14.608  1.00 69.05      AA2  N  
ANISOU 1610  N   ARG A 250     6761  12095   7382    923  -1454  -2187  AA2  N  
ATOM   1611  CA  ARG A 250      37.479  28.298 -15.344  1.00 67.31      AA2  C  
ANISOU 1611  CA  ARG A 250     6439  12103   7034    832  -1583  -2727  AA2  C  
ATOM   1612  C   ARG A 250      37.256  28.663 -16.813  1.00 77.87      AA2  C  
ANISOU 1612  C   ARG A 250     7595  14154   7838   1095  -1575  -2799  AA2  C  
ATOM   1613  O   ARG A 250      37.151  27.741 -17.641  1.00 90.09      AA2  O  
ANISOU 1613  O   ARG A 250     9050  15964   9216   1080  -1659  -3281  AA2  O  
ATOM   1614  CB  ARG A 250      36.193  27.778 -14.696  1.00 74.47      AA2  C  
ANISOU 1614  CB  ARG A 250     7291  12919   8085    562  -1736  -2919  AA2  C  
ATOM   1615  CG  ARG A 250      35.684  26.452 -15.242  1.00 98.73      AA2  C  
ANISOU 1615  CG  ARG A 250    10260  16098  11157    379  -1858  -3526  AA2  C  
ATOM   1616  CD  ARG A 250      34.524  25.959 -14.397  1.00103.76      AA2  C  
ANISOU 1616  CD  ARG A 250    10851  16524  12050     68  -1957  -3657  AA2  C  
ATOM   1617  NE  ARG A 250      33.922  24.732 -14.894  1.00110.06      AA2  N  
ANISOU 1617  NE  ARG A 250    11558  17332  12927   -144  -2002  -4180  AA2  N  
ATOM   1618  CZ  ARG A 250      32.884  24.686 -15.720  1.00109.07      AA2  C  
ANISOU 1618  CZ  ARG A 250    11241  17646  12554   -143  -2027  -4329  AA2  C  
ATOM   1619  NH1 ARG A 250      32.327  25.807 -16.147  1.00103.53      AA2  N  
ANISOU 1619  NH1 ARG A 250    10404  17458  11474     78  -2045  -4030  AA2  N  
ATOM   1620  NH2 ARG A 250      32.405  23.521 -16.116  1.00109.01      AA2  N  
ANISOU 1620  NH2 ARG A 250    11170  17554  12693   -348  -2026  -4774  AA2  N  
ATOM   1621  N   SER A 251      37.208  29.961 -17.115  1.00 93.39      AA2  N  
ANISOU 1621  N   SER A 251     9520  16414   9551   1345  -1462  -2336  AA2  N  
ATOM   1622  CA  SER A 251      36.969  30.434 -18.502  1.00 86.04      AA2  C  
ANISOU 1622  CA  SER A 251     8420  16214   8058   1666  -1428  -2302  AA2  C  
ATOM   1623  C   SER A 251      38.281  30.436 -19.287  1.00 92.75      AA2  C  
ANISOU 1623  C   SER A 251     9316  17136   8789   1878  -1242  -2265  AA2  C  
ATOM   1624  O   SER A 251      38.294  30.980 -20.406  1.00104.15      AA2  O  
ANISOU 1624  O   SER A 251    10650  19161   9760   2200  -1146  -2122  AA2  O  
ATOM   1625  CB  SER A 251      36.358  31.805 -18.477  1.00 95.23      AA2  C  
ANISOU 1625  CB  SER A 251     9535  17621   9027   1876  -1342  -1775  AA2  C  
ATOM   1626  OG  SER A 251      36.192  32.311 -19.793  1.00130.60      AA2  O  
ANISOU 1626  OG  SER A 251    13865  22812  12946   2243  -1278  -1662  AA2  O  
ATOM   1627  N   GLY A 252      39.342  29.856 -18.721  1.00 85.58      AA2  N  
ANISOU 1627  N   GLY A 252     8553  15687   8278   1732  -1181  -2368  AA2  N  
ATOM   1628  CA  GLY A 252      40.658  29.892 -19.385  1.00 74.42      AA2  C  
ANISOU 1628  CA  GLY A 252     7165  14316   6796   1930   -981  -2307  AA2  C  
ATOM   1629  C   GLY A 252      41.240  31.290 -19.341  1.00 75.49      AA2  C  
ANISOU 1629  C   GLY A 252     7324  14422   6937   2117   -729  -1692  AA2  C  
ATOM   1630  O   GLY A 252      42.370  31.477 -19.827  1.00 89.71      AA2  O  
ANISOU 1630  O   GLY A 252     9125  16237   8722   2272   -519  -1564  AA2  O  
ATOM   1631  N   ARG A 253      40.491  32.240 -18.777  1.00 77.86      AA2  N  
ANISOU 1631  N   ARG A 253     7636  14666   7281   2099   -729  -1331  AA2  N  
ATOM   1632  CA  ARG A 253      40.979  33.636 -18.651  1.00 83.45      AA2  C  
ANISOU 1632  CA  ARG A 253     8382  15259   8068   2249   -461   -746  AA2  C  
ATOM   1633  C   ARG A 253      42.074  33.671 -17.584  1.00 95.00      AA2  C  
ANISOU 1633  C   ARG A 253     9960  16066  10070   2040   -384   -670  AA2  C  
ATOM   1634  O   ARG A 253      41.936  32.954 -16.576  1.00 84.80      AA2  O  
ANISOU 1634  O   ARG A 253     8746  14385   9088   1780   -576   -919  AA2  O  
ATOM   1635  CB  ARG A 253      39.826  34.561 -18.259  1.00 81.66      AA2  C  
ANISOU 1635  CB  ARG A 253     8147  15103   7777   2284   -488   -435  AA2  C  
ATOM   1636  CG  ARG A 253      40.248  35.987 -17.937  1.00 84.25      AA2  C  
ANISOU 1636  CG  ARG A 253     8543  15177   8291   2388   -204    135  AA2  C  
ATOM   1637  CD  ARG A 253      39.103  36.785 -17.346  1.00 76.14      AA2  C  
ANISOU 1637  CD  ARG A 253     7535  14116   7279   2397   -245    388  AA2  C  
ATOM   1638  NE  ARG A 253      39.466  38.171 -17.089  1.00 85.38      AA2  N  
ANISOU 1638  NE  ARG A 253     8779  15016   8647   2506     54    910  AA2  N  
ATOM   1639  CZ  ARG A 253      38.661  39.066 -16.530  1.00101.03      AA2  C  
ANISOU 1639  CZ  ARG A 253    10805  16876  10707   2545     96   1194  AA2  C  
ATOM   1640  NH1 ARG A 253      37.440  38.718 -16.162  1.00 96.80      AA2  N  
ANISOU 1640  NH1 ARG A 253    10227  16502  10051   2488   -151   1025  AA2  N  
ATOM   1641  NH2 ARG A 253      39.080  40.303 -16.338  1.00116.81      AA2  N  
ANISOU 1641  NH2 ARG A 253    12880  18575  12929   2634    403   1635  AA2  N  
ATOM   1642  N   ARG A 254      43.118  34.471 -17.807  1.00 97.06      AA2  N  
ANISOU 1642  N   ARG A 254    10214  16233  10433   2157   -105   -337  AA2  N  
ATOM   1643  CA  ARG A 254      44.239  34.554 -16.836  1.00 86.09      AA2  C  
ANISOU 1643  CA  ARG A 254     8881  14286   9545   1966    -39   -290  AA2  C  
ATOM   1644  C   ARG A 254      44.393  36.006 -16.380  1.00 93.97      AA2  C  
ANISOU 1644  C   ARG A 254     9899  15044  10760   1968    185    185  AA2  C  
ATOM   1645  O   ARG A 254      45.145  36.753 -17.031  1.00102.61      AA2  O  
ANISOU 1645  O   ARG A 254    10929  16221  11838   2119    488    482  AA2  O  
ATOM   1646  CB  ARG A 254      45.524  34.009 -17.466  1.00 72.31      AA2  C  
ANISOU 1646  CB  ARG A 254     7067  12598   7812   2050     92   -430  AA2  C  
ATOM   1647  CG  ARG A 254      45.388  32.600 -18.022  1.00 85.12      AA2  C  
ANISOU 1647  CG  ARG A 254     8677  14448   9217   2076    -90   -924  AA2  C  
ATOM   1648  CD  ARG A 254      46.729  31.953 -18.309  1.00104.66      AA2  C  
ANISOU 1648  CD  ARG A 254    11107  16842  11819   2125     15  -1100  AA2  C  
ATOM   1649  NE  ARG A 254      46.595  30.782 -19.163  1.00132.76      AA2  N  
ANISOU 1649  NE  ARG A 254    14646  20710  15088   2226    -83  -1548  AA2  N  
ATOM   1650  CZ  ARG A 254      46.332  29.555 -18.729  1.00142.42      AA2  C  
ANISOU 1650  CZ  ARG A 254    15943  21718  16453   2072   -310  -1992  AA2  C  
ATOM   1651  NH1 ARG A 254      46.170  29.328 -17.437  1.00131.79      AA2  N  
ANISOU 1651  NH1 ARG A 254    14697  19874  15502   1833   -462  -2002  AA2  N  
ATOM   1652  NH2 ARG A 254      46.229  28.558 -19.589  1.00151.64      AA2  N  
ANISOU 1652  NH2 ARG A 254    17087  23162  17368   2166   -367  -2426  AA2  N  
ATOM   1653  N   MET A 255      43.703  36.378 -15.301  1.00 89.25      AA2  N  
ANISOU 1653  N   MET A 255     9388  14149  10373   1805     61    246  AA2  N  
ATOM   1654  CA  MET A 255      43.782  37.766 -14.779  1.00 88.53      AA2  C  
ANISOU 1654  CA  MET A 255     9332  13777  10528   1789    272    644  AA2  C  
ATOM   1655  C   MET A 255      45.104  37.936 -14.028  1.00 88.21      AA2  C  
ANISOU 1655  C   MET A 255     9276  13293  10948   1603    357    621  AA2  C  
ATOM   1656  O   MET A 255      45.324  37.212 -13.041  1.00 78.57      AA2  O  
ANISOU 1656  O   MET A 255     8095  11806   9953   1403    126    338  AA2  O  
ATOM   1657  CB  MET A 255      42.618  38.062 -13.831  1.00 79.50      AA2  C  
ANISOU 1657  CB  MET A 255     8281  12474   9449   1686    106    670  AA2  C  
ATOM   1658  CG  MET A 255      42.686  39.437 -13.201  1.00 73.50      AA2  C  
ANISOU 1658  CG  MET A 255     7577  11371   8977   1659    315   1012  AA2  C  
ATOM   1659  SD  MET A 255      41.265  39.749 -12.128  1.00 86.21      AA2  S  
ANISOU 1659  SD  MET A 255     9293  12845  10619   1580    132   1026  AA2  S  
ATOM   1660  CE  MET A 255      39.924  39.370 -13.254  1.00103.16      AA2  C  
ANISOU 1660  CE  MET A 255    11361  15629  12206   1834     37   1044  AA2  C  
ATOM   1661  N   PRO A 256      45.986  38.863 -14.456  1.00 80.25      AA2  N  
ANISOU 1661  N   PRO A 256     8193  12212  10088   1667    689    912  AA2  N  
ATOM   1662  CA  PRO A 256      47.280  39.051 -13.809  1.00 75.80      AA2  C  
ANISOU 1662  CA  PRO A 256     7553  11280   9967   1477    773    858  AA2  C  
ATOM   1663  C   PRO A 256      47.108  39.324 -12.310  1.00 68.01      AA2  C  
ANISOU 1663  C   PRO A 256     6644   9868   9331   1232    593    751  AA2  C  
ATOM   1664  O   PRO A 256      46.262  40.123 -11.961  1.00 69.14      AA2  O  
ANISOU 1664  O   PRO A 256     6879   9905   9486   1234    632    932  AA2  O  
ATOM   1665  CB  PRO A 256      47.836  40.301 -14.501  1.00 75.47      AA2  C  
ANISOU 1665  CB  PRO A 256     7431  11212  10033   1578   1209   1272  AA2  C  
ATOM   1666  CG  PRO A 256      47.172  40.297 -15.856  1.00 77.61      AA2  C  
ANISOU 1666  CG  PRO A 256     7711  11985   9793   1902   1341   1485  AA2  C  
ATOM   1667  CD  PRO A 256      45.782  39.762 -15.591  1.00 71.12      AA2  C  
ANISOU 1667  CD  PRO A 256     7001  11340   8681   1933   1014   1316  AA2  C  
ATOM   1668  N   ALA A 257      47.909  38.661 -11.473  1.00 71.64      AA2  N  
ANISOU 1668  N   ALA A 257     7058  10123  10039   1062    409    465  AA2  N  
ATOM   1669  CA  ALA A 257      47.835  38.886 -10.012  1.00 63.55      AA2  C  
ANISOU 1669  CA  ALA A 257     6093   8749   9305    856    227    343  AA2  C  
ATOM   1670  C   ALA A 257      49.104  38.370  -9.333  1.00 74.64      AA2  C  
ANISOU 1670  C   ALA A 257     7372   9999  10990    727    115     99  AA2  C  
ATOM   1671  O   ALA A 257      49.736  37.454  -9.888  1.00 70.44      AA2  O  
ANISOU 1671  O   ALA A 257     6760   9636  10369    811     86    -34  AA2  O  
ATOM   1672  CB  ALA A 257      46.615  38.197  -9.461  1.00 61.09      AA2  C  
ANISOU 1672  CB  ALA A 257     5940   8482   8790    852    -56    209  AA2  C  
ATOM   1673  N   TYR A 258      49.462  38.940  -8.179  1.00 69.74      AA2  N  
ANISOU 1673  N   TYR A 258     6723   9094  10682    550     52     27  AA2  N  
ATOM   1674  CA  TYR A 258      50.612  38.400  -7.412  1.00 63.05      AA2  C  
ANISOU 1674  CA  TYR A 258     5732   8161  10062    454   -110   -227  AA2  C  
ATOM   1675  C   TYR A 258      50.073  37.298  -6.502  1.00 57.56      AA2  C  
ANISOU 1675  C   TYR A 258     5180   7458   9230    471   -457   -430  AA2  C  
ATOM   1676  O   TYR A 258      49.117  37.564  -5.751  1.00 57.99      AA2  O  
ANISOU 1676  O   TYR A 258     5390   7408   9236    420   -569   -411  AA2  O  
ATOM   1677  CB  TYR A 258      51.323  39.494  -6.616  1.00 60.22      AA2  C  
ANISOU 1677  CB  TYR A 258     5234   7556  10089    257    -29   -262  AA2  C  
ATOM   1678  CG  TYR A 258      52.574  39.021  -5.922  1.00 70.67      AA2  C  
ANISOU 1678  CG  TYR A 258     6348   8875  11628    181   -191   -522  AA2  C  
ATOM   1679  CD1 TYR A 258      53.777  38.936  -6.601  1.00 74.34      AA2  C  
ANISOU 1679  CD1 TYR A 258     6563   9442  12240    191    -26   -534  AA2  C  
ATOM   1680  CD2 TYR A 258      52.553  38.638  -4.591  1.00 79.21      AA2  C  
ANISOU 1680  CD2 TYR A 258     7465   9892  12739    129   -505   -745  AA2  C  
ATOM   1681  CE1 TYR A 258      54.931  38.494  -5.976  1.00 72.19      AA2  C  
ANISOU 1681  CE1 TYR A 258     6060   9213  12156    148   -184   -773  AA2  C  
ATOM   1682  CE2 TYR A 258      53.697  38.193  -3.950  1.00 82.57      AA2  C  
ANISOU 1682  CE2 TYR A 258     7676  10375  13321    106   -672   -972  AA2  C  
ATOM   1683  CZ  TYR A 258      54.891  38.121  -4.645  1.00 78.13      AA2  C  
ANISOU 1683  CZ  TYR A 258     6845   9921  12921    115   -518   -993  AA2  C  
ATOM   1684  OH  TYR A 258      56.023  37.686  -4.019  1.00104.09      AA2  O  
ANISOU 1684  OH  TYR A 258     9885  13307  16356    116   -690  -1217  AA2  O  
ATOM   1685  N   VAL A 259      50.664  36.104  -6.563  1.00 56.31      AA2  N  
ANISOU 1685  N   VAL A 259     4976   7395   9024    556   -594   -601  AA2  N  
ATOM   1686  CA  VAL A 259      50.097  34.962  -5.791  1.00 50.67      AA2  C  
ANISOU 1686  CA  VAL A 259     4422   6642   8188    596   -872   -748  AA2  C  
ATOM   1687  C   VAL A 259      51.004  34.605  -4.614  1.00 65.25      AA2  C  
ANISOU 1687  C   VAL A 259     6179   8393  10221    577  -1065   -907  AA2  C  
ATOM   1688  O   VAL A 259      52.194  34.340  -4.852  1.00 76.61      AA2  O  
ANISOU 1688  O   VAL A 259     7423   9901  11787    629  -1033   -990  AA2  O  
ATOM   1689  CB  VAL A 259      49.873  33.743  -6.705  1.00 50.90      AA2  C  
ANISOU 1689  CB  VAL A 259     4515   6819   8007    736   -884   -828  AA2  C  
ATOM   1690  CG1 VAL A 259      49.359  32.541  -5.929  1.00 61.47      AA2  C  
ANISOU 1690  CG1 VAL A 259     6014   8050   9290    762  -1116   -966  AA2  C  
ATOM   1691  CG2 VAL A 259      48.947  34.072  -7.865  1.00 54.20      AA2  C  
ANISOU 1691  CG2 VAL A 259     4994   7420   8180    781   -729   -701  AA2  C  
ATOM   1692  N   ASP A 260      50.461  34.615  -3.395  1.00 71.72      AA2  N  
ANISOU 1692  N   ASP A 260     7118   9099  11033    528  -1254   -941  AA2  N  
ATOM   1693  CA  ASP A 260      51.231  34.156  -2.210  1.00 57.38      AA2  C  
ANISOU 1693  CA  ASP A 260     5229   7258   9315    567  -1470  -1084  AA2  C  
ATOM   1694  C   ASP A 260      50.556  32.874  -1.727  1.00 65.44      AA2  C  
ANISOU 1694  C   ASP A 260     6462   8233  10171    687  -1634  -1091  AA2  C  
ATOM   1695  O   ASP A 260      49.442  32.967  -1.185  1.00 81.77      AA2  O  
ANISOU 1695  O   ASP A 260     8715  10226  12127    639  -1689  -1024  AA2  O  
ATOM   1696  CB  ASP A 260      51.299  35.223  -1.116  1.00 46.46      AA2  C  
ANISOU 1696  CB  ASP A 260     3791   5809   8052    436  -1543  -1136  AA2  C  
ATOM   1697  CG  ASP A 260      52.103  34.805   0.103  1.00 63.96      AA2  C  
ANISOU 1697  CG  ASP A 260     5901   8087  10312    506  -1787  -1297  AA2  C  
ATOM   1698  OD1 ASP A 260      52.158  33.594   0.388  1.00 95.80      AA2  O  
ANISOU 1698  OD1 ASP A 260    10015  12156  14229    683  -1923  -1296  AA2  O  
ATOM   1699  OD2 ASP A 260      52.678  35.696   0.754  1.00 87.26      AA2  O  
ANISOU 1699  OD2 ASP A 260     8682  11055  13418    394  -1831  -1429  AA2  O  
ATOM   1700  N   ALA A 261      51.203  31.727  -1.928  1.00 58.29      AA2  N  
ANISOU 1700  N   ALA A 261     5525   7352   9272    843  -1681  -1161  AA2  N  
ATOM   1701  CA  ALA A 261      50.572  30.437  -1.573  1.00 52.13      AA2  C  
ANISOU 1701  CA  ALA A 261     4957   6461   8387    954  -1779  -1155  AA2  C  
ATOM   1702  C   ALA A 261      51.291  29.809  -0.380  1.00 53.53      AA2  C  
ANISOU 1702  C   ALA A 261     5109   6620   8610   1116  -1960  -1177  AA2  C  
ATOM   1703  O   ALA A 261      52.520  29.647  -0.451  1.00 60.08      AA2  O  
ANISOU 1703  O   ALA A 261     5734   7549   9543   1232  -1983  -1253  AA2  O  
ATOM   1704  CB  ALA A 261      50.601  29.525  -2.770  1.00 72.20      AA2  C  
ANISOU 1704  CB  ALA A 261     7528   9007  10899   1034  -1664  -1219  AA2  C  
ATOM   1705  N   PHE A 262      50.544  29.473   0.672  1.00 56.31      AA2  N  
ANISOU 1705  N   PHE A 262     5646   6877   8871   1143  -2073  -1096  AA2  N  
ATOM   1706  CA  PHE A 262      51.147  28.784   1.839  1.00 62.65      AA2  C  
ANISOU 1706  CA  PHE A 262     6450   7693   9660   1358  -2237  -1068  AA2  C  
ATOM   1707  C   PHE A 262      50.571  27.368   1.930  1.00 68.58      AA2  C  
ANISOU 1707  C   PHE A 262     7439   8233  10385   1495  -2203   -969  AA2  C  
ATOM   1708  O   PHE A 262      49.356  27.221   2.150  1.00 70.32      AA2  O  
ANISOU 1708  O   PHE A 262     7865   8321  10534   1392  -2164   -880  AA2  O  
ATOM   1709  CB  PHE A 262      50.893  29.563   3.130  1.00 55.57      AA2  C  
ANISOU 1709  CB  PHE A 262     5561   6886   8667   1322  -2383  -1041  AA2  C  
ATOM   1710  CG  PHE A 262      51.606  29.006   4.334  1.00 65.31      AA2  C  
ANISOU 1710  CG  PHE A 262     6752   8233   9830   1577  -2569  -1013  AA2  C  
ATOM   1711  CD1 PHE A 262      51.024  28.015   5.107  1.00 62.02      AA2  C  
ANISOU 1711  CD1 PHE A 262     6567   7703   9293   1755  -2598   -834  AA2  C  
ATOM   1712  CD2 PHE A 262      52.864  29.463   4.687  1.00 65.44      AA2  C  
ANISOU 1712  CD2 PHE A 262     6478   8489   9896   1653  -2703  -1157  AA2  C  
ATOM   1713  CE1 PHE A 262      51.683  27.500   6.212  1.00 69.06      AA2  C  
ANISOU 1713  CE1 PHE A 262     7424   8737  10079   2047  -2757   -761  AA2  C  
ATOM   1714  CE2 PHE A 262      53.522  28.948   5.792  1.00 56.38      AA2  C  
ANISOU 1714  CE2 PHE A 262     5265   7519   8637   1930  -2896  -1131  AA2  C  
ATOM   1715  CZ  PHE A 262      52.930  27.968   6.552  1.00 64.33      AA2  C  
ANISOU 1715  CZ  PHE A 262     6527   8430   9486   2149  -2922   -914  AA2  C  
ATOM   1716  N   PRO A 263      51.400  26.316   1.766  1.00 64.98      AA2  N  
ANISOU 1716  N   PRO A 263     6953   7723  10012   1723  -2194   -984  AA2  N  
ATOM   1717  CA  PRO A 263      50.927  24.938   1.873  1.00 55.07      AA2  C  
ANISOU 1717  CA  PRO A 263     5931   6198   8793   1858  -2124   -894  AA2  C  
ATOM   1718  C   PRO A 263      50.794  24.502   3.339  1.00 56.75      AA2  C  
ANISOU 1718  C   PRO A 263     6273   6368   8922   2051  -2228   -688  AA2  C  
ATOM   1719  O   PRO A 263      51.686  24.787   4.110  1.00 62.07      AA2  O  
ANISOU 1719  O   PRO A 263     6793   7259   9531   2232  -2380   -664  AA2  O  
ATOM   1720  CB  PRO A 263      52.050  24.160   1.180  1.00 55.59      AA2  C  
ANISOU 1720  CB  PRO A 263     5884   6249   8989   2069  -2067   -991  AA2  C  
ATOM   1721  CG  PRO A 263      53.293  24.968   1.469  1.00 68.52      AA2  C  
ANISOU 1721  CG  PRO A 263     7217   8199  10620   2154  -2196  -1044  AA2  C  
ATOM   1722  CD  PRO A 263      52.828  26.408   1.457  1.00 62.30      AA2  C  
ANISOU 1722  CD  PRO A 263     6344   7562   9763   1862  -2227  -1089  AA2  C  
ATOM   1723  N   GLU A 264      49.711  23.796   3.678  1.00 64.66      AA2  N  
ANISOU 1723  N   GLU A 264     7532   7113   9922   2018  -2136   -548  AA2  N  
ATOM   1724  CA  GLU A 264      49.508  23.344   5.080  1.00 79.28      AA2  C  
ANISOU 1724  CA  GLU A 264     9529   8923  11669   2226  -2190   -296  AA2  C  
ATOM   1725  C   GLU A 264      48.375  22.319   5.176  1.00 97.39      AA2  C  
ANISOU 1725  C   GLU A 264    12103  10845  14057   2174  -2004   -143  AA2  C  
ATOM   1726  O   GLU A 264      47.279  22.612   4.673  1.00 99.82      AA2  O  
ANISOU 1726  O   GLU A 264    12473  11070  14384   1874  -1920   -218  AA2  O  
ATOM   1727  CB  GLU A 264      49.194  24.537   5.982  1.00 84.46      AA2  C  
ANISOU 1727  CB  GLU A 264    10127   9848  12115   2136  -2339   -267  AA2  C  
ATOM   1728  CG  GLU A 264      48.964  24.153   7.431  1.00100.98      AA2  C  
ANISOU 1728  CG  GLU A 264    12362  11972  14035   2372  -2395     -9  AA2  C  
ATOM   1729  CD  GLU A 264      48.922  25.327   8.393  1.00125.10      AA2  C  
ANISOU 1729  CD  GLU A 264    15322  15357  16852   2347  -2573    -43  AA2  C  
ATOM   1730  OE1 GLU A 264      49.125  26.469   7.936  1.00135.66      AA2  O  
ANISOU 1730  OE1 GLU A 264    16480  16858  18207   2133  -2645   -273  AA2  O  
ATOM   1731  OE2 GLU A 264      48.689  25.097   9.595  1.00138.21      AA2  O  
ANISOU 1731  OE2 GLU A 264    17095  17106  18313   2552  -2622    159  AA2  O  
ATOM   1732  N   ARG A 265      48.632  21.170   5.808  1.00111.44      AA2  N  
ANISOU 1732  N   ARG A 265    14029  12411  15902   2464  -1929     72  AA2  N  
ATOM   1733  CA  ARG A 265      47.568  20.151   6.037  1.00121.27      AA2  C  
ANISOU 1733  CA  ARG A 265    15543  13248  17286   2412  -1709    250  AA2  C  
ATOM   1734  C   ARG A 265      46.892  19.754   4.722  1.00119.80      AA2  C  
ANISOU 1734  C   ARG A 265    15395  12795  17329   2103  -1547     -3  AA2  C  
ATOM   1735  O   ARG A 265      45.647  19.754   4.684  1.00138.58      AA2  O  
ANISOU 1735  O   ARG A 265    17871  15040  19744   1832  -1445      3  AA2  O  
ATOM   1736  CB  ARG A 265      46.532  20.686   7.031  1.00124.53      AA2  C  
ANISOU 1736  CB  ARG A 265    16051  13752  17513   2304  -1722    445  AA2  C  
ATOM   1737  CG  ARG A 265      47.019  20.729   8.472  1.00117.79      AA2  C  
ANISOU 1737  CG  ARG A 265    15226  13109  16420   2660  -1833    734  AA2  C  
ATOM   1738  CD  ARG A 265      47.333  19.335   8.980  1.00123.22      AA2  C  
ANISOU 1738  CD  ARG A 265    16097  13490  17229   3009  -1667   1035  AA2  C  
ATOM   1739  NE  ARG A 265      46.192  18.441   8.841  1.00123.99      AA2  N  
ANISOU 1739  NE  ARG A 265    16429  13115  17568   2830  -1374   1164  AA2  N  
ATOM   1740  CZ  ARG A 265      46.202  17.153   9.163  1.00127.50      AA2  C  
ANISOU 1740  CZ  ARG A 265    17078  13151  18214   3055  -1138   1434  AA2  C  
ATOM   1741  NH1 ARG A 265      47.302  16.599   9.644  1.00114.54      AA2  N  
ANISOU 1741  NH1 ARG A 265    15447  11546  16528   3516  -1170   1631  AA2  N  
ATOM   1742  NH2 ARG A 265      45.114  16.422   9.000  1.00127.44      AA2  N  
ANISOU 1742  NH2 ARG A 265    17252  12697  18471   2822   -856   1506  AA2  N  
ATOM   1743  N   GLN A 266      47.674  19.430   3.691  1.00 90.38      AA2  N  
ANISOU 1743  N   GLN A 266    11575   9032  13735   2151  -1528   -233  AA2  N  
ATOM   1744  CA  GLN A 266      47.081  18.945   2.417  1.00 95.15      AA2  C  
ANISOU 1744  CA  GLN A 266    12212   9413  14529   1894  -1379   -519  AA2  C  
ATOM   1745  C   GLN A 266      46.112  19.995   1.866  1.00107.10      AA2  C  
ANISOU 1745  C   GLN A 266    13629  11164  15901   1533  -1440   -675  AA2  C  
ATOM   1746  O   GLN A 266      45.226  19.617   1.076  1.00110.63      AA2  O  
ANISOU 1746  O   GLN A 266    14116  11460  16457   1285  -1328   -871  AA2  O  
ATOM   1747  CB  GLN A 266      46.377  17.606   2.642  1.00 97.59      AA2  C  
ANISOU 1747  CB  GLN A 266    12762   9213  15105   1879  -1145   -430  AA2  C  
ATOM   1748  CG  GLN A 266      47.263  16.567   3.314  1.00124.77      AA2  C  
ANISOU 1748  CG  GLN A 266    16332  12387  18688   2289  -1050   -192  AA2  C  
ATOM   1749  CD  GLN A 266      48.546  16.324   2.557  1.00141.46      AA2  C  
ANISOU 1749  CD  GLN A 266    18323  14566  20860   2521  -1084   -382  AA2  C  
ATOM   1750  OE1 GLN A 266      49.578  15.995   3.139  1.00146.37      AA2  O  
ANISOU 1750  OE1 GLN A 266    18930  15219  21466   2915  -1119   -187  AA2  O  
ATOM   1751  NE2 GLN A 266      48.495  16.492   1.246  1.00141.59      AA2  N  
ANISOU 1751  NE2 GLN A 266    18233  14645  20921   2303  -1073   -761  AA2  N  
ATOM   1752  N   ARG A 267      46.275  21.257   2.267  1.00 91.03      AA2  N  
ANISOU 1752  N   ARG A 267    11461   9487  13638   1516  -1605   -605  AA2  N  
ATOM   1753  CA  ARG A 267      45.436  22.352   1.714  1.00 75.43      AA2  C  
ANISOU 1753  CA  ARG A 267     9389   7744  11526   1224  -1648   -723  AA2  C  
ATOM   1754  C   ARG A 267      46.345  23.560   1.473  1.00 66.34      AA2  C  
ANISOU 1754  C   ARG A 267     8030   6940  10238   1270  -1783   -784  AA2  C  
ATOM   1755  O   ARG A 267      47.331  23.710   2.214  1.00 66.90      AA2  O  
ANISOU 1755  O   ARG A 267     8038   7106  10276   1486  -1885   -686  AA2  O  
ATOM   1756  CB  ARG A 267      44.276  22.685   2.656  1.00 78.16      AA2  C  
ANISOU 1756  CB  ARG A 267     9835   8078  11782   1099  -1643   -531  AA2  C  
ATOM   1757  CG  ARG A 267      44.651  23.569   3.835  1.00 85.07      AA2  C  
ANISOU 1757  CG  ARG A 267    10679   9177  12468   1239  -1785   -341  AA2  C  
ATOM   1758  CD  ARG A 267      43.447  23.963   4.669  1.00 95.87      AA2  C  
ANISOU 1758  CD  ARG A 267    12140  10564  13722   1118  -1761   -177  AA2  C  
ATOM   1759  NE  ARG A 267      42.740  22.815   5.218  1.00118.10      AA2  N  
ANISOU 1759  NE  ARG A 267    15142  13071  16658   1132  -1603      0  AA2  N  
ATOM   1760  CZ  ARG A 267      41.695  22.227   4.646  1.00127.24      AA2  C  
ANISOU 1760  CZ  ARG A 267    16351  14019  17974    896  -1449    -75  AA2  C  
ATOM   1761  NH1 ARG A 267      41.222  22.684   3.499  1.00128.47      AA2  N  
ANISOU 1761  NH1 ARG A 267    16381  14299  18133    661  -1462   -327  AA2  N  
ATOM   1762  NH2 ARG A 267      41.122  21.188   5.226  1.00128.58      AA2  N  
ANISOU 1762  NH2 ARG A 267    16683  13871  18300    901  -1273    103  AA2  N  
ATOM   1763  N   VAL A 268      46.035  24.371   0.462  1.00 56.68      AA2  N  
ANISOU 1763  N   VAL A 268     6689   5904   8943   1083  -1772   -937  AA2  N  
ATOM   1764  CA  VAL A 268      46.918  25.523   0.118  1.00 54.09      AA2  C  
ANISOU 1764  CA  VAL A 268     6157   5855   8540   1104  -1841   -985  AA2  C  
ATOM   1765  C   VAL A 268      46.148  26.825   0.340  1.00 49.54      AA2  C  
ANISOU 1765  C   VAL A 268     5549   5444   7832    931  -1873   -917  AA2  C  
ATOM   1766  O   VAL A 268      45.164  27.056  -0.383  1.00 51.84      AA2  O  
ANISOU 1766  O   VAL A 268     5857   5777   8064    767  -1803   -963  AA2  O  
ATOM   1767  CB  VAL A 268      47.443  25.424  -1.326  1.00 55.43      AA2  C  
ANISOU 1767  CB  VAL A 268     6207   6114   8741   1099  -1755  -1183  AA2  C  
ATOM   1768  CG1 VAL A 268      48.424  26.542  -1.639  1.00 53.63      AA2  C  
ANISOU 1768  CG1 VAL A 268     5760   6134   8482   1123  -1778  -1195  AA2  C  
ATOM   1769  CG2 VAL A 268      48.075  24.069  -1.600  1.00 59.58      AA2  C  
ANISOU 1769  CG2 VAL A 268     6787   6440   9410   1275  -1696  -1281  AA2  C  
ATOM   1770  N   LEU A 269      46.579  27.637   1.307  1.00 46.68      AA2  N  
ANISOU 1770  N   LEU A 269     5131   5184   7422    981  -1978   -830  AA2  N  
ATOM   1771  CA  LEU A 269      45.941  28.957   1.547  1.00 56.29      AA2  C  
ANISOU 1771  CA  LEU A 269     6318   6526   8543    834  -1988   -787  AA2  C  
ATOM   1772  C   LEU A 269      46.601  29.956   0.595  1.00 50.43      AA2  C  
ANISOU 1772  C   LEU A 269     5387   5932   7840    773  -1931   -876  AA2  C  
ATOM   1773  O   LEU A 269      47.835  30.073   0.646  1.00 69.75      AA2  O  
ANISOU 1773  O   LEU A 269     7686   8442  10375    863  -1972   -942  AA2  O  
ATOM   1774  CB  LEU A 269      46.129  29.319   3.022  1.00 52.50      AA2  C  
ANISOU 1774  CB  LEU A 269     5864   6085   7999    918  -2116   -705  AA2  C  
ATOM   1775  CG  LEU A 269      45.726  28.215   3.998  1.00 63.40      AA2  C  
ANISOU 1775  CG  LEU A 269     7427   7332   9331   1042  -2144   -562  AA2  C  
ATOM   1776  CD1 LEU A 269      46.938  27.441   4.493  1.00 74.14      AA2  C  
ANISOU 1776  CD1 LEU A 269     8755   8673  10740   1292  -2221   -545  AA2  C  
ATOM   1777  CD2 LEU A 269      44.927  28.769   5.165  1.00 99.48      AA2  C  
ANISOU 1777  CD2 LEU A 269    12076  11974  13750   1037  -2204   -457  AA2  C  
ATOM   1778  N   VAL A 270      45.818  30.639  -0.244  1.00 42.73      AA2  N  
ANISOU 1778  N   VAL A 270     4405   5027   6805    643  -1826   -860  AA2  N  
ATOM   1779  CA  VAL A 270      46.434  31.497  -1.298  1.00 54.85      AA2  C  
ANISOU 1779  CA  VAL A 270     5774   6691   8377    612  -1714   -893  AA2  C  
ATOM   1780  C   VAL A 270      45.883  32.921  -1.257  1.00 63.74      AA2  C  
ANISOU 1780  C   VAL A 270     6879   7864   9476    508  -1641   -797  AA2  C  
ATOM   1781  O   VAL A 270      44.734  33.100  -0.818  1.00 57.45      AA2  O  
ANISOU 1781  O   VAL A 270     6203   7043   8582    458  -1657   -721  AA2  O  
ATOM   1782  CB  VAL A 270      46.205  30.878  -2.689  1.00 49.93      AA2  C  
ANISOU 1782  CB  VAL A 270     5141   6145   7687    626  -1609   -959  AA2  C  
ATOM   1783  CG1 VAL A 270      46.974  31.616  -3.771  1.00 47.88      AA2  C  
ANISOU 1783  CG1 VAL A 270     4712   6039   7444    644  -1467   -959  AA2  C  
ATOM   1784  CG2 VAL A 270      46.541  29.396  -2.705  1.00 71.46      AA2  C  
ANISOU 1784  CG2 VAL A 270     7929   8758  10464    722  -1656  -1075  AA2  C  
ATOM   1785  N   SER A 271      46.687  33.889  -1.702  1.00 66.64      AA2  N  
ANISOU 1785  N   SER A 271     7092   8279   9949    481  -1538   -794  AA2  N  
ATOM   1786  CA  SER A 271      46.224  35.294  -1.800  1.00 45.56      AA2  C  
ANISOU 1786  CA  SER A 271     4408   5600   7302    397  -1410   -685  AA2  C  
ATOM   1787  C   SER A 271      46.427  35.752  -3.244  1.00 45.11      AA2  C  
ANISOU 1787  C   SER A 271     4252   5653   7234    417  -1194   -596  AA2  C  
ATOM   1788  O   SER A 271      47.562  35.646  -3.736  1.00 64.00      AA2  O  
ANISOU 1788  O   SER A 271     6496   8084   9737    441  -1132   -652  AA2  O  
ATOM   1789  CB  SER A 271      46.968  36.178  -0.845  1.00 46.73      AA2  C  
ANISOU 1789  CB  SER A 271     4469   5656   7631    329  -1448   -757  AA2  C  
ATOM   1790  OG  SER A 271      48.335  36.274  -1.211  1.00 78.83      AA2  O  
ANISOU 1790  OG  SER A 271     8328   9751  11873    323  -1401   -845  AA2  O  
ATOM   1791  N   PHE A 272      45.362  36.213  -3.902  1.00 50.76      AA2  N  
ANISOU 1791  N   PHE A 272     5034   6453   7799    433  -1080   -450  AA2  N  
ATOM   1792  CA  PHE A 272      45.489  36.741  -5.284  1.00 52.54      AA2  C  
ANISOU 1792  CA  PHE A 272     5172   6832   7961    501   -854   -312  AA2  C  
ATOM   1793  C   PHE A 272      45.413  38.268  -5.234  1.00 52.21      AA2  C  
ANISOU 1793  C   PHE A 272     5110   6677   8051    467   -653   -124  AA2  C  
ATOM   1794  O   PHE A 272      44.306  38.811  -5.082  1.00 53.42      AA2  O  
ANISOU 1794  O   PHE A 272     5364   6829   8106    490   -624      4  AA2  O  
ATOM   1795  CB  PHE A 272      44.418  36.141  -6.197  1.00 49.36      AA2  C  
ANISOU 1795  CB  PHE A 272     4826   6665   7264    590   -861   -284  AA2  C  
ATOM   1796  CG  PHE A 272      44.590  34.674  -6.496  1.00 49.38      AA2  C  
ANISOU 1796  CG  PHE A 272     4835   6746   7180    616   -994   -497  AA2  C  
ATOM   1797  CD1 PHE A 272      44.016  33.711  -5.682  1.00 48.39      AA2  C  
ANISOU 1797  CD1 PHE A 272     4820   6515   7052    557  -1182   -629  AA2  C  
ATOM   1798  CD2 PHE A 272      45.321  34.255  -7.595  1.00 55.59      AA2  C  
ANISOU 1798  CD2 PHE A 272     5524   7695   7903    709   -901   -562  AA2  C  
ATOM   1799  CE1 PHE A 272      44.173  32.363  -5.960  1.00 53.46      AA2  C  
ANISOU 1799  CE1 PHE A 272     5483   7162   7668    578  -1266   -826  AA2  C  
ATOM   1800  CE2 PHE A 272      45.477  32.907  -7.872  1.00 54.89      AA2  C  
ANISOU 1800  CE2 PHE A 272     5453   7642   7760    741  -1004   -789  AA2  C  
ATOM   1801  CZ  PHE A 272      44.903  31.964  -7.054  1.00 65.61      AA2  C  
ANISOU 1801  CZ  PHE A 272     6931   8844   9155    670  -1182   -924  AA2  C  
ATOM   1802  N   ALA A 273      46.562  38.933  -5.363  1.00 55.88      AA2  N  
ANISOU 1802  N   ALA A 273     5436   7034   8763    411   -505   -116  AA2  N  
ATOM   1803  CA  ALA A 273      46.603  40.412  -5.313  1.00 55.99      AA2  C  
ANISOU 1803  CA  ALA A 273     5427   6863   8984    353   -264     48  AA2  C  
ATOM   1804  C   ALA A 273      46.379  40.971  -6.717  1.00 59.10      AA2  C  
ANISOU 1804  C   ALA A 273     5795   7401   9258    494     35    341  AA2  C  
ATOM   1805  O   ALA A 273      47.351  41.049  -7.486  1.00 70.09      AA2  O  
ANISOU 1805  O   ALA A 273     7045   8855  10732    513    207    389  AA2  O  
ATOM   1806  CB  ALA A 273      47.920  40.866  -4.744  1.00 57.46      AA2  C  
ANISOU 1806  CB  ALA A 273     5448   6859   9525    196   -229   -103  AA2  C  
ATOM   1807  N   LEU A 274      45.138  41.342  -7.029  1.00 65.48      AA2  N  
ANISOU 1807  N   LEU A 274     6724   8296   9859    615     97    541  AA2  N  
ATOM   1808  CA  LEU A 274      44.810  41.871  -8.378  1.00 80.19      AA2  C  
ANISOU 1808  CA  LEU A 274     8567  10365  11538    813    375    859  AA2  C  
ATOM   1809  C   LEU A 274      45.640  43.134  -8.618  1.00 83.68      AA2  C  
ANISOU 1809  C   LEU A 274     8933  10548  12315    770    735   1067  AA2  C  
ATOM   1810  O   LEU A 274      45.544  44.064  -7.798  1.00 92.59      AA2  O  
ANISOU 1810  O   LEU A 274    10109  11339  13730    651    807   1071  AA2  O  
ATOM   1811  CB  LEU A 274      43.310  42.171  -8.447  1.00 81.92      AA2  C  
ANISOU 1811  CB  LEU A 274     8907  10721  11499    961    355   1030  AA2  C  
ATOM   1812  CG  LEU A 274      42.378  40.976  -8.248  1.00 86.01      AA2  C  
ANISOU 1812  CG  LEU A 274     9477  11469  11734    963     27    819  AA2  C  
ATOM   1813  CD1 LEU A 274      43.002  39.694  -8.779  1.00 82.01      AA2  C  
ANISOU 1813  CD1 LEU A 274     8893  11187  11079    965   -105    608  AA2  C  
ATOM   1814  CD2 LEU A 274      41.982  40.821  -6.788  1.00 93.42      AA2  C  
ANISOU 1814  CD2 LEU A 274    10503  12149  12842    788   -191    614  AA2  C  
ATOM   1815  N   LEU A 275      46.428  43.149  -9.698  1.00 87.69      AA2  N  
ANISOU 1815  N   LEU A 275     9319  11198  12799    858    969   1219  AA2  N  
ATOM   1816  CA  LEU A 275      47.322  44.299 -10.001  1.00 97.81      AA2  C  
ANISOU 1816  CA  LEU A 275    10503  12209  14451    792   1366   1434  AA2  C  
ATOM   1817  C   LEU A 275      46.718  45.130 -11.136  1.00117.02      AA2  C  
ANISOU 1817  C   LEU A 275    12992  14775  16695   1064   1730   1908  AA2  C  
ATOM   1818  O   LEU A 275      46.239  44.527 -12.114  1.00131.03      AA2  O  
ANISOU 1818  O   LEU A 275    14777  16991  18019   1308   1688   2015  AA2  O  
ATOM   1819  CB  LEU A 275      48.687  43.746 -10.418  1.00 93.33      AA2  C  
ANISOU 1819  CB  LEU A 275     9730  11698  14033    695   1407   1286  AA2  C  
ATOM   1820  CG  LEU A 275      49.361  42.816  -9.411  1.00 99.60      AA2  C  
ANISOU 1820  CG  LEU A 275    10486  12936  14423    878   1284   1223  AA2  C  
ATOM   1821  CD1 LEU A 275      50.674  42.284  -9.962  1.00111.61      AA2  C  
ANISOU 1821  CD1 LEU A 275    11968  14714  15725   1126   1653   1603  AA2  C  
ATOM   1822  CD2 LEU A 275      49.591  43.531  -8.089  1.00 90.70      AA2  C  
ANISOU 1822  CD2 LEU A 275     9192  11811  13459    742   1125    901  AA2  C  
ATOM   1823  N   PRO A 276      46.730  46.480 -11.063  1.00119.62      AA2  N  
ANISOU 1823  N   PRO A 276    13357  14747  17346   1048   2091   2190  AA2  N  
ATOM   1824  CA  PRO A 276      46.099  47.303 -12.097  1.00121.11      AA2  C  
ANISOU 1824  CA  PRO A 276    13621  15046  17351   1360   2460   2702  AA2  C  
ATOM   1825  C   PRO A 276      46.572  46.923 -13.506  1.00130.13      AA2  C  
ANISOU 1825  C   PRO A 276    14655  16606  18184   1588   2655   2934  AA2  C  
ATOM   1826  O   PRO A 276      45.741  46.847 -14.391  1.00145.10      AA2  O  
ANISOU 1826  O   PRO A 276    16608  18907  19617   1921   2697   3200  AA2  O  
ATOM   1827  CB  PRO A 276      46.584  48.717 -11.754  1.00116.52      AA2  C  
ANISOU 1827  CB  PRO A 276    13046  13891  17335   1217   2877   2899  AA2  C  
ATOM   1828  CG  PRO A 276      46.812  48.672 -10.260  1.00115.84      AA2  C  
ANISOU 1828  CG  PRO A 276    12961  13445  17608    867   2592   2430  AA2  C  
ATOM   1829  CD  PRO A 276      47.336  47.276  -9.995  1.00119.59      AA2  C  
ANISOU 1829  CD  PRO A 276    13323  14220  17898    746   2169   2020  AA2  C  
ATOM   1830  N   LYS A 277      47.877  46.699 -13.678  1.00121.45      AA2  N  
ANISOU 1830  N   LYS A 277    13385  15437  17323   1421   2766   2818  AA2  N  
ATOM   1831  CA  LYS A 277      48.426  46.354 -15.010  1.00118.37      AA2  C  
ANISOU 1831  CA  LYS A 277    12881  15447  16647   1643   2987   3030  AA2  C  
ATOM   1832  C   LYS A 277      47.981  47.400 -16.038  1.00114.47      AA2  C  
ANISOU 1832  C   LYS A 277    12456  15031  16007   1974   3464   3642  AA2  C  
ATOM   1833  O   LYS A 277      48.625  48.466 -16.080  1.00121.33      AA2  O  
ANISOU 1833  O   LYS A 277    13282  15489  17328   1883   3913   3928  AA2  O  
ATOM   1834  CB  LYS A 277      47.975  44.971 -15.409  1.00114.77      AA2  C  
ANISOU 1834  CB  LYS A 277    12432  15530  15647   1793   2594   2761  AA2  C  
TER    1835      LYS A 277                                                      
HETATM 1836  O1  SO4 B   1      38.914  23.345   4.742  1.00135.68           O  
ANISOU 1836  O1  SO4 B   1    17353  15301  18900    402  -1360    -48       O  
HETATM 1837  O2  SO4 B   1      38.429  25.631   4.948  1.00127.47           O  
ANISOU 1837  O2  SO4 B   1    16155  14784  17494    354  -1533    -42       O  
HETATM 1838  O3  SO4 B   1      37.160  24.052   6.132  1.00143.14           O  
ANISOU 1838  O3  SO4 B   1    18340  16387  19661    289  -1266    257       O  
HETATM 1839  O4  SO4 B   1      39.386  24.466   6.748  1.00129.35           O  
ANISOU 1839  O4  SO4 B   1    16631  14771  17745    722  -1499    304       O  
HETATM 1840  S   SO4 B   1      38.472  24.374   5.643  1.00133.28           S  
ANISOU 1840  S   SO4 B   1    17043  15227  18369    438  -1419    119       S  
HETATM 1841 MN    MN C   1      20.918  28.655  14.768  1.00200.66          Mn  
ANISOU 1841 MN    MN C   1    24647  25829  25766   -250    821   2398      Mn  
END
