# Supplementary material for: The Deinococcus protease PprI senses DNA damage by directly interacting with single-stranded DNA
Source: Nat Commun. 2024 Feb 29;15:1892. doi: 10.1038/s41467-024-46208-9 (PMC10904395; doi:10.1038/s41467-024-46208-9)
Supplement: Supplementary file 4 — Supplementary Dataset 1 [file 41467_2024_46208_MOESM4_ESM.zip › coordinates_maps_validation_revised/PprI-ssDNA_8SLN_revised.pdb]

REMARK   3                                                                      
REMARK   3 REFINEMENT.                                                          
REMARK   3   PROGRAM     : PHENIX (1.20.1_4487: ???)                            
REMARK   3   AUTHORS     : Adams,Afonine,Bunkoczi,Burnley,Chen,Dar,Davis,       
REMARK   3               : Draizen,Echols,Gildea,Gros,Grosse-Kunstleve,Headd,   
REMARK   3               : Hintze,Hung,Ioerger,Liebschner,McCoy,McKee,Moriarty, 
REMARK   3               : Oeffner,Poon,Read,Richardson,Richardson,Sacchettini, 
REMARK   3               : Sauter,Sobolev,Storoni,Terwilliger,Williams,Zwart    
REMARK   3                                                                      
REMARK   3  X-RAY DATA.                                                         
REMARK   3                                                                      
REMARK   3  REFINEMENT TARGET : ML                                              
REMARK   3                                                                      
REMARK   3  DATA USED IN REFINEMENT.                                            
REMARK   3   RESOLUTION RANGE HIGH (ANGSTROMS) : 2.20                           
REMARK   3   RESOLUTION RANGE LOW  (ANGSTROMS) : 26.54                          
REMARK   3   MIN(FOBS/SIGMA_FOBS)              : 1.35                           
REMARK   3   COMPLETENESS FOR RANGE        (%) : 99.21                          
REMARK   3   NUMBER OF REFLECTIONS             : 19049                          
REMARK   3   NUMBER OF REFLECTIONS (NON-ANOMALOUS) : 19049                      
REMARK   3                                                                      
REMARK   3  FIT TO DATA USED IN REFINEMENT.                                     
REMARK   3   R VALUE     (WORKING + TEST SET) : 0.2339                          
REMARK   3   R VALUE            (WORKING SET) : 0.2325                          
REMARK   3   FREE R VALUE                     : 0.2646                          
REMARK   3   FREE R VALUE TEST SET SIZE   (%) : 4.86                            
REMARK   3   FREE R VALUE TEST SET COUNT      : 926                             
REMARK   3                                                                      
REMARK   3  FIT TO DATA USED IN REFINEMENT (IN BINS).                           
REMARK   3   BIN  RESOLUTION RANGE  COMPL.    NWORK NFREE   RWORK  RFREE  CCWOR 
REMARK   3     1   26.54 -    4.20    1.00     2723   133  0.1777 0.2139   0.93 
REMARK   3     2    4.20 -    3.34    1.00     2631   121  0.2291 0.2560   0.89 
REMARK   3     3    3.34 -    2.92    1.00     2600   130  0.2942 0.2964   0.85 
REMARK   3     4    2.92 -    2.65    0.99     2576   128  0.3308 0.3177   0.84 
REMARK   3     5    2.65 -    2.46    0.99     2540   140  0.3093 0.3755   0.84 
REMARK   3     6    2.46 -    2.32    0.99     2533   132  0.3031 0.3614   0.87 
REMARK   3     7    2.32 -    2.20    0.99     2520   142  0.3359 0.4092   0.85 
REMARK   3                                                                      
REMARK   3  BULK SOLVENT MODELLING.                                             
REMARK   3   METHOD USED        : FLAT BULK SOLVENT MODEL                       
REMARK   3   SOLVENT RADIUS     : 1.11                                          
REMARK   3   SHRINKAGE RADIUS   : 0.90                                          
REMARK   3   GRID STEP FACTOR   : 4.00                                          
REMARK   3                                                                      
REMARK   3  ERROR ESTIMATES.                                                    
REMARK   3   COORDINATE ERROR (MAXIMUM-LIKELIHOOD BASED)     : 0.30             
REMARK   3   PHASE ERROR (DEGREES, MAXIMUM-LIKELIHOOD BASED) : 39.96            
REMARK   3                                                                      
REMARK   3  STRUCTURE FACTORS CALCULATION ALGORITHM : FFT                       
REMARK   3  B VALUES.                                                           
REMARK   3   FROM WILSON PLOT           (A**2) : 56.99                          
REMARK   3                                                                      
REMARK   3  GEOMETRY RESTRAINTS LIBRARY: GEOSTD + MONOMER LIBRARY + CDL V1.2    
REMARK   3  DEVIATIONS FROM IDEAL VALUES - RMSD. RMSZ FOR BONDS AND ANGLES.     
REMARK   3    BOND      :  0.004   0.044   2087  Z= 0.160                       
REMARK   3    ANGLE     :  0.644   5.630   2881  Z= 0.334                       
REMARK   3    CHIRALITY :  0.056   0.219    338                                 
REMARK   3    PLANARITY :  0.006   0.033    339                                 
REMARK   3    DIHEDRAL  : 23.279 179.069    782                                 
REMARK   3    MIN NONBONDED DISTANCE : 1.975                                    
REMARK   3                                                                      
REMARK   3  MOLPROBITY STATISTICS.                                              
REMARK   3    ALL-ATOM CLASHSCORE : 3.79                                        
REMARK   3    RAMACHANDRAN PLOT:                                                
REMARK   3      OUTLIERS :  0.00 %                                              
REMARK   3      ALLOWED  :  2.54 %                                              
REMARK   3      FAVORED  : 97.46 %                                              
REMARK   3    ROTAMER OUTLIERS :  3.21 %                                        
REMARK   3    CBETA DEVIATIONS :  0.00 %                                        
REMARK   3    PEPTIDE PLANE:                                                    
REMARK   3      CIS-PROLINE     : 0.00 %                                        
REMARK   3      CIS-GENERAL     : 0.00 %                                        
REMARK   3      TWISTED PROLINE : 0.00 %                                        
REMARK   3      TWISTED GENERAL : 0.00 %                                        
REMARK   3                                                                      
REMARK   3  RAMA-Z (RAMACHANDRAN PLOT Z-SCORE):                                 
REMARK   3  INTERPRETATION: BAD |RAMA-Z| > 3; SUSPICIOUS 2 < |RAMA-Z| < 3; GOOD 
REMARK   3  SCORES FOR WHOLE/HELIX/SHEET/LOOP ARE SCALED INDEPENDENTLY;         
REMARK   3  THEREFORE, THE VALUES ARE NOT RELATED IN A SIMPLE MANNER.           
REMARK   3    WHOLE: -0.37 (0.49), RESIDUES: 236                                
REMARK   3    HELIX: -0.13 (0.43), RESIDUES: 112                                
REMARK   3    SHEET:  0.37 (0.78), RESIDUES: 45                                 
REMARK   3    LOOP : -0.52 (0.63), RESIDUES: 79                                 
REMARK   3                                                                      
REMARK   3                  min    max   mean <Bi,j>   iso aniso                
REMARK   3     Overall:   43.28 185.92  81.47   3.74  2031  2031                
REMARK   3     Protein:   43.28 149.62  76.49   3.68  1806  1806                
REMARK   3     RNA/DNA:   60.53 185.92 121.72   4.18   224   224                
REMARK   3     Other:     59.49  59.49  59.49    N/A     1     1                
REMARK   3     Chain  A:  43.28 149.62  76.49    N/A  1806  1806                
REMARK   3     Chain  B:  59.49  59.49  59.49    N/A     1     1                
REMARK   3     Chain  D:  60.53 185.92 121.72    N/A   224   224                
REMARK   3     Histogram:                                                       
REMARK   3         Values      Number of atoms                                  
REMARK   3      43.28 - 57.54       344                                         
REMARK   3      57.54 - 71.81       601                                         
REMARK   3      71.81 - 86.07       339                                         
REMARK   3      86.07 - 100.34      314                                         
REMARK   3     100.34 - 114.60      190                                         
REMARK   3     114.60 - 128.86      135                                         
REMARK   3     128.86 - 143.13       56                                         
REMARK   3     143.13 - 157.39       28                                         
REMARK   3     157.39 - 171.65        6                                         
REMARK   3     171.65 - 185.92       18                                         
REMARK   3                                                                      
REMARK   3                                                                      
REMARK   3  TLS DETAILS.                                                        
REMARK   3   NUMBER OF TLS GROUPS: 1                                            
REMARK   3   ORIGIN: CENTER OF MASS                                             
REMARK   3   TLS GROUP : 1                                                      
REMARK   3    SELECTION: not water                                              
REMARK   3    ORIGIN FOR THE GROUP (A):   5.2248 -33.7972  -8.1732              
REMARK   3    T TENSOR                                                          
REMARK   3      T11:   0.4049 T22:   0.6222                                     
REMARK   3      T33:   0.4520 T12:   0.0441                                     
REMARK   3      T13:  -0.0541 T23:  -0.0407                                     
REMARK   3    L TENSOR                                                          
REMARK   3      L11:   2.2526 L22:   1.5859                                     
REMARK   3      L33:   7.4042 L12:   1.2337                                     
REMARK   3      L13:  -3.0175 L23:  -2.2286                                     
REMARK   3    S TENSOR                                                          
REMARK   3      S11:   0.1179 S12:  -0.3999 S13:   0.2145                       
REMARK   3      S21:   0.3383 S22:  -0.0257 S23:  -0.0960                       
REMARK   3      S31:  -0.5295 S32:   0.4179 S33:  -0.0987                       
REMARK   3                                                                      
CRYST1   84.990   84.990   88.550  90.00  90.00 120.00 P 31 2 1                 
SCALE1      0.011766  0.006793  0.000000        0.00000                         
SCALE2      0.000000  0.013586  0.000000        0.00000                         
SCALE3      0.000000  0.000000  0.011293        0.00000                         
ATOM      1  N   LEU A  22       1.666 -14.131  -9.692  1.00108.43           N  
ANISOU    1  N   LEU A  22    19287   9344  12568   1181   4307   -727       N  
ATOM      2  CA  LEU A  22       2.224 -15.377 -10.205  1.00103.13           C  
ANISOU    2  CA  LEU A  22    17838   9303  12045    959   3669   -733       C  
ATOM      3  C   LEU A  22       1.182 -16.487 -10.208  1.00102.68           C  
ANISOU    3  C   LEU A  22    17131   9719  12164   1433   3423   -466       C  
ATOM      4  O   LEU A  22       1.043 -17.217 -11.190  1.00103.93           O  
ANISOU    4  O   LEU A  22    16714  10271  12504   1597   3113   -257       O  
ATOM      5  CB  LEU A  22       3.435 -15.803  -9.379  1.00100.83           C  
ANISOU    5  CB  LEU A  22    17535   9202  11574    230   3347  -1123       C  
ATOM      6  CG  LEU A  22       3.971 -17.211  -9.642  1.00 92.72           C  
ANISOU    6  CG  LEU A  22    15730   8822  10676     56   2735  -1120       C  
ATOM      7  CD1 LEU A  22       4.372 -17.388 -11.101  1.00 88.95           C  
ANISOU    7  CD1 LEU A  22    14902   8513  10380    104   2537   -961       C  
ATOM      8  CD2 LEU A  22       5.145 -17.487  -8.727  1.00 91.85           C  
ANISOU    8  CD2 LEU A  22    15648   8907  10344   -617   2491  -1450       C  
ATOM      9  N   ALA A  23       0.470 -16.621  -9.092  1.00103.13           N  
ANISOU    9  N   ALA A  23    17305   9741  12139   1605   3570   -488       N  
ATOM     10  CA  ALA A  23      -0.681 -17.519  -9.045  1.00102.92           C  
ANISOU   10  CA  ALA A  23    16739  10121  12246   2082   3429   -205       C  
ATOM     11  C   ALA A  23      -1.669 -17.299 -10.186  1.00100.07           C  
ANISOU   11  C   ALA A  23    16131   9852  12038   2686   3587    244       C  
ATOM     12  O   ALA A  23      -2.202 -18.298 -10.699  1.00 98.16           O  
ANISOU   12  O   ALA A  23    15244  10129  11922   2865   3260    463       O  
ATOM     13  CB  ALA A  23      -1.364 -17.432  -7.672  1.00108.14           C  
ANISOU   13  CB  ALA A  23    17676  10641  12772   2221   3680   -275       C  
ATOM     14  N   PRO A  24      -1.973 -16.066 -10.617  1.00102.10           N  
ANISOU   14  N   PRO A  24    16866   9659  12269   3009   4084    418       N  
ATOM     15  CA  PRO A  24      -2.772 -15.909 -11.845  1.00104.17           C  
ANISOU   15  CA  PRO A  24    16805  10110  12664   3547   4172    884       C  
ATOM     16  C   PRO A  24      -2.152 -16.592 -13.051  1.00101.59           C  
ANISOU   16  C   PRO A  24    15962  10173  12466   3290   3700    907       C  
ATOM     17  O   PRO A  24      -2.850 -17.297 -13.790  1.00105.66           O  
ANISOU   17  O   PRO A  24    15879  11189  13078   3555   3474   1218       O  
ATOM     18  CB  PRO A  24      -2.858 -14.383 -12.015  1.00111.56           C  
ANISOU   18  CB  PRO A  24    18480  10388  13520   3827   4812    989       C  
ATOM     19  CG  PRO A  24      -1.791 -13.823 -11.120  1.00112.15           C  
ANISOU   19  CG  PRO A  24    19245   9946  13419   3235   4953    494       C  
ATOM     20  CD  PRO A  24      -1.737 -14.764  -9.970  1.00107.23           C  
ANISOU   20  CD  PRO A  24    18389   9613  12740   2947   4638    241       C  
ATOM     21  N   ALA A  25      -0.848 -16.401 -13.266  1.00 98.15           N  
ANISOU   21  N   ALA A  25    15748   9540  12004   2751   3557    585       N  
ATOM     22  CA  ALA A  25      -0.176 -17.078 -14.370  1.00 91.86           C  
ANISOU   22  CA  ALA A  25    14484   9098  11322   2494   3126    585       C  
ATOM     23  C   ALA A  25      -0.236 -18.591 -14.208  1.00 86.82           C  
ANISOU   23  C   ALA A  25    13211   9029  10749   2344   2625    540       C  
ATOM     24  O   ALA A  25      -0.417 -19.321 -15.190  1.00 82.83           O  
ANISOU   24  O   ALA A  25    12204   8925  10343   2404   2348    723       O  
ATOM     25  CB  ALA A  25       1.270 -16.596 -14.483  1.00 89.70           C  
ANISOU   25  CB  ALA A  25    14565   8537  10981   1923   3082    244       C  
ATOM     26  N   LYS A  26      -0.095 -19.084 -12.974  1.00 88.31           N  
ANISOU   26  N   LYS A  26    13445   9249  10862   2134   2525    299       N  
ATOM     27  CA  LYS A  26      -0.208 -20.521 -12.741  1.00 88.12           C  
ANISOU   27  CA  LYS A  26    12878   9718  10887   2026   2105    273       C  
ATOM     28  C   LYS A  26      -1.600 -21.027 -13.092  1.00 93.57           C  
ANISOU   28  C   LYS A  26    13158  10760  11633   2488   2105    639       C  
ATOM     29  O   LYS A  26      -1.749 -22.112 -13.667  1.00 91.27           O  
ANISOU   29  O   LYS A  26    12372  10903  11403   2425   1773    727       O  
ATOM     30  CB  LYS A  26       0.124 -20.849 -11.287  1.00 88.26           C  
ANISOU   30  CB  LYS A  26    13056   9689  10791   1762   2048    -15       C  
ATOM     31  CG  LYS A  26       1.600 -20.820 -10.958  1.00 87.64           C  
ANISOU   31  CG  LYS A  26    13149   9524  10628   1195   1878   -359       C  
ATOM     32  CD  LYS A  26       1.810 -21.028  -9.472  1.00 87.15           C  
ANISOU   32  CD  LYS A  26    13260   9442  10408    957   1861   -600       C  
ATOM     33  CE  LYS A  26       3.130 -21.725  -9.207  1.00 84.40           C  
ANISOU   33  CE  LYS A  26    12716   9352   9999    446   1496   -831       C  
ATOM     34  NZ  LYS A  26       3.277 -22.119  -7.779  1.00 85.01           N  
ANISOU   34  NZ  LYS A  26    12855   9527   9916    234   1424  -1014       N  
ATOM     35  N   ALA A  27      -2.634 -20.256 -12.749  1.00105.06           N  
ANISOU   35  N   ALA A  27    14824  12051  13044   2941   2497    868       N  
ATOM     36  CA  ALA A  27      -3.995 -20.649 -13.096  1.00100.30           C  
ANISOU   36  CA  ALA A  27    13790  11862  12458   3387   2517   1272       C  
ATOM     37  C   ALA A  27      -4.184 -20.678 -14.608  1.00 97.16           C  
ANISOU   37  C   ALA A  27    13050  11744  12123   3508   2414   1569       C  
ATOM     38  O   ALA A  27      -4.733 -21.639 -15.159  1.00 95.70           O  
ANISOU   38  O   ALA A  27    12331  12087  11943   3505   2135   1751       O  
ATOM     39  CB  ALA A  27      -4.994 -19.697 -12.439  1.00103.66           C  
ANISOU   39  CB  ALA A  27    14533  12042  12810   3902   3020   1496       C  
ATOM     40  N   ARG A  28      -3.717 -19.633 -15.298  1.00 97.19           N  
ANISOU   40  N   ARG A  28    13379  11399  12149   3574   2642   1613       N  
ATOM     41  CA  ARG A  28      -3.870 -19.570 -16.748  1.00 94.47           C  
ANISOU   41  CA  ARG A  28    12738  11309  11849   3693   2565   1907       C  
ATOM     42  C   ARG A  28      -3.083 -20.677 -17.441  1.00 87.05           C  
ANISOU   42  C   ARG A  28    11431  10682  10962   3215   2079   1714       C  
ATOM     43  O   ARG A  28      -3.505 -21.186 -18.486  1.00 81.88           O  
ANISOU   43  O   ARG A  28    10346  10460  10307   3254   1895   1960       O  
ATOM     44  CB  ARG A  28      -3.454 -18.191 -17.260  1.00 98.80           C  
ANISOU   44  CB  ARG A  28    13780  11355  12403   3845   2940   1970       C  
ATOM     45  CG  ARG A  28      -3.564 -18.011 -18.766  1.00 99.62           C  
ANISOU   45  CG  ARG A  28    13617  11693  12542   3980   2888   2286       C  
ATOM     46  CD  ARG A  28      -4.962 -18.312 -19.281  1.00 98.98           C  
ANISOU   46  CD  ARG A  28    13008  12191  12409   4439   2896   2806       C  
ATOM     47  NE  ARG A  28      -5.047 -18.105 -20.722  1.00 98.73           N  
ANISOU   47  NE  ARG A  28    12723  12415  12375   4539   2846   3120       N  
ATOM     48  CZ  ARG A  28      -5.960 -18.654 -21.510  1.00 99.82           C  
ANISOU   48  CZ  ARG A  28    12270  13220  12437   4700   2676   3517       C  
ATOM     49  NH1 ARG A  28      -6.891 -19.464 -21.031  1.00 99.98           N  
ANISOU   49  NH1 ARG A  28    11876  13734  12377   4770   2537   3657       N  
ATOM     50  NH2 ARG A  28      -5.932 -18.394 -22.815  1.00103.44           N  
ANISOU   50  NH2 ARG A  28    12545  13884  12873   4750   2639   3781       N  
ATOM     51  N   MET A  29      -1.941 -21.072 -16.873  1.00 85.17           N  
ANISOU   51  N   MET A  29    11359  10256  10747   2760   1885   1294       N  
ATOM     52  CA  MET A  29      -1.196 -22.189 -17.443  1.00 82.39           C  
ANISOU   52  CA  MET A  29    10676  10187  10440   2363   1472   1131       C  
ATOM     53  C   MET A  29      -1.954 -23.499 -17.269  1.00 79.85           C  
ANISOU   53  C   MET A  29     9906  10343  10091   2355   1222   1215       C  
ATOM     54  O   MET A  29      -1.929 -24.360 -18.155  1.00 76.01           O  
ANISOU   54  O   MET A  29     9081  10191   9608   2193    972   1273       O  
ATOM     55  CB  MET A  29       0.194 -22.278 -16.814  1.00 80.51           C  
ANISOU   55  CB  MET A  29    10688   9691  10210   1928   1352    721       C  
ATOM     56  CG  MET A  29       1.026 -23.444 -17.327  1.00 78.02           C  
ANISOU   56  CG  MET A  29    10055   9648   9939   1579    978    575       C  
ATOM     57  SD  MET A  29       1.414 -23.320 -19.087  1.00 78.90           S  
ANISOU   57  SD  MET A  29    10005   9862  10110   1524    900    721       S  
ATOM     58  CE  MET A  29       2.483 -21.882 -19.093  1.00 84.18           C  
ANISOU   58  CE  MET A  29    11174  10036  10776   1380   1134    558       C  
ATOM     59  N   ARG A  30      -2.631 -23.672 -16.131  1.00 83.38           N  
ANISOU   59  N   ARG A  30    10379  10814  10488   2500   1305   1213       N  
ATOM     60  CA  ARG A  30      -3.457 -24.860 -15.947  1.00 85.52           C  
ANISOU   60  CA  ARG A  30    10248  11540  10708   2490   1103   1316       C  
ATOM     61  C   ARG A  30      -4.630 -24.872 -16.915  1.00 90.79           C  
ANISOU   61  C   ARG A  30    10548  12637  11309   2749   1134   1738       C  
ATOM     62  O   ARG A  30      -5.049 -25.942 -17.371  1.00 92.44           O  
ANISOU   62  O   ARG A  30    10384  13286  11453   2573    895   1817       O  
ATOM     63  CB  ARG A  30      -3.953 -24.943 -14.504  1.00 89.86           C  
ANISOU   63  CB  ARG A  30    10916  12019  11208   2605   1212   1240       C  
ATOM     64  CG  ARG A  30      -2.868 -25.202 -13.476  1.00 91.65           C  
ANISOU   64  CG  ARG A  30    11405  11970  11448   2286   1113    843       C  
ATOM     65  CD  ARG A  30      -3.474 -25.492 -12.113  1.00 93.00           C  
ANISOU   65  CD  ARG A  30    11624  12164  11550   2377   1179    792       C  
ATOM     66  NE  ARG A  30      -2.469 -25.489 -11.057  1.00 93.92           N  
ANISOU   66  NE  ARG A  30    12032  12013  11640   2098   1137    447       N  
ATOM     67  CZ  ARG A  30      -2.159 -24.428 -10.324  1.00 99.24           C  
ANISOU   67  CZ  ARG A  30    13153  12295  12257   2114   1398    309       C  
ATOM     68  NH1 ARG A  30      -2.762 -23.263 -10.504  1.00104.78           N  
ANISOU   68  NH1 ARG A  30    14117  12750  12943   2446   1765    482       N  
ATOM     69  NH2 ARG A  30      -1.221 -24.538  -9.387  1.00 99.95           N  
ANISOU   69  NH2 ARG A  30    13449  12247  12279   1782   1312      4       N  
ATOM     70  N   GLU A  31      -5.170 -23.695 -17.239  1.00 97.06           N  
ANISOU   70  N   GLU A  31    11456  13328  12095   3154   1446   2029       N  
ATOM     71  CA  GLU A  31      -6.261 -23.617 -18.204  1.00103.07           C  
ANISOU   71  CA  GLU A  31    11825  14571  12766   3427   1484   2495       C  
ATOM     72  C   GLU A  31      -5.819 -24.130 -19.568  1.00 94.46           C  
ANISOU   72  C   GLU A  31    10490  13736  11667   3121   1218   2511       C  
ATOM     73  O   GLU A  31      -6.462 -25.010 -20.153  1.00 88.77           O  
ANISOU   73  O   GLU A  31     9342  13561  10825   2974   1007   2683       O  
ATOM     74  CB  GLU A  31      -6.751 -22.172 -18.314  1.00114.68           C  
ANISOU   74  CB  GLU A  31    13525  15812  14235   3967   1920   2818       C  
ATOM     75  CG  GLU A  31      -7.274 -21.581 -17.018  1.00120.71           C  
ANISOU   75  CG  GLU A  31    14582  16299  14984   4319   2261   2837       C  
ATOM     76  CD  GLU A  31      -7.664 -20.119 -17.159  1.00130.52           C  
ANISOU   76  CD  GLU A  31    16155  17215  16221   4876   2767   3150       C  
ATOM     77  OE1 GLU A  31      -7.788 -19.640 -18.305  1.00136.01           O  
ANISOU   77  OE1 GLU A  31    16744  18045  16890   4984   2813   3427       O  
ATOM     78  OE2 GLU A  31      -7.843 -19.448 -16.120  1.00137.75           O  
ANISOU   78  OE2 GLU A  31    17495  17728  17115   5090   3109   3081       O  
ATOM     79  N   LEU A  32      -4.716 -23.589 -20.088  1.00 91.12           N  
ANISOU   79  N   LEU A  32    10351  12926  11343   2983   1237   2325       N  
ATOM     80  CA  LEU A  32      -4.230 -23.993 -21.402  1.00 86.03           C  
ANISOU   80  CA  LEU A  32     9518  12479  10692   2707   1019   2332       C  
ATOM     81  C   LEU A  32      -3.923 -25.483 -21.434  1.00 82.45           C  
ANISOU   81  C   LEU A  32     8848  12277  10203   2257    677   2094       C  
ATOM     82  O   LEU A  32      -4.307 -26.190 -22.372  1.00 83.04           O  
ANISOU   82  O   LEU A  32     8604  12782  10164   2075    503   2237       O  
ATOM     83  CB  LEU A  32      -2.976 -23.195 -21.753  1.00 82.01           C  
ANISOU   83  CB  LEU A  32     9389  11471  10301   2601   1104   2118       C  
ATOM     84  CG  LEU A  32      -3.038 -21.669 -21.684  1.00 83.13           C  
ANISOU   84  CG  LEU A  32     9902  11207  10476   2981   1495   2276       C  
ATOM     85  CD1 LEU A  32      -1.638 -21.107 -21.511  1.00 80.93           C  
ANISOU   85  CD1 LEU A  32    10075  10386  10289   2714   1546   1911       C  
ATOM     86  CD2 LEU A  32      -3.686 -21.095 -22.931  1.00 85.89           C  
ANISOU   86  CD2 LEU A  32    10052  11816  10766   3273   1610   2722       C  
ATOM     87  N   ALA A  33      -3.236 -25.978 -20.403  1.00 81.22           N  
ANISOU   87  N   ALA A  33     8886  11856  10117   2066    602   1742       N  
ATOM     88  CA  ALA A  33      -2.806 -27.371 -20.394  1.00 77.52           C  
ANISOU   88  CA  ALA A  33     8290  11537   9624   1679    334   1515       C  
ATOM     89  C   ALA A  33      -3.994 -28.322 -20.360  1.00 75.49           C  
ANISOU   89  C   ALA A  33     7704  11770   9210   1630    233   1694       C  
ATOM     90  O   ALA A  33      -4.004 -29.337 -21.066  1.00 72.98           O  
ANISOU   90  O   ALA A  33     7216  11718   8795   1316     55   1669       O  
ATOM     91  CB  ALA A  33      -1.876 -27.616 -19.207  1.00 73.57           C  
ANISOU   91  CB  ALA A  33     8046  10692   9214   1550    304   1165       C  
ATOM     92  N   THR A  34      -5.004 -28.013 -19.543  1.00 78.16           N  
ANISOU   92  N   THR A  34     7968  12233   9496   1913    366   1876       N  
ATOM     93  CA  THR A  34      -6.172 -28.885 -19.452  1.00 81.88           C  
ANISOU   93  CA  THR A  34     8102  13220   9789   1840    274   2064       C  
ATOM     94  C   THR A  34      -6.990 -28.846 -20.736  1.00 84.49           C  
ANISOU   94  C   THR A  34     8075  14079   9948   1825    233   2431       C  
ATOM     95  O   THR A  34      -7.491 -29.882 -21.191  1.00 88.62           O  
ANISOU   95  O   THR A  34     8346  15040  10286   1488     59   2481       O  
ATOM     96  CB  THR A  34      -7.033 -28.493 -18.250  1.00 84.07           C  
ANISOU   96  CB  THR A  34     8374  13519  10049   2177    448   2191       C  
ATOM     97  OG1 THR A  34      -6.239 -28.538 -17.059  1.00 83.18           O  
ANISOU   97  OG1 THR A  34     8599  12943  10063   2141    473   1841       O  
ATOM     98  CG2 THR A  34      -8.213 -29.448 -18.100  1.00 85.82           C  
ANISOU   98  CG2 THR A  34     8230  14309  10069   2054    342   2377       C  
ATOM     99  N   ALA A  35      -7.145 -27.661 -21.330  1.00 85.90           N  
ANISOU   99  N   ALA A  35     8244  14237  10158   2165    406   2703       N  
ATOM    100  CA  ALA A  35      -7.793 -27.575 -22.634  1.00 85.38           C  
ANISOU  100  CA  ALA A  35     7828  14696   9917   2143    356   3070       C  
ATOM    101  C   ALA A  35      -7.013 -28.365 -23.675  1.00 79.29           C  
ANISOU  101  C   ALA A  35     7070  13951   9106   1647    130   2854       C  
ATOM    102  O   ALA A  35      -7.601 -29.003 -24.556  1.00 81.02           O  
ANISOU  102  O   ALA A  35     6980  14710   9095   1361    -15   3031       O  
ATOM    103  CB  ALA A  35      -7.928 -26.112 -23.056  1.00 87.62           C  
ANISOU  103  CB  ALA A  35     8171  14855  10264   2639    620   3390       C  
ATOM    104  N   TYR A  36      -5.683 -28.343 -23.582  1.00 76.22           N  
ANISOU  104  N   TYR A  36     7039  13007   8913   1519    111   2478       N  
ATOM    105  CA  TYR A  36      -4.867 -29.159 -24.470  1.00 71.97           C  
ANISOU  105  CA  TYR A  36     6552  12445   8348   1080    -65   2255       C  
ATOM    106  C   TYR A  36      -5.113 -30.642 -24.233  1.00 67.04           C  
ANISOU  106  C   TYR A  36     5856  12041   7577    674   -225   2090       C  
ATOM    107  O   TYR A  36      -5.300 -31.412 -25.181  1.00 65.21           O  
ANISOU  107  O   TYR A  36     5498  12128   7150    303   -342   2119       O  
ATOM    108  CB  TYR A  36      -3.389 -28.838 -24.272  1.00 68.88           C  
ANISOU  108  CB  TYR A  36     6526  11457   8189   1061    -35   1914       C  
ATOM    109  CG  TYR A  36      -2.492 -29.639 -25.189  1.00 67.73           C  
ANISOU  109  CG  TYR A  36     6441  11268   8024    672   -171   1707       C  
ATOM    110  CD1 TYR A  36      -2.267 -29.233 -26.499  1.00 66.77           C  
ANISOU  110  CD1 TYR A  36     6265  11244   7861    606   -178   1832       C  
ATOM    111  CD2 TYR A  36      -1.882 -30.810 -24.755  1.00 66.01           C  
ANISOU  111  CD2 TYR A  36     6350  10912   7820    396   -264   1408       C  
ATOM    112  CE1 TYR A  36      -1.451 -29.965 -27.345  1.00 65.71           C  
ANISOU  112  CE1 TYR A  36     6210  11058   7698    261   -271   1643       C  
ATOM    113  CE2 TYR A  36      -1.065 -31.548 -25.601  1.00 64.24           C  
ANISOU  113  CE2 TYR A  36     6216  10623   7570     89   -330   1241       C  
ATOM    114  CZ  TYR A  36      -0.856 -31.120 -26.893  1.00 64.32           C  
ANISOU  114  CZ  TYR A  36     6178  10723   7537     15   -332   1349       C  
ATOM    115  OH  TYR A  36      -0.046 -31.847 -27.736  1.00 63.50           O  
ANISOU  115  OH  TYR A  36     6188  10541   7398   -279   -367   1182       O  
ATOM    116  N   ALA A  37      -5.101 -31.067 -22.966  1.00 67.60           N  
ANISOU  116  N   ALA A  37     6044  11925   7717    715   -213   1910       N  
ATOM    117  CA  ALA A  37      -5.213 -32.490 -22.680  1.00 70.20           C  
ANISOU  117  CA  ALA A  37     6386  12369   7919    337   -328   1730       C  
ATOM    118  C   ALA A  37      -6.601 -33.033 -22.983  1.00 74.13           C  
ANISOU  118  C   ALA A  37     6550  13497   8118    144   -389   1999       C  
ATOM    119  O   ALA A  37      -6.739 -34.232 -23.246  1.00 78.50           O  
ANISOU  119  O   ALA A  37     7124  14219   8484   -299   -478   1883       O  
ATOM    120  CB  ALA A  37      -4.804 -32.792 -21.241  1.00 70.51           C  
ANISOU  120  CB  ALA A  37     6635  12057   8101    439   -298   1486       C  
ATOM    121  N   ARG A  38      -7.626 -32.179 -22.963  1.00 78.83           N  
ANISOU  121  N   ARG A  38     6851  14461   8641    458   -318   2373       N  
ATOM    122  CA  ARG A  38      -8.963 -32.637 -23.320  1.00 86.51           C  
ANISOU  122  CA  ARG A  38     7473  16109   9290    252   -370   2671       C  
ATOM    123  C   ARG A  38      -9.034 -33.031 -24.790  1.00 92.27           C  
ANISOU  123  C   ARG A  38     8137  17138   9784   -172   -454   2736       C  
ATOM    124  O   ARG A  38      -9.765 -33.960 -25.154  1.00 92.24           O  
ANISOU  124  O   ARG A  38     8067  17510   9469   -622   -505   2767       O  
ATOM    125  CB  ARG A  38      -9.994 -31.554 -23.003  1.00 90.71           C  
ANISOU  125  CB  ARG A  38     7859  16813   9796    716   -177   3034       C  
ATOM    126  N   ARG A  39      -8.270 -32.348 -25.646  1.00 97.05           N  
ANISOU  126  N   ARG A  39     8782  17581  10511    -59   -456   2754       N  
ATOM    127  CA  ARG A  39      -8.307 -32.638 -27.074  1.00100.66           C  
ANISOU  127  CA  ARG A  39     9187  18319  10740   -445   -522   2823       C  
ATOM    128  C   ARG A  39      -7.553 -33.913 -27.428  1.00 94.20           C  
ANISOU  128  C   ARG A  39     8571  17379   9841  -1002   -650   2468       C  
ATOM    129  O   ARG A  39      -7.773 -34.464 -28.508  1.00 96.66           O  
ANISOU  129  O   ARG A  39     8892  17958   9875  -1446   -687   2488       O  
ATOM    130  CB  ARG A  39      -7.722 -31.464 -27.864  1.00108.95           C  
ANISOU  130  CB  ARG A  39    10221  19228  11948   -132   -471   2968       C  
ATOM    131  CG  ARG A  39      -8.286 -30.111 -27.464  1.00121.44           C  
ANISOU  131  CG  ARG A  39    11704  20794  13644    472   -277   3293       C  
ATOM    132  CD  ARG A  39      -7.753 -28.976 -28.333  1.00129.03           C  
ANISOU  132  CD  ARG A  39    12683  21618  14726    755   -197   3460       C  
ATOM    133  NE  ARG A  39      -6.310 -28.773 -28.242  1.00127.77           N  
ANISOU  133  NE  ARG A  39    12846  20849  14853    793   -211   3125       N  
ATOM    134  CZ  ARG A  39      -5.452 -29.039 -29.219  1.00126.96           C  
ANISOU  134  CZ  ARG A  39    12878  20611  14750    485   -293   2945       C  
ATOM    135  NH1 ARG A  39      -5.849 -29.583 -30.357  1.00129.16           N  
ANISOU  135  NH1 ARG A  39    12937  21388  14749    108   -419   3084       N  
ATOM    136  NH2 ARG A  39      -4.166 -28.742 -29.054  1.00126.47           N  
ANISOU  136  NH2 ARG A  39    13174  19929  14948    535   -238   2627       N  
ATOM    137  N   LEU A  40      -6.672 -34.392 -26.548  1.00 84.32           N  
ANISOU  137  N   LEU A  40     7664  15556   8817   -968   -612   2103       N  
ATOM    138  CA  LEU A  40      -5.844 -35.552 -26.832  1.00 78.08           C  
ANISOU  138  CA  LEU A  40     7222  14456   7989  -1390   -618   1747       C  
ATOM    139  C   LEU A  40      -6.678 -36.830 -26.821  1.00 77.59           C  
ANISOU  139  C   LEU A  40     7150  14752   7579  -1918   -657   1716       C  
ATOM    140  O   LEU A  40      -7.608 -36.969 -26.021  1.00 79.12           O  
ANISOU  140  O   LEU A  40     7153  15233   7675  -1884   -678   1847       O  
ATOM    141  CB  LEU A  40      -4.748 -35.679 -25.784  1.00 70.54           C  
ANISOU  141  CB  LEU A  40     6595  12854   7354  -1144   -545   1434       C  
ATOM    142  CG  LEU A  40      -3.831 -34.469 -25.648  1.00 67.88           C  
ANISOU  142  CG  LEU A  40     6323  12132   7336   -702   -496   1414       C  
ATOM    143  CD1 LEU A  40      -2.836 -34.704 -24.539  1.00 65.02           C  
ANISOU  143  CD1 LEU A  40     6232  11258   7215   -541   -448   1130       C  
ATOM    144  CD2 LEU A  40      -3.116 -34.203 -26.970  1.00 68.41           C  
ANISOU  144  CD2 LEU A  40     6451  12139   7404   -826   -499   1399       C  
ATOM    145  N   PRO A  41      -6.348 -37.787 -27.692  1.00 79.25           N  
ANISOU  145  N   PRO A  41     7601  14933   7579  -2431   -643   1535       N  
ATOM    146  CA  PRO A  41      -7.054 -39.080 -27.647  1.00 81.58           C  
ANISOU  146  CA  PRO A  41     8001  15480   7515  -3008   -636   1453       C  
ATOM    147  C   PRO A  41      -6.852 -39.823 -26.338  1.00 82.43           C  
ANISOU  147  C   PRO A  41     8372  15193   7753  -2925   -553   1228       C  
ATOM    148  O   PRO A  41      -7.823 -40.321 -25.755  1.00 90.75           O  
ANISOU  148  O   PRO A  41     9308  16573   8600  -3130   -579   1306       O  
ATOM    149  CB  PRO A  41      -6.494 -39.832 -28.863  1.00 82.60           C  
ANISOU  149  CB  PRO A  41     8454  15495   7436  -3514   -571   1261       C  
ATOM    150  CG  PRO A  41      -5.190 -39.167 -29.167  1.00 80.13           C  
ANISOU  150  CG  PRO A  41     8296  14671   7479  -3117   -519   1145       C  
ATOM    151  CD  PRO A  41      -5.341 -37.729 -28.764  1.00 78.37           C  
ANISOU  151  CD  PRO A  41     7705  14550   7522  -2531   -603   1398       C  
ATOM    152  N   GLY A  42      -5.614 -39.904 -25.850  1.00 77.50           N  
ANISOU  152  N   GLY A  42     8076  13916   7452  -2629   -455    975       N  
ATOM    153  CA  GLY A  42      -5.322 -40.488 -24.558  1.00 71.28           C  
ANISOU  153  CA  GLY A  42     7508  12759   6815  -2467   -380    799       C  
ATOM    154  C   GLY A  42      -4.081 -39.840 -23.981  1.00 65.01           C  
ANISOU  154  C   GLY A  42     6818  11455   6427  -1946   -346    682       C  
ATOM    155  O   GLY A  42      -3.500 -38.933 -24.579  1.00 65.71           O  
ANISOU  155  O   GLY A  42     6820  11472   6673  -1735   -376    731       O  
ATOM    156  N   LEU A  43      -3.673 -40.308 -22.802  1.00 62.27           N  
ANISOU  156  N   LEU A  43     6654  10782   6225  -1765   -284    539       N  
ATOM    157  CA  LEU A  43      -2.492 -39.778 -22.133  1.00 59.14           C  
ANISOU  157  CA  LEU A  43     6339   9970   6161  -1332   -262    434       C  
ATOM    158  C   LEU A  43      -1.265 -40.665 -22.294  1.00 58.19           C  
ANISOU  158  C   LEU A  43     6578   9429   6102  -1373   -120    231       C  
ATOM    159  O   LEU A  43      -0.204 -40.337 -21.752  1.00 54.66           O  
ANISOU  159  O   LEU A  43     6176   8698   5896  -1050   -103    162       O  
ATOM    160  CB  LEU A  43      -2.767 -39.511 -20.651  1.00 57.70           C  
ANISOU  160  CB  LEU A  43     6068   9749   6106  -1038   -293    451       C  
ATOM    161  CG  LEU A  43      -3.844 -38.452 -20.416  1.00 58.89           C  
ANISOU  161  CG  LEU A  43     5874  10259   6241   -867   -381    678       C  
ATOM    162  CD1 LEU A  43      -3.467 -37.159 -21.122  1.00 57.58           C  
ANISOU  162  CD1 LEU A  43     5573  10088   6218   -639   -409    781       C  
ATOM    163  N   ASP A  44      -1.381 -41.774 -23.023  1.00 62.34           N  
ANISOU  163  N   ASP A  44     7369   9925   6392  -1766      4    150       N  
ATOM    164  CA  ASP A  44      -0.201 -42.539 -23.394  1.00 63.02           C  
ANISOU  164  CA  ASP A  44     7815   9607   6523  -1762    195     -3       C  
ATOM    165  C   ASP A  44       0.859 -41.610 -23.994  1.00 57.30           C  
ANISOU  165  C   ASP A  44     6979   8772   6022  -1504    156      8       C  
ATOM    166  O   ASP A  44       0.565 -40.509 -24.471  1.00 54.06           O  
ANISOU  166  O   ASP A  44     6287   8594   5659  -1455      7    120       O  
ATOM    167  CB  ASP A  44      -0.567 -43.656 -24.374  1.00 70.12           C  
ANISOU  167  CB  ASP A  44     9047  10502   7092  -2278    364    -86       C  
ATOM    168  CG  ASP A  44      -1.033 -43.130 -25.719  1.00 74.50           C  
ANISOU  168  CG  ASP A  44     9443  11389   7475  -2585    269     -8       C  
ATOM    169  OD1 ASP A  44      -2.235 -42.836 -25.865  1.00 77.74           O  
ANISOU  169  OD1 ASP A  44     9587  12264   7687  -2830    121    129       O  
ATOM    170  OD2 ASP A  44      -0.184 -42.994 -26.620  1.00 76.67           O  
ANISOU  170  OD2 ASP A  44     9833  11494   7805  -2563    346    -60       O  
ATOM    171  N   THR A  45       2.117 -42.056 -23.922  1.00 54.48           N  
ANISOU  171  N   THR A  45     6840   8065   5794  -1313    308    -84       N  
ATOM    172  CA  THR A  45       3.237 -41.201 -24.299  1.00 53.14           C  
ANISOU  172  CA  THR A  45     6548   7801   5841  -1055    273    -71       C  
ATOM    173  C   THR A  45       3.119 -40.717 -25.741  1.00 53.27           C  
ANISOU  173  C   THR A  45     6514   7957   5769  -1276    243    -41       C  
ATOM    174  O   THR A  45       3.499 -39.580 -26.050  1.00 48.93           O  
ANISOU  174  O   THR A  45     5745   7476   5372  -1115    127     21       O  
ATOM    175  CB  THR A  45       4.541 -41.982 -24.123  1.00 54.03           C  
ANISOU  175  CB  THR A  45     6902   7589   6040   -855    482   -134       C  
ATOM    176  OG1 THR A  45       4.650 -42.440 -22.766  1.00 52.92           O  
ANISOU  176  OG1 THR A  45     6788   7357   5964   -638    507   -128       O  
ATOM    177  CG2 THR A  45       5.746 -41.121 -24.457  1.00 52.65           C  
ANISOU  177  CG2 THR A  45     6562   7374   6067   -614    441   -106       C  
ATOM    178  N   HIS A  46       2.569 -41.546 -26.623  1.00 56.55           N  
ANISOU  178  N   HIS A  46     7149   8425   5913  -1676    354    -83       N  
ATOM    179  CA  HIS A  46       2.538 -41.232 -28.044  1.00 61.15           C  
ANISOU  179  CA  HIS A  46     7722   9143   6370  -1925    348    -61       C  
ATOM    180  C   HIS A  46       1.334 -40.404 -28.458  1.00 66.01           C  
ANISOU  180  C   HIS A  46     8005  10219   6855  -2103    135    102       C  
ATOM    181  O   HIS A  46       1.318 -39.886 -29.580  1.00 70.17           O  
ANISOU  181  O   HIS A  46     8440  10914   7307  -2242     90    169       O  
ATOM    182  CB  HIS A  46       2.587 -42.522 -28.858  1.00 58.54           C  
ANISOU  182  CB  HIS A  46     7831   8648   5764  -2316    599   -191       C  
ATOM    183  CG  HIS A  46       3.682 -43.442 -28.429  1.00 55.33           C  
ANISOU  183  CG  HIS A  46     7780   7786   5457  -2091    873   -302       C  
ATOM    184  ND1 HIS A  46       3.440 -44.657 -27.827  1.00 58.08           N  
ANISOU  184  ND1 HIS A  46     8482   7922   5663  -2198   1081   -382       N  
ATOM    185  CD2 HIS A  46       5.027 -43.301 -28.474  1.00 54.53           C  
ANISOU  185  CD2 HIS A  46     7712   7431   5577  -1730    985   -307       C  
ATOM    186  CE1 HIS A  46       4.592 -45.239 -27.549  1.00 57.80           C  
ANISOU  186  CE1 HIS A  46     8695   7507   5760  -1875   1330   -415       C  
ATOM    187  NE2 HIS A  46       5.570 -44.437 -27.929  1.00 56.20           N  
ANISOU  187  NE2 HIS A  46     8276   7303   5773  -1589   1268   -362       N  
ATOM    188  N   SER A  47       0.331 -40.263 -27.595  1.00 64.98           N  
ANISOU  188  N   SER A  47     7681  10322   6686  -2079     18    195       N  
ATOM    189  CA  SER A  47      -0.803 -39.409 -27.915  1.00 66.51           C  
ANISOU  189  CA  SER A  47     7508  10998   6765  -2151   -159    416       C  
ATOM    190  C   SER A  47      -0.644 -37.995 -27.380  1.00 63.15           C  
ANISOU  190  C   SER A  47     6793  10578   6624  -1677   -274    551       C  
ATOM    191  O   SER A  47      -1.449 -37.122 -27.722  1.00 62.34           O  
ANISOU  191  O   SER A  47     6394  10834   6461  -1629   -376    777       O  
ATOM    192  CB  SER A  47      -2.103 -40.044 -27.422  1.00 68.93           C  
ANISOU  192  CB  SER A  47     7746  11634   6811  -2431   -197    483       C  
ATOM    193  OG  SER A  47      -2.406 -41.192 -28.188  1.00 72.85           O  
ANISOU  193  OG  SER A  47     8516  12203   6962  -2988    -88    382       O  
ATOM    194  N   LEU A  48       0.394 -37.747 -26.579  1.00 60.67           N  
ANISOU  194  N   LEU A  48     6574   9886   6591  -1338   -235    432       N  
ATOM    195  CA  LEU A  48       0.587 -36.432 -25.986  1.00 58.20           C  
ANISOU  195  CA  LEU A  48     6072   9527   6514   -952   -307    519       C  
ATOM    196  C   LEU A  48       0.934 -35.382 -27.027  1.00 60.47           C  
ANISOU  196  C   LEU A  48     6260   9855   6863   -887   -332    620       C  
ATOM    197  O   LEU A  48       0.557 -34.215 -26.873  1.00 60.70           O  
ANISOU  197  O   LEU A  48     6113   9976   6974   -651   -371    780       O  
ATOM    198  CB  LEU A  48       1.690 -36.499 -24.941  1.00 54.04           C  
ANISOU  198  CB  LEU A  48     5681   8639   6211   -706   -264    359       C  
ATOM    199  CG  LEU A  48       1.382 -37.405 -23.752  1.00 51.45           C  
ANISOU  199  CG  LEU A  48     5444   8257   5849   -698   -238    284       C  
ATOM    200  CD1 LEU A  48       2.549 -37.375 -22.792  1.00 48.65           C  
ANISOU  200  CD1 LEU A  48     5173   7618   5693   -450   -209    169       C  
ATOM    201  CD2 LEU A  48       0.100 -36.970 -23.074  1.00 51.58           C  
ANISOU  201  CD2 LEU A  48     5263   8532   5802   -635   -314    423       C  
ATOM    202  N   MET A  49       1.651 -35.766 -28.083  1.00 65.65           N  
ANISOU  202  N   MET A  49     7052  10420   7471  -1078   -277    537       N  
ATOM    203  CA  MET A  49       2.038 -34.811 -29.114  1.00 68.58           C  
ANISOU  203  CA  MET A  49     7343  10822   7893  -1035   -294    629       C  
ATOM    204  C   MET A  49       0.947 -34.572 -30.152  1.00 71.84           C  
ANISOU  204  C   MET A  49     7567  11664   8064  -1241   -356    850       C  
ATOM    205  O   MET A  49       1.180 -33.825 -31.106  1.00 69.53           O  
ANISOU  205  O   MET A  49     7206  11434   7781  -1223   -366    954       O  
ATOM    206  CB  MET A  49       3.321 -35.267 -29.811  1.00 65.33           C  
ANISOU  206  CB  MET A  49     7139  10150   7532  -1128   -199    463       C  
ATOM    207  CG  MET A  49       4.602 -35.026 -29.023  1.00 61.32           C  
ANISOU  207  CG  MET A  49     6707   9315   7278   -864   -158    335       C  
ATOM    208  SD  MET A  49       5.125 -33.298 -29.004  1.00 60.22           S  
ANISOU  208  SD  MET A  49     6432   9105   7346   -612   -214    419       S  
ATOM    209  CE  MET A  49       5.496 -33.021 -30.736  1.00 63.06           C  
ANISOU  209  CE  MET A  49     6801   9531   7627   -790   -183    476       C  
ATOM    210  N   SER A  50      -0.240 -35.162 -29.988  1.00 78.57           N  
ANISOU  210  N   SER A  50     8313  12857   8683  -1447   -401    946       N  
ATOM    211  CA  SER A  50      -1.230 -35.119 -31.061  1.00 84.37           C  
ANISOU  211  CA  SER A  50     8845  14097   9116  -1734   -467   1169       C  
ATOM    212  C   SER A  50      -1.795 -33.719 -31.267  1.00 85.82           C  
ANISOU  212  C   SER A  50     8708  14545   9352  -1413   -523   1494       C  
ATOM    213  O   SER A  50      -2.172 -33.366 -32.392  1.00 90.59           O  
ANISOU  213  O   SER A  50     9147  15496   9776  -1552   -564   1701       O  
ATOM    214  CB  SER A  50      -2.342 -36.126 -30.806  1.00 89.41           C  
ANISOU  214  CB  SER A  50     9434  15088   9449  -2092   -500   1199       C  
ATOM    215  OG  SER A  50      -3.208 -35.662 -29.786  1.00 91.32           O  
ANISOU  215  OG  SER A  50     9428  15527   9740  -1820   -553   1376       O  
ATOM    216  N   GLY A  51      -1.866 -32.909 -30.211  1.00 81.95           N  
ANISOU  216  N   GLY A  51     8153  13894   9088   -980   -499   1559       N  
ATOM    217  CA  GLY A  51      -2.417 -31.570 -30.350  1.00 79.03           C  
ANISOU  217  CA  GLY A  51     7551  13710   8766   -620   -480   1885       C  
ATOM    218  C   GLY A  51      -1.426 -30.517 -30.816  1.00 72.59           C  
ANISOU  218  C   GLY A  51     6866  12548   8167   -390   -408   1865       C  
ATOM    219  O   GLY A  51      -1.770 -29.336 -30.901  1.00 73.21           O  
ANISOU  219  O   GLY A  51     6836  12677   8305    -53   -338   2126       O  
ATOM    220  N   LEU A  52      -0.192 -30.949 -31.091  1.00 68.69           N  
ANISOU  220  N   LEU A  52     6615  11705   7778   -560   -399   1578       N  
ATOM    221  CA  LEU A  52       0.871 -29.958 -31.404  1.00 70.11           C  
ANISOU  221  CA  LEU A  52     6939  11531   8170   -383   -331   1515       C  
ATOM    222  C   LEU A  52       1.478 -30.168 -32.792  1.00 74.28           C  
ANISOU  222  C   LEU A  52     7495  12137   8591   -651   -348   1503       C  
ATOM    223  O   LEU A  52       1.832 -31.317 -33.117  1.00 70.72           O  
ANISOU  223  O   LEU A  52     7130  11739   8002   -993   -373   1343       O  
ATOM    224  CB  LEU A  52       1.952 -30.062 -30.323  1.00 69.59           C  
ANISOU  224  CB  LEU A  52     7105  11008   8327   -319   -295   1204       C  
ATOM    225  CG  LEU A  52       3.125 -29.095 -30.466  1.00 69.14           C  
ANISOU  225  CG  LEU A  52     7172  10607   8492    -42   -212   1172       C  
ATOM    226  CD1 LEU A  52       4.194 -29.386 -29.424  1.00 66.86           C  
ANISOU  226  CD1 LEU A  52     7044  10014   8348    -56   -213    889       C  
ATOM    227  CD2 LEU A  52       2.654 -27.654 -30.359  1.00 68.91           C  
ANISOU  227  CD2 LEU A  52     7192  10491   8500    -62   -168   1226       C  
ATOM    228  N   ASP A  53       1.586 -29.092 -33.568  1.00 81.60           N  
ANISOU  228  N   ASP A  53     8389  13045   9571   -496   -304   1672       N  
ATOM    229  CA  ASP A  53       2.237 -29.115 -34.881  1.00 88.20           C  
ANISOU  229  CA  ASP A  53     9276  13893  10342   -712   -305   1648       C  
ATOM    230  C   ASP A  53       3.753 -29.119 -34.682  1.00 84.23           C  
ANISOU  230  C   ASP A  53     9017  12923  10062   -710   -245   1351       C  
ATOM    231  O   ASP A  53       4.468 -28.151 -34.954  1.00 84.50           O  
ANISOU  231  O   ASP A  53     9126  12745  10236   -576   -185   1367       O  
ATOM    232  CB  ASP A  53       1.771 -27.950 -35.747  1.00 99.09           C  
ANISOU  232  CB  ASP A  53    10505  15482  11662   -541   -275   1988       C  
ATOM    233  CG  ASP A  53       2.561 -27.827 -37.043  1.00104.23           C  
ANISOU  233  CG  ASP A  53    11233  16095  12275   -736   -265   1954       C  
ATOM    234  OD1 ASP A  53       2.797 -28.862 -37.699  1.00107.01           O  
ANISOU  234  OD1 ASP A  53    11634  16555  12470  -1108   -311   1801       O  
ATOM    235  OD2 ASP A  53       2.948 -26.693 -37.400  1.00110.39           O  
ANISOU  235  OD2 ASP A  53    12059  16713  13171   -523   -185   2076       O  
ATOM    236  N   ALA A  54       4.239 -30.243 -34.166  1.00 81.47           N  
ANISOU  236  N   ALA A  54     8790  12437   9729   -860   -248   1098       N  
ATOM    237  CA  ALA A  54       5.667 -30.450 -34.006  1.00 76.23           C  
ANISOU  237  CA  ALA A  54     8300  11434   9232   -865   -188    859       C  
ATOM    238  C   ALA A  54       5.945 -31.943 -34.052  1.00 70.67           C  
ANISOU  238  C   ALA A  54     7722  10704   8424  -1091   -150    674       C  
ATOM    239  O   ALA A  54       5.043 -32.769 -33.891  1.00 74.95           O  
ANISOU  239  O   ALA A  54     8257  11425   8795  -1242   -173    687       O  
ATOM    240  CB  ALA A  54       6.199 -29.825 -32.713  1.00 75.70           C  
ANISOU  240  CB  ALA A  54     8277  11102   9383   -616   -174    773       C  
ATOM    241  N   THR A  55       7.203 -32.279 -34.299  1.00 65.93           N  
ANISOU  241  N   THR A  55     7255   9884   7911  -1115    -63    519       N  
ATOM    242  CA  THR A  55       7.642 -33.663 -34.355  1.00 63.80           C  
ANISOU  242  CA  THR A  55     7169   9514   7560  -1257     50    359       C  
ATOM    243  C   THR A  55       8.426 -34.012 -33.098  1.00 59.68           C  
ANISOU  243  C   THR A  55     6685   8780   7210  -1041     90    243       C  
ATOM    244  O   THR A  55       9.092 -33.164 -32.500  1.00 62.49           O  
ANISOU  244  O   THR A  55     6946   9052   7747   -852     45    246       O  
ATOM    245  CB  THR A  55       8.514 -33.904 -35.586  1.00 62.82           C  
ANISOU  245  CB  THR A  55     7167   9322   7382  -1399    169    306       C  
ATOM    246  OG1 THR A  55       9.689 -33.088 -35.509  1.00 56.56           O  
ANISOU  246  OG1 THR A  55     6308   8388   6796  -1211    179    296       O  
ATOM    247  CG2 THR A  55       7.745 -33.561 -36.852  1.00 70.66           C  
ANISOU  247  CG2 THR A  55     8111  10566   8171  -1642    119    433       C  
ATOM    248  N   LEU A  56       8.351 -35.282 -32.717  1.00 57.53           N  
ANISOU  248  N   LEU A  56     6572   8436   6852  -1098    191    150       N  
ATOM    249  CA  LEU A  56       8.951 -35.792 -31.492  1.00 53.06           C  
ANISOU  249  CA  LEU A  56     6036   7718   6406   -887    238     79       C  
ATOM    250  C   LEU A  56      10.041 -36.781 -31.868  1.00 52.61           C  
ANISOU  250  C   LEU A  56     6167   7489   6334   -853    458      8       C  
ATOM    251  O   LEU A  56       9.811 -37.679 -32.686  1.00 54.18           O  
ANISOU  251  O   LEU A  56     6603   7631   6353  -1053    617    -41       O  
ATOM    252  CB  LEU A  56       7.882 -36.499 -30.657  1.00 51.15           C  
ANISOU  252  CB  LEU A  56     5847   7521   6065   -935    212     65       C  
ATOM    253  CG  LEU A  56       8.337 -37.208 -29.375  1.00 48.87           C  
ANISOU  253  CG  LEU A  56     5616   7091   5860   -733    275      8       C  
ATOM    254  CD1 LEU A  56       9.210 -36.297 -28.540  1.00 43.28           C  
ANISOU  254  CD1 LEU A  56     4716   6370   5358   -486    182     29       C  
ATOM    255  CD2 LEU A  56       7.134 -37.674 -28.581  1.00 49.65           C  
ANISOU  255  CD2 LEU A  56     5739   7266   5861   -802    220      9       C  
ATOM    256  N   THR A  57      11.226 -36.607 -31.287  1.00 49.03           N  
ANISOU  256  N   THR A  57     5616   6973   6040   -612    490     17       N  
ATOM    257  CA  THR A  57      12.362 -37.477 -31.565  1.00 50.98           C  
ANISOU  257  CA  THR A  57     5989   7097   6285   -486    727     12       C  
ATOM    258  C   THR A  57      12.997 -37.909 -30.252  1.00 51.92           C  
ANISOU  258  C   THR A  57     6027   7202   6497   -205    762     52       C  
ATOM    259  O   THR A  57      13.511 -37.070 -29.506  1.00 51.54           O  
ANISOU  259  O   THR A  57     5724   7286   6573    -92    606     96       O  
ATOM    260  CB  THR A  57      13.395 -36.769 -32.449  1.00 53.10           C  
ANISOU  260  CB  THR A  57     6143   7412   6621   -472    750     50       C  
ATOM    261  OG1 THR A  57      12.800 -36.421 -33.708  1.00 54.08           O  
ANISOU  261  OG1 THR A  57     6350   7561   6637   -732    728     30       O  
ATOM    262  CG2 THR A  57      14.592 -37.676 -32.698  1.00 55.36           C  
ANISOU  262  CG2 THR A  57     6529   7604   6900   -283   1027     87       C  
ATOM    263  N   PHE A  58      12.951 -39.210 -29.969  1.00 52.38           N  
ANISOU  263  N   PHE A  58     6324   7108   6469   -115    980     44       N  
ATOM    264  CA  PHE A  58      13.661 -39.794 -28.839  1.00 53.37           C  
ANISOU  264  CA  PHE A  58     6390   7231   6657    197   1069    130       C  
ATOM    265  C   PHE A  58      15.081 -40.123 -29.281  1.00 57.19           C  
ANISOU  265  C   PHE A  58     6839   7720   7172    437   1297    245       C  
ATOM    266  O   PHE A  58      15.272 -40.851 -30.261  1.00 59.23           O  
ANISOU  266  O   PHE A  58     7376   7794   7335    420   1573    229       O  
ATOM    267  CB  PHE A  58      12.966 -41.074 -28.379  1.00 53.12           C  
ANISOU  267  CB  PHE A  58     6676   7003   6505    209   1251     95       C  
ATOM    268  CG  PHE A  58      11.623 -40.846 -27.752  1.00 51.72           C  
ANISOU  268  CG  PHE A  58     6485   6877   6288     13   1037     18       C  
ATOM    269  CD1 PHE A  58      11.516 -40.586 -26.397  1.00 49.74           C  
ANISOU  269  CD1 PHE A  58     6041   6734   6125    168    876     57       C  
ATOM    270  CD2 PHE A  58      10.466 -40.906 -28.511  1.00 51.52           C  
ANISOU  270  CD2 PHE A  58     6625   6836   6113   -334   1005    -74       C  
ATOM    271  CE1 PHE A  58      10.282 -40.381 -25.809  1.00 49.64           C  
ANISOU  271  CE1 PHE A  58     6012   6775   6073     16    706      2       C  
ATOM    272  CE2 PHE A  58       9.228 -40.701 -27.936  1.00 51.10           C  
ANISOU  272  CE2 PHE A  58     6514   6894   6009   -492    821   -103       C  
ATOM    273  CZ  PHE A  58       9.135 -40.443 -26.576  1.00 50.97           C  
ANISOU  273  CZ  PHE A  58     6317   6946   6102   -297    682    -67       C  
ATOM    274  N   MET A  59      16.069 -39.595 -28.567  1.00 58.80           N  
ANISOU  274  N   MET A  59     6702   8157   7480    642   1196    369       N  
ATOM    275  CA  MET A  59      17.465 -39.872 -28.865  1.00 64.13           C  
ANISOU  275  CA  MET A  59     7252   8941   8172    904   1400    536       C  
ATOM    276  C   MET A  59      18.282 -39.683 -27.596  1.00 64.33           C  
ANISOU  276  C   MET A  59     6916   9279   8248   1137   1292    706       C  
ATOM    277  O   MET A  59      17.828 -39.023 -26.655  1.00 62.37           O  
ANISOU  277  O   MET A  59     6510   9156   8032   1016   1019    649       O  
ATOM    278  CB  MET A  59      17.986 -38.945 -29.967  1.00 70.29           C  
ANISOU  278  CB  MET A  59     7900   9821   8985    737   1337    514       C  
ATOM    279  CG  MET A  59      17.860 -37.478 -29.646  1.00 73.07           C  
ANISOU  279  CG  MET A  59     7972  10377   9414    512    986    456       C  
ATOM    280  SD  MET A  59      18.573 -36.498 -30.970  1.00 76.29           S  
ANISOU  280  SD  MET A  59     8267  10875   9844    336    967    455       S  
ATOM    281  CE  MET A  59      18.339 -34.855 -30.322  1.00 80.52           C  
ANISOU  281  CE  MET A  59     8575  11572  10447     87    613    386       C  
ATOM    282  N   PRO A  60      19.485 -40.255 -27.535  1.00 66.12           N  
ANISOU  282  N   PRO A  60     7000   9664   8457   1473   1517    935       N  
ATOM    283  CA  PRO A  60      20.363 -40.026 -26.374  1.00 64.86           C  
ANISOU  283  CA  PRO A  60     6421   9923   8300   1663   1396   1142       C  
ATOM    284  C   PRO A  60      20.801 -38.570 -26.322  1.00 66.44           C  
ANISOU  284  C   PRO A  60     6262  10453   8528   1366   1074   1098       C  
ATOM    285  O   PRO A  60      21.412 -38.061 -27.263  1.00 68.08           O  
ANISOU  285  O   PRO A  60     6377  10743   8747   1271   1101   1111       O  
ATOM    286  CB  PRO A  60      21.556 -40.954 -26.642  1.00 68.09           C  
ANISOU  286  CB  PRO A  60     6757  10451   8663   2103   1760   1439       C  
ATOM    287  CG  PRO A  60      21.070 -41.940 -27.659  1.00 69.88           C  
ANISOU  287  CG  PRO A  60     7507  10185   8859   2180   2125   1348       C  
ATOM    288  CD  PRO A  60      20.078 -41.204 -28.493  1.00 68.52           C  
ANISOU  288  CD  PRO A  60     7534   9790   8710   1713   1925   1040       C  
ATOM    289  N   MET A  61      20.491 -37.898 -25.212  1.00 65.75           N  
ANISOU  289  N   MET A  61     6010  10537   8436   1201    791   1041       N  
ATOM    290  CA  MET A  61      20.861 -36.497 -25.039  1.00 64.53           C  
ANISOU  290  CA  MET A  61     5597  10649   8272    871    518    976       C  
ATOM    291  C   MET A  61      21.791 -36.261 -23.856  1.00 68.10           C  
ANISOU  291  C   MET A  61     5647  11606   8620    887    386   1156       C  
ATOM    292  O   MET A  61      21.919 -35.117 -23.403  1.00 69.61           O  
ANISOU  292  O   MET A  61     5697  11991   8761    543    149   1063       O  
ATOM    293  CB  MET A  61      19.616 -35.614 -24.947  1.00 59.30           C  
ANISOU  293  CB  MET A  61     5153   9717   7659    555    312    711       C  
ATOM    294  CG  MET A  61      18.859 -35.554 -26.251  1.00 56.30           C  
ANISOU  294  CG  MET A  61     5064   8986   7339    456    393    572       C  
ATOM    295  SD  MET A  61      17.347 -34.610 -26.109  1.00 51.42           S  
ANISOU  295  SD  MET A  61     4656   8120   6762    185    192    351       S  
ATOM    296  CE  MET A  61      18.006 -32.948 -26.038  1.00 52.55           C  
ANISOU  296  CE  MET A  61     4623   8444   6899   -109     14    309       C  
ATOM    297  N   GLY A  62      22.442 -37.299 -23.352  1.00 70.71           N  
ANISOU  297  N   GLY A  62     5809  12165   8892   1265    553   1426       N  
ATOM    298  CA  GLY A  62      23.386 -37.127 -22.261  1.00 73.99           C  
ANISOU  298  CA  GLY A  62     5779  13166   9166   1282    425   1654       C  
ATOM    299  C   GLY A  62      22.699 -36.612 -21.010  1.00 70.01           C  
ANISOU  299  C   GLY A  62     5297  12692   8613   1034    165   1501       C  
ATOM    300  O   GLY A  62      21.735 -37.202 -20.514  1.00 67.85           O  
ANISOU  300  O   GLY A  62     5283  12108   8390   1165    196   1414       O  
ATOM    301  N   ASP A  63      23.195 -35.483 -20.497  1.00 70.68           N  
ANISOU  301  N   ASP A  63     5133  13149   8574    637    -78   1459       N  
ATOM    302  CA  ASP A  63      22.673 -34.902 -19.265  1.00 73.62           C  
ANISOU  302  CA  ASP A  63     5534  13582   8856    361   -303   1315       C  
ATOM    303  C   ASP A  63      21.353 -34.178 -19.485  1.00 71.22           C  
ANISOU  303  C   ASP A  63     5662  12725   8674    118   -377    963       C  
ATOM    304  O   ASP A  63      20.513 -34.140 -18.576  1.00 72.79           O  
ANISOU  304  O   ASP A  63     6018  12777   8862     72   -464    842       O  
ATOM    305  CB  ASP A  63      23.697 -33.948 -18.649  1.00 77.41           C  
ANISOU  305  CB  ASP A  63     5647  14657   9108    -43   -502   1385       C  
ATOM    306  N   ARG A  64      21.154 -33.602 -20.667  1.00 70.18           N  
ANISOU  306  N   ARG A  64     5707  12312   8646    -16   -334    825       N  
ATOM    307  CA  ARG A  64      19.928 -32.870 -20.956  1.00 66.53           C  
ANISOU  307  CA  ARG A  64     5614  11379   8285   -202   -382    553       C  
ATOM    308  C   ARG A  64      18.757 -33.834 -21.114  1.00 63.45           C  
ANISOU  308  C   ARG A  64     5486  10606   8015     84   -273    509       C  
ATOM    309  O   ARG A  64      18.879 -34.889 -21.742  1.00 61.02           O  
ANISOU  309  O   ARG A  64     5204  10223   7758    365    -97    623       O  
ATOM    310  CB  ARG A  64      20.119 -32.055 -22.236  1.00 66.87           C  
ANISOU  310  CB  ARG A  64     5741  11280   8386   -391   -350    473       C  
ATOM    311  CG  ARG A  64      19.001 -31.083 -22.559  1.00 65.49           C  
ANISOU  311  CG  ARG A  64     5902  10695   8286   -586   -389    250       C  
ATOM    312  CD  ARG A  64      19.481 -30.006 -23.527  1.00 66.03           C  
ANISOU  312  CD  ARG A  64     6005  10732   8351   -852   -383    197       C  
ATOM    313  NE  ARG A  64      20.388 -29.053 -22.894  1.00 69.14           N  
ANISOU  313  NE  ARG A  64     6267  11421   8581  -1217   -481    177       N  
ATOM    314  CZ  ARG A  64      21.704 -29.021 -23.070  1.00 73.20           C  
ANISOU  314  CZ  ARG A  64     6470  12358   8983  -1346   -496    312       C  
ATOM    315  NH1 ARG A  64      22.458 -28.112 -22.472  1.00 77.96           N  
ANISOU  315  NH1 ARG A  64     6972  13259   9391  -1766   -594    279       N  
ATOM    316  NH2 ARG A  64      22.278 -29.914 -23.873  1.00 72.94           N  
ANISOU  316  NH2 ARG A  64     6236  12466   9012  -1067   -389    489       N  
ATOM    317  N   ASP A  65      17.619 -33.471 -20.520  1.00 64.59           N  
ANISOU  317  N   ASP A  65     5846  10514   8182     -7   -356    347       N  
ATOM    318  CA  ASP A  65      16.421 -34.299 -20.569  1.00 61.82           C  
ANISOU  318  CA  ASP A  65     5725   9855   7907    188   -279    300       C  
ATOM    319  C   ASP A  65      15.583 -34.076 -21.825  1.00 57.15           C  
ANISOU  319  C   ASP A  65     5360   8947   7408    136   -216    201       C  
ATOM    320  O   ASP A  65      14.912 -35.011 -22.277  1.00 53.15           O  
ANISOU  320  O   ASP A  65     5009   8259   6928    276   -104    207       O  
ATOM    321  CB  ASP A  65      15.535 -34.037 -19.344  1.00 61.23           C  
ANISOU  321  CB  ASP A  65     5745   9722   7799    130   -388    201       C  
ATOM    322  CG  ASP A  65      16.153 -34.538 -18.045  1.00 60.69           C  
ANISOU  322  CG  ASP A  65     5476   9964   7619    214   -439    317       C  
ATOM    323  OD1 ASP A  65      17.225 -35.180 -18.080  1.00 62.35           O  
ANISOU  323  OD1 ASP A  65     5455  10454   7780    368   -378    510       O  
ATOM    324  OD2 ASP A  65      15.556 -34.279 -16.980  1.00 60.61           O  
ANISOU  324  OD2 ASP A  65     5531   9940   7558    142   -530    236       O  
ATOM    325  N   GLY A  66      15.586 -32.870 -22.388  1.00 58.87           N  
ANISOU  325  N   GLY A  66     5616   9106   7646    -83   -276    118       N  
ATOM    326  CA  GLY A  66      14.766 -32.580 -23.554  1.00 56.19           C  
ANISOU  326  CA  GLY A  66     5457   8522   7370   -127   -229     61       C  
ATOM    327  C   GLY A  66      15.067 -31.198 -24.096  1.00 55.89           C  
ANISOU  327  C   GLY A  66     5441   8454   7342   -345   -270     11       C  
ATOM    328  O   GLY A  66      15.891 -30.455 -23.551  1.00 56.59           O  
ANISOU  328  O   GLY A  66     5435   8692   7373   -510   -331     -8       O  
ATOM    329  N   ALA A  67      14.391 -30.867 -25.200  1.00 54.37           N  
ANISOU  329  N   ALA A  67     5382   8082   7194   -370   -227     -1       N  
ATOM    330  CA  ALA A  67      14.461 -29.527 -25.771  1.00 53.18           C  
ANISOU  330  CA  ALA A  67     5313   7839   7055   -542   -232    -32       C  
ATOM    331  C   ALA A  67      13.303 -29.333 -26.736  1.00 52.64           C  
ANISOU  331  C   ALA A  67     5383   7600   7017   -494   -192     -1       C  
ATOM    332  O   ALA A  67      12.753 -30.296 -27.272  1.00 52.98           O  
ANISOU  332  O   ALA A  67     5430   7650   7052   -406   -160     37       O  
ATOM    333  CB  ALA A  67      15.793 -29.271 -26.478  1.00 54.00           C  
ANISOU  333  CB  ALA A  67     5291   8081   7145   -670   -206      0       C  
ATOM    334  N   TYR A  68      12.937 -28.072 -26.952  1.00 54.76           N  
ANISOU  334  N   TYR A  68     5780   7732   7295   -568   -175     -2       N  
ATOM    335  CA  TYR A  68      11.896 -27.720 -27.910  1.00 59.14           C  
ANISOU  335  CA  TYR A  68     6423   8191   7857   -506   -132     88       C  
ATOM    336  C   TYR A  68      12.406 -26.599 -28.801  1.00 58.48           C  
ANISOU  336  C   TYR A  68     6420   8017   7783   -625    -73    116       C  
ATOM    337  O   TYR A  68      12.719 -25.506 -28.315  1.00 57.75           O  
ANISOU  337  O   TYR A  68     6462   7795   7684   -718    -30     70       O  
ATOM    338  CB  TYR A  68      10.605 -27.297 -27.206  1.00 63.81           C  
ANISOU  338  CB  TYR A  68     7113   8692   8440   -371   -121    128       C  
ATOM    339  CG  TYR A  68       9.543 -26.751 -28.138  1.00 66.89           C  
ANISOU  339  CG  TYR A  68     7548   9054   8813   -277    -66    287       C  
ATOM    340  CD1 TYR A  68       9.087 -27.492 -29.220  1.00 69.75           C  
ANISOU  340  CD1 TYR A  68     7806   9571   9125   -291    -91    378       C  
ATOM    341  CD2 TYR A  68       8.983 -25.500 -27.922  1.00 71.89           C  
ANISOU  341  CD2 TYR A  68     8341   9521   9451   -175     36    364       C  
ATOM    342  CE1 TYR A  68       8.111 -26.993 -30.073  1.00 75.61           C  
ANISOU  342  CE1 TYR A  68     8536  10380   9814   -220    -58    565       C  
ATOM    343  CE2 TYR A  68       8.008 -24.997 -28.764  1.00 73.88           C  
ANISOU  343  CE2 TYR A  68     8597   9801   9674    -33    104    573       C  
ATOM    344  CZ  TYR A  68       7.577 -25.744 -29.836  1.00 74.39           C  
ANISOU  344  CZ  TYR A  68     8488  10096   9679    -62     36    683       C  
ATOM    345  OH  TYR A  68       6.608 -25.234 -30.668  1.00 74.79           O  
ANISOU  345  OH  TYR A  68     8493  10261   9665     66     88    930       O  
ATOM    346  N   ASP A  69      12.500 -26.872 -30.102  1.00 59.39           N  
ANISOU  346  N   ASP A  69     6486   8186   7892   -651    -51    185       N  
ATOM    347  CA  ASP A  69      12.872 -25.847 -31.064  1.00 60.32           C  
ANISOU  347  CA  ASP A  69     6684   8220   8013   -751     12    235       C  
ATOM    348  C   ASP A  69      11.575 -25.355 -31.688  1.00 59.84           C  
ANISOU  348  C   ASP A  69     6700   8107   7929   -621     54    392       C  
ATOM    349  O   ASP A  69      10.992 -26.059 -32.527  1.00 59.33           O  
ANISOU  349  O   ASP A  69     6544   8185   7812   -596     28    478       O  
ATOM    350  CB  ASP A  69      13.797 -26.445 -32.129  1.00 62.84           C  
ANISOU  350  CB  ASP A  69     6893   8661   8323   -852     23    233       C  
ATOM    351  CG  ASP A  69      14.389 -25.395 -33.058  1.00 63.68           C  
ANISOU  351  CG  ASP A  69     7069   8696   8428   -989     85    272       C  
ATOM    352  OD1 ASP A  69      13.876 -24.255 -33.106  1.00 65.44           O  
ANISOU  352  OD1 ASP A  69     7458   8755   8653   -976    140    331       O  
ATOM    353  OD2 ASP A  69      15.379 -25.718 -33.741  1.00 64.70           O  
ANISOU  353  OD2 ASP A  69     7105   8928   8550  -1092    105    256       O  
ATOM    354  N   PRO A  70      11.049 -24.195 -31.284  1.00 61.49           N  
ANISOU  354  N   PRO A  70     7079   8138   8147   -533    138    453       N  
ATOM    355  CA  PRO A  70       9.779 -23.739 -31.859  1.00 63.15           C  
ANISOU  355  CA  PRO A  70     7314   8359   8321   -339    200    674       C  
ATOM    356  C   PRO A  70       9.899 -23.285 -33.299  1.00 66.27           C  
ANISOU  356  C   PRO A  70     7708   8788   8685   -384    246    813       C  
ATOM    357  O   PRO A  70       8.889 -23.295 -34.014  1.00 67.11           O  
ANISOU  357  O   PRO A  70     7726   9052   8720   -256    251   1028       O  
ATOM    358  CB  PRO A  70       9.362 -22.585 -30.937  1.00 62.99           C  
ANISOU  358  CB  PRO A  70     7531   8082   8319   -197    344    702       C  
ATOM    359  CG  PRO A  70      10.644 -22.068 -30.399  1.00 63.02           C  
ANISOU  359  CG  PRO A  70     7698   7903   8344   -434    377    495       C  
ATOM    360  CD  PRO A  70      11.554 -23.263 -30.260  1.00 61.82           C  
ANISOU  360  CD  PRO A  70     7316   7971   8202   -608    210    341       C  
ATOM    361  N   GLU A  71      11.099 -22.910 -33.752  1.00 68.79           N  
ANISOU  361  N   GLU A  71     8093   9012   9030   -576    274    715       N  
ATOM    362  CA  GLU A  71      11.267 -22.420 -35.116  1.00 73.02           C  
ANISOU  362  CA  GLU A  71     8646   9565   9533   -628    328    845       C  
ATOM    363  C   GLU A  71      11.249 -23.558 -36.126  1.00 68.77           C  
ANISOU  363  C   GLU A  71     7905   9294   8930   -715    230    865       C  
ATOM    364  O   GLU A  71      10.650 -23.429 -37.201  1.00 68.99           O  
ANISOU  364  O   GLU A  71     7887   9451   8875   -689    241   1049       O  
ATOM    365  CB  GLU A  71      12.568 -21.623 -35.232  1.00 81.32           C  
ANISOU  365  CB  GLU A  71     9844  10436  10616   -838    402    729       C  
ATOM    366  CG  GLU A  71      12.831 -20.685 -34.064  1.00 89.24           C  
ANISOU  366  CG  GLU A  71    11095  11174  11639   -880    503    624       C  
ATOM    367  CD  GLU A  71      11.688 -19.714 -33.812  1.00 97.15           C  
ANISOU  367  CD  GLU A  71    12331  11952  12630   -620    672    796       C  
ATOM    368  OE1 GLU A  71      11.161 -19.138 -34.790  1.00 99.28           O  
ANISOU  368  OE1 GLU A  71    12655  12192  12875   -476    773   1020       O  
ATOM    369  OE2 GLU A  71      11.318 -19.529 -32.631  1.00 97.72           O  
ANISOU  369  OE2 GLU A  71    12534  11890  12707   -539    722    729       O  
ATOM    370  N   HIS A  72      11.904 -24.668 -35.807  1.00 65.98           N  
ANISOU  370  N   HIS A  72     7451   9026   8591   -823    158    692       N  
ATOM    371  CA  HIS A  72      11.857 -25.865 -36.630  1.00 65.09           C  
ANISOU  371  CA  HIS A  72     7232   9106   8395   -911    120    682       C  
ATOM    372  C   HIS A  72      10.765 -26.837 -36.192  1.00 65.88           C  
ANISOU  372  C   HIS A  72     7266   9346   8420   -850     57    700       C  
ATOM    373  O   HIS A  72      10.606 -27.887 -36.822  1.00 65.76           O  
ANISOU  373  O   HIS A  72     7223   9468   8293   -968     51    677       O  
ATOM    374  CB  HIS A  72      13.222 -26.561 -36.628  1.00 62.11           C  
ANISOU  374  CB  HIS A  72     6817   8724   8056  -1023    143    520       C  
ATOM    375  CG  HIS A  72      14.342 -25.707 -37.137  1.00 61.08           C  
ANISOU  375  CG  HIS A  72     6713   8526   7968  -1135    198    509       C  
ATOM    376  ND1 HIS A  72      15.655 -25.908 -36.771  1.00 61.02           N  
ANISOU  376  ND1 HIS A  72     6634   8546   8007  -1212    218    401       N  
ATOM    377  CD2 HIS A  72      14.348 -24.661 -37.998  1.00 61.27           C  
ANISOU  377  CD2 HIS A  72     6816   8488   7978  -1192    247    612       C  
ATOM    378  CE1 HIS A  72      16.421 -25.018 -37.377  1.00 62.14           C  
ANISOU  378  CE1 HIS A  72     6805   8651   8152  -1348    266    421       C  
ATOM    379  NE2 HIS A  72      15.652 -24.250 -38.127  1.00 59.73           N  
ANISOU  379  NE2 HIS A  72     6616   8260   7818  -1336    291    538       N  
ATOM    380  N   ARG A  73      10.012 -26.509 -35.137  1.00 67.62           N  
ANISOU  380  N   ARG A  73     7491   9525   8675   -694     32    736       N  
ATOM    381  CA  ARG A  73       8.893 -27.326 -34.655  1.00 67.98           C  
ANISOU  381  CA  ARG A  73     7462   9728   8639   -642    -28    774       C  
ATOM    382  C   ARG A  73       9.338 -28.757 -34.335  1.00 64.47           C  
ANISOU  382  C   ARG A  73     7017   9306   8172   -748    -44    597       C  
ATOM    383  O   ARG A  73       8.828 -29.741 -34.880  1.00 64.83           O  
ANISOU  383  O   ARG A  73     7056   9502   8075   -879    -48    603       O  
ATOM    384  CB  ARG A  73       7.702 -27.292 -35.622  1.00 76.08           C  
ANISOU  384  CB  ARG A  73     8390  11020   9499   -666    -52   1001       C  
ATOM    385  CG  ARG A  73       6.890 -26.001 -35.560  1.00 79.05           C  
ANISOU  385  CG  ARG A  73     8745  11405   9885   -434     -6   1248       C  
ATOM    386  CD  ARG A  73       6.210 -25.683 -36.888  1.00 83.64           C  
ANISOU  386  CD  ARG A  73     9211  12265  10305   -467     -9   1516       C  
ATOM    387  NE  ARG A  73       7.182 -25.391 -37.934  1.00 87.43           N  
ANISOU  387  NE  ARG A  73     9769  12650  10799   -612     29   1470       N  
ATOM    388  CZ  ARG A  73       7.434 -26.185 -38.965  1.00 90.13           C  
ANISOU  388  CZ  ARG A  73    10076  13162  11009   -873    -10   1420       C  
ATOM    389  NH1 ARG A  73       6.767 -27.313 -39.148  1.00 89.95           N  
ANISOU  389  NH1 ARG A  73     9969  13404  10805  -1059    -81   1405       N  
ATOM    390  NH2 ARG A  73       8.375 -25.835 -39.838  1.00 92.53           N  
ANISOU  390  NH2 ARG A  73    10459  13357  11342   -976     42   1378       N  
ATOM    391  N   VAL A  74      10.309 -28.858 -33.430  1.00 60.57           N  
ANISOU  391  N   VAL A  74     6550   8669   7795   -701    -32    453       N  
ATOM    392  CA  VAL A  74      10.900 -30.135 -33.056  1.00 57.47           C  
ANISOU  392  CA  VAL A  74     6164   8275   7396   -726     -3    325       C  
ATOM    393  C   VAL A  74      10.915 -30.245 -31.538  1.00 55.87           C  
ANISOU  393  C   VAL A  74     5940   8021   7266   -600    -46    257       C  
ATOM    394  O   VAL A  74      11.352 -29.319 -30.845  1.00 56.32           O  
ANISOU  394  O   VAL A  74     5989   8003   7406   -558    -71    235       O  
ATOM    395  CB  VAL A  74      12.327 -30.295 -33.613  1.00 57.24           C  
ANISOU  395  CB  VAL A  74     6132   8210   7407   -781     76    265       C  
ATOM    396  CG1 VAL A  74      12.821 -31.710 -33.384  1.00 57.68           C  
ANISOU  396  CG1 VAL A  74     6223   8263   7431   -744    169    190       C  
ATOM    397  CG2 VAL A  74      12.378 -29.938 -35.092  1.00 59.01           C  
ANISOU  397  CG2 VAL A  74     6385   8469   7566   -910    118    331       C  
ATOM    398  N   VAL A  75      10.439 -31.376 -31.031  1.00 54.05           N  
ANISOU  398  N   VAL A  75     5730   7826   6980   -575    -41    219       N  
ATOM    399  CA  VAL A  75      10.574 -31.745 -29.631  1.00 54.47           C  
ANISOU  399  CA  VAL A  75     5763   7848   7084   -459    -69    155       C  
ATOM    400  C   VAL A  75      11.542 -32.915 -29.566  1.00 53.48           C  
ANISOU  400  C   VAL A  75     5657   7712   6953   -426     28    100       C  
ATOM    401  O   VAL A  75      11.358 -33.924 -30.261  1.00 56.49           O  
ANISOU  401  O   VAL A  75     6149   8075   7240   -485    133     92       O  
ATOM    402  CB  VAL A  75       9.213 -32.109 -29.019  1.00 54.34           C  
ANISOU  402  CB  VAL A  75     5762   7882   7002   -425   -116    184       C  
ATOM    403  CG1 VAL A  75       9.340 -32.293 -27.512  1.00 52.72           C  
ANISOU  403  CG1 VAL A  75     5538   7639   6853   -302   -151    123       C  
ATOM    404  CG2 VAL A  75       8.201 -31.027 -29.336  1.00 55.38           C  
ANISOU  404  CG2 VAL A  75     5856   8070   7114   -408   -162    307       C  
ATOM    405  N   LEU A  76      12.595 -32.760 -28.765  1.00 49.60           N  
ANISOU  405  N   LEU A  76     5069   7244   6533   -339     18     81       N  
ATOM    406  CA  LEU A  76      13.597 -33.795 -28.554  1.00 49.78           C  
ANISOU  406  CA  LEU A  76     5060   7303   6550   -225    130     93       C  
ATOM    407  C   LEU A  76      13.511 -34.231 -27.095  1.00 50.54           C  
ANISOU  407  C   LEU A  76     5108   7441   6653    -94     85     89       C  
ATOM    408  O   LEU A  76      13.453 -33.379 -26.205  1.00 49.95           O  
ANISOU  408  O   LEU A  76     4951   7417   6611   -121    -43     65       O  
ATOM    409  CB  LEU A  76      14.993 -33.241 -28.872  1.00 47.92           C  
ANISOU  409  CB  LEU A  76     4673   7177   6356   -238    149    133       C  
ATOM    410  CG  LEU A  76      15.167 -32.594 -30.253  1.00 46.68           C  
ANISOU  410  CG  LEU A  76     4549   6987   6199   -380    179    139       C  
ATOM    411  CD1 LEU A  76      16.455 -31.800 -30.334  1.00 46.25           C  
ANISOU  411  CD1 LEU A  76     4326   7069   6177   -442    161    171       C  
ATOM    412  CD2 LEU A  76      15.123 -33.657 -31.347  1.00 47.02           C  
ANISOU  412  CD2 LEU A  76     4737   6956   6173   -366    355    148       C  
ATOM    413  N   ILE A  77      13.455 -35.547 -26.856  1.00 52.44           N  
ANISOU  413  N   ILE A  77     5443   7635   6846     33    213    109       N  
ATOM    414  CA  ILE A  77      13.426 -36.125 -25.512  1.00 55.94           C  
ANISOU  414  CA  ILE A  77     5852   8121   7283    183    198    130       C  
ATOM    415  C   ILE A  77      14.569 -37.124 -25.391  1.00 59.89           C  
ANISOU  415  C   ILE A  77     6312   8678   7766    404    379    242       C  
ATOM    416  O   ILE A  77      14.854 -37.869 -26.336  1.00 61.84           O  
ANISOU  416  O   ILE A  77     6706   8813   7977    455    587    270       O  
ATOM    417  CB  ILE A  77      12.079 -36.805 -25.179  1.00 59.81           C  
ANISOU  417  CB  ILE A  77     6523   8491   7710    153    207     79       C  
ATOM    418  CG1 ILE A  77      11.114 -35.810 -24.544  1.00 62.63           C  
ANISOU  418  CG1 ILE A  77     6819   8886   8093     66     19     34       C  
ATOM    419  CG2 ILE A  77      12.271 -37.929 -24.174  1.00 60.27           C  
ANISOU  419  CG2 ILE A  77     6630   8534   7737    344    307    126       C  
ATOM    420  CD1 ILE A  77      10.459 -34.916 -25.509  1.00 64.84           C  
ANISOU  420  CD1 ILE A  77     7113   9152   8371    -86    -38     25       C  
ATOM    421  N   ASN A  78      15.230 -37.128 -24.234  1.00 60.22           N  
ANISOU  421  N   ASN A  78     6157   8910   7813    543    321    325       N  
ATOM    422  CA  ASN A  78      16.329 -38.053 -23.991  1.00 62.59           C  
ANISOU  422  CA  ASN A  78     6361   9338   8083    821    501    503       C  
ATOM    423  C   ASN A  78      15.804 -39.480 -23.870  1.00 62.71           C  
ANISOU  423  C   ASN A  78     6659   9121   8047   1009    731    531       C  
ATOM    424  O   ASN A  78      14.955 -39.776 -23.025  1.00 64.21           O  
ANISOU  424  O   ASN A  78     6945   9238   8216    998    669    478       O  
ATOM    425  CB  ASN A  78      17.070 -37.669 -22.711  1.00 63.52           C  
ANISOU  425  CB  ASN A  78     6165   9794   8177    885    354    611       C  
ATOM    426  CG  ASN A  78      18.398 -38.394 -22.561  1.00 65.89           C  
ANISOU  426  CG  ASN A  78     6249  10358   8429   1186    523    868       C  
ATOM    427  OD1 ASN A  78      18.596 -39.484 -23.090  1.00 68.97           O  
ANISOU  427  OD1 ASN A  78     6803  10593   8810   1447    807    974       O  
ATOM    428  ND2 ASN A  78      19.321 -37.777 -21.833  1.00 68.24           N  
ANISOU  428  ND2 ASN A  78     6181  11077   8668   1142    371    986       N  
ATOM    429  N   SER A  79      16.329 -40.369 -24.708  1.00 61.51           N  
ANISOU  429  N   SER A  79     6673   8836   7861   1175   1027    614       N  
ATOM    430  CA  SER A  79      15.943 -41.772 -24.684  1.00 61.93           C  
ANISOU  430  CA  SER A  79     7086   8610   7837   1340   1325    640       C  
ATOM    431  C   SER A  79      16.640 -42.562 -23.585  1.00 65.39           C  
ANISOU  431  C   SER A  79     7423   9170   8254   1728   1465    865       C  
ATOM    432  O   SER A  79      16.258 -43.709 -23.337  1.00 66.47           O  
ANISOU  432  O   SER A  79     7883   9051   8321   1881   1717    896       O  
ATOM    433  CB  SER A  79      16.273 -42.414 -26.028  1.00 61.27           C  
ANISOU  433  CB  SER A  79     7289   8293   7697   1370   1650    641       C  
ATOM    434  OG  SER A  79      17.670 -42.398 -26.239  1.00 61.60           O  
ANISOU  434  OG  SER A  79     7100   8534   7772   1657   1788    849       O  
ATOM    435  N   ARG A  80      17.657 -41.993 -22.938  1.00 68.89           N  
ANISOU  435  N   ARG A  80     7434  10014   8728   1873   1322   1039       N  
ATOM    436  CA  ARG A  80      18.414 -42.692 -21.906  1.00 72.83           C  
ANISOU  436  CA  ARG A  80     7756  10736   9180   2259   1442   1315       C  
ATOM    437  C   ARG A  80      17.867 -42.473 -20.501  1.00 68.18           C  
ANISOU  437  C   ARG A  80     7039  10293   8572   2192   1192   1287       C  
ATOM    438  O   ARG A  80      18.410 -43.045 -19.552  1.00 68.70           O  
ANISOU  438  O   ARG A  80     6947  10577   8580   2497   1266   1527       O  
ATOM    439  CB  ARG A  80      19.893 -42.286 -21.955  1.00 79.49           C  
ANISOU  439  CB  ARG A  80     8149  12043  10011   2442   1437   1574       C  
ATOM    440  CG  ARG A  80      20.627 -42.761 -23.197  1.00 86.26           C  
ANISOU  440  CG  ARG A  80     9118  12786  10869   2647   1772   1688       C  
ATOM    441  CD  ARG A  80      20.615 -44.279 -23.294  1.00 91.91           C  
ANISOU  441  CD  ARG A  80    10231  13160  11532   3064   2244   1841       C  
ATOM    442  NE  ARG A  80      21.193 -44.759 -24.545  1.00 97.56           N  
ANISOU  442  NE  ARG A  80    11158  13676  12232   3241   2619   1912       N  
ATOM    443  CZ  ARG A  80      20.488 -45.253 -25.554  1.00103.49           C  
ANISOU  443  CZ  ARG A  80    12446  13917  12958   3081   2852   1692       C  
ATOM    444  NH1 ARG A  80      19.172 -45.369 -25.487  1.00102.82           N  
ANISOU  444  NH1 ARG A  80    12713  13504  12851   2741   2747   1409       N  
ATOM    445  NH2 ARG A  80      21.120 -45.645 -26.656  1.00107.14           N  
ANISOU  445  NH2 ARG A  80    13092  14228  13390   3245   3207   1767       N  
ATOM    446  N   VAL A  81      16.824 -41.666 -20.334  1.00 65.98           N  
ANISOU  446  N   VAL A  81     6818   9921   8329   1829    919   1028       N  
ATOM    447  CA  VAL A  81      16.214 -41.461 -19.027  1.00 66.74           C  
ANISOU  447  CA  VAL A  81     6840  10116   8400   1758    711    982       C  
ATOM    448  C   VAL A  81      14.995 -42.363 -18.899  1.00 67.39           C  
ANISOU  448  C   VAL A  81     7318   9826   8460   1754    842    872       C  
ATOM    449  O   VAL A  81      14.486 -42.915 -19.880  1.00 65.98           O  
ANISOU  449  O   VAL A  81     7472   9325   8272   1688   1036    779       O  
ATOM    450  CB  VAL A  81      15.871 -39.979 -18.726  1.00 63.45           C  
ANISOU  450  CB  VAL A  81     6242   9853   8014   1401    366    800       C  
ATOM    451  CG1 VAL A  81      17.102 -39.101 -18.895  1.00 66.23           C  
ANISOU  451  CG1 VAL A  81     6246  10569   8350   1329    258    894       C  
ATOM    452  CG2 VAL A  81      14.750 -39.492 -19.610  1.00 58.91           C  
ANISOU  452  CG2 VAL A  81     5911   8973   7499   1136    317    566       C  
ATOM    453  N   ARG A  82      14.516 -42.516 -17.668  1.00 69.92           N  
ANISOU  453  N   ARG A  82     7609  10214   8744   1783    736    880       N  
ATOM    454  CA  ARG A  82      13.429 -43.440 -17.399  1.00 73.09           C  
ANISOU  454  CA  ARG A  82     8362  10309   9099   1778    867    805       C  
ATOM    455  C   ARG A  82      12.114 -42.909 -17.976  1.00 63.08           C  
ANISOU  455  C   ARG A  82     7265   8855   7847   1407    734    548       C  
ATOM    456  O   ARG A  82      11.937 -41.697 -18.123  1.00 58.45           O  
ANISOU  456  O   ARG A  82     6489   8401   7319   1201    491    442       O  
ATOM    457  CB  ARG A  82      13.297 -43.669 -15.895  1.00 84.55           C  
ANISOU  457  CB  ARG A  82     9701  11922  10501   1904    774    895       C  
ATOM    458  CG  ARG A  82      14.466 -44.453 -15.298  1.00 96.31           C  
ANISOU  458  CG  ARG A  82    11047  13611  11935   2322    958   1213       C  
ATOM    459  CD  ARG A  82      14.101 -45.105 -13.967  1.00104.50           C  
ANISOU  459  CD  ARG A  82    12125  14684  12897   2475    969   1311       C  
ATOM    460  NE  ARG A  82      12.899 -45.923 -14.075  1.00114.17           N  
ANISOU  460  NE  ARG A  82    13800  15485  14095   2382   1131   1165       N  
ATOM    461  CZ  ARG A  82      11.722 -45.601 -13.555  1.00119.35           C  
ANISOU  461  CZ  ARG A  82    14528  16077  14741   2111    942    967       C  
ATOM    462  NH1 ARG A  82      11.559 -44.498 -12.842  1.00118.48           N  
ANISOU  462  NH1 ARG A  82    14121  16240  14655   1942    614    882       N  
ATOM    463  NH2 ARG A  82      10.683 -46.406 -13.754  1.00124.35           N  
ANISOU  463  NH2 ARG A  82    15558  16371  15317   1991   1108    856       N  
ATOM    464  N   PRO A  83      11.175 -43.804 -18.312  1.00 59.43           N  
ANISOU  464  N   PRO A  83     7169   8104   7310   1309    908    466       N  
ATOM    465  CA  PRO A  83       9.962 -43.365 -19.028  1.00 55.46           C  
ANISOU  465  CA  PRO A  83     6784   7508   6780    947    798    275       C  
ATOM    466  C   PRO A  83       9.183 -42.274 -18.315  1.00 51.97           C  
ANISOU  466  C   PRO A  83     6114   7249   6383    800    490    192       C  
ATOM    467  O   PRO A  83       8.684 -41.348 -18.968  1.00 45.61           O  
ANISOU  467  O   PRO A  83     5226   6495   5608    598    347    106       O  
ATOM    468  CB  PRO A  83       9.146 -44.659 -19.158  1.00 58.27           C  
ANISOU  468  CB  PRO A  83     7557   7592   6990    849   1043    232       C  
ATOM    469  CG  PRO A  83      10.154 -45.765 -19.027  1.00 62.29           C  
ANISOU  469  CG  PRO A  83     8258   7938   7472   1187   1375    392       C  
ATOM    470  CD  PRO A  83      11.176 -45.255 -18.061  1.00 61.64           C  
ANISOU  470  CD  PRO A  83     7782   8145   7493   1503   1233    562       C  
ATOM    471  N   GLU A  84       9.068 -42.358 -16.985  1.00 53.60           N  
ANISOU  471  N   GLU A  84     6232   7550   6583    918    410    233       N  
ATOM    472  CA  GLU A  84       8.335 -41.345 -16.234  1.00 51.87           C  
ANISOU  472  CA  GLU A  84     5846   7472   6392    802    166    155       C  
ATOM    473  C   GLU A  84       8.958 -39.971 -16.412  1.00 50.03           C  
ANISOU  473  C   GLU A  84     5373   7391   6244    759     -3    131       C  
ATOM    474  O   GLU A  84       8.245 -38.970 -16.547  1.00 46.93           O  
ANISOU  474  O   GLU A  84     4935   7016   5879    611   -132     45       O  
ATOM    475  CB  GLU A  84       8.306 -41.714 -14.751  1.00 53.23           C  
ANISOU  475  CB  GLU A  84     5974   7727   6525    945    132    211       C  
ATOM    476  CG  GLU A  84       7.433 -42.903 -14.417  1.00 53.24           C  
ANISOU  476  CG  GLU A  84     6232   7569   6428    936    278    212       C  
ATOM    477  CD  GLU A  84       8.116 -44.232 -14.658  1.00 56.46           C  
ANISOU  477  CD  GLU A  84     6866   7805   6783   1125    565    330       C  
ATOM    478  OE1 GLU A  84       7.444 -45.268 -14.479  1.00 58.40           O  
ANISOU  478  OE1 GLU A  84     7399   7864   6926   1086    735    322       O  
ATOM    479  OE2 GLU A  84       9.316 -44.249 -15.014  1.00 57.17           O  
ANISOU  479  OE2 GLU A  84     6863   7941   6919   1318    647    442       O  
ATOM    480  N   ARG A  85      10.288 -39.899 -16.401  1.00 55.16           N  
ANISOU  480  N   ARG A  85     5874   8165   6920    888     16    225       N  
ATOM    481  CA  ARG A  85      10.936 -38.616 -16.637  1.00 60.11           C  
ANISOU  481  CA  ARG A  85     6307   8936   7598    782   -126    193       C  
ATOM    482  C   ARG A  85      10.705 -38.148 -18.066  1.00 55.34           C  
ANISOU  482  C   ARG A  85     5775   8206   7046    642    -99    127       C  
ATOM    483  O   ARG A  85      10.397 -36.973 -18.294  1.00 53.04           O  
ANISOU  483  O   ARG A  85     5440   7922   6791    494   -216     49       O  
ATOM    484  CB  ARG A  85      12.427 -38.670 -16.303  1.00 69.32           C  
ANISOU  484  CB  ARG A  85     7247  10351   8740    911   -120    337       C  
ATOM    485  CG  ARG A  85      13.116 -37.322 -16.493  1.00 78.77           C  
ANISOU  485  CG  ARG A  85     8261  11717   9949    721   -266    289       C  
ATOM    486  CD  ARG A  85      14.538 -37.297 -15.949  1.00 88.29           C  
ANISOU  486  CD  ARG A  85     9180  13293  11076    780   -303    450       C  
ATOM    487  NE  ARG A  85      14.595 -37.168 -14.497  1.00 93.58           N  
ANISOU  487  NE  ARG A  85     9733  14186  11636    748   -427    474       N  
ATOM    488  CZ  ARG A  85      14.422 -36.031 -13.837  1.00 97.84           C  
ANISOU  488  CZ  ARG A  85    10262  14799  12113    476   -587    335       C  
ATOM    489  NH1 ARG A  85      14.111 -34.908 -14.461  1.00100.57           N  
ANISOU  489  NH1 ARG A  85    10726  14977  12510    248   -627    171       N  
ATOM    490  NH2 ARG A  85      14.565 -36.020 -12.516  1.00102.35           N  
ANISOU  490  NH2 ARG A  85    10733  15604  12552    433   -683    367       N  
ATOM    491  N   GLN A  86      10.844 -39.056 -19.044  1.00 53.97           N  
ANISOU  491  N   GLN A  86     5744   7903   6858    689     81    166       N  
ATOM    492  CA  GLN A  86      10.570 -38.684 -20.431  1.00 50.76           C  
ANISOU  492  CA  GLN A  86     5416   7401   6471    529    108    108       C  
ATOM    493  C   GLN A  86       9.198 -38.047 -20.538  1.00 48.70           C  
ANISOU  493  C   GLN A  86     5196   7111   6195    351     -9     23       C  
ATOM    494  O   GLN A  86       9.049 -36.970 -21.122  1.00 46.26           O  
ANISOU  494  O   GLN A  86     4817   6830   5929    246    -98     -3       O  
ATOM    495  CB  GLN A  86      10.642 -39.906 -21.351  1.00 50.78           C  
ANISOU  495  CB  GLN A  86     5655   7231   6408    555    351    132       C  
ATOM    496  CG  GLN A  86      11.955 -40.648 -21.346  1.00 54.70           C  
ANISOU  496  CG  GLN A  86     6139   7736   6909    809    543    265       C  
ATOM    497  CD  GLN A  86      11.916 -41.883 -22.235  1.00 60.25           C  
ANISOU  497  CD  GLN A  86     7182   8186   7525    836    853    273       C  
ATOM    498  OE1 GLN A  86      10.841 -42.387 -22.563  1.00 61.72           O  
ANISOU  498  OE1 GLN A  86     7632   8206   7613    632    914    172       O  
ATOM    499  NE2 GLN A  86      13.089 -42.366 -22.642  1.00 62.31           N  
ANISOU  499  NE2 GLN A  86     7450   8431   7793   1068   1071    402       N  
ATOM    500  N   ARG A  87       8.197 -38.664 -19.898  1.00 52.43           N  
ANISOU  500  N   ARG A  87     5769   7551   6600    337      0      7       N  
ATOM    501  CA  ARG A  87       6.826 -38.175 -19.986  1.00 52.56           C  
ANISOU  501  CA  ARG A  87     5788   7608   6576    195    -89    -22       C  
ATOM    502  C   ARG A  87       6.669 -36.803 -19.343  1.00 55.59           C  
ANISOU  502  C   ARG A  87     6023   8066   7034    237   -233    -33       C  
ATOM    503  O   ARG A  87       5.904 -35.969 -19.838  1.00 57.31           O  
ANISOU  503  O   ARG A  87     6205   8318   7253    172   -279    -14       O  
ATOM    504  CB  ARG A  87       5.869 -39.196 -19.374  1.00 50.06           C  
ANISOU  504  CB  ARG A  87     5598   7274   6150    156    -36    -26       C  
ATOM    505  CG  ARG A  87       5.819 -40.494 -20.150  1.00 50.39           C  
ANISOU  505  CG  ARG A  87     5884   7191   6071     37    154    -36       C  
ATOM    506  CD  ARG A  87       4.935 -41.524 -19.499  1.00 50.95           C  
ANISOU  506  CD  ARG A  87     6123   7226   6010    -44    229    -49       C  
ATOM    507  NE  ARG A  87       3.726 -40.949 -18.921  1.00 51.90           N  
ANISOU  507  NE  ARG A  87     6096   7525   6098   -121     74    -39       N  
ATOM    508  CZ  ARG A  87       2.593 -40.761 -19.583  1.00 55.64           C  
ANISOU  508  CZ  ARG A  87     6529   8160   6452   -359     25    -17       C  
ATOM    509  NH1 ARG A  87       2.494 -41.026 -20.880  1.00 55.10           N  
ANISOU  509  NH1 ARG A  87     6559   8104   6274   -593     92    -26       N  
ATOM    510  NH2 ARG A  87       1.531 -40.296 -18.929  1.00 52.98           N  
ANISOU  510  NH2 ARG A  87     6037   8012   6083   -362    -85     33       N  
ATOM    511  N   PHE A  88       7.373 -36.540 -18.239  1.00 57.16           N  
ANISOU  511  N   PHE A  88     6153   8297   7270    340   -283    -49       N  
ATOM    512  CA  PHE A  88       7.257 -35.215 -17.636  1.00 56.74           C  
ANISOU  512  CA  PHE A  88     6043   8265   7250    330   -373    -87       C  
ATOM    513  C   PHE A  88       7.982 -34.172 -18.469  1.00 51.31           C  
ANISOU  513  C   PHE A  88     5322   7554   6619    254   -385   -100       C  
ATOM    514  O   PHE A  88       7.532 -33.024 -18.570  1.00 48.35           O  
ANISOU  514  O   PHE A  88     4985   7121   6265    222   -396   -114       O  
ATOM    515  CB  PHE A  88       7.802 -35.209 -16.209  1.00 62.66           C  
ANISOU  515  CB  PHE A  88     6749   9087   7973    383   -425   -115       C  
ATOM    516  CG  PHE A  88       7.460 -33.953 -15.436  1.00 67.01           C  
ANISOU  516  CG  PHE A  88     7335   9612   8512    337   -472   -182       C  
ATOM    517  CD1 PHE A  88       8.276 -32.830 -15.490  1.00 70.65           C  
ANISOU  517  CD1 PHE A  88     7800  10065   8977    221   -493   -236       C  
ATOM    518  CD2 PHE A  88       6.313 -33.898 -14.659  1.00 70.02           C  
ANISOU  518  CD2 PHE A  88     7781   9965   8859    397   -463   -192       C  
ATOM    519  CE1 PHE A  88       7.951 -31.680 -14.781  1.00 72.33           C  
ANISOU  519  CE1 PHE A  88     8140  10191   9151    157   -477   -314       C  
ATOM    520  CE2 PHE A  88       5.986 -32.753 -13.947  1.00 75.50           C  
ANISOU  520  CE2 PHE A  88     8566  10590   9530    381   -448   -251       C  
ATOM    521  CZ  PHE A  88       6.803 -31.645 -14.010  1.00 73.72           C  
ANISOU  521  CZ  PHE A  88     8404  10306   9300    258   -441   -320       C  
ATOM    522  N   THR A  89       9.128 -34.543 -19.037  1.00 50.95           N  
ANISOU  522  N   THR A  89     5219   7546   6592    242   -357    -79       N  
ATOM    523  CA  THR A  89       9.849 -33.620 -19.898  1.00 51.12           C  
ANISOU  523  CA  THR A  89     5206   7560   6657    147   -362    -86       C  
ATOM    524  C   THR A  89       9.020 -33.271 -21.125  1.00 49.46           C  
ANISOU  524  C   THR A  89     5064   7262   6465     97   -328    -62       C  
ATOM    525  O   THR A  89       8.951 -32.105 -21.525  1.00 47.79           O  
ANISOU  525  O   THR A  89     4878   6996   6284     41   -336    -64       O  
ATOM    526  CB  THR A  89      11.173 -34.252 -20.309  1.00 51.29           C  
ANISOU  526  CB  THR A  89     5126   7680   6681    176   -316    -34       C  
ATOM    527  OG1 THR A  89      11.843 -34.753 -19.146  1.00 49.66           O  
ANISOU  527  OG1 THR A  89     4813   7626   6427    261   -342      4       O  
ATOM    528  CG2 THR A  89      12.059 -33.230 -20.997  1.00 52.22           C  
ANISOU  528  CG2 THR A  89     5179   7836   6827     46   -336    -44       C  
ATOM    529  N   LEU A  90       8.358 -34.268 -21.713  1.00 49.81           N  
ANISOU  529  N   LEU A  90     5157   7304   6466     99   -276    -27       N  
ATOM    530  CA  LEU A  90       7.537 -34.031 -22.896  1.00 49.84           C  
ANISOU  530  CA  LEU A  90     5189   7312   6436     10   -258     23       C  
ATOM    531  C   LEU A  90       6.391 -33.072 -22.589  1.00 51.90           C  
ANISOU  531  C   LEU A  90     5429   7601   6691     52   -301     78       C  
ATOM    532  O   LEU A  90       6.174 -32.095 -23.318  1.00 52.95           O  
ANISOU  532  O   LEU A  90     5549   7726   6841     45   -293    144       O  
ATOM    533  CB  LEU A  90       7.014 -35.362 -23.438  1.00 50.63           C  
ANISOU  533  CB  LEU A  90     5376   7434   6429    -74   -185     34       C  
ATOM    534  CG  LEU A  90       6.107 -35.312 -24.667  1.00 52.86           C  
ANISOU  534  CG  LEU A  90     5669   7807   6608   -240   -178     97       C  
ATOM    535  CD1 LEU A  90       6.758 -34.514 -25.781  1.00 51.70           C  
ANISOU  535  CD1 LEU A  90     5490   7643   6512   -280   -173    122       C  
ATOM    536  CD2 LEU A  90       5.781 -36.722 -25.139  1.00 53.47           C  
ANISOU  536  CD2 LEU A  90     5902   7883   6531   -409    -75     67       C  
ATOM    537  N   ALA A  91       5.641 -33.332 -21.511  1.00 50.28           N  
ANISOU  537  N   ALA A  91     5224   7427   6453    125   -321     76       N  
ATOM    538  CA  ALA A  91       4.571 -32.409 -21.138  1.00 49.31           C  
ANISOU  538  CA  ALA A  91     5083   7332   6321    222   -319    155       C  
ATOM    539  C   ALA A  91       5.120 -31.034 -20.780  1.00 48.64           C  
ANISOU  539  C   ALA A  91     5073   7096   6312    286   -288    120       C  
ATOM    540  O   ALA A  91       4.470 -30.020 -21.056  1.00 50.39           O  
ANISOU  540  O   ALA A  91     5326   7281   6537    380   -222    221       O  
ATOM    541  CB  ALA A  91       3.717 -32.993 -20.008  1.00 49.45           C  
ANISOU  541  CB  ALA A  91     5090   7418   6282    286   -332    156       C  
ATOM    542  N   HIS A  92       6.314 -30.983 -20.180  1.00 50.32           N  
ANISOU  542  N   HIS A  92     5324   7236   6560    225   -313     -4       N  
ATOM    543  CA  HIS A  92       6.991 -29.709 -19.951  1.00 53.48           C  
ANISOU  543  CA  HIS A  92     5833   7501   6986    174   -274    -65       C  
ATOM    544  C   HIS A  92       7.216 -28.967 -21.262  1.00 55.57           C  
ANISOU  544  C   HIS A  92     6123   7702   7287    130   -225     -3       C  
ATOM    545  O   HIS A  92       6.913 -27.774 -21.376  1.00 58.61           O  
ANISOU  545  O   HIS A  92     6650   7941   7679    174   -125     35       O  
ATOM    546  CB  HIS A  92       8.332 -29.962 -19.267  1.00 52.28           C  
ANISOU  546  CB  HIS A  92     5644   7402   6817     46   -337   -177       C  
ATOM    547  CG  HIS A  92       9.131 -28.720 -19.013  1.00 55.28           C  
ANISOU  547  CG  HIS A  92     6147   7688   7170   -114   -304   -261       C  
ATOM    548  ND1 HIS A  92       9.128 -28.071 -17.797  1.00 54.38           N  
ANISOU  548  ND1 HIS A  92     6178   7504   6978   -187   -276   -357       N  
ATOM    549  CD2 HIS A  92       9.967 -28.014 -19.814  1.00 54.55           C  
ANISOU  549  CD2 HIS A  92     6083   7555   7088   -262   -279   -275       C  
ATOM    550  CE1 HIS A  92       9.920 -27.016 -17.861  1.00 56.43           C  
ANISOU  550  CE1 HIS A  92     6576   7678   7186   -403   -228   -436       C  
ATOM    551  NE2 HIS A  92      10.440 -26.958 -19.074  1.00 54.12           N  
ANISOU  551  NE2 HIS A  92     6205   7406   6953   -447   -233   -382       N  
ATOM    552  N   GLU A  93       7.770 -29.658 -22.262  1.00 56.11           N  
ANISOU  552  N   GLU A  93     6089   7860   7369     53   -264     14       N  
ATOM    553  CA  GLU A  93       8.043 -29.008 -23.538  1.00 56.32           C  
ANISOU  553  CA  GLU A  93     6132   7845   7421     -5   -223     73       C  
ATOM    554  C   GLU A  93       6.752 -28.611 -24.237  1.00 55.82           C  
ANISOU  554  C   GLU A  93     6068   7809   7331    108   -173    237       C  
ATOM    555  O   GLU A  93       6.682 -27.549 -24.863  1.00 58.53           O  
ANISOU  555  O   GLU A  93     6487   8060   7690    140    -96    319       O  
ATOM    556  CB  GLU A  93       8.882 -29.922 -24.427  1.00 56.88           C  
ANISOU  556  CB  GLU A  93     6107   8009   7495   -102   -250     58       C  
ATOM    557  CG  GLU A  93      10.173 -30.379 -23.786  1.00 59.31           C  
ANISOU  557  CG  GLU A  93     6353   8368   7812   -157   -281    -32       C  
ATOM    558  CD  GLU A  93      11.170 -29.257 -23.564  1.00 62.23           C  
ANISOU  558  CD  GLU A  93     6753   8702   8189   -289   -282    -89       C  
ATOM    559  OE1 GLU A  93      10.948 -28.125 -24.048  1.00 63.68           O  
ANISOU  559  OE1 GLU A  93     7058   8753   8386   -338   -229    -75       O  
ATOM    560  OE2 GLU A  93      12.199 -29.519 -22.908  1.00 63.94           O  
ANISOU  560  OE2 GLU A  93     6872   9046   8377   -358   -324   -133       O  
ATOM    561  N   ILE A  94       5.713 -29.445 -24.131  1.00 53.78           N  
ANISOU  561  N   ILE A  94     5717   7708   7011    165   -207    310       N  
ATOM    562  CA  ILE A  94       4.414 -29.069 -24.681  1.00 54.47           C  
ANISOU  562  CA  ILE A  94     5734   7929   7032    274   -170    516       C  
ATOM    563  C   ILE A  94       3.908 -27.787 -24.031  1.00 57.11           C  
ANISOU  563  C   ILE A  94     6180   8121   7398    490    -51    599       C  
ATOM    564  O   ILE A  94       3.359 -26.908 -24.706  1.00 58.26           O  
ANISOU  564  O   ILE A  94     6330   8278   7528    626     45    792       O  
ATOM    565  CB  ILE A  94       3.402 -30.225 -24.559  1.00 54.22           C  
ANISOU  565  CB  ILE A  94     5572   8142   6886    233   -231    574       C  
ATOM    566  CG1 ILE A  94       3.792 -31.413 -25.447  1.00 53.91           C  
ANISOU  566  CG1 ILE A  94     5510   8200   6774     -1   -279    511       C  
ATOM    567  CG2 ILE A  94       2.025 -29.757 -24.973  1.00 55.64           C  
ANISOU  567  CG2 ILE A  94     5615   8559   6967    353   -200    833       C  
ATOM    568  CD1 ILE A  94       2.877 -32.619 -25.232  1.00 53.95           C  
ANISOU  568  CD1 ILE A  94     5464   8402   6633   -119   -311    528       C  
ATOM    569  N   SER A  95       4.100 -27.650 -22.713  1.00 58.00           N  
ANISOU  569  N   SER A  95     6409   8088   7540    533    -26    468       N  
ATOM    570  CA  SER A  95       3.693 -26.427 -22.028  1.00 59.64           C  
ANISOU  570  CA  SER A  95     6810   8093   7758    720    141    515       C  
ATOM    571  C   SER A  95       4.471 -25.215 -22.523  1.00 58.78           C  
ANISOU  571  C   SER A  95     6918   7727   7687    675    264    489       C  
ATOM    572  O   SER A  95       3.942 -24.098 -22.514  1.00 61.59           O  
ANISOU  572  O   SER A  95     7461   7905   8036    873    468    617       O  
ATOM    573  CB  SER A  95       3.866 -26.576 -20.516  1.00 61.45           C  
ANISOU  573  CB  SER A  95     7151   8219   7979    703    141    344       C  
ATOM    574  OG  SER A  95       3.103 -27.655 -20.007  1.00 62.97           O  
ANISOU  574  OG  SER A  95     7170   8627   8129    751     48    375       O  
ATOM    575  N   HIS A  96       5.727 -25.403 -22.932  1.00 55.65           N  
ANISOU  575  N   HIS A  96     6521   7302   7322    428    174    339       N  
ATOM    576  CA  HIS A  96       6.459 -24.304 -23.554  1.00 57.63           C  
ANISOU  576  CA  HIS A  96     6961   7344   7590    338    284    325       C  
ATOM    577  C   HIS A  96       5.750 -23.820 -24.813  1.00 56.25           C  
ANISOU  577  C   HIS A  96     6745   7209   7418    508    370    573       C  
ATOM    578  O   HIS A  96       5.618 -22.610 -25.032  1.00 56.02           O  
ANISOU  578  O   HIS A  96     6951   6947   7387    623    572    668       O  
ATOM    579  CB  HIS A  96       7.896 -24.722 -23.869  1.00 55.85           C  
ANISOU  579  CB  HIS A  96     6662   7176   7381     47    157    161       C  
ATOM    580  CG  HIS A  96       8.855 -24.501 -22.739  1.00 58.14           C  
ANISOU  580  CG  HIS A  96     7072   7388   7630   -162    141    -43       C  
ATOM    581  ND1 HIS A  96       9.295 -23.248 -22.371  1.00 60.57           N  
ANISOU  581  ND1 HIS A  96     7688   7443   7883   -306    291   -131       N  
ATOM    582  CD2 HIS A  96       9.469 -25.375 -21.907  1.00 57.33           C  
ANISOU  582  CD2 HIS A  96     6827   7455   7500   -278      3   -162       C  
ATOM    583  CE1 HIS A  96      10.139 -23.360 -21.360  1.00 60.98           C  
ANISOU  583  CE1 HIS A  96     7760   7554   7855   -549    221   -306       C  
ATOM    584  NE2 HIS A  96      10.259 -24.640 -21.058  1.00 58.42           N  
ANISOU  584  NE2 HIS A  96     7139   7503   7553   -508     41   -308       N  
ATOM    585  N   ALA A  97       5.270 -24.753 -25.641  1.00 57.01           N  
ANISOU  585  N   ALA A  97     6566   7603   7491    517    240    692       N  
ATOM    586  CA  ALA A  97       4.553 -24.377 -26.858  1.00 60.36           C  
ANISOU  586  CA  ALA A  97     6895   8164   7874    648    294    959       C  
ATOM    587  C   ALA A  97       3.264 -23.641 -26.524  1.00 65.33           C  
ANISOU  587  C   ALA A  97     7554   8805   8462    994    464   1217       C  
ATOM    588  O   ALA A  97       2.936 -22.624 -27.146  1.00 69.31           O  
ANISOU  588  O   ALA A  97     8152   9227   8955   1191    636   1438       O  
ATOM    589  CB  ALA A  97       4.257 -25.621 -27.695  1.00 59.27           C  
ANISOU  589  CB  ALA A  97     6477   8379   7663    509    120   1009       C  
ATOM    590  N   LEU A  98       2.521 -24.142 -25.534  1.00 68.73           N  
ANISOU  590  N   LEU A  98     7908   9342   8865   1100    441   1216       N  
ATOM    591  CA  LEU A  98       1.290 -23.478 -25.119  1.00 73.06           C  
ANISOU  591  CA  LEU A  98     8467   9925   9368   1468    629   1481       C  
ATOM    592  C   LEU A  98       1.559 -22.044 -24.681  1.00 77.93           C  
ANISOU  592  C   LEU A  98     9489  10087  10033   1657    924   1479       C  
ATOM    593  O   LEU A  98       0.754 -21.143 -24.946  1.00 86.69           O  
ANISOU  593  O   LEU A  98    10668  11159  11109   2012   1164   1783       O  
ATOM    594  CB  LEU A  98       0.637 -24.266 -23.984  1.00 73.89           C  
ANISOU  594  CB  LEU A  98     8460  10175   9439   1506    559   1424       C  
ATOM    595  CG  LEU A  98       0.339 -25.747 -24.231  1.00 71.67           C  
ANISOU  595  CG  LEU A  98     7862  10286   9083   1282    309   1394       C  
ATOM    596  CD1 LEU A  98      -0.309 -26.356 -23.002  1.00 70.15           C  
ANISOU  596  CD1 LEU A  98     7615  10181   8858   1341    284   1345       C  
ATOM    597  CD2 LEU A  98      -0.550 -25.926 -25.450  1.00 74.27           C  
ANISOU  597  CD2 LEU A  98     7896  11041   9283   1310    263   1709       C  
ATOM    598  N   LEU A  99       2.692 -21.812 -24.016  1.00 75.60           N  
ANISOU  598  N   LEU A  99     9479   9456   9788   1412    932   1155       N  
ATOM    599  CA  LEU A  99       3.009 -20.469 -23.540  1.00 76.05           C  
ANISOU  599  CA  LEU A  99    10003   9048   9846   1489   1235   1101       C  
ATOM    600  C   LEU A  99       3.345 -19.535 -24.696  1.00 78.30           C  
ANISOU  600  C   LEU A  99    10443   9167  10141   1522   1386   1242       C  
ATOM    601  O   LEU A  99       2.874 -18.393 -24.736  1.00 80.21           O  
ANISOU  601  O   LEU A  99    10991   9127  10359   1817   1720   1432       O  
ATOM    602  CB  LEU A  99       4.162 -20.527 -22.540  1.00 74.29           C  
ANISOU  602  CB  LEU A  99    10005   8603   9617   1123   1173    719       C  
ATOM    603  CG  LEU A  99       4.566 -19.190 -21.918  1.00 77.17           C  
ANISOU  603  CG  LEU A  99    10920   8474   9925   1072   1492    598       C  
ATOM    604  CD1 LEU A  99       3.360 -18.503 -21.299  1.00 79.53           C  
ANISOU  604  CD1 LEU A  99    11456   8575  10186   1502   1821    794       C  
ATOM    605  CD2 LEU A  99       5.656 -19.392 -20.877  1.00 76.14           C  
ANISOU  605  CD2 LEU A  99    10931   8266   9735    641   1378    237       C  
ATOM    606  N   LEU A 100       4.158 -20.001 -25.646  1.00 77.77           N  
ANISOU  606  N   LEU A 100    10194   9253  10102   1245   1174   1163       N  
ATOM    607  CA  LEU A 100       4.515 -19.186 -26.799  1.00 80.66           C  
ANISOU  607  CA  LEU A 100    10684   9491  10473   1250   1295   1294       C  
ATOM    608  C   LEU A 100       3.325 -18.891 -27.699  1.00 84.59           C  
ANISOU  608  C   LEU A 100    11005  10203  10932   1648   1406   1727       C  
ATOM    609  O   LEU A 100       3.449 -18.064 -28.609  1.00 87.03           O  
ANISOU  609  O   LEU A 100    11450  10385  11233   1739   1564   1901       O  
ATOM    610  CB  LEU A 100       5.611 -19.880 -27.610  1.00 74.49           C  
ANISOU  610  CB  LEU A 100     9703   8878   9720    874   1036   1124       C  
ATOM    611  CG  LEU A 100       6.925 -20.169 -26.885  1.00 69.31           C  
ANISOU  611  CG  LEU A 100     9145   8109   9080    480    917    759       C  
ATOM    612  CD1 LEU A 100       7.879 -20.944 -27.780  1.00 66.28           C  
ANISOU  612  CD1 LEU A 100     8511   7951   8722    205    693    667       C  
ATOM    613  CD2 LEU A 100       7.562 -18.874 -26.413  1.00 71.12           C  
ANISOU  613  CD2 LEU A 100     9851   7901   9270    348   1167    631       C  
ATOM    614  N   GLY A 101       2.186 -19.541 -27.475  1.00 87.28           N  
ANISOU  614  N   GLY A 101    11031  10905  11228   1874   1329   1925       N  
ATOM    615  CA  GLY A 101       1.012 -19.333 -28.297  1.00 92.24           C  
ANISOU  615  CA  GLY A 101    11403  11869  11775   2232   1408   2382       C  
ATOM    616  C   GLY A 101       0.020 -18.359 -27.701  1.00 99.97           C  
ANISOU  616  C   GLY A 101    12575  12686  12725   2746   1772   2680       C  
ATOM    617  O   GLY A 101      -0.867 -17.865 -28.402  1.00105.84           O  
ANISOU  617  O   GLY A 101    13167  13654  13394   3126   1927   3127       O  
ATOM    618  N   ASP A 102       0.154 -18.071 -26.412  1.00102.05           N  
ANISOU  618  N   ASP A 102    13171  12577  13026   2777   1930   2460       N  
ATOM    619  CA  ASP A 102      -0.720 -17.125 -25.717  1.00104.88           C  
ANISOU  619  CA  ASP A 102    13804  12692  13352   3274   2340   2705       C  
ATOM    620  C   ASP A 102       0.089 -15.853 -25.465  1.00107.41           C  
ANISOU  620  C   ASP A 102    14796  12316  13699   3244   2700   2536       C  
ATOM    621  O   ASP A 102       0.803 -15.739 -24.468  1.00107.74           O  
ANISOU  621  O   ASP A 102    15200  11984  13751   2960   2741   2150       O  
ATOM    622  CB  ASP A 102      -1.259 -17.732 -24.419  1.00101.96           C  
ANISOU  622  CB  ASP A 102    13359  12410  12969   3317   2293   2584       C  
ATOM    623  CG  ASP A 102      -2.346 -16.882 -23.776  1.00101.84           C  
ANISOU  623  CG  ASP A 102    13548  12243  12904   3895   2724   2905       C  
ATOM    624  OD1 ASP A 102      -2.662 -15.802 -24.320  1.00103.99           O  
ANISOU  624  OD1 ASP A 102    14048  12311  13154   4290   3088   3232       O  
ATOM    625  OD2 ASP A 102      -2.886 -17.293 -22.728  1.00 99.90           O  
ANISOU  625  OD2 ASP A 102    13246  12074  12636   3981   2726   2849       O  
ATOM    626  N   ASP A 103      -0.030 -14.891 -26.386  1.00111.31           N  
ANISOU  626  N   ASP A 103    15465  12653  14175   3514   2971   2839       N  
ATOM    627  CA  ASP A 103       0.683 -13.627 -26.234  1.00116.11           C  
ANISOU  627  CA  ASP A 103    16770  12569  14778   3474   3366   2704       C  
ATOM    628  C   ASP A 103       0.206 -12.859 -25.010  1.00115.59           C  
ANISOU  628  C   ASP A 103    17226  12030  14663   3771   3815   2693       C  
ATOM    629  O   ASP A 103       0.976 -12.088 -24.427  1.00116.76           O  
ANISOU  629  O   ASP A 103    18012  11577  14772   3520   4077   2386       O  
ATOM    630  CB  ASP A 103       0.515 -12.764 -27.485  1.00120.33           C  
ANISOU  630  CB  ASP A 103    17390  13039  15293   3775   3605   3092       C  
ATOM    631  CG  ASP A 103       0.934 -13.482 -28.754  1.00117.22           C  
ANISOU  631  CG  ASP A 103    16500  13117  14922   3489   3189   3122       C  
ATOM    632  OD1 ASP A 103       1.407 -14.633 -28.672  1.00114.52           O  
ANISOU  632  OD1 ASP A 103    15797  13101  14614   3061   2749   2828       O  
ATOM    633  OD2 ASP A 103       0.785 -12.887 -29.840  1.00118.88           O  
ANISOU  633  OD2 ASP A 103    16708  13357  15104   3710   3333   3453       O  
ATOM    634  N   ASP A 104      -1.054 -13.049 -24.609  1.00116.06           N  
ANISOU  634  N   ASP A 104    17039  12362  14697   4277   3927   3026       N  
ATOM    635  CA  ASP A 104      -1.576 -12.362 -23.431  1.00120.63           C  
ANISOU  635  CA  ASP A 104    18110  12501  15222   4603   4385   3035       C  
ATOM    636  C   ASP A 104      -0.803 -12.764 -22.181  1.00119.36           C  
ANISOU  636  C   ASP A 104    18202  12098  15050   4072   4233   2470       C  
ATOM    637  O   ASP A 104      -0.207 -11.919 -21.504  1.00122.51           O  
ANISOU  637  O   ASP A 104    19298  11869  15381   3883   4566   2194       O  
ATOM    638  CB  ASP A 104      -3.070 -12.657 -23.264  1.00126.94           C  
ANISOU  638  CB  ASP A 104    18446  13819  15969   5157   4445   3479       C  
ATOM    639  CG  ASP A 104      -3.884 -12.251 -24.478  1.00133.87           C  
ANISOU  639  CG  ASP A 104    18949  15159  16756   5498   4531   3975       C  
ATOM    640  OD1 ASP A 104      -3.295 -11.738 -25.452  1.00136.34           O  
ANISOU  640  OD1 ASP A 104    19409  15300  17093   5430   4581   4023       O  
ATOM    641  OD2 ASP A 104      -5.119 -12.449 -24.456  1.00139.00           O  
ANISOU  641  OD2 ASP A 104    19156  16364  17294   5808   4554   4317       O  
ATOM    642  N   LEU A 105      -0.807 -14.061 -21.861  1.00111.35           N  
ANISOU  642  N   LEU A 105    16640  11592  14075   3805   3742   2302       N  
ATOM    643  CA  LEU A 105      -0.031 -14.567 -20.731  1.00104.38           C  
ANISOU  643  CA  LEU A 105    15904  10580  13174   3297   3544   1803       C  
ATOM    644  C   LEU A 105       1.434 -14.170 -20.865  1.00100.74           C  
ANISOU  644  C   LEU A 105    15819   9767  12690   2714   3492   1414       C  
ATOM    645  O   LEU A 105       2.070 -13.747 -19.894  1.00101.46           O  
ANISOU  645  O   LEU A 105    16401   9462  12687   2383   3639   1069       O  
ATOM    646  CB  LEU A 105      -0.165 -16.091 -20.668  1.00 99.56           C  
ANISOU  646  CB  LEU A 105    14611  10599  12617   3103   3008   1733       C  
ATOM    647  CG  LEU A 105       0.018 -16.847 -19.345  1.00 98.37           C  
ANISOU  647  CG  LEU A 105    14436  10500  12441   2833   2822   1401       C  
ATOM    648  CD1 LEU A 105      -0.126 -18.337 -19.587  1.00 90.95           C  
ANISOU  648  CD1 LEU A 105    12838  10165  11553   2678   2333   1398       C  
ATOM    649  CD2 LEU A 105       1.353 -16.565 -18.679  1.00101.28           C  
ANISOU  649  CD2 LEU A 105    15230  10497  12756   2283   2801    938       C  
ATOM    650  N   LEU A 106       1.983 -14.306 -22.073  1.00 98.00           N  
ANISOU  650  N   LEU A 106    15233   9599  12402   2551   3283   1471       N  
ATOM    651  CA  LEU A 106       3.361 -13.900 -22.324  1.00 97.42           C  
ANISOU  651  CA  LEU A 106    15468   9250  12298   2009   3241   1151       C  
ATOM    652  C   LEU A 106       3.551 -12.417 -22.028  1.00104.43           C  
ANISOU  652  C   LEU A 106    17168   9438  13072   2035   3793   1106       C  
ATOM    653  O   LEU A 106       4.533 -12.019 -21.394  1.00105.64           O  
ANISOU  653  O   LEU A 106    17760   9267  13111   1515   3855    727       O  
ATOM    654  CB  LEU A 106       3.729 -14.223 -23.773  1.00 92.26           C  
ANISOU  654  CB  LEU A 106    14426   8904  11724   1937   2987   1295       C  
ATOM    655  CG  LEU A 106       5.186 -14.555 -24.101  1.00 85.72           C  
ANISOU  655  CG  LEU A 106    13534   8138  10899   1317   2687    958       C  
ATOM    656  CD1 LEU A 106       5.653 -15.755 -23.304  1.00 80.35           C  
ANISOU  656  CD1 LEU A 106    12506   7795  10229    983   2294    674       C  
ATOM    657  CD2 LEU A 106       5.345 -14.817 -25.589  1.00 83.12           C  
ANISOU  657  CD2 LEU A 106    12846   8093  10642   1343   2503   1158       C  
ATOM    658  N   SER A 107       2.602 -11.586 -22.465  1.00110.10           N  
ANISOU  658  N   SER A 107    18111   9930  13792   2631   4224   1509       N  
ATOM    659  CA  SER A 107       2.697 -10.149 -22.223  1.00117.85           C  
ANISOU  659  CA  SER A 107    19949  10175  14655   2721   4837   1504       C  
ATOM    660  C   SER A 107       2.691  -9.841 -20.732  1.00120.11           C  
ANISOU  660  C   SER A 107    20767  10062  14806   2568   5100   1205       C  
ATOM    661  O   SER A 107       3.472  -9.008 -20.255  1.00121.43           O  
ANISOU  661  O   SER A 107    21642   9680  14815   2139   5389    890       O  
ATOM    662  CB  SER A 107       1.549  -9.419 -22.921  1.00125.33           C  
ANISOU  662  CB  SER A 107    20979  11012  15630   3513   5275   2072       C  
ATOM    663  OG  SER A 107       1.526  -8.050 -22.553  1.00135.71           O  
ANISOU  663  OG  SER A 107    23000  11819  16746   3542   5832   2016       O  
ATOM    664  N   ASP A 108       1.810 -10.501 -19.979  1.00120.01           N  
ANISOU  664  N   ASP A 108    20438  10333  14825   2878   5013   1297       N  
ATOM    665  CA  ASP A 108       1.750 -10.279 -18.538  1.00122.21           C  
ANISOU  665  CA  ASP A 108    21192  10275  14968   2742   5249   1020       C  
ATOM    666  C   ASP A 108       3.080 -10.619 -17.876  1.00114.86           C  
ANISOU  666  C   ASP A 108    20366   9347  13926   1885   4928    473       C  
ATOM    667  O   ASP A 108       3.575  -9.867 -17.029  1.00115.40           O  
ANISOU  667  O   ASP A 108    21142   8911  13793   1515   5247    163       O  
ATOM    668  CB  ASP A 108       0.614 -11.105 -17.932  1.00124.94           C  
ANISOU  668  CB  ASP A 108    21051  11039  15379   3189   5121   1222       C  
ATOM    669  CG  ASP A 108      -0.749 -10.691 -18.455  1.00132.34           C  
ANISOU  669  CG  ASP A 108    21810  12130  16341   3972   5430   1793       C  
ATOM    670  OD1 ASP A 108      -0.814  -9.731 -19.251  1.00140.64           O  
ANISOU  670  OD1 ASP A 108    23083  13025  17329   4135   5724   2014       O  
ATOM    671  OD2 ASP A 108      -1.754 -11.324 -18.071  1.00133.28           O  
ANISOU  671  OD2 ASP A 108    21480  12670  16492   4334   5328   2015       O  
ATOM    672  N   LEU A 109       3.680 -11.749 -18.263  1.00108.50           N  
ANISOU  672  N   LEU A 109    18871   9129  13225   1553   4316    364       N  
ATOM    673  CA  LEU A 109       4.941 -12.165 -17.656  1.00105.44           C  
ANISOU  673  CA  LEU A 109    18472   8864  12727    795   3987    -84       C  
ATOM    674  C   LEU A 109       6.044 -11.151 -17.922  1.00108.98           C  
ANISOU  674  C   LEU A 109    19503   8890  13016    266   4201   -314       C  
ATOM    675  O   LEU A 109       6.859 -10.863 -17.038  1.00110.32           O  
ANISOU  675  O   LEU A 109    20059   8890  12967   -334   4238   -681       O  
ATOM    676  CB  LEU A 109       5.348 -13.542 -18.179  1.00 96.40           C  
ANISOU  676  CB  LEU A 109    16492   8402  11732    641   3360    -85       C  
ATOM    677  CG  LEU A 109       4.492 -14.746 -17.783  1.00 89.21           C  
ANISOU  677  CG  LEU A 109    14998   7964  10935    963   3071     46       C  
ATOM    678  CD1 LEU A 109       5.092 -16.019 -18.354  1.00 83.91           C  
ANISOU  678  CD1 LEU A 109    13647   7860  10375    730   2524      3       C  
ATOM    679  CD2 LEU A 109       4.362 -14.845 -16.273  1.00 90.66           C  
ANISOU  679  CD2 LEU A 109    15415   8046  10987    827   3142   -182       C  
ATOM    680  N   HIS A 110       6.093 -10.603 -19.139  1.00112.04           N  
ANISOU  680  N   HIS A 110    19953   9136  13480    440   4340    -96       N  
ATOM    681  CA  HIS A 110       7.100  -9.594 -19.449  1.00117.82           C  
ANISOU  681  CA  HIS A 110    21272   9443  14050    -64   4578   -296       C  
ATOM    682  C   HIS A 110       6.877  -8.332 -18.629  1.00125.01           C  
ANISOU  682  C   HIS A 110    23165   9602  14733   -102   5228   -419       C  
ATOM    683  O   HIS A 110       7.837  -7.708 -18.165  1.00136.11           O  
ANISOU  683  O   HIS A 110    25009  10840  15868   -784   5316   -751       O  
ATOM    684  CB  HIS A 110       7.093  -9.272 -20.942  1.00122.37           C  
ANISOU  684  CB  HIS A 110    21720  10013  14762    194   4618     -1       C  
ATOM    685  CG  HIS A 110       7.505 -10.420 -21.808  1.00119.55           C  
ANISOU  685  CG  HIS A 110    20514  10330  14579    107   4024     61       C  
ATOM    686  ND1 HIS A 110       8.697 -11.089 -21.639  1.00117.43           N  
ANISOU  686  ND1 HIS A 110    19931  10425  14261   -531   3593   -249       N  
ATOM    687  CD2 HIS A 110       6.887 -11.014 -22.857  1.00117.31           C  
ANISOU  687  CD2 HIS A 110    19654  10428  14492    570   3817    407       C  
ATOM    688  CE1 HIS A 110       8.794 -12.049 -22.543  1.00114.34           C  
ANISOU  688  CE1 HIS A 110    18848  10550  14044   -421   3180   -104       C  
ATOM    689  NE2 HIS A 110       7.708 -12.025 -23.294  1.00113.47           N  
ANISOU  689  NE2 HIS A 110    18581  10457  14076    205   3298    273       N  
ATOM    690  N   ASP A 111       5.617  -7.947 -18.432  1.00121.33           N  
ANISOU  690  N   ASP A 111    22829   8975  14296    601   5596   -107       N  
ATOM    691  CA  ASP A 111       5.268  -6.788 -17.622  1.00124.13           C  
ANISOU  691  CA  ASP A 111    23822   8979  14364    624   6118   -135       C  
ATOM    692  C   ASP A 111       5.257  -7.090 -16.128  1.00121.69           C  
ANISOU  692  C   ASP A 111    23655   8688  13895    327   6081   -418       C  
ATOM    693  O   ASP A 111       4.665  -6.329 -15.357  1.00125.08           O  
ANISOU  693  O   ASP A 111    24537   8860  14128    493   6515   -361       O  
ATOM    694  CB  ASP A 111       3.920  -6.212 -18.065  1.00126.25           C  
ANISOU  694  CB  ASP A 111    24104   9173  14693   1495   6533    363       C  
ATOM    695  N   ALA A 112       5.885  -8.187 -15.709  1.00117.04           N  
ANISOU  695  N   ALA A 112    22689   8410  13372   -102   5587   -706       N  
ATOM    696  CA  ALA A 112       5.955  -8.539 -14.294  1.00117.20           C  
ANISOU  696  CA  ALA A 112    22793   8514  13223   -430   5503   -986       C  
ATOM    697  C   ALA A 112       7.286  -9.131 -13.857  1.00117.55           C  
ANISOU  697  C   ALA A 112    22676   8857  13129  -1295   5057  -1409       C  
ATOM    698  O   ALA A 112       7.613  -9.041 -12.669  1.00121.40           O  
ANISOU  698  O   ALA A 112    23374   9395  13356  -1751   5058  -1660       O  
ATOM    699  CB  ALA A 112       4.829  -9.510 -13.915  1.00113.11           C  
ANISOU  699  CB  ALA A 112    21830   8224  12924    197   5374   -797       C  
ATOM    700  N   TYR A 113       8.069  -9.730 -14.751  1.00116.97           N  
ANISOU  700  N   TYR A 113    22121   9130  13193  -1537   4638  -1432       N  
ATOM    701  CA  TYR A 113       9.359 -10.300 -14.396  1.00117.72           C  
ANISOU  701  CA  TYR A 113    21887   9709  13134  -2317   4171  -1733       C  
ATOM    702  C   TYR A 113      10.359  -9.982 -15.496  1.00118.61           C  
ANISOU  702  C   TYR A 113    21937   9887  13242  -2688   4061  -1745       C  
ATOM    703  O   TYR A 113      10.002  -9.475 -16.562  1.00122.28           O  
ANISOU  703  O   TYR A 113    22529  10071  13860  -2302   4285  -1510       O  
ATOM    704  CB  TYR A 113       9.259 -11.808 -14.152  1.00113.96           C  
ANISOU  704  CB  TYR A 113    20508   9952  12839  -2149   3592  -1659       C  
ATOM    705  CG  TYR A 113       8.177 -12.184 -13.167  1.00112.25           C  
ANISOU  705  CG  TYR A 113    20294   9701  12654  -1724   3687  -1605       C  
ATOM    706  CD1 TYR A 113       8.348 -11.982 -11.803  1.00112.88           C  
ANISOU  706  CD1 TYR A 113    20769   9667  12453  -2129   3804  -1890       C  
ATOM    707  CD2 TYR A 113       6.982 -12.739 -13.602  1.00109.35           C  
ANISOU  707  CD2 TYR A 113    19527   9451  12570   -951   3659  -1265       C  
ATOM    708  CE1 TYR A 113       7.357 -12.325 -10.899  1.00113.02           C  
ANISOU  708  CE1 TYR A 113    20791   9654  12496  -1737   3901  -1839       C  
ATOM    709  CE2 TYR A 113       5.988 -13.086 -12.709  1.00107.38           C  
ANISOU  709  CE2 TYR A 113    19255   9206  12339   -573   3748  -1202       C  
ATOM    710  CZ  TYR A 113       6.179 -12.877 -11.359  1.00108.90           C  
ANISOU  710  CZ  TYR A 113    19854   9249  12274   -949   3875  -1491       C  
ATOM    711  OH  TYR A 113       5.187 -13.222 -10.469  1.00109.63           O  
ANISOU  711  OH  TYR A 113    19926   9346  12382   -567   3972  -1426       O  
ATOM    712  N   GLU A 114      11.626 -10.293 -15.235  1.00117.97           N  
ANISOU  712  N   GLU A 114    21626  10225  12972  -3436   3712  -1993       N  
ATOM    713  CA  GLU A 114      12.684  -9.862 -16.137  1.00118.96           C  
ANISOU  713  CA  GLU A 114    21777  10400  13024  -3904   3654  -2045       C  
ATOM    714  C   GLU A 114      13.910 -10.734 -15.931  1.00113.22           C  
ANISOU  714  C   GLU A 114    20400  10427  12192  -4492   3104  -2182       C  
ATOM    715  O   GLU A 114      14.113 -11.312 -14.860  1.00112.75           O  
ANISOU  715  O   GLU A 114    20132  10719  11988  -4743   2883  -2322       O  
ATOM    716  CB  GLU A 114      13.036  -8.392 -15.889  1.00127.46           C  
ANISOU  716  CB  GLU A 114    23597  11084  13749  -4271   4113  -2147       C  
ATOM    717  CG  GLU A 114      13.694  -7.686 -17.057  1.00130.39           C  
ANISOU  717  CG  GLU A 114    24088  11360  14093  -4446   4209  -2083       C  
ATOM    718  CD  GLU A 114      13.651  -6.177 -16.905  1.00139.15           C  
ANISOU  718  CD  GLU A 114    25988  11994  14891  -4550   4770  -2105       C  
ATOM    719  OE1 GLU A 114      13.406  -5.699 -15.776  1.00143.55           O  
ANISOU  719  OE1 GLU A 114    26970  12392  15182  -4689   5033  -2217       O  
ATOM    720  OE2 GLU A 114      13.850  -5.470 -17.915  1.00141.40           O  
ANISOU  720  OE2 GLU A 114    26485  12056  15183  -4495   4968  -2006       O  
ATOM    721  N   GLY A 115      14.721 -10.819 -16.983  1.00110.70           N  
ANISOU  721  N   GLY A 115    19754  10368  11940  -4676   2904  -2110       N  
ATOM    722  CA  GLY A 115      16.029 -11.443 -16.877  1.00107.26           C  
ANISOU  722  CA  GLY A 115    18770  10629  11355  -5275   2463  -2213       C  
ATOM    723  C   GLY A 115      15.952 -12.864 -16.369  1.00101.72           C  
ANISOU  723  C   GLY A 115    17301  10554  10793  -5016   2014  -2122       C  
ATOM    724  O   GLY A 115      15.193 -13.694 -16.881  1.00 98.31           O  
ANISOU  724  O   GLY A 115    16434  10219  10699  -4335   1869  -1893       O  
ATOM    725  N   GLU A 116      16.740 -13.148 -15.330  1.00101.34           N  
ANISOU  725  N   GLU A 116    17100  10951  10453  -5588   1804  -2295       N  
ATOM    726  CA  GLU A 116      16.803 -14.502 -14.795  1.00100.29           C  
ANISOU  726  CA  GLU A 116    16248  11441  10415  -5380   1389  -2195       C  
ATOM    727  C   GLU A 116      15.520 -14.868 -14.059  1.00103.16           C  
ANISOU  727  C   GLU A 116    16723  11550  10922  -4834   1488  -2163       C  
ATOM    728  O   GLU A 116      15.096 -16.029 -14.085  1.00104.82           O  
ANISOU  728  O   GLU A 116    16375  12077  11376  -4345   1225  -1990       O  
ATOM    729  CB  GLU A 116      18.018 -14.634 -13.878  1.00100.34           C  
ANISOU  729  CB  GLU A 116    16051  12043  10030  -6147   1155  -2346       C  
ATOM    730  CG  GLU A 116      18.570 -16.039 -13.787  1.00 95.70           C  
ANISOU  730  CG  GLU A 116    14580  12241   9540  -5986    693  -2158       C  
ATOM    731  CD  GLU A 116      19.954 -16.073 -13.175  1.00 98.92           C  
ANISOU  731  CD  GLU A 116    14670  13350   9567  -6635    479  -2167       C  
ATOM    732  N   ARG A 117      14.892 -13.892 -13.396  1.00110.00           N  
ANISOU  732  N   ARG A 117    18335  11836  11625  -4918   1894  -2324       N  
ATOM    733  CA  ARG A 117      13.635 -14.153 -12.700  1.00110.17           C  
ANISOU  733  CA  ARG A 117    18490  11601  11769  -4383   2034  -2278       C  
ATOM    734  C   ARG A 117      12.562 -14.629 -13.670  1.00102.86           C  
ANISOU  734  C   ARG A 117    17282  10541  11261  -3541   2042  -1981       C  
ATOM    735  O   ARG A 117      11.838 -15.591 -13.393  1.00 97.09           O  
ANISOU  735  O   ARG A 117    16146  10028  10716  -3078   1862  -1847       O  
ATOM    736  CB  ARG A 117      13.169 -12.892 -11.974  1.00122.47           C  
ANISOU  736  CB  ARG A 117    20977  12482  13072  -4587   2557  -2483       C  
ATOM    737  CG  ARG A 117      11.784 -13.018 -11.351  1.00127.03           C  
ANISOU  737  CG  ARG A 117    21748  12733  13784  -3965   2783  -2401       C  
ATOM    738  CD  ARG A 117      11.811 -13.872 -10.089  1.00132.22           C  
ANISOU  738  CD  ARG A 117    22097  13824  14317  -4110   2508  -2500       C  
ATOM    739  NE  ARG A 117      10.495 -13.993  -9.471  1.00131.31           N  
ANISOU  739  NE  ARG A 117    22158  13418  14316  -3536   2729  -2422       N  
ATOM    740  CZ  ARG A 117       9.868 -15.141  -9.250  1.00127.13           C  
ANISOU  740  CZ  ARG A 117    21049  13247  14009  -3062   2446  -2254       C  
ATOM    741  NH1 ARG A 117      10.417 -16.302  -9.570  1.00122.64           N  
ANISOU  741  NH1 ARG A 117    19725  13298  13577  -3062   1957  -2148       N  
ATOM    742  NH2 ARG A 117       8.665 -15.126  -8.685  1.00129.11           N  
ANISOU  742  NH2 ARG A 117    21505  13219  14330  -2576   2690  -2183       N  
ATOM    743  N   LEU A 118      12.445 -13.956 -14.815  1.00101.25           N  
ANISOU  743  N   LEU A 118    17291  10000  11179  -3367   2254  -1866       N  
ATOM    744  CA  LEU A 118      11.487 -14.380 -15.830  1.00 94.15           C  
ANISOU  744  CA  LEU A 118    16086   9056  10630  -2633   2242  -1560       C  
ATOM    745  C   LEU A 118      11.759 -15.812 -16.278  1.00 87.79           C  
ANISOU  745  C   LEU A 118    14448   8881  10026  -2470   1752  -1424       C  
ATOM    746  O   LEU A 118      10.823 -16.584 -16.510  1.00 79.24           O  
ANISOU  746  O   LEU A 118    13028   7912   9168  -1922   1655  -1225       O  
ATOM    747  CB  LEU A 118      11.533 -13.418 -17.016  1.00 92.69           C  
ANISOU  747  CB  LEU A 118    16236   8482  10499  -2565   2519  -1457       C  
ATOM    748  CG  LEU A 118      10.502 -13.658 -18.117  1.00 87.48           C  
ANISOU  748  CG  LEU A 118    15326   7768  10146  -1838   2560  -1113       C  
ATOM    749  CD1 LEU A 118       9.096 -13.402 -17.589  1.00 87.41           C  
ANISOU  749  CD1 LEU A 118    15592   7430  10192  -1270   2878   -967       C  
ATOM    750  CD2 LEU A 118      10.801 -12.793 -19.334  1.00 88.37           C  
ANISOU  750  CD2 LEU A 118    15693   7599  10287  -1859   2767  -1011       C  
ATOM    751  N   GLU A 119      13.036 -16.190 -16.379  1.00 93.16           N  
ANISOU  751  N   GLU A 119    14805   9990  10603  -2951   1463  -1519       N  
ATOM    752  CA  GLU A 119      13.388 -17.541 -16.806  1.00 92.00           C  
ANISOU  752  CA  GLU A 119    13926  10404  10626  -2788   1059  -1383       C  
ATOM    753  C   GLU A 119      12.857 -18.585 -15.833  1.00 88.77           C  
ANISOU  753  C   GLU A 119    13221  10252  10255  -2553    878  -1363       C  
ATOM    754  O   GLU A 119      12.281 -19.598 -16.246  1.00 84.84           O  
ANISOU  754  O   GLU A 119    12317   9938   9981  -2109    716  -1189       O  
ATOM    755  CB  GLU A 119      14.905 -17.665 -16.947  1.00 96.28           C  
ANISOU  755  CB  GLU A 119    14202  11377  11004  -3344    836  -1464       C  
ATOM    756  CG  GLU A 119      15.510 -16.755 -18.003  1.00100.95           C  
ANISOU  756  CG  GLU A 119    15018  11776  11563  -3597    980  -1472       C  
ATOM    757  CD  GLU A 119      17.027 -16.799 -18.015  1.00107.26           C  
ANISOU  757  CD  GLU A 119    15554  13052  12147  -4205    777  -1549       C  
ATOM    758  OE1 GLU A 119      17.608 -17.576 -17.228  1.00109.10           O  
ANISOU  758  OE1 GLU A 119    15390  13799  12261  -4387    519  -1563       O  
ATOM    759  OE2 GLU A 119      17.638 -16.055 -18.809  1.00110.50           O  
ANISOU  759  OE2 GLU A 119    16138  13353  12494  -4495    882  -1571       O  
ATOM    760  N   GLN A 120      13.053 -18.361 -14.531  1.00 89.34           N  
ANISOU  760  N   GLN A 120    13514  10346  10086  -2887    910  -1546       N  
ATOM    761  CA  GLN A 120      12.557 -19.314 -13.545  1.00 86.66           C  
ANISOU  761  CA  GLN A 120    12920  10241   9764  -2679    752  -1528       C  
ATOM    762  C   GLN A 120      11.037 -19.386 -13.574  1.00 76.58           C  
ANISOU  762  C   GLN A 120    11777   8634   8686  -2083    934  -1403       C  
ATOM    763  O   GLN A 120      10.463 -20.478 -13.499  1.00 72.15           O  
ANISOU  763  O   GLN A 120    10822   8308   8283  -1720    752  -1271       O  
ATOM    764  CB  GLN A 120      13.047 -18.926 -12.151  1.00 96.02           C  
ANISOU  764  CB  GLN A 120    14369  11503  10613  -3195    780  -1752       C  
ATOM    765  CG  GLN A 120      14.505 -18.521 -12.106  1.00104.51           C  
ANISOU  765  CG  GLN A 120    15413  12886  11409  -3888    670  -1877       C  
ATOM    766  CD  GLN A 120      14.764 -17.415 -11.107  1.00112.76           C  
ANISOU  766  CD  GLN A 120    17072  13700  12072  -4487    906  -2146       C  
ATOM    767  OE1 GLN A 120      13.944 -17.155 -10.228  1.00117.31           O  
ANISOU  767  OE1 GLN A 120    18029  13964  12579  -4380   1108  -2244       O  
ATOM    768  NE2 GLN A 120      15.905 -16.749 -11.243  1.00120.70           N  
ANISOU  768  NE2 GLN A 120    18200  14858  12803  -5151    902  -2270       N  
ATOM    769  N   VAL A 121      10.373 -18.233 -13.686  1.00 74.73           N  
ANISOU  769  N   VAL A 121    12101   7868   8426  -1972   1315  -1422       N  
ATOM    770  CA  VAL A 121       8.913 -18.206 -13.725  1.00 71.95           C  
ANISOU  770  CA  VAL A 121    11853   7249   8234  -1376   1523  -1250       C  
ATOM    771  C   VAL A 121       8.395 -19.060 -14.874  1.00 68.74           C  
ANISOU  771  C   VAL A 121    10941   7077   8102   -929   1335   -985       C  
ATOM    772  O   VAL A 121       7.480 -19.875 -14.706  1.00 65.96           O  
ANISOU  772  O   VAL A 121    10306   6888   7869   -552   1243   -846       O  
ATOM    773  CB  VAL A 121       8.403 -16.756 -13.802  1.00 75.81           C  
ANISOU  773  CB  VAL A 121    13041   7121   8642  -1292   2018  -1261       C  
ATOM    774  CG1 VAL A 121       6.927 -16.727 -14.165  1.00 75.22           C  
ANISOU  774  CG1 VAL A 121    12961   6865   8757   -592   2231   -978       C  
ATOM    775  CG2 VAL A 121       8.641 -16.045 -12.478  1.00 80.20           C  
ANISOU  775  CG2 VAL A 121    14157   7414   8901  -1697   2249  -1534       C  
ATOM    776  N   ILE A 122       8.987 -18.897 -16.057  1.00 68.69           N  
ANISOU  776  N   ILE A 122    10822   7107   8169  -1013   1277   -921       N  
ATOM    777  CA  ILE A 122       8.561 -19.663 -17.224  1.00 65.23           C  
ANISOU  777  CA  ILE A 122     9946   6891   7949   -662   1113   -687       C  
ATOM    778  C   ILE A 122       8.777 -21.153 -16.998  1.00 60.81           C  
ANISOU  778  C   ILE A 122     8857   6796   7452   -656    757   -680       C  
ATOM    779  O   ILE A 122       7.915 -21.979 -17.324  1.00 59.07           O  
ANISOU  779  O   ILE A 122     8351   6734   7361   -311    667   -514       O  
ATOM    780  CB  ILE A 122       9.290 -19.149 -18.477  1.00 63.56           C  
ANISOU  780  CB  ILE A 122     9757   6622   7772   -815   1132   -648       C  
ATOM    781  CG1 ILE A 122       8.833 -17.722 -18.786  1.00 67.08           C  
ANISOU  781  CG1 ILE A 122    10753   6559   8175   -702   1538   -592       C  
ATOM    782  CG2 ILE A 122       9.063 -20.083 -19.657  1.00 59.66           C  
ANISOU  782  CG2 ILE A 122     8786   6422   7458   -562    920   -448       C  
ATOM    783  CD1 ILE A 122       9.803 -16.936 -19.635  1.00 68.98           C  
ANISOU  783  CD1 ILE A 122    11191   6655   8364  -1027   1615   -646       C  
ATOM    784  N   GLU A 123       9.925 -21.517 -16.421  1.00 63.05           N  
ANISOU  784  N   GLU A 123     9014   7323   7619  -1046    571   -841       N  
ATOM    785  CA  GLU A 123      10.212 -22.922 -16.153  1.00 62.19           C  
ANISOU  785  CA  GLU A 123     8443   7631   7554  -1008    282   -809       C  
ATOM    786  C   GLU A 123       9.246 -23.510 -15.132  1.00 61.95           C  
ANISOU  786  C   GLU A 123     8386   7628   7526   -774    273   -796       C  
ATOM    787  O   GLU A 123       8.815 -24.660 -15.272  1.00 59.00           O  
ANISOU  787  O   GLU A 123     7691   7468   7259   -539    125   -686       O  
ATOM    788  CB  GLU A 123      11.657 -23.077 -15.690  1.00 63.54           C  
ANISOU  788  CB  GLU A 123     8473   8101   7567  -1446    117   -931       C  
ATOM    789  CG  GLU A 123      12.651 -22.805 -16.791  1.00 65.37           C  
ANISOU  789  CG  GLU A 123     8602   8420   7815  -1646     77   -905       C  
ATOM    790  CD  GLU A 123      12.311 -23.581 -18.043  1.00 63.19           C  
ANISOU  790  CD  GLU A 123     8045   8210   7754  -1309      7   -729       C  
ATOM    791  OE1 GLU A 123      12.167 -24.817 -17.952  1.00 61.26           O  
ANISOU  791  OE1 GLU A 123     7485   8207   7585  -1108   -142   -647       O  
ATOM    792  OE2 GLU A 123      12.164 -22.955 -19.111  1.00 64.14           O  
ANISOU  792  OE2 GLU A 123     8292   8130   7949  -1258    121   -671       O  
ATOM    793  N   THR A 124       8.903 -22.745 -14.094  1.00 68.00           N  
ANISOU  793  N   THR A 124     9517   8165   8157   -856    452   -914       N  
ATOM    794  CA  THR A 124       7.942 -23.243 -13.116  1.00 69.87           C  
ANISOU  794  CA  THR A 124     9741   8418   8388   -624    466   -897       C  
ATOM    795  C   THR A 124       6.571 -23.428 -13.748  1.00 69.26           C  
ANISOU  795  C   THR A 124     9590   8249   8476   -149    566   -686       C  
ATOM    796  O   THR A 124       5.918 -24.456 -13.536  1.00 70.53           O  
ANISOU  796  O   THR A 124     9475   8620   8701     62    438   -593       O  
ATOM    797  CB  THR A 124       7.860 -22.305 -11.909  1.00 73.08           C  
ANISOU  797  CB  THR A 124    10607   8568   8592   -821    682  -1074       C  
ATOM    798  OG1 THR A 124       9.110 -22.305 -11.212  1.00 75.51           O  
ANISOU  798  OG1 THR A 124    10904   9092   8695  -1321    538  -1253       O  
ATOM    799  CG2 THR A 124       6.761 -22.765 -10.959  1.00 73.61           C  
ANISOU  799  CG2 THR A 124    10672   8632   8664   -536    728  -1036       C  
ATOM    800  N   LEU A 125       6.125 -22.451 -14.543  1.00 70.98           N  
ANISOU  800  N   LEU A 125    10043   8186   8741     10    799   -585       N  
ATOM    801  CA  LEU A 125       4.829 -22.571 -15.200  1.00 70.26           C  
ANISOU  801  CA  LEU A 125     9827   8099   8769    456    890   -330       C  
ATOM    802  C   LEU A 125       4.773 -23.803 -16.094  1.00 67.17           C  
ANISOU  802  C   LEU A 125     8960   8069   8491    522    619   -204       C  
ATOM    803  O   LEU A 125       3.756 -24.504 -16.132  1.00 65.86           O  
ANISOU  803  O   LEU A 125     8570   8088   8365    769    572    -49       O  
ATOM    804  CB  LEU A 125       4.528 -21.302 -15.994  1.00 72.98           C  
ANISOU  804  CB  LEU A 125    10483   8116   9129    618   1190   -204       C  
ATOM    805  CG  LEU A 125       4.335 -20.045 -15.147  1.00 77.73           C  
ANISOU  805  CG  LEU A 125    11657   8275   9604    627   1564   -297       C  
ATOM    806  CD1 LEU A 125       4.163 -18.829 -16.035  1.00 80.00           C  
ANISOU  806  CD1 LEU A 125    12280   8210   9905    795   1887   -153       C  
ATOM    807  CD2 LEU A 125       3.144 -20.210 -14.219  1.00 79.93           C  
ANISOU  807  CD2 LEU A 125    11964   8546   9860    964   1700   -205       C  
ATOM    808  N   CYS A 126       5.861 -24.094 -16.810  1.00 65.82           N  
ANISOU  808  N   CYS A 126     8650   8009   8350    279    457   -268       N  
ATOM    809  CA  CYS A 126       5.878 -25.278 -17.660  1.00 63.55           C  
ANISOU  809  CA  CYS A 126     7986   8014   8146    318    247   -171       C  
ATOM    810  C   CYS A 126       5.864 -26.561 -16.842  1.00 62.25           C  
ANISOU  810  C   CYS A 126     7609   8081   7963    299     73   -225       C  
ATOM    811  O   CYS A 126       5.291 -27.563 -17.285  1.00 60.09           O  
ANISOU  811  O   CYS A 126     7108   7994   7729    413    -20   -118       O  
ATOM    812  CB  CYS A 126       7.061 -25.230 -18.624  1.00 62.90           C  
ANISOU  812  CB  CYS A 126     7834   7972   8093     96    164   -215       C  
ATOM    813  SG  CYS A 126       6.923 -23.884 -19.823  1.00 64.08           S  
ANISOU  813  SG  CYS A 126     8203   7869   8274    159    368   -100       S  
ATOM    814  N   ASN A 127       6.480 -26.555 -15.654  1.00 63.83           N  
ANISOU  814  N   ASN A 127     7895   8280   8076    131     38   -384       N  
ATOM    815  CA  ASN A 127       6.311 -27.681 -14.741  1.00 60.72           C  
ANISOU  815  CA  ASN A 127     7337   8081   7653    165    -89   -405       C  
ATOM    816  C   ASN A 127       4.868 -27.779 -14.269  1.00 60.39           C  
ANISOU  816  C   ASN A 127     7328   8004   7612    419      2   -315       C  
ATOM    817  O   ASN A 127       4.325 -28.881 -14.122  1.00 60.73           O  
ANISOU  817  O   ASN A 127     7181   8226   7667    514    -92   -250       O  
ATOM    818  CB  ASN A 127       7.243 -27.541 -13.538  1.00 61.53           C  
ANISOU  818  CB  ASN A 127     7516   8235   7627    -78   -141   -565       C  
ATOM    819  CG  ASN A 127       8.704 -27.602 -13.919  1.00 60.44           C  
ANISOU  819  CG  ASN A 127     7253   8255   7456   -336   -254   -612       C  
ATOM    820  OD1 ASN A 127       9.062 -28.112 -14.980  1.00 56.03           O  
ANISOU  820  OD1 ASN A 127     6510   7788   6989   -291   -315   -527       O  
ATOM    821  ND2 ASN A 127       9.563 -27.085 -13.044  1.00 60.75           N  
ANISOU  821  ND2 ASN A 127     7388   8360   7335   -629   -274   -739       N  
ATOM    822  N   VAL A 128       4.234 -26.632 -14.019  1.00 62.32           N  
ANISOU  822  N   VAL A 128     7831   8018   7827    534    213   -296       N  
ATOM    823  CA  VAL A 128       2.827 -26.618 -13.634  1.00 61.37           C  
ANISOU  823  CA  VAL A 128     7719   7898   7701    823    335   -161       C  
ATOM    824  C   VAL A 128       1.967 -27.212 -14.741  1.00 58.17           C  
ANISOU  824  C   VAL A 128     7037   7705   7360   1001    281     63       C  
ATOM    825  O   VAL A 128       1.195 -28.152 -14.518  1.00 56.05           O  
ANISOU  825  O   VAL A 128     6567   7658   7072   1078    199    144       O  
ATOM    826  CB  VAL A 128       2.388 -25.188 -13.280  1.00 62.75           C  
ANISOU  826  CB  VAL A 128     8266   7750   7828    962    639   -149       C  
ATOM    827  CG1 VAL A 128       0.884 -25.134 -13.080  1.00 62.42           C  
ANISOU  827  CG1 VAL A 128     8175   7758   7784   1337    797     67       C  
ATOM    828  CG2 VAL A 128       3.119 -24.705 -12.044  1.00 66.72           C  
ANISOU  828  CG2 VAL A 128     9074   8070   8205    713    700   -394       C  
ATOM    829  N   GLY A 129       2.086 -26.668 -15.956  1.00 57.24           N  
ANISOU  829  N   GLY A 129     6912   7543   7292   1027    329    168       N  
ATOM    830  CA  GLY A 129       1.313 -27.191 -17.068  1.00 56.57           C  
ANISOU  830  CA  GLY A 129     6561   7710   7224   1133    269    385       C  
ATOM    831  C   GLY A 129       1.584 -28.656 -17.346  1.00 54.93           C  
ANISOU  831  C   GLY A 129     6120   7742   7010    945     47    331       C  
ATOM    832  O   GLY A 129       0.681 -29.391 -17.754  1.00 55.61           O  
ANISOU  832  O   GLY A 129     6004   8081   7045    979     -5    474       O  
ATOM    833  N   ALA A 130       2.819 -29.106 -17.113  1.00 54.34           N  
ANISOU  833  N   ALA A 130     6080   7604   6961    739    -60    139       N  
ATOM    834  CA  ALA A 130       3.166 -30.496 -17.391  1.00 54.23           C  
ANISOU  834  CA  ALA A 130     5909   7757   6939    606   -204    103       C  
ATOM    835  C   ALA A 130       2.413 -31.444 -16.469  1.00 54.54           C  
ANISOU  835  C   ALA A 130     5885   7922   6916    649   -240    108       C  
ATOM    836  O   ALA A 130       1.868 -32.460 -16.918  1.00 52.86           O  
ANISOU  836  O   ALA A 130     5559   7874   6652    595   -286    174       O  
ATOM    837  CB  ALA A 130       4.676 -30.697 -17.258  1.00 55.20           C  
ANISOU  837  CB  ALA A 130     6062   7818   7093    447   -273    -48       C  
ATOM    838  N   ALA A 131       2.387 -31.134 -15.167  1.00 54.74           N  
ANISOU  838  N   ALA A 131     6011   7866   6921    707   -208     28       N  
ATOM    839  CA  ALA A 131       1.587 -31.913 -14.230  1.00 53.86           C  
ANISOU  839  CA  ALA A 131     5852   7868   6746    764   -226     44       C  
ATOM    840  C   ALA A 131       0.104 -31.809 -14.550  1.00 54.80           C  
ANISOU  840  C   ALA A 131     5865   8143   6815    901   -159    233       C  
ATOM    841  O   ALA A 131      -0.643 -32.774 -14.347  1.00 53.39           O  
ANISOU  841  O   ALA A 131     5574   8151   6562    868   -202    289       O  
ATOM    842  CB  ALA A 131       1.855 -31.444 -12.797  1.00 54.82           C  
ANISOU  842  CB  ALA A 131     6119   7874   6836    789   -190    -76       C  
ATOM    843  N   ALA A 132      -0.341 -30.651 -15.048  1.00 58.38           N  
ANISOU  843  N   ALA A 132     6347   8547   7288   1055    -38    358       N  
ATOM    844  CA  ALA A 132      -1.741 -30.502 -15.426  1.00 61.30           C  
ANISOU  844  CA  ALA A 132     6551   9152   7589   1223     34    609       C  
ATOM    845  C   ALA A 132      -2.099 -31.391 -16.612  1.00 63.26           C  
ANISOU  845  C   ALA A 132     6578   9691   7767   1051    -81    723       C  
ATOM    846  O   ALA A 132      -3.245 -31.849 -16.717  1.00 69.85           O  
ANISOU  846  O   ALA A 132     7214  10844   8480   1055    -92    899       O  
ATOM    847  CB  ALA A 132      -2.047 -29.040 -15.743  1.00 63.09           C  
ANISOU  847  CB  ALA A 132     6878   9247   7848   1478    231    759       C  
ATOM    848  N   ILE A 133      -1.145 -31.648 -17.510  1.00 59.86           N  
ANISOU  848  N   ILE A 133     6181   9180   7382    869   -157    628       N  
ATOM    849  CA  ILE A 133      -1.421 -32.520 -18.645  1.00 57.49           C  
ANISOU  849  CA  ILE A 133     5737   9122   6985    654   -240    704       C  
ATOM    850  C   ILE A 133      -1.435 -33.979 -18.206  1.00 54.99           C  
ANISOU  850  C   ILE A 133     5441   8867   6586    445   -310    587       C  
ATOM    851  O   ILE A 133      -2.327 -34.751 -18.581  1.00 55.52           O  
ANISOU  851  O   ILE A 133     5392   9211   6493    275   -339    685       O  
ATOM    852  CB  ILE A 133      -0.402 -32.273 -19.772  1.00 54.80           C  
ANISOU  852  CB  ILE A 133     5456   8652   6712    548   -261    646       C  
ATOM    853  CG1 ILE A 133      -0.610 -30.907 -20.431  1.00 54.14           C  
ANISOU  853  CG1 ILE A 133     5349   8553   6669    732   -173    815       C  
ATOM    854  CG2 ILE A 133      -0.501 -33.371 -20.812  1.00 52.55           C  
ANISOU  854  CG2 ILE A 133     5106   8556   6305    269   -327    656       C  
ATOM    855  CD1 ILE A 133       0.563 -30.466 -21.269  1.00 49.98           C  
ANISOU  855  CD1 ILE A 133     4929   7826   6235    649   -176    724       C  
ATOM    856  N   LEU A 134      -0.445 -34.372 -17.403  1.00 54.56           N  
ANISOU  856  N   LEU A 134     5540   8574   6616    441   -325    393       N  
ATOM    857  CA  LEU A 134      -0.271 -35.774 -17.047  1.00 54.29           C  
ANISOU  857  CA  LEU A 134     5579   8535   6515    282   -348    295       C  
ATOM    858  C   LEU A 134      -1.230 -36.233 -15.954  1.00 59.34           C  
ANISOU  858  C   LEU A 134     6185   9294   7067    313   -343    326       C  
ATOM    859  O   LEU A 134      -1.639 -37.401 -15.947  1.00 60.71           O  
ANISOU  859  O   LEU A 134     6394   9557   7114    128   -339    316       O  
ATOM    860  CB  LEU A 134       1.176 -36.030 -16.613  1.00 51.42           C  
ANISOU  860  CB  LEU A 134     5347   7934   6257    313   -352    139       C  
ATOM    861  CG  LEU A 134       2.247 -35.786 -17.682  1.00 52.89           C  
ANISOU  861  CG  LEU A 134     5560   8020   6515    260   -348    104       C  
ATOM    862  CD1 LEU A 134       3.617 -36.191 -17.163  1.00 53.28           C  
ANISOU  862  CD1 LEU A 134     5679   7933   6632    303   -346      4       C  
ATOM    863  CD2 LEU A 134       1.915 -36.537 -18.952  1.00 52.42           C  
ANISOU  863  CD2 LEU A 134     5515   8048   6354     62   -319    148       C  
ATOM    864  N   MET A 135      -1.601 -35.351 -15.027  1.00 62.22           N  
ANISOU  864  N   MET A 135     6519   9643   7477    526   -316    358       N  
ATOM    865  CA  MET A 135      -2.455 -35.716 -13.894  1.00 63.50           C  
ANISOU  865  CA  MET A 135     6654   9910   7563    580   -299    384       C  
ATOM    866  C   MET A 135      -3.677 -34.807 -13.851  1.00 69.93           C  
ANISOU  866  C   MET A 135     7311  10930   8330    760   -232    585       C  
ATOM    867  O   MET A 135      -3.694 -33.801 -13.126  1.00 75.28           O  
ANISOU  867  O   MET A 135     8053  11474   9075    997   -145    587       O  
ATOM    868  CB  MET A 135      -1.675 -35.668 -12.580  1.00 61.53           C  
ANISOU  868  CB  MET A 135     6548   9446   7386    679   -300    230       C  
ATOM    869  CG  MET A 135      -0.630 -36.756 -12.460  1.00 59.05           C  
ANISOU  869  CG  MET A 135     6339   9014   7082    559   -343    108       C  
ATOM    870  SD  MET A 135       0.559 -36.440 -11.150  1.00 57.04           S  
ANISOU  870  SD  MET A 135     6182   8598   6891    662   -370    -25       S  
ATOM    871  CE  MET A 135       1.473 -35.035 -11.780  1.00 56.83           C  
ANISOU  871  CE  MET A 135     6175   8449   6968    682   -371    -69       C  
ATOM    872  N   PRO A 136      -4.726 -35.141 -14.600  1.00 68.71           N  
ANISOU  872  N   PRO A 136     6955  11121   8031    649   -246    773       N  
ATOM    873  CA  PRO A 136      -5.948 -34.331 -14.556  1.00 68.73           C  
ANISOU  873  CA  PRO A 136     6745  11406   7965    869   -164   1036       C  
ATOM    874  C   PRO A 136      -6.624 -34.427 -13.198  1.00 68.55           C  
ANISOU  874  C   PRO A 136     6715  11427   7902   1012   -103   1049       C  
ATOM    875  O   PRO A 136      -6.581 -35.460 -12.525  1.00 66.06           O  
ANISOU  875  O   PRO A 136     6468  11098   7533    833   -161    918       O  
ATOM    876  CB  PRO A 136      -6.823 -34.959 -15.645  1.00 70.76           C  
ANISOU  876  CB  PRO A 136     6753  12116   8018    610   -232   1229       C  
ATOM    877  CG  PRO A 136      -6.323 -36.365 -15.763  1.00 72.06           C  
ANISOU  877  CG  PRO A 136     7073  12195   8111    227   -317   1018       C  
ATOM    878  CD  PRO A 136      -4.843 -36.280 -15.527  1.00 70.09           C  
ANISOU  878  CD  PRO A 136     7095  11470   8065    300   -317    769       C  
ATOM    879  N   GLU A 137      -7.261 -33.323 -12.801  1.00 74.38           N  
ANISOU  879  N   GLU A 137     7395  12205   8662   1357     46   1223       N  
ATOM    880  CA  GLU A 137      -7.977 -33.299 -11.530  1.00 80.90           C  
ANISOU  880  CA  GLU A 137     8214  13082   9440   1529    139   1258       C  
ATOM    881  C   GLU A 137      -8.980 -34.438 -11.427  1.00 76.51           C  
ANISOU  881  C   GLU A 137     7422  12955   8692   1304     55   1369       C  
ATOM    882  O   GLU A 137      -9.257 -34.922 -10.324  1.00 75.30           O  
ANISOU  882  O   GLU A 137     7320  12792   8498   1297     68   1294       O  
ATOM    883  CB  GLU A 137      -8.671 -31.953 -11.340  1.00 92.72           C  
ANISOU  883  CB  GLU A 137     9676  14599  10955   1965    371   1495       C  
ATOM    884  CG  GLU A 137      -7.711 -30.835 -10.998  1.00100.64           C  
ANISOU  884  CG  GLU A 137    11035  15090  12113   2154    511   1325       C  
ATOM    885  CD  GLU A 137      -8.366 -29.736 -10.198  1.00110.60           C  
ANISOU  885  CD  GLU A 137    12420  16235  13368   2570    807   1464       C  
ATOM    886  OE1 GLU A 137      -7.700 -29.178  -9.303  1.00114.31           O  
ANISOU  886  OE1 GLU A 137    13249  16287  13898   2618    922   1236       O  
ATOM    887  OE2 GLU A 137      -9.552 -29.438 -10.454  1.00116.69           O  
ANISOU  887  OE2 GLU A 137    12932  17356  14048   2842    941   1814       O  
ATOM    888  N   THR A 138      -9.518 -34.885 -12.562  1.00 72.43           N  
ANISOU  888  N   THR A 138     6662  12830   8029   1076    -30   1542       N  
ATOM    889  CA  THR A 138     -10.473 -35.985 -12.547  1.00 69.62           C  
ANISOU  889  CA  THR A 138     6101  12915   7438    760   -106   1641       C  
ATOM    890  C   THR A 138      -9.837 -37.260 -12.013  1.00 61.34           C  
ANISOU  890  C   THR A 138     5317  11609   6381    435   -188   1340       C  
ATOM    891  O   THR A 138     -10.456 -37.992 -11.233  1.00 60.86           O  
ANISOU  891  O   THR A 138     5230  11700   6196    310   -186   1339       O  
ATOM    892  CB  THR A 138     -11.020 -36.209 -13.954  1.00 72.20           C  
ANISOU  892  CB  THR A 138     6156  13706   7569    488   -187   1854       C  
ATOM    893  OG1 THR A 138     -11.763 -35.055 -14.355  1.00 75.11           O  
ANISOU  893  OG1 THR A 138     6226  14396   7914    848    -89   2213       O  
ATOM    894  N   LEU A 139      -8.603 -37.546 -12.424  1.00 56.15           N  
ANISOU  894  N   LEU A 139     4917  10570   5848    317   -238   1107       N  
ATOM    895  CA  LEU A 139      -7.939 -38.746 -11.936  1.00 56.80           C  
ANISOU  895  CA  LEU A 139     5265  10393   5925     83   -269    867       C  
ATOM    896  C   LEU A 139      -7.619 -38.630 -10.447  1.00 55.36           C  
ANISOU  896  C   LEU A 139     5223   9958   5853    319   -228    748       C  
ATOM    897  O   LEU A 139      -7.873 -39.565  -9.676  1.00 53.99           O  
ANISOU  897  O   LEU A 139     5132   9795   5586    184   -224    688       O  
ATOM    898  CB  LEU A 139      -6.678 -39.016 -12.751  1.00 55.84           C  
ANISOU  898  CB  LEU A 139     5354   9957   5904    -33   -298    698       C  
ATOM    899  CG  LEU A 139      -5.812 -40.146 -12.199  1.00 53.12           C  
ANISOU  899  CG  LEU A 139     5305   9296   5583   -153   -279    489       C  
ATOM    900  CD1 LEU A 139      -6.544 -41.479 -12.252  1.00 53.44           C  
ANISOU  900  CD1 LEU A 139     5424   9495   5384   -524   -245    493       C  
ATOM    901  CD2 LEU A 139      -4.508 -40.200 -12.965  1.00 50.36           C  
ANISOU  901  CD2 LEU A 139     5124   8656   5356   -163   -277    367       C  
ATOM    902  N   ILE A 140      -7.074 -37.484 -10.022  1.00 55.96           N  
ANISOU  902  N   ILE A 140     5352   9810   6102    641   -186    710       N  
ATOM    903  CA  ILE A 140      -6.709 -37.310  -8.615  1.00 58.03           C  
ANISOU  903  CA  ILE A 140     5767   9849   6434    815   -149    583       C  
ATOM    904  C   ILE A 140      -7.934 -37.446  -7.722  1.00 59.06           C  
ANISOU  904  C   ILE A 140     5773  10229   6439    884    -87    706       C  
ATOM    905  O   ILE A 140      -7.888 -38.091  -6.670  1.00 58.66           O  
ANISOU  905  O   ILE A 140     5830  10108   6351    843    -91    608       O  
ATOM    906  CB  ILE A 140      -5.996 -35.966  -8.391  1.00 59.09           C  
ANISOU  906  CB  ILE A 140     6014   9718   6718   1072    -86    519       C  
ATOM    907  CG1 ILE A 140      -4.714 -35.898  -9.213  1.00 59.59           C  
ANISOU  907  CG1 ILE A 140     6184   9564   6892    974   -157    396       C  
ATOM    908  CG2 ILE A 140      -5.709 -35.767  -6.898  1.00 61.11           C  
ANISOU  908  CG2 ILE A 140     6437   9796   6988   1189    -42    388       C  
ATOM    909  CD1 ILE A 140      -3.974 -34.594  -9.056  1.00 58.39           C  
ANISOU  909  CD1 ILE A 140     6168   9163   6853   1142    -93    321       C  
ATOM    910  N   ASP A 141      -9.048 -36.836  -8.125  1.00 63.28           N  
ANISOU  910  N   ASP A 141     6059  11088   6895   1008    -17    951       N  
ATOM    911  CA  ASP A 141     -10.244 -36.894  -7.293  1.00 69.07           C  
ANISOU  911  CA  ASP A 141     6633  12109   7501   1109     62   1107       C  
ATOM    912  C   ASP A 141     -10.847 -38.291  -7.283  1.00 68.12           C  
ANISOU  912  C   ASP A 141     6427  12268   7187    734    -23   1123       C  
ATOM    913  O   ASP A 141     -11.423 -38.718  -6.274  1.00 66.25           O  
ANISOU  913  O   ASP A 141     6179  12131   6861    730     14   1132       O  
ATOM    914  CB  ASP A 141     -11.274 -35.877  -7.771  1.00 76.59           C  
ANISOU  914  CB  ASP A 141     7304  13394   8403   1386    186   1427       C  
ATOM    915  CG  ASP A 141     -10.804 -34.452  -7.603  1.00 78.49           C  
ANISOU  915  CG  ASP A 141     7712  13302   8809   1783    347   1419       C  
ATOM    916  OD1 ASP A 141      -9.686 -34.244  -7.076  1.00 79.54           O  
ANISOU  916  OD1 ASP A 141     8162  12984   9075   1785    338   1146       O  
ATOM    917  OD2 ASP A 141     -11.551 -33.534  -8.006  1.00 82.55           O  
ANISOU  917  OD2 ASP A 141     8047  14021   9297   2086    500   1703       O  
ATOM    918  N   GLU A 142     -10.753 -39.007  -8.406  1.00 69.51           N  
ANISOU  918  N   GLU A 142     6571  12568   7271    389   -114   1124       N  
ATOM    919  CA  GLU A 142     -11.215 -40.392  -8.435  1.00 69.90           C  
ANISOU  919  CA  GLU A 142     6647  12805   7108    -43   -158   1096       C  
ATOM    920  C   GLU A 142     -10.453 -41.224  -7.413  1.00 58.96           C  
ANISOU  920  C   GLU A 142     5592  11025   5785    -83   -148    857       C  
ATOM    921  O   GLU A 142     -11.036 -42.019  -6.665  1.00 54.81           O  
ANISOU  921  O   GLU A 142     5097  10611   5118   -238   -122    858       O  
ATOM    922  CB  GLU A 142     -11.026 -40.971  -9.840  1.00 77.78           C  
ANISOU  922  CB  GLU A 142     7666  13895   7994   -426   -221   1085       C  
ATOM    923  CG  GLU A 142     -11.016 -42.496  -9.911  1.00 84.65           C  
ANISOU  923  CG  GLU A 142     8778  14714   8671   -908   -215    948       C  
ATOM    924  CD  GLU A 142     -10.588 -43.021 -11.279  1.00 89.56           C  
ANISOU  924  CD  GLU A 142     9536  15294   9198  -1270   -231    881       C  
ATOM    925  OE1 GLU A 142     -10.000 -44.121 -11.344  1.00 94.32           O  
ANISOU  925  OE1 GLU A 142    10505  15584   9748  -1531   -165    694       O  
ATOM    926  OE2 GLU A 142     -10.834 -42.328 -12.287  1.00 94.84           O  
ANISOU  926  OE2 GLU A 142     9966  16231   9838  -1274   -285   1027       O  
ATOM    927  N   LEU A 143      -9.139 -41.023  -7.351  1.00 52.44           N  
ANISOU  927  N   LEU A 143     4997   9768   5159     66   -162    676       N  
ATOM    928  CA  LEU A 143      -8.313 -41.801  -6.438  1.00 52.88           C  
ANISOU  928  CA  LEU A 143     5331   9497   5263     65   -150    498       C  
ATOM    929  C   LEU A 143      -8.504 -41.343  -4.997  1.00 52.27           C  
ANISOU  929  C   LEU A 143     5245   9389   5225    323   -120    487       C  
ATOM    930  O   LEU A 143      -8.456 -42.159  -4.071  1.00 50.33           O  
ANISOU  930  O   LEU A 143     5140   9063   4919    266   -100    425       O  
ATOM    931  CB  LEU A 143      -6.845 -41.697  -6.850  1.00 53.20           C  
ANISOU  931  CB  LEU A 143     5555   9185   5474    147   -176    359       C  
ATOM    932  CG  LEU A 143      -6.334 -42.789  -7.800  1.00 53.85           C  
ANISOU  932  CG  LEU A 143     5826   9139   5495   -129   -149    299       C  
ATOM    933  CD1 LEU A 143      -7.400 -43.196  -8.768  1.00 57.09           C  
ANISOU  933  CD1 LEU A 143     6135   9856   5701   -472   -139    399       C  
ATOM    934  CD2 LEU A 143      -5.106 -42.302  -8.535  1.00 52.72           C  
ANISOU  934  CD2 LEU A 143     5740   8773   5520    -11   -175    229       C  
ATOM    935  N   LEU A 144      -8.715 -40.042  -4.790  1.00 52.04           N  
ANISOU  935  N   LEU A 144     5088   9400   5283    608    -88    550       N  
ATOM    936  CA  LEU A 144      -8.999 -39.553  -3.446  1.00 55.28           C  
ANISOU  936  CA  LEU A 144     5525   9783   5697    833    -20    537       C  
ATOM    937  C   LEU A 144     -10.285 -40.170  -2.919  1.00 56.07           C  
ANISOU  937  C   LEU A 144     5482  10205   5616    736     23    669       C  
ATOM    938  O   LEU A 144     -10.360 -40.566  -1.753  1.00 52.09           O  
ANISOU  938  O   LEU A 144     5079   9646   5066    759     48    607       O  
ATOM    939  CB  LEU A 144      -9.094 -38.025  -3.445  1.00 55.73           C  
ANISOU  939  CB  LEU A 144     5533   9793   5849   1148     75    595       C  
ATOM    940  CG  LEU A 144      -7.771 -37.259  -3.529  1.00 54.04           C  
ANISOU  940  CG  LEU A 144     5518   9226   5789   1240     57    428       C  
ATOM    941  CD1 LEU A 144      -8.030 -35.767  -3.586  1.00 54.48           C  
ANISOU  941  CD1 LEU A 144     5588   9212   5902   1523    211    498       C  
ATOM    942  CD2 LEU A 144      -6.894 -37.600  -2.337  1.00 55.13           C  
ANISOU  942  CD2 LEU A 144     5863   9153   5930   1209     16    240       C  
ATOM    943  N   ALA A 145     -11.298 -40.301  -3.782  1.00 59.67           N  
ANISOU  943  N   ALA A 145     5687  11042   5943    591     25    863       N  
ATOM    944  CA  ALA A 145     -12.548 -40.924  -3.365  1.00 61.33           C  
ANISOU  944  CA  ALA A 145     5720  11641   5942    434     57   1010       C  
ATOM    945  C   ALA A 145     -12.409 -42.425  -3.145  1.00 62.87           C  
ANISOU  945  C   ALA A 145     6116  11764   6008     48     16    888       C  
ATOM    946  O   ALA A 145     -13.117 -42.981  -2.297  1.00 64.95           O  
ANISOU  946  O   ALA A 145     6359  12187   6132    -43     56    927       O  
ATOM    947  CB  ALA A 145     -13.642 -40.657  -4.401  1.00 63.81           C  
ANISOU  947  CB  ALA A 145     5666  12474   6104    339     59   1286       C  
ATOM    948  N   ARG A 146     -11.527 -43.100  -3.893  1.00 64.09           N  
ANISOU  948  N   ARG A 146     6489  11666   6194   -170    -31    752       N  
ATOM    949  CA  ARG A 146     -11.429 -44.551  -3.756  1.00 70.89           C  
ANISOU  949  CA  ARG A 146     7609  12414   6912   -523     -2    657       C  
ATOM    950  C   ARG A 146     -10.505 -44.948  -2.616  1.00 66.58           C  
ANISOU  950  C   ARG A 146     7345  11477   6476   -340     27    509       C  
ATOM    951  O   ARG A 146     -10.737 -45.963  -1.954  1.00 67.89           O  
ANISOU  951  O   ARG A 146     7683  11599   6512   -508     88    485       O  
ATOM    952  CB  ARG A 146     -10.907 -45.182  -5.047  1.00 80.36           C  
ANISOU  952  CB  ARG A 146     8976  13489   8068   -826     -4    591       C  
ATOM    953  CG  ARG A 146     -11.905 -45.291  -6.174  1.00 92.22           C  
ANISOU  953  CG  ARG A 146    10262  15432   9344  -1200    -28    730       C  
ATOM    954  CD  ARG A 146     -11.248 -45.973  -7.366  1.00101.65           C  
ANISOU  954  CD  ARG A 146    11716  16421  10486  -1514      0    619       C  
ATOM    955  NE  ARG A 146     -12.022 -45.792  -8.587  1.00110.71           N  
ANISOU  955  NE  ARG A 146    12618  18010  11435  -1840    -53    756       N  
ATOM    956  CZ  ARG A 146     -11.609 -46.138  -9.799  1.00121.37           C  
ANISOU  956  CZ  ARG A 146    14123  19279  12712  -2128    -40    689       C  
ATOM    957  NH1 ARG A 146     -10.431 -46.708  -9.994  1.00132.35           N  
ANISOU  957  NH1 ARG A 146    15925  20141  14220  -2106     51    495       N  
ATOM    958  NH2 ARG A 146     -12.395 -45.897 -10.844  1.00125.92           N  
ANISOU  958  NH2 ARG A 146    14423  20345  13076  -2433   -107    844       N  
ATOM    959  N   PHE A 147      -9.451 -44.165  -2.386  1.00 62.55           N  
ANISOU  959  N   PHE A 147     6880  10708   6179    -21    -12    426       N  
ATOM    960  CA  PHE A 147      -8.383 -44.539  -1.477  1.00 60.92           C  
ANISOU  960  CA  PHE A 147     6904  10188   6054    129     -6    314       C  
ATOM    961  C   PHE A 147      -8.096 -43.515  -0.392  1.00 62.25           C  
ANISOU  961  C   PHE A 147     7011  10321   6322    437    -35    278       C  
ATOM    962  O   PHE A 147      -7.249 -43.785   0.463  1.00 61.52           O  
ANISOU  962  O   PHE A 147     7065  10052   6257    540    -48    209       O  
ATOM    963  CB  PHE A 147      -7.092 -44.799  -2.262  1.00 57.45           C  
ANISOU  963  CB  PHE A 147     6629   9473   5728    138    -16    239       C  
ATOM    964  CG  PHE A 147      -7.262 -45.794  -3.356  1.00 57.30           C  
ANISOU  964  CG  PHE A 147     6753   9422   5597   -177     55    246       C  
ATOM    965  CD1 PHE A 147      -7.375 -47.139  -3.059  1.00 59.15           C  
ANISOU  965  CD1 PHE A 147     7260   9531   5682   -375    178    237       C  
ATOM    966  CD2 PHE A 147      -7.344 -45.391  -4.676  1.00 55.81           C  
ANISOU  966  CD2 PHE A 147     6462   9318   5423   -301     24    263       C  
ATOM    967  CE1 PHE A 147      -7.541 -48.065  -4.061  1.00 59.43           C  
ANISOU  967  CE1 PHE A 147     7509   9496   5574   -717    288    220       C  
ATOM    968  CE2 PHE A 147      -7.514 -46.314  -5.678  1.00 55.39           C  
ANISOU  968  CE2 PHE A 147     6579   9240   5226   -648    104    251       C  
ATOM    969  CZ  PHE A 147      -7.612 -47.654  -5.368  1.00 57.71           C  
ANISOU  969  CZ  PHE A 147     7189   9379   5358   -872    247    219       C  
ATOM    970  N   GLY A 148      -8.748 -42.356  -0.404  1.00 62.56           N  
ANISOU  970  N   GLY A 148     6858  10522   6390    586    -24    336       N  
ATOM    971  CA  GLY A 148      -8.521 -41.346   0.605  1.00 61.65           C  
ANISOU  971  CA  GLY A 148     6763  10329   6333    840      0    280       C  
ATOM    972  C   GLY A 148      -7.208 -40.620   0.389  1.00 58.61           C  
ANISOU  972  C   GLY A 148     6477   9703   6088    944    -54    163       C  
ATOM    973  O   GLY A 148      -6.441 -40.932  -0.532  1.00 54.11           O  
ANISOU  973  O   GLY A 148     5936   9032   5590    858   -113    138       O  
ATOM    974  N   PRO A 149      -6.920 -39.625   1.233  1.00 58.70           N  
ANISOU  974  N   PRO A 149     6560   9625   6119   1103    -18     86       N  
ATOM    975  CA  PRO A 149      -5.627 -38.928   1.092  1.00 59.04           C  
ANISOU  975  CA  PRO A 149     6706   9477   6251   1127    -73    -34       C  
ATOM    976  C   PRO A 149      -4.478 -39.730   1.692  1.00 58.37           C  
ANISOU  976  C   PRO A 149     6707   9335   6134   1047   -176    -98       C  
ATOM    977  O   PRO A 149      -3.887 -39.380   2.714  1.00 57.74           O  
ANISOU  977  O   PRO A 149     6714   9235   5990   1057   -198   -179       O  
ATOM    978  CB  PRO A 149      -5.887 -37.609   1.827  1.00 61.19           C  
ANISOU  978  CB  PRO A 149     7074   9681   6496   1269     47    -94       C  
ATOM    979  CG  PRO A 149      -6.899 -37.950   2.860  1.00 62.45           C  
ANISOU  979  CG  PRO A 149     7224   9969   6537   1324    128    -43       C  
ATOM    980  CD  PRO A 149      -7.804 -38.961   2.206  1.00 60.67           C  
ANISOU  980  CD  PRO A 149     6811   9949   6291   1250    105    109       C  
ATOM    981  N   SER A 150      -4.113 -40.820   1.017  1.00 58.55           N  
ANISOU  981  N   SER A 150     6715   9346   6183    965   -221    -43       N  
ATOM    982  CA  SER A 150      -3.279 -41.859   1.593  1.00 58.81           C  
ANISOU  982  CA  SER A 150     6823   9357   6165    953   -261    -23       C  
ATOM    983  C   SER A 150      -2.052 -42.124   0.728  1.00 61.97           C  
ANISOU  983  C   SER A 150     7223   9672   6650    954   -306     -7       C  
ATOM    984  O   SER A 150      -1.963 -41.701  -0.430  1.00 62.82           O  
ANISOU  984  O   SER A 150     7288   9726   6856    921   -309    -23       O  
ATOM    985  CB  SER A 150      -4.076 -43.152   1.750  1.00 58.06           C  
ANISOU  985  CB  SER A 150     6790   9289   5981    882   -190     60       C  
ATOM    986  OG  SER A 150      -4.612 -43.556   0.502  1.00 56.25           O  
ANISOU  986  OG  SER A 150     6549   9045   5776    754   -146     98       O  
ATOM    987  N   GLY A 151      -1.095 -42.849   1.318  1.00 62.87           N  
ANISOU  987  N   GLY A 151     7372   9800   6714   1016   -327     52       N  
ATOM    988  CA  GLY A 151       0.026 -43.358   0.546  1.00 62.33           C  
ANISOU  988  CA  GLY A 151     7302   9672   6707   1068   -322    122       C  
ATOM    989  C   GLY A 151      -0.403 -44.297  -0.565  1.00 60.42           C  
ANISOU  989  C   GLY A 151     7179   9278   6501   1011   -202    165       C  
ATOM    990  O   GLY A 151       0.215 -44.322  -1.636  1.00 63.59           O  
ANISOU  990  O   GLY A 151     7581   9595   6983   1013   -181    175       O  
ATOM    991  N   ARG A 152      -1.458 -45.083  -0.329  1.00 58.01           N  
ANISOU  991  N   ARG A 152     6992   8942   6108    923   -112    185       N  
ATOM    992  CA  ARG A 152      -2.002 -45.929  -1.386  1.00 57.83           C  
ANISOU  992  CA  ARG A 152     7119   8794   6059    763     12    198       C  
ATOM    993  C   ARG A 152      -2.448 -45.087  -2.573  1.00 55.27           C  
ANISOU  993  C   ARG A 152     6674   8520   5808    634    -42    136       C  
ATOM    994  O   ARG A 152      -2.108 -45.386  -3.724  1.00 54.66           O  
ANISOU  994  O   ARG A 152     6671   8336   5762    557     14    135       O  
ATOM    995  CB  ARG A 152      -3.169 -46.757  -0.850  1.00 60.41           C  
ANISOU  995  CB  ARG A 152     7573   9143   6239    613    102    219       C  
ATOM    996  CG  ARG A 152      -3.942 -47.489  -1.941  1.00 62.41           C  
ANISOU  996  CG  ARG A 152     7977   9332   6402    326    220    209       C  
ATOM    997  CD  ARG A 152      -3.085 -48.545  -2.621  1.00 65.31           C  
ANISOU  997  CD  ARG A 152     8636   9421   6757    331    398    241       C  
ATOM    998  NE  ARG A 152      -3.854 -49.303  -3.597  1.00 68.96           N  
ANISOU  998  NE  ARG A 152     9317   9808   7077    -23    538    205       N  
ATOM    999  CZ  ARG A 152      -4.634 -50.334  -3.304  1.00 75.96           C  
ANISOU  999  CZ  ARG A 152    10456  10635   7771   -264    689    212       C  
ATOM   1000  NH1 ARG A 152      -4.792 -50.748  -2.057  1.00 76.46           N  
ANISOU 1000  NH1 ARG A 152    10577  10693   7780   -151    721    265       N  
ATOM   1001  NH2 ARG A 152      -5.270 -50.965  -4.288  1.00 82.54           N  
ANISOU 1001  NH2 ARG A 152    11502  11424   8436   -665    816    163       N  
ATOM   1002  N   ALA A 153      -3.208 -44.021  -2.307  1.00 53.25           N  
ANISOU 1002  N   ALA A 153     6244   8423   5567    632   -127    100       N  
ATOM   1003  CA  ALA A 153      -3.608 -43.107  -3.373  1.00 52.06           C  
ANISOU 1003  CA  ALA A 153     5956   8344   5482    573   -166     86       C  
ATOM   1004  C   ALA A 153      -2.397 -42.532  -4.097  1.00 49.64           C  
ANISOU 1004  C   ALA A 153     5627   7926   5308    655   -214     48       C  
ATOM   1005  O   ALA A 153      -2.414 -42.378  -5.325  1.00 49.90           O  
ANISOU 1005  O   ALA A 153     5634   7943   5382    565   -207     53       O  
ATOM   1006  CB  ALA A 153      -4.470 -41.981  -2.803  1.00 52.29           C  
ANISOU 1006  CB  ALA A 153     5833   8527   5509    659   -195     90       C  
ATOM   1007  N   LEU A 154      -1.338 -42.201  -3.355  1.00 46.90           N  
ANISOU 1007  N   LEU A 154     5275   7542   5004    795   -267     19       N  
ATOM   1008  CA  LEU A 154      -0.121 -41.709  -3.995  1.00 49.62           C  
ANISOU 1008  CA  LEU A 154     5578   7829   5448    843   -314     -1       C  
ATOM   1009  C   LEU A 154       0.469 -42.766  -4.917  1.00 52.26           C  
ANISOU 1009  C   LEU A 154     6012   8049   5797    825   -229     56       C  
ATOM   1010  O   LEU A 154       0.824 -42.479  -6.065  1.00 53.84           O  
ANISOU 1010  O   LEU A 154     6191   8195   6070    781   -225     42       O  
ATOM   1011  CB  LEU A 154       0.896 -41.272  -2.942  1.00 50.31           C  
ANISOU 1011  CB  LEU A 154     5616   7984   5515    936   -391    -18       C  
ATOM   1012  CG  LEU A 154       2.308 -40.977  -3.443  1.00 50.69           C  
ANISOU 1012  CG  LEU A 154     5590   8049   5622    965   -441     -3       C  
ATOM   1013  CD1 LEU A 154       2.277 -39.942  -4.549  1.00 49.93           C  
ANISOU 1013  CD1 LEU A 154     5456   7889   5628    890   -461    -75       C  
ATOM   1014  CD2 LEU A 154       3.185 -40.501  -2.306  1.00 50.58           C  
ANISOU 1014  CD2 LEU A 154     5496   8200   5522    976   -534     -8       C  
ATOM   1015  N   ALA A 155       0.568 -44.001  -4.429  1.00 52.62           N  
ANISOU 1015  N   ALA A 155     6202   8029   5761    867   -128    126       N  
ATOM   1016  CA  ALA A 155       1.048 -45.102  -5.254  1.00 53.58           C  
ANISOU 1016  CA  ALA A 155     6510   7978   5870    868     31    186       C  
ATOM   1017  C   ALA A 155       0.162 -45.300  -6.478  1.00 54.06           C  
ANISOU 1017  C   ALA A 155     6671   7974   5897    619     97    131       C  
ATOM   1018  O   ALA A 155       0.660 -45.516  -7.588  1.00 55.33           O  
ANISOU 1018  O   ALA A 155     6915   8018   6088    576    175    128       O  
ATOM   1019  CB  ALA A 155       1.094 -46.380  -4.421  1.00 56.22           C  
ANISOU 1019  CB  ALA A 155     7044   8219   6097    960    179    282       C  
ATOM   1020  N   GLU A 156      -1.159 -45.240  -6.294  1.00 53.54           N  
ANISOU 1020  N   GLU A 156     6580   8021   5741    437     70    103       N  
ATOM   1021  CA  GLU A 156      -2.065 -45.439  -7.420  1.00 56.35           C  
ANISOU 1021  CA  GLU A 156     6982   8420   6007    147    113     82       C  
ATOM   1022  C   GLU A 156      -1.943 -44.307  -8.428  1.00 55.30           C  
ANISOU 1022  C   GLU A 156     6652   8381   5980    140      6     64       C  
ATOM   1023  O   GLU A 156      -2.077 -44.527  -9.638  1.00 53.43           O  
ANISOU 1023  O   GLU A 156     6477   8130   5694    -57     55     55       O  
ATOM   1024  CB  GLU A 156      -3.506 -45.559  -6.935  1.00 58.71           C  
ANISOU 1024  CB  GLU A 156     7221   8922   6162    -40     94    101       C  
ATOM   1025  CG  GLU A 156      -3.785 -46.780  -6.075  1.00 62.58           C  
ANISOU 1025  CG  GLU A 156     7950   9313   6515   -108    224    116       C  
ATOM   1026  CD  GLU A 156      -4.040 -48.037  -6.883  1.00 65.45           C  
ANISOU 1026  CD  GLU A 156     8646   9522   6702   -428    419     97       C  
ATOM   1027  OE1 GLU A 156      -4.039 -47.970  -8.133  1.00 66.52           O  
ANISOU 1027  OE1 GLU A 156     8810   9658   6807   -623    440     66       O  
ATOM   1028  OE2 GLU A 156      -4.249 -49.098  -6.257  1.00 66.92           O  
ANISOU 1028  OE2 GLU A 156     9097   9573   6757   -506    571    109       O  
ATOM   1029  N   LEU A 157      -1.697 -43.086  -7.952  1.00 53.56           N  
ANISOU 1029  N   LEU A 157     6225   8244   5881    332   -120     56       N  
ATOM   1030  CA  LEU A 157      -1.593 -41.957  -8.867  1.00 52.86           C  
ANISOU 1030  CA  LEU A 157     5984   8213   5888    343   -193     50       C  
ATOM   1031  C   LEU A 157      -0.373 -42.093  -9.765  1.00 55.72           C  
ANISOU 1031  C   LEU A 157     6420   8419   6334    365   -164     25       C  
ATOM   1032  O   LEU A 157      -0.455 -41.871 -10.978  1.00 55.88           O  
ANISOU 1032  O   LEU A 157     6418   8453   6360    245   -159     29       O  
ATOM   1033  CB  LEU A 157      -1.559 -40.646  -8.090  1.00 49.71           C  
ANISOU 1033  CB  LEU A 157     5443   7871   5574    527   -277     33       C  
ATOM   1034  CG  LEU A 157      -1.490 -39.392  -8.952  1.00 47.17           C  
ANISOU 1034  CG  LEU A 157     5010   7570   5345    564   -313     41       C  
ATOM   1035  CD1 LEU A 157      -2.584 -39.404 -10.021  1.00 43.83           C  
ANISOU 1035  CD1 LEU A 157     4488   7316   4847    425   -294    138       C  
ATOM   1036  CD2 LEU A 157      -1.618 -38.164  -8.073  1.00 47.41           C  
ANISOU 1036  CD2 LEU A 157     4997   7600   5415    724   -325     17       C  
ATOM   1037  N   ALA A 158       0.770 -42.468  -9.186  1.00 55.27           N  
ANISOU 1037  N   ALA A 158     6428   8249   6324    524   -139     24       N  
ATOM   1038  CA  ALA A 158       1.985 -42.615  -9.981  1.00 56.96           C  
ANISOU 1038  CA  ALA A 158     6681   8353   6610    586    -90     35       C  
ATOM   1039  C   ALA A 158       1.826 -43.693 -11.045  1.00 58.11           C  
ANISOU 1039  C   ALA A 158     7050   8356   6674    432     76     41       C  
ATOM   1040  O   ALA A 158       2.331 -43.550 -12.165  1.00 56.41           O  
ANISOU 1040  O   ALA A 158     6853   8081   6501    387    112     30       O  
ATOM   1041  CB  ALA A 158       3.179 -42.919  -9.075  1.00 58.47           C  
ANISOU 1041  CB  ALA A 158     6855   8537   6825    806    -79     94       C  
ATOM   1042  N   ARG A 159       1.121 -44.777 -10.718  1.00 60.69           N  
ANISOU 1042  N   ARG A 159     7580   8616   6862    317    198     50       N  
ATOM   1043  CA  ARG A 159       0.938 -45.858 -11.679  1.00 63.56           C  
ANISOU 1043  CA  ARG A 159     8246   8808   7097    102    401     31       C  
ATOM   1044  C   ARG A 159      -0.114 -45.506 -12.725  1.00 62.03           C  
ANISOU 1044  C   ARG A 159     7994   8770   6804   -240    340    -13       C  
ATOM   1045  O   ARG A 159       0.098 -45.727 -13.923  1.00 60.58           O  
ANISOU 1045  O   ARG A 159     7940   8507   6572   -405    429    -44       O  
ATOM   1046  CB  ARG A 159       0.573 -47.156 -10.959  1.00 70.29           C  
ANISOU 1046  CB  ARG A 159     9395   9510   7802     54    586     52       C  
ATOM   1047  CG  ARG A 159       0.621 -48.399 -11.839  1.00 78.71           C  
ANISOU 1047  CG  ARG A 159    10897  10298   8712   -150    880     25       C  
ATOM   1048  CD  ARG A 159      -0.286 -49.485 -11.281  1.00 86.27           C  
ANISOU 1048  CD  ARG A 159    12155  11163   9459   -378   1037      9       C  
ATOM   1049  NE  ARG A 159      -1.683 -49.228 -11.611  1.00 90.79           N  
ANISOU 1049  NE  ARG A 159    12616  12006   9874   -806    908    -52       N  
ATOM   1050  CZ  ARG A 159      -2.715 -49.637 -10.887  1.00 94.13           C  
ANISOU 1050  CZ  ARG A 159    13074  12548  10143  -1007    902    -50       C  
ATOM   1051  NH1 ARG A 159      -3.961 -49.403 -11.265  1.00 96.61           N  
ANISOU 1051  NH1 ARG A 159    13236  13184  10288  -1400    790    -65       N  
ATOM   1052  NH2 ARG A 159      -2.493 -50.293  -9.751  1.00 99.95           N  
ANISOU 1052  NH2 ARG A 159    13975  13119  10883   -806   1012     -6       N  
ATOM   1053  N   ARG A 160      -1.255 -44.953 -12.297  1.00 64.02           N  
ANISOU 1053  N   ARG A 160     8039   9281   7006   -341    199      6       N  
ATOM   1054  CA  ARG A 160      -2.325 -44.686 -13.256  1.00 68.14           C  
ANISOU 1054  CA  ARG A 160     8454  10046   7389   -660    145     26       C  
ATOM   1055  C   ARG A 160      -1.999 -43.521 -14.185  1.00 64.01           C  
ANISOU 1055  C   ARG A 160     7710   9619   6990   -584     32     51       C  
ATOM   1056  O   ARG A 160      -2.472 -43.496 -15.327  1.00 64.88           O  
ANISOU 1056  O   ARG A 160     7797   9874   6981   -848     30     73       O  
ATOM   1057  CB  ARG A 160      -3.666 -44.477 -12.554  1.00 75.01           C  
ANISOU 1057  CB  ARG A 160     9134  11219   8148   -757     57     94       C  
ATOM   1058  CG  ARG A 160      -4.281 -45.748 -11.974  1.00 82.44           C  
ANISOU 1058  CG  ARG A 160    10315  12122   8885   -993    183     73       C  
ATOM   1059  CD  ARG A 160      -5.467 -45.416 -11.080  1.00 88.02           C  
ANISOU 1059  CD  ARG A 160    10782  13144   9516  -1006     87    156       C  
ATOM   1060  NE  ARG A 160      -5.750 -46.477 -10.120  1.00 94.53           N  
ANISOU 1060  NE  ARG A 160    11834  13864  10221  -1096    197    127       N  
ATOM   1061  CZ  ARG A 160      -6.727 -47.364 -10.248  1.00102.27           C  
ANISOU 1061  CZ  ARG A 160    12942  14987  10929  -1513    279    135       C  
ATOM   1062  NH1 ARG A 160      -7.561 -47.332 -11.274  1.00105.30           N  
ANISOU 1062  NH1 ARG A 160    13213  15689  11107  -1906    245    182       N  
ATOM   1063  NH2 ARG A 160      -6.872 -48.306  -9.320  1.00102.93           N  
ANISOU 1063  NH2 ARG A 160    13270  14920  10918  -1565    399    107       N  
ATOM   1064  N   ALA A 161      -1.213 -42.548 -13.727  1.00 59.35           N  
ANISOU 1064  N   ALA A 161     6970   8970   6610   -262    -57     50       N  
ATOM   1065  CA  ALA A 161      -0.830 -41.446 -14.598  1.00 56.31           C  
ANISOU 1065  CA  ALA A 161     6426   8630   6338   -196   -136     69       C  
ATOM   1066  C   ALA A 161       0.489 -41.689 -15.314  1.00 56.04           C  
ANISOU 1066  C   ALA A 161     6527   8375   6389   -149    -64     15       C  
ATOM   1067  O   ALA A 161       0.831 -40.917 -16.221  1.00 53.77           O  
ANISOU 1067  O   ALA A 161     6144   8115   6173   -148   -110     25       O  
ATOM   1068  CB  ALA A 161      -0.761 -40.129 -13.821  1.00 53.19           C  
ANISOU 1068  CB  ALA A 161     5835   8288   6087     65   -243     92       C  
ATOM   1069  N   ASP A 162       1.215 -42.747 -14.945  1.00 57.47           N  
ANISOU 1069  N   ASP A 162     6930   8352   6556    -89     70    -17       N  
ATOM   1070  CA  ASP A 162       2.510 -43.057 -15.542  1.00 60.50           C  
ANISOU 1070  CA  ASP A 162     7431   8544   7011     18    180    -28       C  
ATOM   1071  C   ASP A 162       3.484 -41.902 -15.311  1.00 55.68           C  
ANISOU 1071  C   ASP A 162     6589   7986   6582    246     49    -14       C  
ATOM   1072  O   ASP A 162       4.071 -41.347 -16.243  1.00 54.16           O  
ANISOU 1072  O   ASP A 162     6337   7784   6456    236     34    -19       O  
ATOM   1073  CB  ASP A 162       2.370 -43.421 -17.026  1.00 67.19           C  
ANISOU 1073  CB  ASP A 162     8433   9340   7756   -240    286    -58       C  
ATOM   1074  CG  ASP A 162       3.631 -44.023 -17.607  1.00 71.43           C  
ANISOU 1074  CG  ASP A 162     9167   9640   8331   -120    477    -60       C  
ATOM   1075  OD1 ASP A 162       4.619 -44.195 -16.863  1.00 74.35           O  
ANISOU 1075  OD1 ASP A 162     9516   9929   8803    181    524     -5       O  
ATOM   1076  OD2 ASP A 162       3.633 -44.320 -18.819  1.00 72.93           O  
ANISOU 1076  OD2 ASP A 162     9520   9757   8432   -326    589    -98       O  
ATOM   1077  N   VAL A 163       3.624 -41.525 -14.037  1.00 54.15           N  
ANISOU 1077  N   VAL A 163     6278   7858   6439    411    -42     -2       N  
ATOM   1078  CA  VAL A 163       4.510 -40.457 -13.598  1.00 50.84           C  
ANISOU 1078  CA  VAL A 163     5675   7509   6132    552   -160     -5       C  
ATOM   1079  C   VAL A 163       5.382 -40.993 -12.468  1.00 51.09           C  
ANISOU 1079  C   VAL A 163     5693   7565   6155    736   -139     50       C  
ATOM   1080  O   VAL A 163       5.178 -42.097 -11.965  1.00 50.82           O  
ANISOU 1080  O   VAL A 163     5797   7467   6046    793    -31     96       O  
ATOM   1081  CB  VAL A 163       3.741 -39.201 -13.133  1.00 50.39           C  
ANISOU 1081  CB  VAL A 163     5492   7553   6102    527   -289    -42       C  
ATOM   1082  CG1 VAL A 163       2.955 -38.591 -14.270  1.00 48.58           C  
ANISOU 1082  CG1 VAL A 163     5227   7355   5875    406   -300    -32       C  
ATOM   1083  CG2 VAL A 163       2.819 -39.534 -11.965  1.00 51.94           C  
ANISOU 1083  CG2 VAL A 163     5711   7802   6223    550   -299    -40       C  
ATOM   1084  N   SER A 164       6.372 -40.197 -12.083  1.00 51.27           N  
ANISOU 1084  N   SER A 164     5549   7703   6229    808   -236     60       N  
ATOM   1085  CA  SER A 164       7.207 -40.570 -10.958  1.00 55.64           C  
ANISOU 1085  CA  SER A 164     6019   8385   6736    959   -249    147       C  
ATOM   1086  C   SER A 164       6.431 -40.414  -9.656  1.00 54.90           C  
ANISOU 1086  C   SER A 164     5928   8352   6578    943   -328    105       C  
ATOM   1087  O   SER A 164       5.456 -39.662  -9.564  1.00 57.98           O  
ANISOU 1087  O   SER A 164     6339   8712   6977    833   -389      7       O  
ATOM   1088  CB  SER A 164       8.429 -39.666 -10.880  1.00 56.71           C  
ANISOU 1088  CB  SER A 164     5948   8709   6890    950   -354    167       C  
ATOM   1089  OG  SER A 164       8.025 -38.329 -10.644  1.00 56.00           O  
ANISOU 1089  OG  SER A 164     5828   8640   6812    782   -481     36       O  
ATOM   1090  N   ALA A 165       6.890 -41.134  -8.633  1.00 56.43           N  
ANISOU 1090  N   ALA A 165     6096   8647   6698   1083   -307    208       N  
ATOM   1091  CA  ALA A 165       6.338 -40.947  -7.293  1.00 55.57           C  
ANISOU 1091  CA  ALA A 165     5974   8629   6509   1065   -388    174       C  
ATOM   1092  C   ALA A 165       6.395 -39.481  -6.872  1.00 52.70           C  
ANISOU 1092  C   ALA A 165     5514   8370   6138    916   -533     54       C  
ATOM   1093  O   ALA A 165       5.437 -38.957  -6.292  1.00 50.90           O  
ANISOU 1093  O   ALA A 165     5355   8100   5883    849   -561    -42       O  
ATOM   1094  CB  ALA A 165       7.084 -41.836  -6.301  1.00 55.85           C  
ANISOU 1094  CB  ALA A 165     5952   8818   6450   1247   -355    339       C  
ATOM   1095  N   SER A 166       7.493 -38.791  -7.196  1.00 55.68           N  
ANISOU 1095  N   SER A 166     5761   8872   6522    853   -597     59       N  
ATOM   1096  CA  SER A 166       7.668 -37.408  -6.755  1.00 59.63           C  
ANISOU 1096  CA  SER A 166     6240   9445   6972    658   -698    -67       C  
ATOM   1097  C   SER A 166       6.617 -36.485  -7.353  1.00 61.27           C  
ANISOU 1097  C   SER A 166     6597   9420   7264    582   -658   -200       C  
ATOM   1098  O   SER A 166       6.005 -35.683  -6.640  1.00 60.19           O  
ANISOU 1098  O   SER A 166     6564   9232   7074    511   -656   -300       O  
ATOM   1099  CB  SER A 166       9.068 -36.916  -7.115  1.00 62.75           C  
ANISOU 1099  CB  SER A 166     6470  10038   7336    556   -761    -26       C  
ATOM   1100  OG  SER A 166      10.054 -37.674  -6.447  1.00 66.16           O  
ANISOU 1100  OG  SER A 166     6707  10775   7656    650   -797    150       O  
ATOM   1101  N   SER A 167       6.407 -36.564  -8.666  1.00 63.06           N  
ANISOU 1101  N   SER A 167     6839   9516   7604    610   -604   -181       N  
ATOM   1102  CA  SER A 167       5.471 -35.647  -9.308  1.00 64.58           C  
ANISOU 1102  CA  SER A 167     7129   9549   7861    570   -561   -249       C  
ATOM   1103  C   SER A 167       4.040 -35.937  -8.880  1.00 58.01           C  
ANISOU 1103  C   SER A 167     6365   8670   7008    646   -511   -239       C  
ATOM   1104  O   SER A 167       3.226 -35.017  -8.735  1.00 55.08           O  
ANISOU 1104  O   SER A 167     6064   8227   6635    659   -464   -274       O  
ATOM   1105  CB  SER A 167       5.617 -35.726 -10.830  1.00 70.94           C  
ANISOU 1105  CB  SER A 167     7908  10283   8762    563   -527   -209       C  
ATOM   1106  OG  SER A 167       5.490 -37.057 -11.285  1.00 79.15           O  
ANISOU 1106  OG  SER A 167     8945  11321   9806    628   -478   -131       O  
ATOM   1107  N   ALA A 168       3.718 -37.217  -8.684  1.00 56.46           N  
ANISOU 1107  N   ALA A 168     6159   8512   6780    704   -494   -173       N  
ATOM   1108  CA  ALA A 168       2.413 -37.585  -8.148  1.00 55.80           C  
ANISOU 1108  CA  ALA A 168     6120   8438   6644    738   -455   -155       C  
ATOM   1109  C   ALA A 168       2.221 -37.018  -6.747  1.00 55.12           C  
ANISOU 1109  C   ALA A 168     6069   8387   6486    763   -473   -213       C  
ATOM   1110  O   ALA A 168       1.124 -36.571  -6.394  1.00 52.62           O  
ANISOU 1110  O   ALA A 168     5790   8060   6145    804   -420   -217       O  
ATOM   1111  CB  ALA A 168       2.283 -39.108  -8.127  1.00 54.90           C  
ANISOU 1111  CB  ALA A 168     6046   8332   6482    750   -410    -88       C  
ATOM   1112  N   LEU A 169       3.287 -37.021  -5.942  1.00 58.22           N  
ANISOU 1112  N   LEU A 169     6443   8856   6822    735   -535   -242       N  
ATOM   1113  CA  LEU A 169       3.207 -36.523  -4.571  1.00 62.01           C  
ANISOU 1113  CA  LEU A 169     6980   9390   7190    703   -553   -311       C  
ATOM   1114  C   LEU A 169       2.831 -35.049  -4.549  1.00 58.98           C  
ANISOU 1114  C   LEU A 169     6726   8881   6804    646   -488   -418       C  
ATOM   1115  O   LEU A 169       1.929 -34.637  -3.812  1.00 58.77           O  
ANISOU 1115  O   LEU A 169     6807   8801   6723    695   -407   -454       O  
ATOM   1116  CB  LEU A 169       4.547 -36.754  -3.861  1.00 69.04           C  
ANISOU 1116  CB  LEU A 169     7784  10468   7981    633   -649   -293       C  
ATOM   1117  CG  LEU A 169       4.656 -36.693  -2.330  1.00 74.64           C  
ANISOU 1117  CG  LEU A 169     8517  11324   8519    571   -693   -327       C  
ATOM   1118  CD1 LEU A 169       6.024 -37.166  -1.885  1.00 79.85           C  
ANISOU 1118  CD1 LEU A 169     9002  12269   9070    528   -799   -224       C  
ATOM   1119  CD2 LEU A 169       4.405 -35.307  -1.776  1.00 77.76           C  
ANISOU 1119  CD2 LEU A 169     9083  11634   8828    409   -654   -492       C  
ATOM   1120  N   TYR A 170       3.520 -34.237  -5.353  1.00 55.63           N  
ANISOU 1120  N   TYR A 170     6318   8390   6431    557   -489   -459       N  
ATOM   1121  CA  TYR A 170       3.250 -32.804  -5.358  1.00 55.31           C  
ANISOU 1121  CA  TYR A 170     6469   8172   6373    507   -376   -555       C  
ATOM   1122  C   TYR A 170       1.850 -32.508  -5.877  1.00 55.35           C  
ANISOU 1122  C   TYR A 170     6517   8056   6458    705   -240   -476       C  
ATOM   1123  O   TYR A 170       1.198 -31.565  -5.417  1.00 55.27           O  
ANISOU 1123  O   TYR A 170     6691   7905   6404    774    -84   -511       O  
ATOM   1124  CB  TYR A 170       4.294 -32.081  -6.209  1.00 57.75           C  
ANISOU 1124  CB  TYR A 170     6791   8435   6716    356   -397   -599       C  
ATOM   1125  CG  TYR A 170       5.720 -32.324  -5.779  1.00 61.65           C  
ANISOU 1125  CG  TYR A 170     7177   9143   7105    149   -534   -630       C  
ATOM   1126  CD1 TYR A 170       6.076 -32.308  -4.438  1.00 63.50           C  
ANISOU 1126  CD1 TYR A 170     7445   9525   7156      6   -582   -694       C  
ATOM   1127  CD2 TYR A 170       6.711 -32.575  -6.716  1.00 62.83           C  
ANISOU 1127  CD2 TYR A 170     7163   9394   7316     98   -611   -570       C  
ATOM   1128  CE1 TYR A 170       7.381 -32.529  -4.044  1.00 65.11           C  
ANISOU 1128  CE1 TYR A 170     7487  10025   7226   -189   -718   -672       C  
ATOM   1129  CE2 TYR A 170       8.021 -32.798  -6.327  1.00 64.48           C  
ANISOU 1129  CE2 TYR A 170     7212   9879   7408    -65   -728   -544       C  
ATOM   1130  CZ  TYR A 170       8.348 -32.775  -4.991  1.00 65.13           C  
ANISOU 1130  CZ  TYR A 170     7294  10157   7295   -209   -789   -582       C  
ATOM   1131  OH  TYR A 170       9.645 -32.995  -4.593  1.00 66.13           O  
ANISOU 1131  OH  TYR A 170     7203  10654   7268   -378   -917   -509       O  
ATOM   1132  N   ALA A 171       1.369 -33.301  -6.839  1.00 53.91           N  
ANISOU 1132  N   ALA A 171     6171   7948   6365    793   -275   -353       N  
ATOM   1133  CA  ALA A 171       0.030 -33.072  -7.371  1.00 53.41           C  
ANISOU 1133  CA  ALA A 171     6074   7885   6335    954   -169   -230       C  
ATOM   1134  C   ALA A 171      -1.042 -33.564  -6.408  1.00 50.92           C  
ANISOU 1134  C   ALA A 171     5735   7670   5941   1051   -127   -181       C  
ATOM   1135  O   ALA A 171      -2.065 -32.898  -6.221  1.00 50.69           O  
ANISOU 1135  O   ALA A 171     5741   7629   5889   1214     17   -103       O  
ATOM   1136  CB  ALA A 171      -0.119 -33.728  -8.741  1.00 51.05           C  
ANISOU 1136  CB  ALA A 171     5612   7681   6103    931   -226   -120       C  
ATOM   1137  N   LEU A 172      -0.827 -34.725  -5.788  1.00 50.55           N  
ANISOU 1137  N   LEU A 172     5634   7729   5845    979   -227   -204       N  
ATOM   1138  CA  LEU A 172      -1.791 -35.220  -4.807  1.00 52.36           C  
ANISOU 1138  CA  LEU A 172     5852   8055   5988   1045   -189   -166       C  
ATOM   1139  C   LEU A 172      -1.884 -34.287  -3.605  1.00 55.39           C  
ANISOU 1139  C   LEU A 172     6407   8341   6297   1103    -89   -257       C  
ATOM   1140  O   LEU A 172      -2.983 -33.995  -3.117  1.00 57.32           O  
ANISOU 1140  O   LEU A 172     6672   8613   6495   1245     38   -194       O  
ATOM   1141  CB  LEU A 172      -1.415 -36.635  -4.362  1.00 54.11           C  
ANISOU 1141  CB  LEU A 172     6031   8366   6163    958   -289   -170       C  
ATOM   1142  CG  LEU A 172      -2.426 -37.328  -3.438  1.00 55.64           C  
ANISOU 1142  CG  LEU A 172     6212   8669   6258    993   -255   -122       C  
ATOM   1143  CD1 LEU A 172      -3.769 -37.421  -4.143  1.00 57.82           C  
ANISOU 1143  CD1 LEU A 172     6369   9080   6521   1020   -191     12       C  
ATOM   1144  CD2 LEU A 172      -1.944 -38.704  -3.025  1.00 52.93           C  
ANISOU 1144  CD2 LEU A 172     5882   8362   5866    922   -318   -114       C  
ATOM   1145  N   ALA A 173      -0.738 -33.804  -3.120  1.00 56.58           N  
ANISOU 1145  N   ALA A 173     6687   8400   6410    974   -129   -399       N  
ATOM   1146  CA  ALA A 173      -0.732 -32.948  -1.937  1.00 59.19           C  
ANISOU 1146  CA  ALA A 173     7241   8630   6620    945    -22   -520       C  
ATOM   1147  C   ALA A 173      -1.474 -31.646  -2.197  1.00 62.96           C  
ANISOU 1147  C   ALA A 173     7905   8902   7115   1098    215   -505       C  
ATOM   1148  O   ALA A 173      -2.201 -31.154  -1.327  1.00 61.88           O  
ANISOU 1148  O   ALA A 173     7936   8685   6891   1208    391   -523       O  
ATOM   1149  CB  ALA A 173       0.707 -32.666  -1.507  1.00 58.50           C  
ANISOU 1149  CB  ALA A 173     7235   8549   6443    692   -124   -663       C  
ATOM   1150  N   GLU A 174      -1.307 -31.079  -3.396  1.00 67.66           N  
ANISOU 1150  N   GLU A 174     8490   9402   7816   1134    252   -454       N  
ATOM   1151  CA  GLU A 174      -1.965 -29.821  -3.734  1.00 75.15           C  
ANISOU 1151  CA  GLU A 174     9632  10140   8782   1329    515   -395       C  
ATOM   1152  C   GLU A 174      -3.481 -29.964  -3.731  1.00 67.30           C  
ANISOU 1152  C   GLU A 174     8504   9270   7797   1639    651   -181       C  
ATOM   1153  O   GLU A 174      -4.197 -29.006  -3.419  1.00 65.46           O  
ANISOU 1153  O   GLU A 174     8468   8881   7524   1871    931   -118       O  
ATOM   1154  CB  GLU A 174      -1.481 -29.344  -5.108  1.00 85.25           C  
ANISOU 1154  CB  GLU A 174    10879  11339  10173   1311    502   -346       C  
ATOM   1155  CG  GLU A 174      -1.969 -27.954  -5.513  1.00 96.34           C  
ANISOU 1155  CG  GLU A 174    12533  12482  11591   1521    803   -272       C  
ATOM   1156  CD  GLU A 174      -1.497 -27.534  -6.901  1.00108.24           C  
ANISOU 1156  CD  GLU A 174    13994  13928  13204   1502    782   -207       C  
ATOM   1157  OE1 GLU A 174      -0.715 -28.281  -7.528  1.00110.30           O  
ANISOU 1157  OE1 GLU A 174    14046  14338  13524   1302    535   -246       O  
ATOM   1158  OE2 GLU A 174      -1.911 -26.451  -7.366  1.00119.15           O  
ANISOU 1158  OE2 GLU A 174    15565  15102  14603   1709   1038   -102       O  
ATOM   1159  N   ARG A 175      -3.986 -31.142  -4.082  1.00 64.64           N  
ANISOU 1159  N   ARG A 175     7848   9222   7489   1641    485    -55       N  
ATOM   1160  CA  ARG A 175      -5.419 -31.377  -4.157  1.00 67.24           C  
ANISOU 1160  CA  ARG A 175     7980   9777   7793   1869    581    175       C  
ATOM   1161  C   ARG A 175      -5.982 -31.953  -2.868  1.00 64.90           C  
ANISOU 1161  C   ARG A 175     7686   9584   7391   1883    595    147       C  
ATOM   1162  O   ARG A 175      -7.190 -32.198  -2.785  1.00 64.50           O  
ANISOU 1162  O   ARG A 175     7452   9764   7291   2050    674    341       O  
ATOM   1163  CB  ARG A 175      -5.742 -32.308  -5.333  1.00 71.80           C  
ANISOU 1163  CB  ARG A 175     8232  10640   8409   1785    411    330       C  
ATOM   1164  CG  ARG A 175      -7.171 -32.185  -5.840  1.00 79.21           C  
ANISOU 1164  CG  ARG A 175     8923  11874   9299   2003    524    629       C  
ATOM   1165  CD  ARG A 175      -7.359 -30.906  -6.639  1.00 85.36           C  
ANISOU 1165  CD  ARG A 175     9746  12554  10131   2257    716    786       C  
ATOM   1166  NE  ARG A 175      -8.727 -30.405  -6.567  1.00 93.86           N  
ANISOU 1166  NE  ARG A 175    10666  13861  11135   2603    936   1092       N  
ATOM   1167  CZ  ARG A 175      -9.724 -30.831  -7.330  1.00 98.76           C  
ANISOU 1167  CZ  ARG A 175    10901  14940  11683   2645    888   1387       C  
ATOM   1168  NH1 ARG A 175      -9.545 -31.778  -8.233  1.00 99.56           N  
ANISOU 1168  NH1 ARG A 175    10787  15277  11763   2328    641   1384       N  
ATOM   1169  NH2 ARG A 175     -10.932 -30.295  -7.179  1.00103.73           N  
ANISOU 1169  NH2 ARG A 175    11362  15822  12230   3003   1112   1706       N  
ATOM   1170  N   THR A 176      -5.145 -32.168  -1.860  1.00 63.67           N  
ANISOU 1170  N   THR A 176     7707   9305   7178   1703    519    -69       N  
ATOM   1171  CA  THR A 176      -5.595 -32.709  -0.587  1.00 63.64           C  
ANISOU 1171  CA  THR A 176     7725   9391   7063   1702    529   -104       C  
ATOM   1172  C   THR A 176      -6.077 -31.565   0.298  1.00 68.54           C  
ANISOU 1172  C   THR A 176     8627   9817   7598   1886    817   -140       C  
ATOM   1173  O   THR A 176      -5.311 -30.646   0.609  1.00 69.58           O  
ANISOU 1173  O   THR A 176     9073   9675   7689   1797    917   -313       O  
ATOM   1174  CB  THR A 176      -4.468 -33.493   0.077  1.00 61.07           C  
ANISOU 1174  CB  THR A 176     7441   9072   6691   1438    321   -278       C  
ATOM   1175  OG1 THR A 176      -4.166 -34.642  -0.723  1.00 57.99           O  
ANISOU 1175  OG1 THR A 176     6830   8834   6371   1329    124   -212       O  
ATOM   1176  CG2 THR A 176      -4.887 -33.944   1.468  1.00 60.96           C  
ANISOU 1176  CG2 THR A 176     7482   9136   6545   1437    345   -317       C  
ATOM   1177  N   SER A 177      -7.344 -31.624   0.701  1.00 72.19           N  
ANISOU 1177  N   SER A 177     8993  10426   8008   2122    972     26       N  
ATOM   1178  CA  SER A 177      -7.979 -30.551   1.452  1.00 77.27           C  
ANISOU 1178  CA  SER A 177     9908  10883   8569   2377   1315     44       C  
ATOM   1179  C   SER A 177      -7.860 -30.705   2.966  1.00 78.48           C  
ANISOU 1179  C   SER A 177    10282  10964   8573   2265   1354   -139       C  
ATOM   1180  O   SER A 177      -8.313 -29.819   3.698  1.00 85.07           O  
ANISOU 1180  O   SER A 177    11414  11599   9311   2446   1670   -161       O  
ATOM   1181  CB  SER A 177      -9.454 -30.432   1.055  1.00 78.97           C  
ANISOU 1181  CB  SER A 177     9871  11344   8791   2749   1505    377       C  
ATOM   1182  OG  SER A 177     -10.142 -31.652   1.276  1.00 77.39           O  
ANISOU 1182  OG  SER A 177     9331  11528   8545   2675   1330    489       O  
ATOM   1183  N   VAL A 178      -7.277 -31.796   3.456  1.00 73.11           N  
ANISOU 1183  N   VAL A 178     9487  10437   7856   1988   1072   -253       N  
ATOM   1184  CA  VAL A 178      -7.082 -31.984   4.895  1.00 70.52           C  
ANISOU 1184  CA  VAL A 178     9348  10081   7365   1854   1081   -414       C  
ATOM   1185  C   VAL A 178      -5.586 -31.975   5.199  1.00 66.94           C  
ANISOU 1185  C   VAL A 178     9053   9535   6848   1502    894   -646       C  
ATOM   1186  O   VAL A 178      -4.775 -32.158   4.278  1.00 63.02           O  
ANISOU 1186  O   VAL A 178     8433   9055   6456   1378    715   -650       O  
ATOM   1187  CB  VAL A 178      -7.769 -33.266   5.397  1.00 69.05           C  
ANISOU 1187  CB  VAL A 178     8892  10199   7142   1857    946   -304       C  
ATOM   1188  CG1 VAL A 178      -9.286 -33.134   5.312  1.00 69.73           C  
ANISOU 1188  CG1 VAL A 178     8826  10439   7228   2176   1162    -69       C  
ATOM   1189  CG2 VAL A 178      -7.282 -34.474   4.613  1.00 67.40           C  
ANISOU 1189  CG2 VAL A 178     8401  10177   7030   1686    645   -251       C  
ATOM   1190  N   PRO A 179      -5.162 -31.749   6.466  1.00 68.54           N  
ANISOU 1190  N   PRO A 179     9512   9677   6854   1316    932   -827       N  
ATOM   1191  CA  PRO A 179      -3.721 -31.738   6.757  1.00 68.42           C  
ANISOU 1191  CA  PRO A 179     9585   9682   6730    945    737  -1007       C  
ATOM   1192  C   PRO A 179      -3.078 -33.108   6.623  1.00 67.06           C  
ANISOU 1192  C   PRO A 179     9064   9809   6607    834    401   -924       C  
ATOM   1193  O   PRO A 179      -3.351 -34.019   7.409  1.00 69.13           O  
ANISOU 1193  O   PRO A 179     9215  10254   6797    843    316   -873       O  
ATOM   1194  CB  PRO A 179      -3.649 -31.224   8.199  1.00 71.99           C  
ANISOU 1194  CB  PRO A 179    10377  10060   6915    770    879  -1188       C  
ATOM   1195  CG  PRO A 179      -4.971 -31.542   8.779  1.00 72.66           C  
ANISOU 1195  CG  PRO A 179    10430  10180   6997   1054   1041  -1076       C  
ATOM   1196  CD  PRO A 179      -5.958 -31.403   7.653  1.00 71.56           C  
ANISOU 1196  CD  PRO A 179    10121   9992   7075   1419   1174   -867       C  
ATOM   1197  N   VAL A 180      -2.217 -33.255   5.618  1.00 63.92           N  
ANISOU 1197  N   VAL A 180     8519   9443   6326    748    241   -899       N  
ATOM   1198  CA  VAL A 180      -1.487 -34.490   5.349  1.00 62.57           C  
ANISOU 1198  CA  VAL A 180     8061   9508   6205    683    -21   -801       C  
ATOM   1199  C   VAL A 180      -0.078 -34.122   4.906  1.00 62.54           C  
ANISOU 1199  C   VAL A 180     8041   9543   6177    455   -151   -869       C  
ATOM   1200  O   VAL A 180       0.116 -33.160   4.158  1.00 60.40           O  
ANISOU 1200  O   VAL A 180     7891   9090   5967    415    -63   -938       O  
ATOM   1201  CB  VAL A 180      -2.188 -35.350   4.270  1.00 59.86           C  
ANISOU 1201  CB  VAL A 180     7485   9197   6064    890    -52   -626       C  
ATOM   1202  CG1 VAL A 180      -1.325 -36.549   3.892  1.00 58.60           C  
ANISOU 1202  CG1 VAL A 180     7120   9196   5949    833   -253   -535       C  
ATOM   1203  CG2 VAL A 180      -3.553 -35.824   4.747  1.00 59.28           C  
ANISOU 1203  CG2 VAL A 180     7376   9176   5973   1058     53   -535       C  
ATOM   1204  N   LEU A 181       0.907 -34.886   5.369  1.00 63.52           N  
ANISOU 1204  N   LEU A 181     8004   9930   6201    317   -347   -824       N  
ATOM   1205  CA  LEU A 181       2.293 -34.757   4.930  1.00 63.94           C  
ANISOU 1205  CA  LEU A 181     7942  10133   6220    121   -495   -823       C  
ATOM   1206  C   LEU A 181       2.651 -36.030   4.165  1.00 63.14           C  
ANISOU 1206  C   LEU A 181     7552  10164   6274    300   -621   -622       C  
ATOM   1207  O   LEU A 181       2.991 -37.053   4.764  1.00 66.64           O  
ANISOU 1207  O   LEU A 181     7849  10830   6642    351   -716   -491       O  
ATOM   1208  CB  LEU A 181       3.222 -34.532   6.128  1.00 65.45           C  
ANISOU 1208  CB  LEU A 181     8161  10595   6111   -190   -596   -890       C  
ATOM   1209  CG  LEU A 181       4.664 -34.148   5.797  1.00 66.93           C  
ANISOU 1209  CG  LEU A 181     8229  11009   6192   -471   -736   -895       C  
ATOM   1210  CD1 LEU A 181       5.439 -33.853   7.062  1.00 70.96           C  
ANISOU 1210  CD1 LEU A 181     8767  11853   6343   -843   -830   -958       C  
ATOM   1211  N   TYR A 182       2.560 -35.972   2.839  1.00 61.74           N  
ANISOU 1211  N   TYR A 182     7324   9833   6301    403   -592   -588       N  
ATOM   1212  CA  TYR A 182       2.890 -37.117   1.999  1.00 58.96           C  
ANISOU 1212  CA  TYR A 182     6774   9545   6084    552   -659   -421       C  
ATOM   1213  C   TYR A 182       4.394 -37.208   1.790  1.00 58.47           C  
ANISOU 1213  C   TYR A 182     6544   9704   5967    448   -784   -352       C  
ATOM   1214  O   TYR A 182       5.088 -36.194   1.688  1.00 59.66           O  
ANISOU 1214  O   TYR A 182     6724   9897   6048    235   -818   -454       O  
ATOM   1215  CB  TYR A 182       2.276 -36.962   0.612  1.00 54.81           C  
ANISOU 1215  CB  TYR A 182     6260   8805   5762    655   -581   -415       C  
ATOM   1216  CG  TYR A 182       0.772 -36.955   0.530  1.00 55.34           C  
ANISOU 1216  CG  TYR A 182     6405   8736   5887    779   -460   -413       C  
ATOM   1217  CD1 TYR A 182       0.050 -38.140   0.530  1.00 55.06           C  
ANISOU 1217  CD1 TYR A 182     6312   8737   5870    880   -444   -305       C  
ATOM   1218  CD2 TYR A 182       0.076 -35.763   0.387  1.00 55.83           C  
ANISOU 1218  CD2 TYR A 182     6599   8646   5968    796   -336   -494       C  
ATOM   1219  CE1 TYR A 182      -1.327 -38.133   0.420  1.00 54.42           C  
ANISOU 1219  CE1 TYR A 182     6249   8617   5810    954   -345   -276       C  
ATOM   1220  CE2 TYR A 182      -1.299 -35.748   0.278  1.00 57.72           C  
ANISOU 1220  CE2 TYR A 182     6847   8840   6244    945   -216   -434       C  
ATOM   1221  CZ  TYR A 182      -1.994 -36.936   0.292  1.00 53.93           C  
ANISOU 1221  CZ  TYR A 182     6253   8471   5768   1004   -240   -323       C  
ATOM   1222  OH  TYR A 182      -3.363 -36.926   0.174  1.00 51.73           O  
ANISOU 1222  OH  TYR A 182     5932   8231   5492   1112   -133   -238       O  
ATOM   1223  N   ALA A 183       4.893 -38.436   1.683  1.00 57.44           N  
ANISOU 1223  N   ALA A 183     6248   9717   5857    606   -825   -161       N  
ATOM   1224  CA  ALA A 183       6.324 -38.614   1.501  1.00 57.93           C  
ANISOU 1224  CA  ALA A 183     6100  10054   5857    572   -922    -29       C  
ATOM   1225  C   ALA A 183       6.600 -39.854   0.659  1.00 56.97           C  
ANISOU 1225  C   ALA A 183     5885   9891   5871    838   -858    171       C  
ATOM   1226  O   ALA A 183       5.773 -40.768   0.573  1.00 54.59           O  
ANISOU 1226  O   ALA A 183     5693   9405   5642   1006   -755    219       O  
ATOM   1227  CB  ALA A 183       7.060 -38.701   2.841  1.00 59.65           C  
ANISOU 1227  CB  ALA A 183     6190  10659   5815    459  -1032     53       C  
ATOM   1228  N   VAL A 184       7.776 -39.862   0.033  1.00 59.97           N  
ANISOU 1228  N   VAL A 184     6085  10442   6260    853   -897    286       N  
ATOM   1229  CA  VAL A 184       8.301 -41.019  -0.683  1.00 62.60           C  
ANISOU 1229  CA  VAL A 184     6339  10766   6680   1127   -797    507       C  
ATOM   1230  C   VAL A 184       9.582 -41.426   0.016  1.00 66.95           C  
ANISOU 1230  C   VAL A 184     6615  11766   7056   1219   -862    765       C  
ATOM   1231  O   VAL A 184      10.494 -40.603   0.177  1.00 67.73           O  
ANISOU 1231  O   VAL A 184     6511  12193   7032   1012   -999    767       O  
ATOM   1232  CB  VAL A 184       8.583 -40.708  -2.161  1.00 61.37           C  
ANISOU 1232  CB  VAL A 184     6187  10442   6689   1116   -751    462       C  
ATOM   1233  CG1 VAL A 184       9.140 -41.942  -2.849  1.00 61.24           C  
ANISOU 1233  CG1 VAL A 184     6144  10387   6737   1410   -598    689       C  
ATOM   1234  CG2 VAL A 184       7.336 -40.242  -2.850  1.00 60.40           C  
ANISOU 1234  CG2 VAL A 184     6283   9963   6705   1022   -700    252       C  
ATOM   1235  N   CYS A 185       9.664 -42.689   0.414  1.00 72.70           N  
ANISOU 1235  N   CYS A 185     7337  12534   7752   1520   -749   1004       N  
ATOM   1236  CA  CYS A 185      10.804 -43.181   1.171  1.00 79.02           C  
ANISOU 1236  CA  CYS A 185     7847  13811   8364   1680   -788   1323       C  
ATOM   1237  C   CYS A 185      11.448 -44.356   0.449  1.00 85.74           C  
ANISOU 1237  C   CYS A 185     8666  14616   9296   2095   -571   1628       C  
ATOM   1238  O   CYS A 185      10.759 -45.181  -0.160  1.00 93.58           O  
ANISOU 1238  O   CYS A 185     9957  15166  10435   2276   -358   1603       O  
ATOM   1239  CB  CYS A 185      10.389 -43.560   2.596  1.00 81.50           C  
ANISOU 1239  CB  CYS A 185     8181  14280   8506   1696   -830   1386       C  
ATOM   1240  SG  CYS A 185       9.481 -42.236   3.444  1.00 79.76           S  
ANISOU 1240  SG  CYS A 185     8098  14018   8187   1240  -1005   1009       S  
ATOM   1241  N   ALA A 186      12.777 -44.409   0.505  1.00 87.68           N  
ANISOU 1241  N   ALA A 186     8558  15335   9421   2226   -605   1923       N  
ATOM   1242  CA  ALA A 186      13.542 -45.490  -0.098  1.00 89.06           C  
ANISOU 1242  CA  ALA A 186     8675  15521   9643   2683   -358   2274       C  
ATOM   1243  C   ALA A 186      14.890 -45.572   0.596  1.00 96.15           C  
ANISOU 1243  C   ALA A 186     9198  16998  10334   2737   -382   2599       C  
ATOM   1244  O   ALA A 186      15.375 -44.585   1.155  1.00 96.47           O  
ANISOU 1244  O   ALA A 186     9001  17434  10220   2348   -613   2511       O  
ATOM   1245  CB  ALA A 186      13.724 -45.287  -1.609  1.00 87.03           C  
ANISOU 1245  CB  ALA A 186     8510  14977   9581   2684   -251   2166       C  
ATOM   1246  N   VAL A 187      15.482 -46.768   0.568  1.00100.72           N  
ANISOU 1246  N   VAL A 187     9801  17565  10901   3165    -85   2945       N  
ATOM   1247  CA  VAL A 187      16.778 -46.973   1.203  1.00104.33           C  
ANISOU 1247  CA  VAL A 187     9932  18552  11158   3226    -33   3274       C  
ATOM   1248  C   VAL A 187      17.829 -46.128   0.500  1.00105.01           C  
ANISOU 1248  C   VAL A 187     9742  18945  11213   3004   -128   3275       C  
ATOM   1249  O   VAL A 187      17.994 -46.199  -0.724  1.00103.56           O  
ANISOU 1249  O   VAL A 187     9651  18509  11188   3137      0   3255       O  
ATOM   1250  CB  VAL A 187      17.144 -48.465   1.193  1.00106.24           C  
ANISOU 1250  CB  VAL A 187    10304  18668  11393   3779    366   3655       C  
ATOM   1251  CG1 VAL A 187      16.392 -49.203   2.288  1.00108.46           C  
ANISOU 1251  CG1 VAL A 187    10758  18842  11609   3927    428   3718       C  
ATOM   1252  CG2 VAL A 187      16.840 -49.077  -0.171  1.00103.92           C  
ANISOU 1252  CG2 VAL A 187    10359  17810  11316   4070    647   3624       C  
ATOM   1253  N   SER A 188      18.542 -45.316   1.273  1.00107.65           N  
ANISOU 1253  N   SER A 188     9751  19826  11325   2639   -341   3297       N  
ATOM   1254  CA  SER A 188      19.588 -44.461   0.726  1.00108.86           C  
ANISOU 1254  CA  SER A 188     9637  20329  11397   2370   -437   3311       C  
ATOM   1255  C   SER A 188      20.756 -44.329   1.699  1.00116.34           C  
ANISOU 1255  C   SER A 188    10191  21987  12025   2219   -480   3602       C  
ATOM   1256  O   SER A 188      21.302 -45.325   2.174  1.00122.03           O  
ANISOU 1256  O   SER A 188    10784  22945  12637   2587   -270   3986       O  
ATOM   1257  CB  SER A 188      19.027 -43.076   0.395  1.00107.39           C  
ANISOU 1257  CB  SER A 188     9531  20003  11270   1857   -714   2874       C  
ATOM   1258  OG  SER A 188      18.845 -42.304   1.568  1.00111.90           O  
ANISOU 1258  OG  SER A 188    10035  20850  11631   1420   -939   2721       O  
ATOM   1259  N   ALA A 203      19.002 -48.244   4.765  1.00112.96           N  
ANISOU 1259  N   ALA A 203    10214  21185  11520   3468    103   4253       N  
ATOM   1260  CA  ALA A 203      18.880 -46.928   5.373  1.00108.74           C  
ANISOU 1260  CA  ALA A 203     9514  20946  10857   2868   -271   3964       C  
ATOM   1261  C   ALA A 203      17.680 -46.202   4.786  1.00102.82           C  
ANISOU 1261  C   ALA A 203     9084  19672  10309   2620   -451   3497       C  
ATOM   1262  O   ALA A 203      17.834 -45.328   3.928  1.00101.12           O  
ANISOU 1262  O   ALA A 203     8851  19399  10171   2367   -567   3289       O  
ATOM   1263  CB  ALA A 203      20.140 -46.129   5.153  1.00112.77           C  
ANISOU 1263  CB  ALA A 203     9649  22003  11197   2578   -369   4067       C  
ATOM   1264  N   LEU A 204      16.488 -46.585   5.244  1.00 99.12           N  
ANISOU 1264  N   LEU A 204     8904  18844   9914   2705   -455   3353       N  
ATOM   1265  CA  LEU A 204      15.252 -46.017   4.723  1.00 92.96           C  
ANISOU 1265  CA  LEU A 204     8425  17591   9303   2528   -588   2956       C  
ATOM   1266  C   LEU A 204      15.143 -44.564   5.161  1.00 88.60           C  
ANISOU 1266  C   LEU A 204     7778  17265   8619   1940   -904   2637       C  
ATOM   1267  O   LEU A 204      15.190 -44.265   6.360  1.00 89.36           O  
ANISOU 1267  O   LEU A 204     7776  17678   8500   1692  -1030   2628       O  
ATOM   1268  CB  LEU A 204      14.067 -46.830   5.251  1.00 92.93           C  
ANISOU 1268  CB  LEU A 204     8728  17235   9346   2756   -500   2934       C  
ATOM   1269  CG  LEU A 204      12.651 -46.593   4.711  1.00 89.94           C  
ANISOU 1269  CG  LEU A 204     8692  16354   9128   2698   -559   2608       C  
ATOM   1270  CD1 LEU A 204      12.726 -46.457   3.214  1.00 90.64           C  
ANISOU 1270  CD1 LEU A 204     8859  16152   9429   2783   -474   2526       C  
ATOM   1271  CD2 LEU A 204      11.765 -47.768   5.097  1.00 92.27           C  
ANISOU 1271  CD2 LEU A 204     9292  16319   9448   3037   -363   2724       C  
ATOM   1272  N   THR A 205      15.030 -43.659   4.185  1.00 82.78           N  
ANISOU 1272  N   THR A 205     7095  16358   7998   1710  -1003   2378       N  
ATOM   1273  CA  THR A 205      14.971 -42.225   4.441  1.00 81.21           C  
ANISOU 1273  CA  THR A 205     6878  16307   7671   1146  -1245   2061       C  
ATOM   1274  C   THR A 205      13.922 -41.573   3.549  1.00 74.19           C  
ANISOU 1274  C   THR A 205     6256  14966   6967   1042  -1308   1708       C  
ATOM   1275  O   THR A 205      13.470 -42.149   2.556  1.00 74.38           O  
ANISOU 1275  O   THR A 205     6421  14608   7231   1363  -1169   1720       O  
ATOM   1276  CB  THR A 205      16.318 -41.518   4.196  1.00 87.20           C  
ANISOU 1276  CB  THR A 205     7349  17488   8296    860  -1300   2145       C  
ATOM   1277  OG1 THR A 205      16.697 -41.649   2.819  1.00 86.57           O  
ANISOU 1277  OG1 THR A 205     7247  17227   8419   1066  -1193   2199       O  
ATOM   1278  CG2 THR A 205      17.413 -42.089   5.080  1.00 95.02           C  
ANISOU 1278  CG2 THR A 205     8019  19023   9060    939  -1235   2522       C  
ATOM   1279  N   VAL A 206      13.553 -40.345   3.906  1.00 71.03           N  
ANISOU 1279  N   VAL A 206     5957  14593   6439    568  -1482   1387       N  
ATOM   1280  CA  VAL A 206      12.615 -39.576   3.095  1.00 70.19           C  
ANISOU 1280  CA  VAL A 206     6200  13913   6555    416  -1428   1011       C  
ATOM   1281  C   VAL A 206      13.334 -39.077   1.847  1.00 73.58           C  
ANISOU 1281  C   VAL A 206     6522  14340   7097    348  -1426   1000       C  
ATOM   1282  O   VAL A 206      14.309 -38.321   1.929  1.00 74.29           O  
ANISOU 1282  O   VAL A 206     6389  14855   6983     19  -1561   1021       O  
ATOM   1283  CB  VAL A 206      12.015 -38.417   3.903  1.00 68.24           C  
ANISOU 1283  CB  VAL A 206     6192  13589   6149    -37  -1510    677       C  
ATOM   1284  CG1 VAL A 206      11.048 -37.599   3.039  1.00 64.90           C  
ANISOU 1284  CG1 VAL A 206     6128  12568   5962   -126  -1405    342       C  
ATOM   1285  CG2 VAL A 206      11.307 -38.948   5.128  1.00 68.59           C  
ANISOU 1285  CG2 VAL A 206     6335  13646   6079     44  -1504    697       C  
ATOM   1286  N   ARG A 207      12.863 -39.500   0.680  1.00 76.59           N  
ANISOU 1286  N   ARG A 207     7062  14264   7776    622  -1271    968       N  
ATOM   1287  CA  ARG A 207      13.465 -39.023  -0.559  1.00 80.01           C  
ANISOU 1287  CA  ARG A 207     7421  14652   8326    563  -1256    942       C  
ATOM   1288  C   ARG A 207      12.764 -37.787  -1.107  1.00 77.45           C  
ANISOU 1288  C   ARG A 207     7386  13935   8106    246  -1264    575       C  
ATOM   1289  O   ARG A 207      13.423 -36.910  -1.678  1.00 87.49           O  
ANISOU 1289  O   ARG A 207     8588  15309   9344    -11  -1319    501       O  
ATOM   1290  CB  ARG A 207      13.498 -40.125  -1.624  1.00 81.88           C  
ANISOU 1290  CB  ARG A 207     7670  14647   8792   1006  -1065   1127       C  
ATOM   1291  CG  ARG A 207      13.843 -41.524  -1.120  1.00 86.49           C  
ANISOU 1291  CG  ARG A 207     8123  15420   9321   1434   -949   1487       C  
ATOM   1292  CD  ARG A 207      15.192 -41.608  -0.410  1.00 94.56           C  
ANISOU 1292  CD  ARG A 207     8724  17116  10089   1441  -1038   1812       C  
ATOM   1293  NE  ARG A 207      16.245 -40.862  -1.087  1.00101.50           N  
ANISOU 1293  NE  ARG A 207     9407  18220  10937   1215  -1082   1820       N  
ATOM   1294  CZ  ARG A 207      16.981 -39.924  -0.508  1.00109.58           C  
ANISOU 1294  CZ  ARG A 207    10259  19640  11734    778  -1235   1774       C  
ATOM   1295  NH1 ARG A 207      16.826 -39.615   0.769  1.00116.91           N  
ANISOU 1295  NH1 ARG A 207    11184  20792  12444    517  -1352   1716       N  
ATOM   1296  NH2 ARG A 207      17.901 -39.285  -1.225  1.00111.43           N  
ANISOU 1296  NH2 ARG A 207    10341  20054  11943    579  -1255   1786       N  
ATOM   1297  N   ALA A 208      11.450 -37.692  -0.927  1.00 70.14           N  
ANISOU 1297  N   ALA A 208     6776  12584   7289    271  -1193    370       N  
ATOM   1298  CA  ALA A 208      10.682 -36.547  -1.388  1.00 68.13           C  
ANISOU 1298  CA  ALA A 208     6804  11956   7128     53  -1155     75       C  
ATOM   1299  C   ALA A 208       9.401 -36.474  -0.572  1.00 65.87           C  
ANISOU 1299  C   ALA A 208     6773  11422   6833     66  -1101    -73       C  
ATOM   1300  O   ALA A 208       8.846 -37.501  -0.170  1.00 63.64           O  
ANISOU 1300  O   ALA A 208     6491  11101   6588    313  -1059     34       O  
ATOM   1301  CB  ALA A 208      10.351 -36.668  -2.876  1.00 66.34           C  
ANISOU 1301  CB  ALA A 208     6653  11388   7165    226  -1050     55       C  
ATOM   1302  N   SER A 209       8.933 -35.252  -0.338  1.00 65.90           N  
ANISOU 1302  N   SER A 209     7016  11243   6778   -194  -1072   -312       N  
ATOM   1303  CA  SER A 209       7.772 -35.054   0.516  1.00 64.42           C  
ANISOU 1303  CA  SER A 209     7071  10854   6553   -182   -995   -443       C  
ATOM   1304  C   SER A 209       7.188 -33.675   0.265  1.00 64.84           C  
ANISOU 1304  C   SER A 209     7437  10577   6623   -356   -872   -675       C  
ATOM   1305  O   SER A 209       7.885 -32.750  -0.162  1.00 65.63           O  
ANISOU 1305  O   SER A 209     7594  10676   6665   -608   -874   -766       O  
ATOM   1306  CB  SER A 209       8.144 -35.176   1.997  1.00 67.56           C  
ANISOU 1306  CB  SER A 209     7416  11584   6668   -354  -1086   -423       C  
ATOM   1307  OG  SER A 209       8.667 -33.950   2.481  1.00 69.46           O  
ANISOU 1307  OG  SER A 209     7795  11921   6675   -782  -1108   -601       O  
ATOM   1308  N   ALA A 210       5.898 -33.553   0.568  1.00 64.89           N  
ANISOU 1308  N   ALA A 210     7654  10311   6690   -209   -739   -750       N  
ATOM   1309  CA  ALA A 210       5.195 -32.282   0.512  1.00 65.42           C  
ANISOU 1309  CA  ALA A 210     8055  10049   6754   -286   -557   -929       C  
ATOM   1310  C   ALA A 210       3.947 -32.380   1.378  1.00 65.06           C  
ANISOU 1310  C   ALA A 210     8170   9869   6680   -127   -433   -960       C  
ATOM   1311  O   ALA A 210       3.382 -33.463   1.559  1.00 64.57           O  
ANISOU 1311  O   ALA A 210     7950   9894   6690     93   -479   -835       O  
ATOM   1312  CB  ALA A 210       4.813 -31.901  -0.920  1.00 60.86           C  
ANISOU 1312  CB  ALA A 210     7505   9211   6406   -127   -464   -904       C  
ATOM   1313  N   GLY A 211       3.521 -31.238   1.901  1.00 66.32           N  
ANISOU 1313  N   GLY A 211     8676   9802   6722   -244   -246  -1125       N  
ATOM   1314  CA  GLY A 211       2.312 -31.155   2.695  1.00 67.79           C  
ANISOU 1314  CA  GLY A 211     9044   9839   6872    -74    -77  -1153       C  
ATOM   1315  C   GLY A 211       1.182 -30.509   1.916  1.00 67.18           C  
ANISOU 1315  C   GLY A 211     9117   9441   6966    211    160  -1116       C  
ATOM   1316  O   GLY A 211       1.408 -29.669   1.050  1.00 66.32           O  
ANISOU 1316  O   GLY A 211     9133   9137   6926    186    258  -1146       O  
ATOM   1317  N   SER A 212      -0.045 -30.919   2.240  1.00 67.57           N  
ANISOU 1317  N   SER A 212     9132   9472   7068    489    258  -1021       N  
ATOM   1318  CA  SER A 212      -1.221 -30.326   1.635  1.00 68.81           C  
ANISOU 1318  CA  SER A 212     9379   9417   7347    797    498   -926       C  
ATOM   1319  C   SER A 212      -1.296 -28.843   2.006  1.00 75.73           C  
ANISOU 1319  C   SER A 212    10718   9954   8101    753    810  -1069       C  
ATOM   1320  O   SER A 212      -0.635 -28.403   2.948  1.00 78.07           O  
ANISOU 1320  O   SER A 212    11281  10198   8184    449    839  -1265       O  
ATOM   1321  CB  SER A 212      -2.474 -31.078   2.091  1.00 66.30           C  
ANISOU 1321  CB  SER A 212     8910   9230   7051   1053    538   -786       C  
ATOM   1322  OG  SER A 212      -2.604 -31.050   3.502  1.00 66.13           O  
ANISOU 1322  OG  SER A 212     9069   9216   6842    970    604   -895       O  
ATOM   1323  N   PRO A 213      -2.086 -28.041   1.248  1.00 80.31           N  
ANISOU 1323  N   PRO A 213    11421  10302   8791   1045   1070   -958       N  
ATOM   1324  CA  PRO A 213      -2.083 -26.577   1.425  1.00 83.14           C  
ANISOU 1324  CA  PRO A 213    12292  10256   9041   1032   1431  -1078       C  
ATOM   1325  C   PRO A 213      -1.933 -26.029   2.839  1.00 88.77           C  
ANISOU 1325  C   PRO A 213    13440  10800   9488    807   1616  -1303       C  
ATOM   1326  O   PRO A 213      -1.220 -25.040   3.040  1.00 96.58           O  
ANISOU 1326  O   PRO A 213    14864  11519  10312    505   1779  -1508       O  
ATOM   1327  CB  PRO A 213      -3.422 -26.169   0.803  1.00 84.19           C  
ANISOU 1327  CB  PRO A 213    12402  10278   9309   1541   1713   -823       C  
ATOM   1328  CG  PRO A 213      -3.553 -27.126  -0.358  1.00 82.67           C  
ANISOU 1328  CG  PRO A 213    11688  10404   9319   1647   1425   -618       C  
ATOM   1329  CD  PRO A 213      -2.893 -28.430   0.073  1.00 79.38           C  
ANISOU 1329  CD  PRO A 213    10982  10299   8881   1368   1047   -704       C  
ATOM   1330  N   GLY A 214      -2.575 -26.655   3.828  1.00 90.29           N  
ANISOU 1330  N   GLY A 214    13548  11151   9608    903   1601  -1280       N  
ATOM   1331  CA  GLY A 214      -2.571 -26.080   5.163  1.00 93.09           C  
ANISOU 1331  CA  GLY A 214    14352  11328   9692    712   1823  -1486       C  
ATOM   1332  C   GLY A 214      -1.306 -26.297   5.969  1.00 90.36           C  
ANISOU 1332  C   GLY A 214    14064  11163   9106    148   1577  -1720       C  
ATOM   1333  O   GLY A 214      -1.028 -25.510   6.878  1.00 94.80           O  
ANISOU 1333  O   GLY A 214    15104  11526   9390   -153   1786  -1945       O  
ATOM   1334  N   VAL A 215      -0.533 -27.339   5.660  1.00 83.55           N  
ANISOU 1334  N   VAL A 215    12737  10691   8318     -6   1160  -1655       N  
ATOM   1335  CA  VAL A 215       0.561 -27.739   6.536  1.00 86.17           C  
ANISOU 1335  CA  VAL A 215    13008  11327   8405   -468    905  -1789       C  
ATOM   1336  C   VAL A 215       1.718 -26.755   6.427  1.00 93.80           C  
ANISOU 1336  C   VAL A 215    14272  12200   9168   -956    937  -1992       C  
ATOM   1337  O   VAL A 215       2.035 -26.253   5.340  1.00101.20           O  
ANISOU 1337  O   VAL A 215    15233  12976  10242   -941    975  -1974       O  
ATOM   1338  CB  VAL A 215       1.019 -29.167   6.199  1.00 83.31           C  
ANISOU 1338  CB  VAL A 215    12068  11401   8185   -407    507  -1605       C  
ATOM   1339  CG1 VAL A 215       1.983 -29.675   7.261  1.00 85.50           C  
ANISOU 1339  CG1 VAL A 215    12236  12060   8192   -786    271  -1666       C  
ATOM   1340  CG2 VAL A 215      -0.180 -30.093   6.058  1.00 80.20           C  
ANISOU 1340  CG2 VAL A 215    11418  11055   8002     42    507  -1405       C  
ATOM   1341  N   LYS A 216       2.362 -26.474   7.563  1.00 98.12           N  
ANISOU 1341  N   LYS A 216    15050  12875   9356  -1434    919  -2186       N  
ATOM   1342  CA  LYS A 216       3.602 -25.713   7.569  1.00101.85           C  
ANISOU 1342  CA  LYS A 216    15733  13404   9562  -2025    879  -2373       C  
ATOM   1343  C   LYS A 216       4.831 -26.561   7.855  1.00 99.40           C  
ANISOU 1343  C   LYS A 216    14945  13722   9099  -2377    446  -2300       C  
ATOM   1344  O   LYS A 216       5.942 -26.137   7.526  1.00107.06           O  
ANISOU 1344  O   LYS A 216    15900  14862   9915  -2810    334  -2368       O  
ATOM   1345  CB  LYS A 216       3.526 -24.556   8.576  1.00110.17           C  
ANISOU 1345  CB  LYS A 216    17481  14143  10236  -2426   1228  -2665       C  
ATOM   1346  N   TYR A 217       4.658 -27.746   8.434  1.00 92.61           N  
ANISOU 1346  N   TYR A 217    13691  13224   8272  -2183    219  -2136       N  
ATOM   1347  CA  TYR A 217       5.776 -28.622   8.747  1.00 92.84           C  
ANISOU 1347  CA  TYR A 217    13246  13873   8156  -2420   -157  -1999       C  
ATOM   1348  C   TYR A 217       6.424 -29.154   7.473  1.00 89.05           C  
ANISOU 1348  C   TYR A 217    12332  13560   7943  -2241   -361  -1801       C  
ATOM   1349  O   TYR A 217       5.802 -29.236   6.413  1.00 83.25           O  
ANISOU 1349  O   TYR A 217    11564  12513   7554  -1838   -270  -1725       O  
ATOM   1350  CB  TYR A 217       5.303 -29.794   9.603  1.00 90.77           C  
ANISOU 1350  CB  TYR A 217    12711  13878   7899  -2162   -291  -1839       C  
ATOM   1351  CG  TYR A 217       4.707 -29.366  10.922  1.00 91.35           C  
ANISOU 1351  CG  TYR A 217    13179  13841   7690  -2342   -106  -2021       C  
ATOM   1352  CD1 TYR A 217       5.509 -28.833  11.920  1.00 94.39           C  
ANISOU 1352  CD1 TYR A 217    13753  14499   7613  -2956   -148  -2185       C  
ATOM   1353  CD2 TYR A 217       3.346 -29.484  11.169  1.00 91.25           C  
ANISOU 1353  CD2 TYR A 217    13347  13483   7842  -1928    119  -2021       C  
ATOM   1354  CE1 TYR A 217       4.973 -28.433  13.125  1.00 98.06           C  
ANISOU 1354  CE1 TYR A 217    14619  14846   7793  -3149     42  -2368       C  
ATOM   1355  CE2 TYR A 217       2.804 -29.084  12.381  1.00 96.12           C  
ANISOU 1355  CE2 TYR A 217    14339  13989   8193  -2077    316  -2185       C  
ATOM   1356  CZ  TYR A 217       3.624 -28.564  13.354  1.00 99.59           C  
ANISOU 1356  CZ  TYR A 217    15003  14657   8180  -2687    283  -2368       C  
ATOM   1357  OH  TYR A 217       3.094 -28.166  14.560  1.00105.83           O  
ANISOU 1357  OH  TYR A 217    16205  15324   8681  -2862    498  -2546       O  
ATOM   1358  N   SER A 218       7.696 -29.532   7.597  1.00 91.39           N  
ANISOU 1358  N   SER A 218    12277  14397   8050  -2549   -635  -1695       N  
ATOM   1359  CA  SER A 218       8.492 -29.972   6.462  1.00 91.72           C  
ANISOU 1359  CA  SER A 218    11921  14643   8286  -2433   -810  -1507       C  
ATOM   1360  C   SER A 218       9.270 -31.219   6.852  1.00 88.54           C  
ANISOU 1360  C   SER A 218    10978  14857   7806  -2350  -1095  -1219       C  
ATOM   1361  O   SER A 218       9.943 -31.235   7.886  1.00 89.12           O  
ANISOU 1361  O   SER A 218    10953  15398   7512  -2719  -1228  -1200       O  
ATOM   1362  CB  SER A 218       9.464 -28.865   6.035  1.00100.06           C  
ANISOU 1362  CB  SER A 218    13132  15739   9146  -2950   -795  -1657       C  
ATOM   1363  OG  SER A 218       8.830 -27.597   6.060  1.00109.39           O  
ANISOU 1363  OG  SER A 218    14926  16368  10270  -3126   -480  -1945       O  
ATOM   1364  N   LEU A 219       9.178 -32.257   6.023  1.00 84.65           N  
ANISOU 1364  N   LEU A 219    10156  14369   7636  -1869  -1164   -981       N  
ATOM   1365  CA  LEU A 219       9.890 -33.517   6.237  1.00 83.67           C  
ANISOU 1365  CA  LEU A 219     9553  14756   7483  -1675  -1365   -660       C  
ATOM   1366  C   LEU A 219      11.063 -33.514   5.263  1.00 84.40           C  
ANISOU 1366  C   LEU A 219     9336  15121   7611  -1739  -1476   -513       C  
ATOM   1367  O   LEU A 219      10.946 -33.957   4.116  1.00 82.86           O  
ANISOU 1367  O   LEU A 219     9042  14707   7732  -1391  -1431   -414       O  
ATOM   1368  CB  LEU A 219       8.954 -34.697   6.002  1.00 78.44           C  
ANISOU 1368  CB  LEU A 219     8821  13858   7124  -1115  -1305   -507       C  
ATOM   1369  CG  LEU A 219       9.265 -36.016   6.718  1.00 77.35           C  
ANISOU 1369  CG  LEU A 219     8365  14120   6904   -880  -1419   -211       C  
ATOM   1370  CD1 LEU A 219       9.439 -35.793   8.196  1.00 80.33           C  
ANISOU 1370  CD1 LEU A 219     8771  14846   6905  -1199  -1500   -249       C  
ATOM   1371  CD2 LEU A 219       8.146 -37.021   6.450  1.00 72.82           C  
ANISOU 1371  CD2 LEU A 219     7863  13191   6616   -408  -1301   -135       C  
ATOM   1372  N   ARG A 220      12.199 -33.002   5.735  1.00 88.46           N  
ANISOU 1372  N   ARG A 220     9696  16147   7769  -2222  -1616   -497       N  
ATOM   1373  CA  ARG A 220      13.345 -32.756   4.871  1.00 91.81           C  
ANISOU 1373  CA  ARG A 220     9848  16866   8168  -2386  -1709   -388       C  
ATOM   1374  C   ARG A 220      13.794 -34.049   4.189  1.00 89.33           C  
ANISOU 1374  C   ARG A 220     9084  16775   8084  -1859  -1772    -14       C  
ATOM   1375  O   ARG A 220      13.827 -35.110   4.829  1.00 90.79           O  
ANISOU 1375  O   ARG A 220     9029  17240   8227  -1567  -1827    241       O  
ATOM   1376  CB  ARG A 220      14.503 -32.195   5.699  1.00102.11           C  
ANISOU 1376  CB  ARG A 220    11022  18676   9098  -2937  -1787   -344       C  
ATOM   1377  CG  ARG A 220      15.766 -31.908   4.902  1.00107.87           C  
ANISOU 1377  CG  ARG A 220    11479  19674   9834  -3099  -1810   -193       C  
ATOM   1378  CD  ARG A 220      16.986 -31.815   5.806  1.00114.90           C  
ANISOU 1378  CD  ARG A 220    12097  21145  10417  -3461  -1844     10       C  
ATOM   1379  NE  ARG A 220      16.780 -30.880   6.906  1.00121.20           N  
ANISOU 1379  NE  ARG A 220    13249  21897  10905  -4020  -1791   -249       N  
ATOM   1380  CZ  ARG A 220      16.845 -29.561   6.790  1.00125.10           C  
ANISOU 1380  CZ  ARG A 220    14140  22147  11244  -4564  -1684   -553       C  
ATOM   1381  NH1 ARG A 220      17.094 -28.980   5.626  1.00125.27           N  
ANISOU 1381  NH1 ARG A 220    14248  21961  11388  -4636  -1640   -645       N  
ATOM   1382  NH2 ARG A 220      16.648 -28.804   7.866  1.00128.86           N  
ANISOU 1382  NH2 ARG A 220    14969  22556  11435  -5044  -1591   -766       N  
ATOM   1383  N   PRO A 221      14.132 -34.001   2.898  1.00 84.15           N  
ANISOU 1383  N   PRO A 221     8341  15970   7660  -1713  -1732     30       N  
ATOM   1384  CA  PRO A 221      14.706 -35.178   2.236  1.00 83.59           C  
ANISOU 1384  CA  PRO A 221     7875  16125   7761  -1245  -1750    390       C  
ATOM   1385  C   PRO A 221      15.958 -35.646   2.960  1.00 83.79           C  
ANISOU 1385  C   PRO A 221     7528  16735   7572  -1291  -1790    717       C  
ATOM   1386  O   PRO A 221      16.835 -34.850   3.300  1.00 85.02           O  
ANISOU 1386  O   PRO A 221     7618  17196   7491  -1753  -1826    690       O  
ATOM   1387  CB  PRO A 221      15.031 -34.668   0.828  1.00 83.60           C  
ANISOU 1387  CB  PRO A 221     7898  15902   7962  -1266  -1694    320       C  
ATOM   1388  CG  PRO A 221      14.087 -33.530   0.613  1.00 79.67           C  
ANISOU 1388  CG  PRO A 221     7894  14825   7550  -1511  -1585    -70       C  
ATOM   1389  CD  PRO A 221      13.927 -32.882   1.964  1.00 81.04           C  
ANISOU 1389  CD  PRO A 221     8257  15142   7392  -1934  -1629   -243       C  
ATOM   1390  N   GLY A 222      16.032 -36.953   3.199  1.00 82.23           N  
ANISOU 1390  N   GLY A 222     7130  16649   7464   -804  -1729   1034       N  
ATOM   1391  CA  GLY A 222      17.084 -37.518   4.014  1.00 84.36           C  
ANISOU 1391  CA  GLY A 222     7082  17435   7538   -772  -1708   1371       C  
ATOM   1392  C   GLY A 222      16.719 -37.702   5.470  1.00 85.50           C  
ANISOU 1392  C   GLY A 222     7268  17744   7473   -883  -1752   1375       C  
ATOM   1393  O   GLY A 222      17.523 -38.264   6.224  1.00 86.90           O  
ANISOU 1393  O   GLY A 222     7162  18377   7479   -824  -1726   1682       O  
ATOM   1394  N   THR A 223      15.544 -37.236   5.892  1.00 86.07           N  
ANISOU 1394  N   THR A 223     7684  17485   7535  -1042  -1802   1054       N  
ATOM   1395  CA  THR A 223      15.076 -37.520   7.241  1.00 88.84           C  
ANISOU 1395  CA  THR A 223     8103  17943   7710  -1090  -1827   1058       C  
ATOM   1396  C   THR A 223      14.955 -39.027   7.419  1.00 90.28           C  
ANISOU 1396  C   THR A 223     8123  18153   8027   -497  -1736   1401       C  
ATOM   1397  O   THR A 223      14.380 -39.721   6.576  1.00 91.75           O  
ANISOU 1397  O   THR A 223     8393  17988   8480    -62  -1651   1444       O  
ATOM   1398  CB  THR A 223      13.718 -36.860   7.477  1.00 83.49           C  
ANISOU 1398  CB  THR A 223     7859  16838   7024  -1266  -1848    661       C  
ATOM   1399  OG1 THR A 223      13.827 -35.446   7.271  1.00 81.66           O  
ANISOU 1399  OG1 THR A 223     7861  16505   6660  -1806  -1867    334       O  
ATOM   1400  CG2 THR A 223      13.249 -37.119   8.896  1.00 84.37           C  
ANISOU 1400  CG2 THR A 223     8058  17063   6937  -1336  -1862    657       C  
ATOM   1401  N   LEU A 224      15.496 -39.530   8.521  1.00 95.18           N  
ANISOU 1401  N   LEU A 224     8533  19186   8447   -496  -1732   1647       N  
ATOM   1402  CA  LEU A 224      15.663 -40.963   8.699  1.00 93.07           C  
ANISOU 1402  CA  LEU A 224     8090  19006   8267     57  -1601   2031       C  
ATOM   1403  C   LEU A 224      14.369 -41.620   9.161  1.00 89.27           C  
ANISOU 1403  C   LEU A 224     7877  18162   7878    325  -1566   1954       C  
ATOM   1404  O   LEU A 224      13.609 -41.054   9.953  1.00 90.33           O  
ANISOU 1404  O   LEU A 224     8219  18221   7879     30  -1661   1697       O  
ATOM   1405  CB  LEU A 224      16.783 -41.245   9.702  1.00 97.44           C  
ANISOU 1405  CB  LEU A 224     8283  20194   8545    -39  -1593   2358       C  
ATOM   1406  CG  LEU A 224      18.204 -40.821   9.301  1.00100.16           C  
ANISOU 1406  CG  LEU A 224     8288  21016   8754   -245  -1591   2543       C  
ATOM   1407  CD1 LEU A 224      18.440 -39.318   9.450  1.00100.16           C  
ANISOU 1407  CD1 LEU A 224     8361  21149   8545   -955  -1744   2224       C  
ATOM   1408  N   ILE A 225      14.125 -42.824   8.655  1.00 87.62           N  
ANISOU 1408  N   ILE A 225     7695  17718   7879    877  -1400   2178       N  
ATOM   1409  CA  ILE A 225      12.933 -43.601   8.985  1.00 84.89           C  
ANISOU 1409  CA  ILE A 225     7610  17023   7622   1168  -1328   2153       C  
ATOM   1410  C   ILE A 225      13.336 -44.632  10.039  1.00 87.43           C  
ANISOU 1410  C   ILE A 225     7775  17632   7811   1416  -1227   2503       C  
ATOM   1411  O   ILE A 225      14.141 -45.525   9.733  1.00 88.66           O  
ANISOU 1411  O   ILE A 225     7755  17913   8019   1787  -1046   2854       O  
ATOM   1412  CB  ILE A 225      12.350 -44.280   7.741  1.00 81.38           C  
ANISOU 1412  CB  ILE A 225     7359  16093   7467   1579  -1173   2166       C  
ATOM   1413  CG1 ILE A 225      11.955 -43.220   6.724  1.00 77.62           C  
ANISOU 1413  CG1 ILE A 225     7001  15379   7110   1328  -1279   1831       C  
ATOM   1414  CG2 ILE A 225      11.130 -45.108   8.099  1.00 80.44           C  
ANISOU 1414  CG2 ILE A 225     7524  15639   7400   1845  -1082   2159       C  
ATOM   1415  CD1 ILE A 225      10.919 -42.271   7.257  1.00 76.66           C  
ANISOU 1415  CD1 ILE A 225     7150  15038   6939    945  -1375   1431       C  
ATOM   1416  N   PRO A 226      12.837 -44.531  11.273  1.00 89.21           N  
ANISOU 1416  N   PRO A 226     8064  17978   7853   1230  -1314   2429       N  
ATOM   1417  CA  PRO A 226      13.181 -45.535  12.283  1.00 93.33           C  
ANISOU 1417  CA  PRO A 226     8435  18775   8253   1480  -1212   2772       C  
ATOM   1418  C   PRO A 226      12.712 -46.909  11.840  1.00 94.79           C  
ANISOU 1418  C   PRO A 226     8799  18580   8635   2067   -964   2993       C  
ATOM   1419  O   PRO A 226      11.685 -47.057  11.174  1.00 87.68           O  
ANISOU 1419  O   PRO A 226     8218  17186   7910   2195   -917   2810       O  
ATOM   1420  CB  PRO A 226      12.421 -45.064  13.531  1.00 94.59           C  
ANISOU 1420  CB  PRO A 226     8733  18995   8213   1144  -1356   2556       C  
ATOM   1421  CG  PRO A 226      12.106 -43.616  13.270  1.00 91.68           C  
ANISOU 1421  CG  PRO A 226     8509  18533   7791    629  -1529   2133       C  
ATOM   1422  CD  PRO A 226      11.917 -43.510  11.797  1.00 86.59           C  
ANISOU 1422  CD  PRO A 226     7970  17523   7409    800  -1478   2032       C  
ATOM   1423  N   ASP A 227      13.492 -47.921  12.215  1.00104.01           N  
ANISOU 1423  N   ASP A 227     9772  19995   9751   2418   -777   3402       N  
ATOM   1424  CA  ASP A 227      13.243 -49.275  11.743  1.00107.06           C  
ANISOU 1424  CA  ASP A 227    10365  20008  10304   2986   -467   3646       C  
ATOM   1425  C   ASP A 227      12.017 -49.901  12.391  1.00102.29           C  
ANISOU 1425  C   ASP A 227    10096  19068   9703   3111   -414   3584       C  
ATOM   1426  O   ASP A 227      11.468 -50.864  11.845  1.00 99.62           O  
ANISOU 1426  O   ASP A 227    10073  18264   9513   3488   -165   3670       O  
ATOM   1427  CB  ASP A 227      14.486 -50.123  11.983  1.00115.81           C  
ANISOU 1427  CB  ASP A 227    11175  21501  11327   3332   -241   4112       C  
ATOM   1428  CG  ASP A 227      15.746 -49.435  11.505  1.00122.39           C  
ANISOU 1428  CG  ASP A 227    11634  22780  12091   3150   -310   4198       C  
ATOM   1429  OD1 ASP A 227      15.693 -48.781  10.443  1.00122.04           O  
ANISOU 1429  OD1 ASP A 227    11669  22516  12185   3002   -384   3971       O  
ATOM   1430  OD2 ASP A 227      16.782 -49.531  12.192  1.00130.45           O  
ANISOU 1430  OD2 ASP A 227    12274  24391  12902   3141   -289   4502       O  
ATOM   1431  N   ASP A 228      11.579 -49.382  13.534  1.00101.77           N  
ANISOU 1431  N   ASP A 228     9999  19215   9454   2783   -619   3435       N  
ATOM   1432  CA  ASP A 228      10.355 -49.836  14.177  1.00 98.41           C  
ANISOU 1432  CA  ASP A 228     9892  18496   9003   2837   -591   3343       C  
ATOM   1433  C   ASP A 228       9.130 -49.073  13.698  1.00 92.43           C  
ANISOU 1433  C   ASP A 228     9433  17372   8314   2580   -725   2928       C  
ATOM   1434  O   ASP A 228       8.009 -49.402  14.100  1.00 87.93           O  
ANISOU 1434  O   ASP A 228     9151  16542   7715   2609   -688   2831       O  
ATOM   1435  CB  ASP A 228      10.480 -49.736  15.704  1.00103.42           C  
ANISOU 1435  CB  ASP A 228    10357  19550   9388   2637   -711   3410       C  
ATOM   1436  CG  ASP A 228      10.726 -48.313  16.191  1.00104.36           C  
ANISOU 1436  CG  ASP A 228    10297  20027   9328   2053  -1004   3132       C  
ATOM   1437  OD1 ASP A 228      10.711 -47.368  15.373  1.00101.98           O  
ANISOU 1437  OD1 ASP A 228    10028  19620   9099   1801  -1116   2866       O  
ATOM   1438  OD2 ASP A 228      10.935 -48.142  17.411  1.00106.86           O  
ANISOU 1438  OD2 ASP A 228    10466  20718   9416   1833  -1103   3179       O  
ATOM   1439  N   HIS A 229       9.323 -48.075  12.863  1.00 92.33           N  
ANISOU 1439  N   HIS A 229     9354  17354   8375   2334   -860   2698       N  
ATOM   1440  CA  HIS A 229       8.229 -47.261  12.371  1.00 88.09           C  
ANISOU 1440  CA  HIS A 229     9074  16478   7920   2080   -953   2291       C  
ATOM   1441  C   HIS A 229       7.487 -48.011  11.264  1.00 82.48           C  
ANISOU 1441  C   HIS A 229     8689  15123   7525   2328   -697   2222       C  
ATOM   1442  O   HIS A 229       8.114 -48.694  10.450  1.00 81.27           O  
ANISOU 1442  O   HIS A 229     8503  14895   7482   2646   -540   2460       O  
ATOM   1443  CB  HIS A 229       8.776 -45.942  11.836  1.00 84.75           C  
ANISOU 1443  CB  HIS A 229     8486  16229   7485   1717  -1139   2067       C  
ATOM   1444  CG  HIS A 229       7.722 -44.927  11.536  1.00 75.57           C  
ANISOU 1444  CG  HIS A 229     7609  14646   6457   1377  -1162   1591       C  
ATOM   1445  ND1 HIS A 229       6.988 -44.943  10.370  1.00 70.56           N  
ANISOU 1445  ND1 HIS A 229     7208  13471   6132   1455  -1024   1399       N  
ATOM   1446  CD2 HIS A 229       7.283 -43.860  12.244  1.00 72.84           C  
ANISOU 1446  CD2 HIS A 229     7362  14355   5960    977  -1277   1294       C  
ATOM   1447  CE1 HIS A 229       6.140 -43.930  10.373  1.00 68.19           C  
ANISOU 1447  CE1 HIS A 229     7095  12939   5873   1159  -1059   1039       C  
ATOM   1448  NE2 HIS A 229       6.295 -43.261  11.502  1.00 70.52           N  
ANISOU 1448  NE2 HIS A 229     7342  13551   5901    881  -1190    962       N  
ATOM   1449  N   PRO A 230       6.157 -47.915  11.234  1.00 80.23           N  
ANISOU 1449  N   PRO A 230     8722  14399   7361   2175   -635   1915       N  
ATOM   1450  CA  PRO A 230       5.370 -48.718  10.281  1.00 77.90           C  
ANISOU 1450  CA  PRO A 230     8745  13553   7299   2335   -393   1861       C  
ATOM   1451  C   PRO A 230       5.811 -48.607   8.831  1.00 76.16           C  
ANISOU 1451  C   PRO A 230     8522  13134   7280   2397   -323   1830       C  
ATOM   1452  O   PRO A 230       5.625 -49.562   8.067  1.00 74.12           O  
ANISOU 1452  O   PRO A 230     8495  12520   7146   2607    -81   1921       O  
ATOM   1453  CB  PRO A 230       3.945 -48.191  10.486  1.00 76.90           C  
ANISOU 1453  CB  PRO A 230     8834  13161   7224   2048   -421   1509       C  
ATOM   1454  CG  PRO A 230       3.922 -47.749  11.912  1.00 78.01           C  
ANISOU 1454  CG  PRO A 230     8864  13649   7126   1903   -573   1499       C  
ATOM   1455  CD  PRO A 230       5.307 -47.238  12.230  1.00 80.63           C  
ANISOU 1455  CD  PRO A 230     8859  14492   7287   1872   -751   1664       C  
ATOM   1456  N   VAL A 231       6.387 -47.470   8.429  1.00 77.42           N  
ANISOU 1456  N   VAL A 231     8461  13498   7456   2193   -509   1697       N  
ATOM   1457  CA  VAL A 231       6.878 -47.318   7.061  1.00 75.46           C  
ANISOU 1457  CA  VAL A 231     8186  13096   7388   2247   -453   1679       C  
ATOM   1458  C   VAL A 231       7.963 -48.345   6.763  1.00 81.14           C  
ANISOU 1458  C   VAL A 231     8803  13937   8088   2654   -285   2079       C  
ATOM   1459  O   VAL A 231       7.957 -48.989   5.706  1.00 79.19           O  
ANISOU 1459  O   VAL A 231     8748  13340   8000   2842    -64   2123       O  
ATOM   1460  CB  VAL A 231       7.358 -45.874   6.824  1.00 70.64           C  
ANISOU 1460  CB  VAL A 231     7362  12718   6761   1932   -681   1480       C  
ATOM   1461  CG1 VAL A 231       8.018 -45.747   5.465  1.00 69.53           C  
ANISOU 1461  CG1 VAL A 231     7153  12482   6783   2006   -630   1505       C  
ATOM   1462  CG2 VAL A 231       6.194 -44.909   6.937  1.00 64.88           C  
ANISOU 1462  CG2 VAL A 231     6814  11756   6080   1612   -753   1104       C  
ATOM   1463  N   ALA A 232       8.913 -48.515   7.687  1.00 89.14           N  
ANISOU 1463  N   ALA A 232     9517  15466   8885   2804   -364   2396       N  
ATOM   1464  CA  ALA A 232       9.926 -49.550   7.516  1.00 92.03           C  
ANISOU 1464  CA  ALA A 232     9767  15988   9211   3279   -160   2854       C  
ATOM   1465  C   ALA A 232       9.342 -50.937   7.723  1.00 94.41           C  
ANISOU 1465  C   ALA A 232    10440  15895   9537   3614    161   3025       C  
ATOM   1466  O   ALA A 232       9.815 -51.905   7.119  1.00 97.56           O  
ANISOU 1466  O   ALA A 232    10974  16098   9996   4019    466   3302       O  
ATOM   1467  CB  ALA A 232      11.098 -49.311   8.466  1.00 98.27           C  
ANISOU 1467  CB  ALA A 232    10124  17423   9792   3239   -287   3097       C  
ATOM   1468  N   VAL A 233       8.328 -51.058   8.579  1.00 92.94           N  
ANISOU 1468  N   VAL A 233    10450  15576   9288   3452    127   2872       N  
ATOM   1469  CA  VAL A 233       7.622 -52.327   8.710  1.00 90.26           C  
ANISOU 1469  CA  VAL A 233    10529  14796   8968   3680    442   2972       C  
ATOM   1470  C   VAL A 233       6.946 -52.687   7.396  1.00 89.18           C  
ANISOU 1470  C   VAL A 233    10796  14043   9044   3613    670   2746       C  
ATOM   1471  O   VAL A 233       6.973 -53.845   6.961  1.00 96.01           O  
ANISOU 1471  O   VAL A 233    12005  14539   9936   3901   1031   2929       O  
ATOM   1472  CB  VAL A 233       6.621 -52.264   9.878  1.00 87.40           C  
ANISOU 1472  CB  VAL A 233    10269  14451   8489   3457    332   2822       C  
ATOM   1473  CG1 VAL A 233       5.848 -53.568   9.984  1.00 86.47           C  
ANISOU 1473  CG1 VAL A 233    10612  13866   8376   3632    666   2907       C  
ATOM   1474  CG2 VAL A 233       7.356 -51.964  11.180  1.00 89.79           C  
ANISOU 1474  CG2 VAL A 233    10185  15394   8537   3502    119   3066       C  
ATOM   1475  N   ALA A 234       6.339 -51.698   6.737  1.00 83.18           N  
ANISOU 1475  N   ALA A 234    10021  13168   8414   3225    484   2356       N  
ATOM   1476  CA  ALA A 234       5.682 -51.944   5.459  1.00 81.26           C  
ANISOU 1476  CA  ALA A 234    10111  12426   8339   3101    662   2142       C  
ATOM   1477  C   ALA A 234       6.682 -52.425   4.416  1.00 83.26           C  
ANISOU 1477  C   ALA A 234    10401  12565   8669   3397    883   2347       C  
ATOM   1478  O   ALA A 234       6.423 -53.396   3.697  1.00 82.68           O  
ANISOU 1478  O   ALA A 234    10739  12040   8637   3504   1218   2378       O  
ATOM   1479  CB  ALA A 234       4.969 -50.677   4.990  1.00 77.48           C  
ANISOU 1479  CB  ALA A 234     9526  11946   7966   2683    406   1754       C  
ATOM   1480  N   LEU A 235       7.837 -51.759   4.323  1.00 87.15           N  
ANISOU 1480  N   LEU A 235    10485  13470   9159   3509    720   2489       N  
ATOM   1481  CA  LEU A 235       8.859 -52.176   3.367  1.00 92.33           C  
ANISOU 1481  CA  LEU A 235    11126  14075   9878   3827    936   2718       C  
ATOM   1482  C   LEU A 235       9.370 -53.577   3.680  1.00 93.92           C  
ANISOU 1482  C   LEU A 235    11537  14161   9986   4346   1325   3145       C  
ATOM   1483  O   LEU A 235       9.573 -54.389   2.769  1.00 90.92           O  
ANISOU 1483  O   LEU A 235    11492  13381   9672   4585   1693   3246       O  
ATOM   1484  CB  LEU A 235      10.011 -51.169   3.363  1.00 98.21           C  
ANISOU 1484  CB  LEU A 235    11338  15384  10595   3819    665   2820       C  
ATOM   1485  CG  LEU A 235      10.920 -51.098   2.130  1.00 99.51           C  
ANISOU 1485  CG  LEU A 235    11412  15530  10867   3982    783   2918       C  
ATOM   1486  CD1 LEU A 235      11.958 -52.216   2.097  1.00106.50           C  
ANISOU 1486  CD1 LEU A 235    12288  16493  11683   4575   1129   3421       C  
ATOM   1487  CD2 LEU A 235      10.085 -51.112   0.859  1.00 97.91           C  
ANISOU 1487  CD2 LEU A 235    11605  14749  10847   3759    913   2579       C  
ATOM   1488  N   GLU A 236       9.590 -53.878   4.961  1.00 98.15           N  
ANISOU 1488  N   GLU A 236    11907  15032  10352   4537   1278   3412       N  
ATOM   1489  CA  GLU A 236      10.111 -55.188   5.338  1.00103.48           C  
ANISOU 1489  CA  GLU A 236    12769  15625  10923   5088   1671   3875       C  
ATOM   1490  C   GLU A 236       9.063 -56.272   5.126  1.00 98.19           C  
ANISOU 1490  C   GLU A 236    12780  14249  10277   5074   2044   3755       C  
ATOM   1491  O   GLU A 236       9.338 -57.299   4.494  1.00100.44           O  
ANISOU 1491  O   GLU A 236    13473  14112  10577   5418   2505   3953       O  
ATOM   1492  CB  GLU A 236      10.572 -55.165   6.797  1.00108.52           C  
ANISOU 1492  CB  GLU A 236    13020  16812  11401   5107   1519   4054       C  
ATOM   1493  CG  GLU A 236      11.631 -56.205   7.165  1.00117.40           C  
ANISOU 1493  CG  GLU A 236    14066  18082  12460   5536   1887   4444       C  
ATOM   1494  CD  GLU A 236      11.116 -57.633   7.127  1.00126.32           C  
ANISOU 1494  CD  GLU A 236    15794  18608  13595   5858   2383   4564       C  
ATOM   1495  OE1 GLU A 236      11.599 -58.417   6.285  1.00130.30           O  
ANISOU 1495  OE1 GLU A 236    16565  18786  14156   6156   2812   4692       O  
ATOM   1496  OE2 GLU A 236      10.230 -57.972   7.938  1.00126.70           O  
ANISOU 1496  OE2 GLU A 236    16074  18495  13571   5784   2367   4517       O  
ATOM   1497  N   THR A 237       7.857 -56.065   5.658  1.00 92.13           N  
ANISOU 1497  N   THR A 237    12166  13349   9491   4662   1878   3434       N  
ATOM   1498  CA  THR A 237       6.787 -57.039   5.479  1.00 91.62           C  
ANISOU 1498  CA  THR A 237    12730  12671   9412   4540   2202   3293       C  
ATOM   1499  C   THR A 237       6.258 -57.073   4.050  1.00 89.56           C  
ANISOU 1499  C   THR A 237    12829  11922   9276   4247   2353   2976       C  
ATOM   1500  O   THR A 237       5.603 -58.049   3.671  1.00 92.03           O  
ANISOU 1500  O   THR A 237    13728  11699   9542   4168   2716   2911       O  
ATOM   1501  CB  THR A 237       5.637 -56.752   6.446  1.00 90.17           C  
ANISOU 1501  CB  THR A 237    12547  12558   9156   4165   1966   3056       C  
ATOM   1502  OG1 THR A 237       5.152 -55.419   6.237  1.00 86.69           O  
ANISOU 1502  OG1 THR A 237    11786  12344   8809   3719   1550   2683       O  
ATOM   1503  CG2 THR A 237       6.098 -56.888   7.887  1.00 95.22           C  
ANISOU 1503  CG2 THR A 237    12912  13634   9632   4441   1868   3381       C  
ATOM   1504  N   ARG A 238       6.520 -56.037   3.256  1.00 85.91           N  
ANISOU 1504  N   ARG A 238    12053  11642   8946   4052   2091   2778       N  
ATOM   1505  CA  ARG A 238       5.966 -55.922   1.903  1.00 83.76           C  
ANISOU 1505  CA  ARG A 238    12059  10988   8778   3721   2172   2464       C  
ATOM   1506  C   ARG A 238       4.439 -55.900   1.911  1.00 81.70           C  
ANISOU 1506  C   ARG A 238    12058  10501   8483   3202   2099   2111       C  
ATOM   1507  O   ARG A 238       3.794 -56.278   0.931  1.00 83.13           O  
ANISOU 1507  O   ARG A 238    12626  10297   8662   2918   2288   1911       O  
ATOM   1508  CB  ARG A 238       6.516 -56.992   0.949  1.00 86.13           C  
ANISOU 1508  CB  ARG A 238    12823  10830   9072   4013   2676   2638       C  
ATOM   1509  N   LEU A 239       3.851 -55.450   3.019  1.00 80.22           N  
ANISOU 1509  N   LEU A 239    11645  10591   8243   3057   1830   2046       N  
ATOM   1510  CA  LEU A 239       2.408 -55.353   3.161  1.00 76.11           C  
ANISOU 1510  CA  LEU A 239    11281   9961   7676   2600   1740   1758       C  
ATOM   1511  C   LEU A 239       2.038 -53.933   3.568  1.00 73.69           C  
ANISOU 1511  C   LEU A 239    10496  10065   7436   2372   1296   1556       C  
ATOM   1512  O   LEU A 239       2.793 -53.278   4.298  1.00 72.94           O  
ANISOU 1512  O   LEU A 239    10024  10343   7348   2560   1080   1671       O  
ATOM   1513  CB  LEU A 239       1.892 -56.343   4.213  1.00 77.93           C  
ANISOU 1513  CB  LEU A 239    11807  10058   7745   2659   1934   1887       C  
ATOM   1514  CG  LEU A 239       2.149 -57.828   3.933  1.00 82.01           C  
ANISOU 1514  CG  LEU A 239    12910  10089   8161   2884   2450   2094       C  
ATOM   1515  CD1 LEU A 239       1.585 -58.702   5.049  1.00 85.75           C  
ANISOU 1515  CD1 LEU A 239    13666  10446   8467   2915   2620   2214       C  
ATOM   1516  CD2 LEU A 239       1.587 -58.248   2.576  1.00 80.81           C  
ANISOU 1516  CD2 LEU A 239    13206   9498   7999   2532   2690   1868       C  
ATOM   1517  N   PRO A 240       0.899 -53.424   3.102  1.00 72.40           N  
ANISOU 1517  N   PRO A 240    10349   9861   7299   1962   1174   1272       N  
ATOM   1518  CA  PRO A 240       0.511 -52.048   3.437  1.00 70.64           C  
ANISOU 1518  CA  PRO A 240     9730   9972   7139   1789    819   1095       C  
ATOM   1519  C   PRO A 240      -0.071 -51.951   4.837  1.00 68.58           C  
ANISOU 1519  C   PRO A 240     9385   9904   6768   1763    710   1102       C  
ATOM   1520  O   PRO A 240      -0.827 -52.820   5.276  1.00 68.34           O  
ANISOU 1520  O   PRO A 240     9619   9724   6624   1679    870   1127       O  
ATOM   1521  CB  PRO A 240      -0.553 -51.729   2.385  1.00 69.01           C  
ANISOU 1521  CB  PRO A 240     9601   9649   6972   1417    801    860       C  
ATOM   1522  CG  PRO A 240      -1.167 -53.058   2.084  1.00 70.42           C  
ANISOU 1522  CG  PRO A 240    10234   9500   7021   1268   1107    882       C  
ATOM   1523  CD  PRO A 240      -0.044 -54.056   2.164  1.00 73.44           C  
ANISOU 1523  CD  PRO A 240    10862   9662   7381   1632   1378   1120       C  
ATOM   1524  N   ILE A 241       0.275 -50.859   5.524  1.00 69.76           N  
ANISOU 1524  N   ILE A 241     9189  10383   6935   1798    448   1067       N  
ATOM   1525  CA  ILE A 241      -0.074 -50.641   6.926  1.00 73.48           C  
ANISOU 1525  CA  ILE A 241     9559  11076   7286   1792    334   1079       C  
ATOM   1526  C   ILE A 241      -0.834 -49.327   7.039  1.00 67.49           C  
ANISOU 1526  C   ILE A 241     8611  10469   6565   1558    128    836       C  
ATOM   1527  O   ILE A 241      -0.360 -48.288   6.561  1.00 63.84           O  
ANISOU 1527  O   ILE A 241     7958  10107   6193   1525    -14    741       O  
ATOM   1528  CB  ILE A 241       1.177 -50.568   7.822  1.00 82.57           C  
ANISOU 1528  CB  ILE A 241    10499  12523   8351   2050    244   1296       C  
ATOM   1529  CG1 ILE A 241       2.246 -51.569   7.379  1.00 89.98           C  
ANISOU 1529  CG1 ILE A 241    11533  13359   9294   2375    452   1582       C  
ATOM   1530  CG2 ILE A 241       0.794 -50.748   9.288  1.00 86.16           C  
ANISOU 1530  CG2 ILE A 241    10943  13157   8635   2055    199   1357       C  
ATOM   1531  CD1 ILE A 241       2.073 -52.960   7.930  1.00 99.08           C  
ANISOU 1531  CD1 ILE A 241    12993  14320  10333   2571    724   1803       C  
ATOM   1532  N   THR A 242      -1.998 -49.372   7.685  1.00 64.92           N  
ANISOU 1532  N   THR A 242     8352  10155   6159   1413    140    754       N  
ATOM   1533  CA  THR A 242      -2.708 -48.183   8.145  1.00 63.79           C  
ANISOU 1533  CA  THR A 242     8051  10177   6011   1277     -3    580       C  
ATOM   1534  C   THR A 242      -2.825 -48.285   9.661  1.00 66.59           C  
ANISOU 1534  C   THR A 242     8399  10701   6201   1319    -36    631       C  
ATOM   1535  O   THR A 242      -3.405 -49.250  10.169  1.00 66.45           O  
ANISOU 1535  O   THR A 242     8539  10620   6088   1314     84    714       O  
ATOM   1536  CB  THR A 242      -4.105 -48.094   7.521  1.00 62.41           C  
ANISOU 1536  CB  THR A 242     7922   9923   5867   1075     60    465       C  
ATOM   1537  OG1 THR A 242      -4.858 -49.267   7.848  1.00 63.11           O  
ANISOU 1537  OG1 THR A 242     8210   9928   5841    992    208    539       O  
ATOM   1538  CG2 THR A 242      -4.025 -47.958   6.011  1.00 63.07           C  
ANISOU 1538  CG2 THR A 242     8003   9880   6083   1000     81    419       C  
ATOM   1539  N   GLN A 243      -2.265 -47.310  10.380  1.00 70.94           N  
ANISOU 1539  N   GLN A 243     8793  11466   6694   1325   -185    577       N  
ATOM   1540  CA  GLN A 243      -2.321 -47.312  11.843  1.00 74.53           C  
ANISOU 1540  CA  GLN A 243     9240  12116   6961   1329   -227    612       C  
ATOM   1541  C   GLN A 243      -1.858 -45.962  12.372  1.00 70.11           C  
ANISOU 1541  C   GLN A 243     8556  11755   6327   1224   -374    471       C  
ATOM   1542  O   GLN A 243      -1.270 -45.160  11.643  1.00 67.47           O  
ANISOU 1542  O   GLN A 243     8136  11416   6082   1177   -445    389       O  
ATOM   1543  CB  GLN A 243      -1.468 -48.433  12.456  1.00 81.55           C  
ANISOU 1543  CB  GLN A 243    10151  13101   7733   1514   -192    876       C  
ATOM   1544  CG  GLN A 243       0.011 -48.091  12.633  1.00 89.90           C  
ANISOU 1544  CG  GLN A 243    11002  14432   8725   1606   -327   1004       C  
ATOM   1545  CD  GLN A 243       0.727 -49.062  13.561  1.00 90.98           C  
ANISOU 1545  CD  GLN A 243    11105  14779   8685   1815   -298   1312       C  
ATOM   1546  OE1 GLN A 243       0.423 -50.254  13.585  1.00 92.21           O  
ANISOU 1546  OE1 GLN A 243    11448  14745   8841   1979   -114   1477       O  
ATOM   1547  NE2 GLN A 243       1.679 -48.550  14.337  1.00 90.60           N  
ANISOU 1547  NE2 GLN A 243    10828  15140   8457   1791   -467   1404       N  
ATOM   1548  N   GLU A 244      -2.112 -45.726  13.660  1.00 68.27           N  
ANISOU 1548  N   GLU A 244     8346  11688   5907   1158   -402    439       N  
ATOM   1549  CA  GLU A 244      -1.683 -44.485  14.288  1.00 68.36           C  
ANISOU 1549  CA  GLU A 244     8317  11872   5784    995   -505    287       C  
ATOM   1550  C   GLU A 244      -0.198 -44.561  14.606  1.00 67.70           C  
ANISOU 1550  C   GLU A 244     8069  12093   5560    982   -653    435       C  
ATOM   1551  O   GLU A 244       0.278 -45.560  15.155  1.00 69.26           O  
ANISOU 1551  O   GLU A 244     8199  12467   5649   1120   -668    678       O  
ATOM   1552  CB  GLU A 244      -2.489 -44.220  15.556  1.00 74.25           C  
ANISOU 1552  CB  GLU A 244     9176  12689   6349    906   -458    195       C  
ATOM   1553  CG  GLU A 244      -3.965 -43.968  15.278  1.00 76.89           C  
ANISOU 1553  CG  GLU A 244     9619  12801   6795    925   -303     72       C  
ATOM   1554  CD  GLU A 244      -4.274 -42.517  14.961  1.00 80.98           C  
ANISOU 1554  CD  GLU A 244    10204  13207   7357    842   -248   -145       C  
ATOM   1555  OE1 GLU A 244      -5.471 -42.173  14.881  1.00 82.00           O  
ANISOU 1555  OE1 GLU A 244    10396  13219   7540    894   -101   -210       O  
ATOM   1556  OE2 GLU A 244      -3.326 -41.720  14.814  1.00 82.64           O  
ANISOU 1556  OE2 GLU A 244    10410  13460   7530    728   -330   -231       O  
ATOM   1557  N   SER A 245       0.537 -43.509  14.248  1.00 68.37           N  
ANISOU 1557  N   SER A 245     8084  12264   5630    820   -749    315       N  
ATOM   1558  CA  SER A 245       1.979 -43.499  14.455  1.00 70.24           C  
ANISOU 1558  CA  SER A 245     8107  12872   5708    763   -903    473       C  
ATOM   1559  C   SER A 245       2.495 -42.084  14.693  1.00 69.14           C  
ANISOU 1559  C   SER A 245     7980  12885   5405    415  -1000    255       C  
ATOM   1560  O   SER A 245       1.906 -41.330  15.477  1.00 68.98           O  
ANISOU 1560  O   SER A 245     8150  12821   5237    209   -956     44       O  
ATOM   1561  CB  SER A 245       2.689 -44.159  13.276  1.00 70.42           C  
ANISOU 1561  CB  SER A 245     7989  12844   5925    984   -895    665       C  
ATOM   1562  OG  SER A 245       4.082 -44.238  13.491  1.00 75.87           O  
ANISOU 1562  OG  SER A 245     8418  13960   6450    979  -1029    882       O  
ATOM   1563  N   TYR A 246       3.596 -41.717  14.037  1.00 68.33           N  
ANISOU 1563  N   TYR A 246     7704  12952   5305    330  -1105    303       N  
ATOM   1564  CA  TYR A 246       4.214 -40.418  14.277  1.00 73.34           C  
ANISOU 1564  CA  TYR A 246     8370  13762   5735    -70  -1192    106       C  
ATOM   1565  C   TYR A 246       5.075 -40.036  13.084  1.00 73.14           C  
ANISOU 1565  C   TYR A 246     8201  13745   5843   -101  -1249    124       C  
ATOM   1566  O   TYR A 246       5.515 -40.893  12.311  1.00 75.43           O  
ANISOU 1566  O   TYR A 246     8293  14062   6307    184  -1260    357       O  
ATOM   1567  CB  TYR A 246       5.052 -40.411  15.567  1.00 78.17           C  
ANISOU 1567  CB  TYR A 246     8834  14930   5937   -328  -1347    219       C  
ATOM   1568  CG  TYR A 246       6.271 -41.311  15.520  1.00 79.69           C  
ANISOU 1568  CG  TYR A 246     8624  15612   6042   -166  -1492    612       C  
ATOM   1569  CD1 TYR A 246       6.173 -42.665  15.815  1.00 81.42           C  
ANISOU 1569  CD1 TYR A 246     8720  15908   6307    227  -1453    931       C  
ATOM   1570  CD2 TYR A 246       7.522 -40.806  15.192  1.00 79.59           C  
ANISOU 1570  CD2 TYR A 246     8361  15998   5882   -393  -1639    690       C  
ATOM   1571  CE1 TYR A 246       7.285 -43.492  15.773  1.00 82.29           C  
ANISOU 1571  CE1 TYR A 246     8483  16425   6357    449  -1518   1332       C  
ATOM   1572  CE2 TYR A 246       8.640 -41.626  15.148  1.00 82.38           C  
ANISOU 1572  CE2 TYR A 246     8341  16693   6267   -190  -1678   1075       C  
ATOM   1573  CZ  TYR A 246       8.512 -42.967  15.437  1.00 82.46           C  
ANISOU 1573  CZ  TYR A 246     8252  16724   6357    251  -1599   1394       C  
ATOM   1574  OH  TYR A 246       9.613 -43.792  15.394  1.00 84.24           O  
ANISOU 1574  OH  TYR A 246     8143  17244   6620    499  -1563   1785       O  
ATOM   1575  N   VAL A 247       5.317 -38.736  12.959  1.00 75.32           N  
ANISOU 1575  N   VAL A 247     8617  13981   6019   -459  -1256   -127       N  
ATOM   1576  CA  VAL A 247       6.212 -38.196  11.942  1.00 76.75           C  
ANISOU 1576  CA  VAL A 247     8677  14214   6270   -578  -1319   -136       C  
ATOM   1577  C   VAL A 247       7.607 -38.107  12.554  1.00 80.99           C  
ANISOU 1577  C   VAL A 247     8927  15392   6454   -882  -1521     21       C  
ATOM   1578  O   VAL A 247       7.792 -37.362  13.527  1.00 85.77           O  
ANISOU 1578  O   VAL A 247     9654  16220   6717  -1311  -1568   -132       O  
ATOM   1579  CB  VAL A 247       5.741 -36.819  11.468  1.00 74.74           C  
ANISOU 1579  CB  VAL A 247     8760  13565   6073   -816  -1189   -476       C  
ATOM   1580  CG1 VAL A 247       6.380 -36.474  10.129  1.00 73.76           C  
ANISOU 1580  CG1 VAL A 247     8528  13361   6135   -812  -1214   -466       C  
ATOM   1581  CG2 VAL A 247       4.226 -36.773  11.383  1.00 71.56           C  
ANISOU 1581  CG2 VAL A 247     8640  12669   5882   -577   -982   -615       C  
ATOM   1582  N   PRO A 248       8.597 -38.815  12.020  1.00 83.30           N  
ANISOU 1582  N   PRO A 248     8845  16017   6789   -693  -1626    332       N  
ATOM   1583  CA  PRO A 248       9.936 -38.832  12.633  1.00 88.27           C  
ANISOU 1583  CA  PRO A 248     9131  17285   7123   -931  -1783    559       C  
ATOM   1584  C   PRO A 248      10.795 -37.647  12.192  1.00 90.99           C  
ANISOU 1584  C   PRO A 248     9465  17730   7377  -1392  -1827    399       C  
ATOM   1585  O   PRO A 248      11.840 -37.813  11.556  1.00 95.83           O  
ANISOU 1585  O   PRO A 248     9773  18570   8067  -1339  -1858    611       O  
ATOM   1586  CB  PRO A 248      10.496 -40.170  12.139  1.00 87.58           C  
ANISOU 1586  CB  PRO A 248     8709  17327   7240   -414  -1751    979       C  
ATOM   1587  CG  PRO A 248       9.903 -40.304  10.760  1.00 82.71           C  
ANISOU 1587  CG  PRO A 248     8225  16258   6943   -121  -1668    890       C  
ATOM   1588  CD  PRO A 248       8.523 -39.685  10.832  1.00 80.18           C  
ANISOU 1588  CD  PRO A 248     8344  15364   6757   -227  -1543    510       C  
ATOM   1589  N   PHE A 249      10.354 -36.437  12.537  1.00 92.19           N  
ANISOU 1589  N   PHE A 249     9989  17688   7350  -1848  -1790     23       N  
ATOM   1590  CA  PHE A 249      11.120 -35.240  12.221  1.00 88.02           C  
ANISOU 1590  CA  PHE A 249     9540  17202   6703  -2347  -1791   -154       C  
ATOM   1591  C   PHE A 249      12.528 -35.336  12.804  1.00 90.77           C  
ANISOU 1591  C   PHE A 249     9502  18123   6863  -2603  -1876    113       C  
ATOM   1592  O   PHE A 249      12.750 -35.924  13.866  1.00 90.27           O  
ANISOU 1592  O   PHE A 249     9256  18392   6652  -2584  -1913    311       O  
ATOM   1593  CB  PHE A 249      10.434 -33.998  12.793  1.00 85.06           C  
ANISOU 1593  CB  PHE A 249     9703  16498   6120  -2802  -1663   -578       C  
ATOM   1594  CG  PHE A 249       9.101 -33.688  12.174  1.00 79.20           C  
ANISOU 1594  CG  PHE A 249     9371  15126   5596  -2556  -1482   -842       C  
ATOM   1595  CD1 PHE A 249       9.007 -33.281  10.855  1.00 76.01           C  
ANISOU 1595  CD1 PHE A 249     9046  14327   5508  -2407  -1386   -917       C  
ATOM   1596  CD2 PHE A 249       7.944 -33.777  12.926  1.00 78.45           C  
ANISOU 1596  CD2 PHE A 249     9574  14714   5521  -2408  -1330   -968       C  
ATOM   1597  CE1 PHE A 249       7.779 -32.988  10.293  1.00 73.14           C  
ANISOU 1597  CE1 PHE A 249     9021  13304   5464  -2103  -1151  -1085       C  
ATOM   1598  CE2 PHE A 249       6.719 -33.480  12.375  1.00 76.24           C  
ANISOU 1598  CE2 PHE A 249     9625  13781   5562  -2101  -1088  -1135       C  
ATOM   1599  CZ  PHE A 249       6.633 -33.087  11.058  1.00 73.85           C  
ANISOU 1599  CZ  PHE A 249     9370  13128   5561  -1945  -1002  -1181       C  
ATOM   1600  N   ARG A 250      13.483 -34.734  12.088  1.00 94.73           N  
ANISOU 1600  N   ARG A 250     9873  18765   7355  -2852  -1894    126       N  
ATOM   1601  CA  ARG A 250      14.886 -34.798  12.487  1.00 98.89           C  
ANISOU 1601  CA  ARG A 250     9990  19900   7685  -3096  -1952    408       C  
ATOM   1602  C   ARG A 250      15.121 -34.184  13.857  1.00 97.75           C  
ANISOU 1602  C   ARG A 250     9950  20023   7169  -3656  -1951    309       C  
ATOM   1603  O   ARG A 250      16.046 -34.593  14.571  1.00 99.75           O  
ANISOU 1603  O   ARG A 250     9816  20862   7224  -3762  -2003    610       O  
ATOM   1604  CB  ARG A 250      15.749 -34.072  11.459  1.00101.16           C  
ANISOU 1604  CB  ARG A 250    10199  20244   7994  -3339  -1947    379       C  
ATOM   1605  CG  ARG A 250      15.957 -34.831  10.162  1.00 97.34           C  
ANISOU 1605  CG  ARG A 250     9459  19691   7836  -2802  -1951    597       C  
ATOM   1606  CD  ARG A 250      16.506 -33.929   9.061  1.00 97.18           C  
ANISOU 1606  CD  ARG A 250     9489  19575   7859  -3065  -1934    465       C  
ATOM   1607  NE  ARG A 250      17.746 -33.258   9.434  1.00106.24           N  
ANISOU 1607  NE  ARG A 250    10453  21216   8699  -3603  -1945    548       N  
ATOM   1608  CZ  ARG A 250      17.820 -32.015   9.889  1.00115.01           C  
ANISOU 1608  CZ  ARG A 250    11883  22269   9547  -4260  -1903    256       C  
ATOM   1609  NH1 ARG A 250      16.736 -31.277  10.063  1.00117.27           N  
ANISOU 1609  NH1 ARG A 250    12716  22001   9842  -4438  -1825   -143       N  
ATOM   1610  NH2 ARG A 250      19.011 -31.501  10.182  1.00122.95           N  
ANISOU 1610  NH2 ARG A 250    12678  23783  10253  -4752  -1905    378       N  
ATOM   1611  N   SER A 251      14.309 -33.197  14.240  1.00 95.23           N  
ANISOU 1611  N   SER A 251    10162  19287   6736  -4019  -1863    -98       N  
ATOM   1612  CA  SER A 251      14.484 -32.544  15.530  1.00 99.40           C  
ANISOU 1612  CA  SER A 251    10861  20002   6905  -4587  -1824   -224       C  
ATOM   1613  C   SER A 251      14.288 -33.492  16.704  1.00 98.34           C  
ANISOU 1613  C   SER A 251    10520  20173   6674  -4388  -1889     -8       C  
ATOM   1614  O   SER A 251      14.596 -33.112  17.839  1.00103.61           O  
ANISOU 1614  O   SER A 251    11222  21122   7023  -4852  -1881    -37       O  
ATOM   1615  CB  SER A 251      13.505 -31.375  15.658  1.00 98.42           C  
ANISOU 1615  CB  SER A 251    11431  19250   6717  -4907  -1643   -704       C  
ATOM   1616  OG  SER A 251      12.166 -31.827  15.543  1.00 93.87           O  
ANISOU 1616  OG  SER A 251    11110  18209   6348  -4429  -1586   -829       O  
ATOM   1617  N   GLY A 252      13.795 -34.706  16.465  1.00 95.81           N  
ANISOU 1617  N   GLY A 252    10000  19799   6604  -3735  -1936    212       N  
ATOM   1618  CA  GLY A 252      13.464 -35.630  17.526  1.00 99.57           C  
ANISOU 1618  CA  GLY A 252    10344  20474   7014  -3500  -1970    402       C  
ATOM   1619  C   GLY A 252      12.031 -35.549  18.001  1.00 97.21           C  
ANISOU 1619  C   GLY A 252    10515  19679   6742  -3399  -1888    113       C  
ATOM   1620  O   GLY A 252      11.582 -36.446  18.727  1.00 96.56           O  
ANISOU 1620  O   GLY A 252    10346  19682   6661  -3102  -1907    274       O  
ATOM   1621  N   ARG A 253      11.302 -34.507  17.614  1.00 97.14           N  
ANISOU 1621  N   ARG A 253    11009  19154   6747  -3619  -1768   -293       N  
ATOM   1622  CA  ARG A 253       9.894 -34.398  17.960  1.00 96.80           C  
ANISOU 1622  CA  ARG A 253    11423  18626   6731  -3476  -1636   -561       C  
ATOM   1623  C   ARG A 253       9.105 -35.443  17.186  1.00 90.68           C  
ANISOU 1623  C   ARG A 253    10540  17647   6266  -2816  -1650   -422       C  
ATOM   1624  O   ARG A 253       9.142 -35.475  15.950  1.00 87.28           O  
ANISOU 1624  O   ARG A 253    10043  17055   6063  -2596  -1657   -409       O  
ATOM   1625  CB  ARG A 253       9.382 -33.001  17.623  1.00102.72           C  
ANISOU 1625  CB  ARG A 253    12746  18857   7427  -3826  -1437   -997       C  
ATOM   1626  CG  ARG A 253      10.191 -31.851  18.210  1.00111.13           C  
ANISOU 1626  CG  ARG A 253    13987  20043   8193  -4526  -1375  -1155       C  
ATOM   1627  CD  ARG A 253      10.302 -31.914  19.729  1.00115.66           C  
ANISOU 1627  CD  ARG A 253    14568  20912   8468  -4836  -1384  -1123       C  
ATOM   1628  NE  ARG A 253       9.108 -32.446  20.377  1.00115.20           N  
ANISOU 1628  NE  ARG A 253    14713  20613   8444  -4499  -1313  -1184       N  
ATOM   1629  CZ  ARG A 253       7.987 -31.765  20.571  1.00114.86           C  
ANISOU 1629  CZ  ARG A 253    15251  20004   8385  -4512  -1063  -1520       C  
ATOM   1630  NH1 ARG A 253       7.850 -30.522  20.143  1.00118.28           N  
ANISOU 1630  NH1 ARG A 253    16163  19987   8792  -4805   -836  -1831       N  
ATOM   1631  NH2 ARG A 253       6.973 -32.351  21.202  1.00112.97           N  
ANISOU 1631  NH2 ARG A 253    15126  19637   8163  -4196  -1004  -1526       N  
ATOM   1632  N   ARG A 254       8.398 -36.299  17.914  1.00 89.59           N  
ANISOU 1632  N   ARG A 254    10390  17523   6127  -2523  -1644   -313       N  
ATOM   1633  CA  ARG A 254       7.559 -37.337  17.324  1.00 88.10           C  
ANISOU 1633  CA  ARG A 254    10137  17140   6196  -1934  -1625   -177       C  
ATOM   1634  C   ARG A 254       6.130 -36.812  17.341  1.00 86.69           C  
ANISOU 1634  C   ARG A 254    10441  16457   6042  -1897  -1431   -517       C  
ATOM   1635  O   ARG A 254       5.382 -37.018  18.297  1.00 85.00           O  
ANISOU 1635  O   ARG A 254    10398  16183   5716  -1869  -1354   -570       O  
ATOM   1636  CB  ARG A 254       7.699 -38.637  18.101  1.00 92.39           C  
ANISOU 1636  CB  ARG A 254    10380  17991   6734  -1624  -1693    183       C  
ATOM   1637  CG  ARG A 254       9.122 -39.140  18.147  1.00 99.96           C  
ANISOU 1637  CG  ARG A 254    10862  19446   7671  -1619  -1809    547       C  
ATOM   1638  CD  ARG A 254       9.184 -40.611  18.477  1.00103.62           C  
ANISOU 1638  CD  ARG A 254    11048  20093   8228  -1128  -1808    947       C  
ATOM   1639  NE  ARG A 254      10.411 -41.209  17.967  1.00107.01           N  
ANISOU 1639  NE  ARG A 254    11050  20863   8748   -926  -1838   1313       N  
ATOM   1640  CZ  ARG A 254      10.655 -42.512  17.943  1.00108.03           C  
ANISOU 1640  CZ  ARG A 254    10942  21105   9000   -431  -1776   1699       C  
ATOM   1641  NH1 ARG A 254       9.776 -43.388  18.401  1.00104.66           N  
ANISOU 1641  NH1 ARG A 254    10660  20484   8624   -108  -1702   1776       N  
ATOM   1642  NH2 ARG A 254      11.808 -42.946  17.442  1.00114.19           N  
ANISOU 1642  NH2 ARG A 254    11359  22185   9841   -253  -1755   2018       N  
ATOM   1643  N   MET A 255       5.755 -36.123  16.269  1.00 85.34           N  
ANISOU 1643  N   MET A 255    10481  15795   6151  -1834  -1285   -714       N  
ATOM   1644  CA  MET A 255       4.427 -35.531  16.192  1.00 84.14           C  
ANISOU 1644  CA  MET A 255    10763  15033   6172  -1711  -1012   -981       C  
ATOM   1645  C   MET A 255       3.405 -36.603  15.840  1.00 77.34           C  
ANISOU 1645  C   MET A 255     9800  13922   5666  -1154   -943   -816       C  
ATOM   1646  O   MET A 255       3.592 -37.331  14.860  1.00 75.48           O  
ANISOU 1646  O   MET A 255     9308  13661   5708   -848  -1009   -622       O  
ATOM   1647  CB  MET A 255       4.397 -34.423  15.145  1.00 87.52           C  
ANISOU 1647  CB  MET A 255    11435  15059   6758  -1811   -867  -1200       C  
ATOM   1648  CG  MET A 255       3.031 -33.791  14.949  1.00 89.78           C  
ANISOU 1648  CG  MET A 255    12133  14742   7237  -1602   -553  -1407       C  
ATOM   1649  SD  MET A 255       3.116 -32.307  13.930  1.00 95.24           S  
ANISOU 1649  SD  MET A 255    13185  14988   8014  -1778   -342  -1657       S  
ATOM   1650  CE  MET A 255       1.373 -31.940  13.740  1.00103.90           C  
ANISOU 1650  CE  MET A 255    14621  15488   9370  -1332     28  -1743       C  
ATOM   1651  N   PRO A 256       2.330 -36.733  16.613  1.00 74.29           N  
ANISOU 1651  N   PRO A 256     9619  13357   5250  -1043   -798   -888       N  
ATOM   1652  CA  PRO A 256       1.334 -37.771  16.330  1.00 71.00           C  
ANISOU 1652  CA  PRO A 256     9108  12748   5122   -587   -733   -732       C  
ATOM   1653  C   PRO A 256       0.750 -37.612  14.936  1.00 67.64           C  
ANISOU 1653  C   PRO A 256     8702  11928   5070   -326   -618   -759       C  
ATOM   1654  O   PRO A 256       0.506 -36.499  14.466  1.00 67.15           O  
ANISOU 1654  O   PRO A 256     8870  11586   5058   -420   -474   -960       O  
ATOM   1655  CB  PRO A 256       0.269 -37.535  17.405  1.00 69.98           C  
ANISOU 1655  CB  PRO A 256     9257  12483   4850   -607   -558   -871       C  
ATOM   1656  CG  PRO A 256       0.995 -36.840  18.501  1.00 73.11           C  
ANISOU 1656  CG  PRO A 256     9798  13158   4821  -1067   -612  -1009       C  
ATOM   1657  CD  PRO A 256       2.010 -35.972  17.831  1.00 73.36           C  
ANISOU 1657  CD  PRO A 256     9840  13236   4796  -1367   -679  -1112       C  
ATOM   1658  N   ALA A 257       0.538 -38.747  14.275  1.00 67.15           N  
ANISOU 1658  N   ALA A 257     8420  11847   5248     -9   -664   -545       N  
ATOM   1659  CA  ALA A 257      -0.076 -38.771  12.959  1.00 64.54           C  
ANISOU 1659  CA  ALA A 257     8078  11202   5242    218   -570   -541       C  
ATOM   1660  C   ALA A 257      -0.610 -40.169  12.693  1.00 66.18           C  
ANISOU 1660  C   ALA A 257     8143  11395   5605    496   -571   -332       C  
ATOM   1661  O   ALA A 257      -0.128 -41.154  13.265  1.00 69.77           O  
ANISOU 1661  O   ALA A 257     8474  12078   5957    548   -662   -151       O  
ATOM   1662  CB  ALA A 257       0.919 -38.378  11.865  1.00 61.34           C  
ANISOU 1662  CB  ALA A 257     7561  10803   4943    146   -660   -538       C  
ATOM   1663  N   TYR A 258      -1.612 -40.239  11.816  1.00 63.36           N  
ANISOU 1663  N   TYR A 258     7820  10782   5471    658   -450   -344       N  
ATOM   1664  CA  TYR A 258      -2.153 -41.500  11.331  1.00 62.14           C  
ANISOU 1664  CA  TYR A 258     7580  10576   5454    842   -425   -177       C  
ATOM   1665  C   TYR A 258      -1.488 -41.805   9.994  1.00 59.41           C  
ANISOU 1665  C   TYR A 258     7122  10160   5291    903   -476    -99       C  
ATOM   1666  O   TYR A 258      -1.612 -41.023   9.047  1.00 57.23           O  
ANISOU 1666  O   TYR A 258     6855   9740   5150    883   -445   -194       O  
ATOM   1667  CB  TYR A 258      -3.667 -41.399  11.160  1.00 61.34           C  
ANISOU 1667  CB  TYR A 258     7551  10322   5434    921   -268   -220       C  
ATOM   1668  CG  TYR A 258      -4.304 -42.692  10.705  1.00 61.18           C  
ANISOU 1668  CG  TYR A 258     7478  10271   5497   1011   -231    -69       C  
ATOM   1669  CD1 TYR A 258      -4.653 -43.666  11.625  1.00 61.53           C  
ANISOU 1669  CD1 TYR A 258     7560  10400   5417   1029   -208     27       C  
ATOM   1670  CD2 TYR A 258      -4.552 -42.940   9.352  1.00 59.75           C  
ANISOU 1670  CD2 TYR A 258     7240   9973   5489   1038   -206    -29       C  
ATOM   1671  CE1 TYR A 258      -5.236 -44.847  11.228  1.00 61.38           C  
ANISOU 1671  CE1 TYR A 258     7558  10323   5439   1054   -141    148       C  
ATOM   1672  CE2 TYR A 258      -5.138 -44.128   8.939  1.00 58.86           C  
ANISOU 1672  CE2 TYR A 258     7137   9826   5401   1037   -148     85       C  
ATOM   1673  CZ  TYR A 258      -5.476 -45.076   9.888  1.00 57.92           C  
ANISOU 1673  CZ  TYR A 258     7091   9765   5150   1036   -107    167       C  
ATOM   1674  OH  TYR A 258      -6.055 -46.256   9.496  1.00 56.11           O  
ANISOU 1674  OH  TYR A 258     6933   9471   4913    983    -20    265       O  
ATOM   1675  N   VAL A 259      -0.785 -42.932   9.924  1.00 61.70           N  
ANISOU 1675  N   VAL A 259     7325  10541   5576    998   -526     89       N  
ATOM   1676  CA  VAL A 259       0.096 -43.251   8.809  1.00 62.63           C  
ANISOU 1676  CA  VAL A 259     7346  10626   5826   1069   -560    183       C  
ATOM   1677  C   VAL A 259      -0.601 -44.235   7.879  1.00 62.20           C  
ANISOU 1677  C   VAL A 259     7364  10349   5919   1174   -438    257       C  
ATOM   1678  O   VAL A 259      -1.163 -45.241   8.329  1.00 61.19           O  
ANISOU 1678  O   VAL A 259     7328  10185   5736   1232   -353    352       O  
ATOM   1679  CB  VAL A 259       1.428 -43.825   9.317  1.00 66.53           C  
ANISOU 1679  CB  VAL A 259     7700  11388   6190   1140   -650    384       C  
ATOM   1680  CG1 VAL A 259       2.264 -44.326   8.155  1.00 66.71           C  
ANISOU 1680  CG1 VAL A 259     7636  11359   6352   1277   -631    521       C  
ATOM   1681  CG2 VAL A 259       2.185 -42.777  10.101  1.00 70.53           C  
ANISOU 1681  CG2 VAL A 259     8118  12175   6505    934   -790    300       C  
ATOM   1682  N   ASP A 260      -0.556 -43.954   6.582  1.00 60.42           N  
ANISOU 1682  N   ASP A 260     7120   9980   5856   1160   -421    211       N  
ATOM   1683  CA  ASP A 260      -0.991 -44.897   5.556  1.00 57.49           C  
ANISOU 1683  CA  ASP A 260     6833   9421   5588   1197   -307    279       C  
ATOM   1684  C   ASP A 260       0.194 -45.125   4.627  1.00 54.63           C  
ANISOU 1684  C   ASP A 260     6421   9023   5315   1280   -315    363       C  
ATOM   1685  O   ASP A 260       0.593 -44.219   3.885  1.00 53.48           O  
ANISOU 1685  O   ASP A 260     6184   8875   5261   1226   -384    277       O  
ATOM   1686  CB  ASP A 260      -2.196 -44.361   4.790  1.00 56.65           C  
ANISOU 1686  CB  ASP A 260     6739   9219   5566   1085   -264    162       C  
ATOM   1687  CG  ASP A 260      -2.744 -45.356   3.779  1.00 56.41           C  
ANISOU 1687  CG  ASP A 260     6809   9047   5576   1023   -151    219       C  
ATOM   1688  OD1 ASP A 260      -1.988 -45.844   2.915  1.00 57.53           O  
ANISOU 1688  OD1 ASP A 260     6998   9077   5783   1057   -114    272       O  
ATOM   1689  OD2 ASP A 260      -3.954 -45.632   3.842  1.00 58.22           O  
ANISOU 1689  OD2 ASP A 260     7078   9295   5749    915    -86    210       O  
ATOM   1690  N   ALA A 261       0.745 -46.333   4.663  1.00 54.03           N  
ANISOU 1690  N   ALA A 261     6422   8905   5203   1431   -215    547       N  
ATOM   1691  CA  ALA A 261       1.958 -46.668   3.937  1.00 55.30           C  
ANISOU 1691  CA  ALA A 261     6531   9058   5422   1580   -180    682       C  
ATOM   1692  C   ALA A 261       1.680 -47.838   3.009  1.00 57.46           C  
ANISOU 1692  C   ALA A 261     7050   9035   5746   1632     42    751       C  
ATOM   1693  O   ALA A 261       1.123 -48.857   3.436  1.00 58.49           O  
ANISOU 1693  O   ALA A 261     7393   9038   5793   1658    193    824       O  
ATOM   1694  CB  ALA A 261       3.094 -47.022   4.904  1.00 54.49           C  
ANISOU 1694  CB  ALA A 261     6292   9221   5189   1775   -218    905       C  
ATOM   1695  N   PHE A 262       2.068 -47.681   1.748  1.00 54.53           N  
ANISOU 1695  N   PHE A 262     6683   8546   5491   1617     78    719       N  
ATOM   1696  CA  PHE A 262       1.919 -48.722   0.730  1.00 57.74           C  
ANISOU 1696  CA  PHE A 262     7365   8653   5923   1623    313    761       C  
ATOM   1697  C   PHE A 262       3.294 -49.121   0.223  1.00 58.55           C  
ANISOU 1697  C   PHE A 262     7448   8732   6065   1887    423    945       C  
ATOM   1698  O   PHE A 262       3.939 -48.327  -0.489  1.00 56.57           O  
ANISOU 1698  O   PHE A 262     7008   8574   5911   1877    315    903       O  
ATOM   1699  CB  PHE A 262       1.068 -48.231  -0.443  1.00 56.91           C  
ANISOU 1699  CB  PHE A 262     7297   8434   5892   1350    289    570       C  
ATOM   1700  CG  PHE A 262       0.885 -49.257  -1.527  1.00 59.10           C  
ANISOU 1700  CG  PHE A 262     7890   8419   6148   1264    532    581       C  
ATOM   1701  CD1 PHE A 262      -0.110 -50.212  -1.424  1.00 61.60           C  
ANISOU 1701  CD1 PHE A 262     8499   8573   6335   1079    699    561       C  
ATOM   1702  CD2 PHE A 262       1.711 -49.273  -2.642  1.00 61.06           C  
ANISOU 1702  CD2 PHE A 262     8170   8553   6478   1333    611    605       C  
ATOM   1703  CE1 PHE A 262      -0.281 -51.164  -2.406  1.00 63.30           C  
ANISOU 1703  CE1 PHE A 262     9071   8500   6480    927    951    548       C  
ATOM   1704  CE2 PHE A 262       1.543 -50.222  -3.634  1.00 62.12           C  
ANISOU 1704  CE2 PHE A 262     8653   8390   6561   1223    868    597       C  
ATOM   1705  CZ  PHE A 262       0.546 -51.168  -3.516  1.00 63.86           C  
ANISOU 1705  CZ  PHE A 262     9202   8433   6630   1001   1043    560       C  
ATOM   1706  N   PRO A 263       3.767 -50.331   0.519  1.00 60.78           N  
ANISOU 1706  N   PRO A 263     7932   8890   6272   2143    663   1169       N  
ATOM   1707  CA  PRO A 263       5.105 -50.737   0.077  1.00 66.25           C  
ANISOU 1707  CA  PRO A 263     8586   9596   6992   2471    810   1404       C  
ATOM   1708  C   PRO A 263       5.098 -51.096  -1.406  1.00 71.76           C  
ANISOU 1708  C   PRO A 263     9541   9956   7767   2405   1019   1328       C  
ATOM   1709  O   PRO A 263       4.174 -51.748  -1.900  1.00 72.96           O  
ANISOU 1709  O   PRO A 263    10063   9781   7878   2197   1200   1205       O  
ATOM   1710  CB  PRO A 263       5.388 -51.970   0.937  1.00 68.80           C  
ANISOU 1710  CB  PRO A 263     9103   9850   7188   2790   1057   1687       C  
ATOM   1711  CG  PRO A 263       4.023 -52.578   1.138  1.00 66.65           C  
ANISOU 1711  CG  PRO A 263     9193   9284   6847   2537   1171   1529       C  
ATOM   1712  CD  PRO A 263       3.026 -51.441   1.141  1.00 61.80           C  
ANISOU 1712  CD  PRO A 263     8384   8816   6280   2146    865   1228       C  
ATOM   1713  N   GLU A 264       6.136 -50.652  -2.116  1.00 75.24           N  
ANISOU 1713  N   GLU A 264     9784  10509   8294   2544    991   1400       N  
ATOM   1714  CA  GLU A 264       6.382 -51.083  -3.488  1.00 82.51           C  
ANISOU 1714  CA  GLU A 264    10953  11126   9272   2554   1230   1380       C  
ATOM   1715  C   GLU A 264       7.747 -51.755  -3.582  1.00 89.81           C  
ANISOU 1715  C   GLU A 264    11868  12073  10184   3024   1481   1714       C  
ATOM   1716  O   GLU A 264       8.245 -52.300  -2.591  1.00 91.10           O  
ANISOU 1716  O   GLU A 264    11969  12383  10260   3350   1565   1988       O  
ATOM   1717  CB  GLU A 264       6.297 -49.909  -4.467  1.00 81.92           C  
ANISOU 1717  CB  GLU A 264    10670  11140   9317   2284   1003   1157       C  
ATOM   1718  CG  GLU A 264       4.892 -49.351  -4.634  1.00 79.81           C  
ANISOU 1718  CG  GLU A 264    10448  10821   9053   1868    836    876       C  
ATOM   1719  CD  GLU A 264       4.793 -48.328  -5.747  1.00 78.69           C  
ANISOU 1719  CD  GLU A 264    10159  10720   9017   1647    682    703       C  
ATOM   1720  OE1 GLU A 264       5.842 -47.792  -6.163  1.00 80.60           O  
ANISOU 1720  OE1 GLU A 264    10193  11091   9342   1784    623    767       O  
ATOM   1721  OE2 GLU A 264       3.664 -48.064  -6.213  1.00 77.79           O  
ANISOU 1721  OE2 GLU A 264    10123  10543   8890   1338    625    525       O  
ATOM   1722  N   ARG A 265       8.363 -51.721  -4.761  1.00 94.95           N  
ANISOU 1722  N   ARG A 265    12562  12606  10909   3087   1613   1723       N  
ATOM   1723  CA  ARG A 265       9.674 -52.334  -4.965  1.00102.07           C  
ANISOU 1723  CA  ARG A 265    13439  13544  11800   3573   1889   2069       C  
ATOM   1724  C   ARG A 265      10.729 -51.439  -4.328  1.00105.38           C  
ANISOU 1724  C   ARG A 265    13245  14568  12227   3737   1586   2260       C  
ATOM   1725  O   ARG A 265      11.180 -50.463  -4.929  1.00103.46           O  
ANISOU 1725  O   ARG A 265    12703  14541  12065   3590   1372   2162       O  
ATOM   1726  CB  ARG A 265       9.944 -52.527  -6.452  1.00103.82           C  
ANISOU 1726  CB  ARG A 265    13909  13452  12084   3551   2129   1996       C  
ATOM   1727  N   GLN A 266      11.125 -51.772  -3.099  1.00110.31           N  
ANISOU 1727  N   GLN A 266    13684  15488  12739   4010   1569   2538       N  
ATOM   1728  CA  GLN A 266      12.141 -51.020  -2.357  1.00113.30           C  
ANISOU 1728  CA  GLN A 266    13475  16522  13053   4119   1286   2755       C  
ATOM   1729  C   GLN A 266      11.770 -49.550  -2.177  1.00107.00           C  
ANISOU 1729  C   GLN A 266    12376  15991  12287   3627    831   2426       C  
ATOM   1730  O   GLN A 266      12.642 -48.686  -2.079  1.00115.39           O  
ANISOU 1730  O   GLN A 266    13006  17524  13313   3567    601   2499       O  
ATOM   1731  CB  GLN A 266      13.540 -51.162  -2.967  1.00123.52           C  
ANISOU 1731  CB  GLN A 266    14520  18065  14348   4500   1447   3093       C  
ATOM   1732  CG  GLN A 266      14.170 -52.532  -2.790  1.00134.13           C  
ANISOU 1732  CG  GLN A 266    16075  19288  15599   5014   1904   3495       C  
ATOM   1733  CD  GLN A 266      14.729 -52.748  -1.395  1.00140.25           C  
ANISOU 1733  CD  GLN A 266    16547  20553  16186   5110   1829   3763       C  
ATOM   1734  OE1 GLN A 266      14.671 -51.862  -0.543  1.00138.89           O  
ANISOU 1734  OE1 GLN A 266    16002  20823  15949   4828   1430   3673       O  
ATOM   1735  NE2 GLN A 266      15.283 -53.931  -1.159  1.00149.62           N  
ANISOU 1735  NE2 GLN A 266    17914  21664  17269   5499   2243   4092       N  
ATOM   1736  N   ARG A 267      10.476 -49.246  -2.149  1.00 96.38           N  
ANISOU 1736  N   ARG A 267    11272  14354  10992   3266    723   2075       N  
ATOM   1737  CA  ARG A 267      10.033 -47.901  -1.819  1.00 85.98           C  
ANISOU 1737  CA  ARG A 267     9734  13247   9687   2860    356   1793       C  
ATOM   1738  C   ARG A 267       8.644 -47.968  -1.206  1.00 74.95           C  
ANISOU 1738  C   ARG A 267     8576  11629   8272   2640    309   1573       C  
ATOM   1739  O   ARG A 267       7.877 -48.899  -1.465  1.00 73.77           O  
ANISOU 1739  O   ARG A 267     8795  11099   8137   2674    538   1543       O  
ATOM   1740  CB  ARG A 267      10.056 -46.963  -3.029  1.00 83.38           C  
ANISOU 1740  CB  ARG A 267     9358  12827   9494   2615    255   1564       C  
ATOM   1741  CG  ARG A 267       8.979 -47.236  -4.068  1.00 77.18           C  
ANISOU 1741  CG  ARG A 267     8950  11554   8820   2448    396   1329       C  
ATOM   1742  CD  ARG A 267       9.091 -46.235  -5.193  1.00 70.66           C  
ANISOU 1742  CD  ARG A 267     8027  10709   8110   2230    278   1146       C  
ATOM   1743  NE  ARG A 267       7.945 -46.279  -6.091  1.00 65.35           N  
ANISOU 1743  NE  ARG A 267     7641   9681   7508   1998    343    916       N  
ATOM   1744  CZ  ARG A 267       7.794 -45.489  -7.145  1.00 62.59           C  
ANISOU 1744  CZ  ARG A 267     7259   9270   7251   1797    264    754       C  
ATOM   1745  NH1 ARG A 267       8.710 -44.594  -7.474  1.00 63.02           N  
ANISOU 1745  NH1 ARG A 267     7051   9536   7356   1789    132    769       N  
ATOM   1746  NH2 ARG A 267       6.691 -45.592  -7.880  1.00 64.13           N  
ANISOU 1746  NH2 ARG A 267     7680   9219   7466   1577    316    587       N  
ATOM   1747  N   VAL A 268       8.340 -46.976  -0.373  1.00 68.75           N  
ANISOU 1747  N   VAL A 268     7596  11095   7431   2396     33   1424       N  
ATOM   1748  CA  VAL A 268       7.072 -46.890   0.336  1.00 64.83           C  
ANISOU 1748  CA  VAL A 268     7263  10468   6902   2203    -28   1235       C  
ATOM   1749  C   VAL A 268       6.515 -45.495   0.103  1.00 62.17           C  
ANISOU 1749  C   VAL A 268     6846  10148   6627   1868   -240    939       C  
ATOM   1750  O   VAL A 268       7.223 -44.498   0.300  1.00 66.37           O  
ANISOU 1750  O   VAL A 268     7139  10959   7120   1755   -418    909       O  
ATOM   1751  CB  VAL A 268       7.239 -47.148   1.843  1.00 66.78           C  
ANISOU 1751  CB  VAL A 268     7394  11006   6973   2299    -96   1394       C  
ATOM   1752  CG1 VAL A 268       5.914 -46.981   2.560  1.00 65.51           C  
ANISOU 1752  CG1 VAL A 268     7395  10717   6778   2092   -153   1188       C  
ATOM   1753  CG2 VAL A 268       7.792 -48.535   2.086  1.00 69.01           C  
ANISOU 1753  CG2 VAL A 268     7770  11263   7188   2690    153   1737       C  
ATOM   1754  N   LEU A 269       5.259 -45.423  -0.328  1.00 58.33           N  
ANISOU 1754  N   LEU A 269     6567   9382   6214   1703   -200    741       N  
ATOM   1755  CA  LEU A 269       4.546 -44.159  -0.437  1.00 58.18           C  
ANISOU 1755  CA  LEU A 269     6503   9361   6241   1455   -347    503       C  
ATOM   1756  C   LEU A 269       3.700 -43.991   0.818  1.00 58.36           C  
ANISOU 1756  C   LEU A 269     6562   9455   6158   1381   -404    435       C  
ATOM   1757  O   LEU A 269       2.917 -44.880   1.170  1.00 60.32           O  
ANISOU 1757  O   LEU A 269     6966   9588   6365   1422   -297    474       O  
ATOM   1758  CB  LEU A 269       3.661 -44.138  -1.687  1.00 56.55           C  
ANISOU 1758  CB  LEU A 269     6443   8891   6152   1340   -266    380       C  
ATOM   1759  CG  LEU A 269       4.334 -44.304  -3.051  1.00 56.13           C  
ANISOU 1759  CG  LEU A 269     6403   8726   6199   1377   -189    416       C  
ATOM   1760  CD1 LEU A 269       5.577 -43.435  -3.142  1.00 58.06           C  
ANISOU 1760  CD1 LEU A 269     6415   9179   6468   1401   -313    444       C  
ATOM   1761  CD2 LEU A 269       4.667 -45.763  -3.343  1.00 54.03           C  
ANISOU 1761  CD2 LEU A 269     6329   8296   5903   1556     39    581       C  
ATOM   1762  N   VAL A 270       3.876 -42.866   1.504  1.00 57.42           N  
ANISOU 1762  N   VAL A 270     6327   9516   5973   1252   -550    332       N  
ATOM   1763  CA  VAL A 270       3.302 -42.675   2.828  1.00 53.98           C  
ANISOU 1763  CA  VAL A 270     5925   9183   5402   1192   -594    282       C  
ATOM   1764  C   VAL A 270       2.491 -41.387   2.873  1.00 53.04           C  
ANISOU 1764  C   VAL A 270     5867   8982   5302   1020   -624     62       C  
ATOM   1765  O   VAL A 270       2.906 -40.351   2.343  1.00 53.79           O  
ANISOU 1765  O   VAL A 270     5929   9066   5441    910   -670    -39       O  
ATOM   1766  CB  VAL A 270       4.400 -42.605   3.912  1.00 57.17           C  
ANISOU 1766  CB  VAL A 270     6167   9932   5623   1190   -706    395       C  
ATOM   1767  CG1 VAL A 270       3.801 -42.891   5.271  1.00 56.77           C  
ANISOU 1767  CG1 VAL A 270     6181   9972   5418   1181   -710    402       C  
ATOM   1768  CG2 VAL A 270       5.555 -43.541   3.598  1.00 59.94           C  
ANISOU 1768  CG2 VAL A 270     6380  10427   5966   1406   -670    660       C  
ATOM   1769  N   SER A 271       1.348 -41.448   3.562  1.00 53.57           N  
ANISOU 1769  N   SER A 271     6039   8994   5320   1011   -570      7       N  
ATOM   1770  CA  SER A 271       0.634 -40.262   4.025  1.00 52.85           C  
ANISOU 1770  CA  SER A 271     6027   8863   5189    908   -555   -159       C  
ATOM   1771  C   SER A 271       0.736 -40.191   5.543  1.00 57.64           C  
ANISOU 1771  C   SER A 271     6669   9637   5595    848   -592   -179       C  
ATOM   1772  O   SER A 271       0.332 -41.131   6.237  1.00 58.90           O  
ANISOU 1772  O   SER A 271     6841   9853   5686    927   -568    -85       O  
ATOM   1773  CB  SER A 271      -0.838 -40.313   3.629  1.00 49.61           C  
ANISOU 1773  CB  SER A 271     5681   8311   4857    959   -441   -179       C  
ATOM   1774  OG  SER A 271      -1.470 -41.464   4.157  1.00 47.11           O  
ANISOU 1774  OG  SER A 271     5390   8028   4480   1010   -398    -85       O  
ATOM   1775  N   PHE A 272       1.250 -39.076   6.063  1.00 59.68           N  
ANISOU 1775  N   PHE A 272     6974   9969   5734    677   -634   -308       N  
ATOM   1776  CA  PHE A 272       1.103 -38.761   7.486  1.00 61.01           C  
ANISOU 1776  CA  PHE A 272     7240  10260   5682    561   -635   -381       C  
ATOM   1777  C   PHE A 272      -0.089 -37.816   7.618  1.00 61.75           C  
ANISOU 1777  C   PHE A 272     7545  10123   5794    564   -469   -541       C  
ATOM   1778  O   PHE A 272       0.004 -36.631   7.289  1.00 62.37           O  
ANISOU 1778  O   PHE A 272     7762  10060   5878    461   -397   -682       O  
ATOM   1779  CB  PHE A 272       2.372 -38.128   8.056  1.00 61.17           C  
ANISOU 1779  CB  PHE A 272     7223  10528   5492    306   -755   -430       C  
ATOM   1780  CG  PHE A 272       3.606 -39.005   7.983  1.00 60.43           C  
ANISOU 1780  CG  PHE A 272     6862  10748   5349    345   -905   -211       C  
ATOM   1781  CD1 PHE A 272       4.351 -39.078   6.814  1.00 58.82           C  
ANISOU 1781  CD1 PHE A 272     6517  10540   5291    399   -943   -133       C  
ATOM   1782  CD2 PHE A 272       4.051 -39.704   9.094  1.00 61.34           C  
ANISOU 1782  CD2 PHE A 272     6862  11189   5255    346   -989    -59       C  
ATOM   1783  CE1 PHE A 272       5.499 -39.862   6.747  1.00 60.39           C  
ANISOU 1783  CE1 PHE A 272     6463  11046   5437    489  -1040    106       C  
ATOM   1784  CE2 PHE A 272       5.197 -40.490   9.037  1.00 62.95           C  
ANISOU 1784  CE2 PHE A 272     6797  11720   5400    445  -1093    203       C  
ATOM   1785  CZ  PHE A 272       5.919 -40.567   7.859  1.00 62.19           C  
ANISOU 1785  CZ  PHE A 272     6562  11610   5457    531  -1107    290       C  
ATOM   1786  N   ALA A 273      -1.217 -38.340   8.093  1.00 61.42           N  
ANISOU 1786  N   ALA A 273     7538  10045   5753    696   -380   -499       N  
ATOM   1787  CA  ALA A 273      -2.400 -37.520   8.321  1.00 62.06           C  
ANISOU 1787  CA  ALA A 273     7786   9962   5832    759   -192   -594       C  
ATOM   1788  C   ALA A 273      -2.296 -36.862   9.692  1.00 64.87           C  
ANISOU 1788  C   ALA A 273     8346  10358   5946    608   -136   -732       C  
ATOM   1789  O   ALA A 273      -2.135 -37.549  10.702  1.00 66.03           O  
ANISOU 1789  O   ALA A 273     8457  10692   5939    554   -214   -689       O  
ATOM   1790  CB  ALA A 273      -3.661 -38.375   8.244  1.00 59.64           C  
ANISOU 1790  CB  ALA A 273     7396   9666   5599    935   -121   -470       C  
ATOM   1791  N   LEU A 274      -2.391 -35.536   9.727  1.00 67.66           N  
ANISOU 1791  N   LEU A 274     8944  10519   6245    532     24   -895       N  
ATOM   1792  CA  LEU A 274      -2.264 -34.750  10.947  1.00 74.41           C  
ANISOU 1792  CA  LEU A 274    10083  11353   6834    328    129  -1068       C  
ATOM   1793  C   LEU A 274      -3.641 -34.289  11.412  1.00 78.26           C  
ANISOU 1793  C   LEU A 274    10774  11651   7310    533    411  -1096       C  
ATOM   1794  O   LEU A 274      -4.588 -34.192  10.628  1.00 78.68           O  
ANISOU 1794  O   LEU A 274    10763  11577   7555    810    547   -994       O  
ATOM   1795  CB  LEU A 274      -1.376 -33.518  10.707  1.00 74.67           C  
ANISOU 1795  CB  LEU A 274    10349  11255   6768     57    178  -1249       C  
ATOM   1796  CG  LEU A 274       0.153 -33.623  10.618  1.00 73.05           C  
ANISOU 1796  CG  LEU A 274    10003  11308   6446   -264    -71  -1262       C  
ATOM   1797  CD1 LEU A 274       0.614 -34.852   9.860  1.00 69.47           C  
ANISOU 1797  CD1 LEU A 274     9143  11070   6181   -101   -302  -1038       C  
ATOM   1798  CD2 LEU A 274       0.736 -32.372   9.966  1.00 73.63           C  
ANISOU 1798  CD2 LEU A 274    10303  11177   6498   -480     25  -1422       C  
ATOM   1799  N   LEU A 275      -3.744 -34.006  12.706  1.00 82.74           N  
ANISOU 1799  N   LEU A 275    11571  12239   7626    393    507  -1216       N  
ATOM   1800  CA  LEU A 275      -4.995 -33.511  13.269  1.00 86.56           C  
ANISOU 1800  CA  LEU A 275    12279  12545   8065    596    816  -1241       C  
ATOM   1801  C   LEU A 275      -5.085 -31.993  13.131  1.00 90.60           C  
ANISOU 1801  C   LEU A 275    13215  12694   8514    580   1139  -1408       C  
ATOM   1802  O   LEU A 275      -6.102 -31.462  12.691  1.00 92.45           O  
ANISOU 1802  O   LEU A 275    13534  12720   8873    912   1418  -1329       O  
ATOM   1803  CB  LEU A 275      -5.125 -33.920  14.736  1.00 90.57           C  
ANISOU 1803  CB  LEU A 275    12877  13216   8320    467    808  -1293       C  
ATOM   1804  CG  LEU A 275      -6.544 -33.974  15.312  1.00 94.12           C  
ANISOU 1804  CG  LEU A 275    13394  13606   8761    748   1059  -1227       C  
ATOM   1805  CD1 LEU A 275      -7.036 -32.607  15.782  1.00 97.63           C  
ANISOU 1805  CD1 LEU A 275    14308  13725   9062    791   1463  -1390       C  
ATOM   1806  CD2 LEU A 275      -7.500 -34.564  14.283  1.00 92.80           C  
ANISOU 1806  CD2 LEU A 275    12900  13485   8874   1093   1061   -993       C  
TER    1807      LEU A 275                                                      
ATOM   1807  P    DG D   7       2.910 -19.752  -2.749  1.00175.70           P  
ANISOU 1807  P    DG D   7    26244  20065  20450   -498   2400  -1799       P  
ATOM   1808  OP1  DG D   7       2.617 -20.652  -3.888  1.00170.27           O  
ANISOU 1808  OP1  DG D   7    24920  19698  20077   -122   2110  -1523       O  
ATOM   1809  OP2  DG D   7       1.971 -18.659  -2.409  1.00182.91           O  
ANISOU 1809  OP2  DG D   7    27789  20421  21285   -196   2969  -1787       O  
ATOM   1810  O5'  DG D   7       4.363 -19.114  -2.959  1.00177.82           O  
ANISOU 1810  O5'  DG D   7    26758  20290  20514  -1171   2338  -2038       O  
ATOM   1811  C5'  DG D   7       5.505 -19.740  -2.383  1.00176.46           C  
ANISOU 1811  C5'  DG D   7    26306  20583  20159  -1730   1948  -2197       C  
ATOM   1812  C4'  DG D   7       6.643 -19.816  -3.386  1.00174.24           C  
ANISOU 1812  C4'  DG D   7    25739  20536  19928  -2025   1688  -2181       C  
ATOM   1813  O4'  DG D   7       7.887 -20.089  -2.683  1.00179.18           O  
ANISOU 1813  O4'  DG D   7    26219  21594  20267  -2670   1404  -2349       O  
ATOM   1814  C3'  DG D   7       6.509 -20.922  -4.434  1.00167.69           C  
ANISOU 1814  C3'  DG D   7    24226  20047  19443  -1611   1362  -1914       C  
ATOM   1815  O3'  DG D   7       7.077 -20.496  -5.672  1.00159.38           O  
ANISOU 1815  O3'  DG D   7    23146  18917  18494  -1679   1357  -1865       O  
ATOM   1816  C2'  DG D   7       7.321 -22.050  -3.816  1.00170.70           C  
ANISOU 1816  C2'  DG D   7    24114  21013  19733  -1878    942  -1928       C  
ATOM   1817  C1'  DG D   7       8.469 -21.264  -3.206  1.00176.07           C  
ANISOU 1817  C1'  DG D   7    25112  21745  20043  -2589    967  -2175       C  
ATOM   1818  N9   DG D   7       9.162 -21.969  -2.131  1.00178.68           N  
ANISOU 1818  N9   DG D   7    25164  22590  20135  -2943    682  -2229       N  
ATOM   1819  C8   DG D   7      10.504 -22.257  -2.068  1.00180.03           C  
ANISOU 1819  C8   DG D   7    25005  23283  20113  -3422    387  -2236       C  
ATOM   1820  N7   DG D   7      10.848 -22.901  -0.989  1.00180.78           N  
ANISOU 1820  N7   DG D   7    24868  23822  19998  -3623    180  -2236       N  
ATOM   1821  C5   DG D   7       9.658 -23.055  -0.290  1.00180.07           C  
ANISOU 1821  C5   DG D   7    24990  23453  19974  -3273    346  -2258       C  
ATOM   1822  C6   DG D   7       9.407 -23.678   0.955  1.00182.18           C  
ANISOU 1822  C6   DG D   7    25162  23973  20085  -3288    247  -2265       C  
ATOM   1823  O6   DG D   7      10.216 -24.236   1.710  1.00185.92           O  
ANISOU 1823  O6   DG D   7    25327  24995  20319  -3612    -18  -2235       O  
ATOM   1824  N1   DG D   7       8.059 -23.613   1.302  1.00179.80           N  
ANISOU 1824  N1   DG D   7    25141  23257  19919  -2859    496  -2278       N  
ATOM   1825  C2   DG D   7       7.078 -23.021   0.542  1.00179.02           C  
ANISOU 1825  C2   DG D   7    25342  22615  20063  -2444    805  -2251       C  
ATOM   1826  N2   DG D   7       5.834 -23.058   1.043  1.00179.29           N  
ANISOU 1826  N2   DG D   7    25566  22380  20176  -2044   1023  -2225       N  
ATOM   1827  N3   DG D   7       7.300 -22.433  -0.627  1.00178.64           N  
ANISOU 1827  N3   DG D   7    25380  22340  20157  -2409    900  -2224       N  
ATOM   1828  C4   DG D   7       8.608 -22.488  -0.980  1.00179.17           C  
ANISOU 1828  C4   DG D   7    25209  22761  20106  -2848    657  -2246       C  
ATOM   1829  P    DC D   8       6.774 -21.306  -7.028  1.00145.46           P  
ANISOU 1829  P    DC D   8    20849  17340  17080  -1227   1154  -1593       P  
ATOM   1830  OP1  DC D   8       6.172 -20.351  -7.980  1.00148.69           O  
ANISOU 1830  OP1  DC D   8    21572  17312  17609   -945   1477  -1492       O  
ATOM   1831  OP2  DC D   8       6.053 -22.552  -6.686  1.00139.60           O  
ANISOU 1831  OP2  DC D   8    19679  16889  16476   -874    953  -1449       O  
ATOM   1832  O5'  DC D   8       8.221 -21.710  -7.579  1.00136.89           O  
ANISOU 1832  O5'  DC D   8    19410  16642  15961  -1629    831  -1622       O  
ATOM   1833  C5'  DC D   8       9.339 -21.746  -6.703  1.00131.03           C  
ANISOU 1833  C5'  DC D   8    18646  16204  14935  -2186    669  -1791       C  
ATOM   1834  C4'  DC D   8       9.932 -23.143  -6.634  1.00121.40           C  
ANISOU 1834  C4'  DC D   8    16786  15564  13776  -2150    275  -1659       C  
ATOM   1835  O4'  DC D   8       9.605 -23.754  -5.357  1.00118.41           O  
ANISOU 1835  O4'  DC D   8    16341  15373  13278  -2133    196  -1686       O  
ATOM   1836  C3'  DC D   8       9.437 -24.113  -7.713  1.00115.74           C  
ANISOU 1836  C3'  DC D   8    15657  14925  13395  -1641    150  -1427       C  
ATOM   1837  O3'  DC D   8      10.534 -24.847  -8.239  1.00113.98           O  
ANISOU 1837  O3'  DC D   8    14994  15116  13196  -1765   -112  -1334       O  
ATOM   1838  C2'  DC D   8       8.473 -25.021  -6.950  1.00112.38           C  
ANISOU 1838  C2'  DC D   8    15091  14573  13036  -1304    104  -1353       C  
ATOM   1839  C1'  DC D   8       9.126 -25.060  -5.579  1.00113.26           C  
ANISOU 1839  C1'  DC D   8    15241  14937  12854  -1693     12  -1487       C  
ATOM   1840  N1   DC D   8       8.186 -25.422  -4.476  1.00111.07           N  
ANISOU 1840  N1   DC D   8    15054  14614  12535  -1506     69  -1505       N  
ATOM   1841  C2   DC D   8       8.696 -25.795  -3.225  1.00109.78           C  
ANISOU 1841  C2   DC D   8    14813  14775  12125  -1787    -70  -1572       C  
ATOM   1842  O2   DC D   8       9.922 -25.813  -3.055  1.00111.84           O  
ANISOU 1842  O2   DC D   8    14905  15397  12193  -2187   -243  -1596       O  
ATOM   1843  N3   DC D   8       7.827 -26.124  -2.234  1.00109.82           N  
ANISOU 1843  N3   DC D   8    14907  14730  12089  -1615    -11  -1588       N  
ATOM   1844  C4   DC D   8       6.511 -26.091  -2.460  1.00108.57           C  
ANISOU 1844  C4   DC D   8    14885  14245  12123  -1184    178  -1528       C  
ATOM   1845  N4   DC D   8       5.694 -26.424  -1.454  1.00108.21           N  
ANISOU 1845  N4   DC D   8    14907  14186  12021  -1033    236  -1537       N  
ATOM   1846  C5   DC D   8       5.974 -25.715  -3.727  1.00110.09           C  
ANISOU 1846  C5   DC D   8    15121  14158  12552   -893    315  -1433       C  
ATOM   1847  C6   DC D   8       6.839 -25.395  -4.697  1.00110.95           C  
ANISOU 1847  C6   DC D   8    15163  14291  12702  -1066    253  -1429       C  
ATOM   1848  P    DA D   9      10.487 -25.414  -9.742  1.00114.80           P  
ANISOU 1848  P    DA D   9    14805  15233  13581  -1445   -181  -1153       P  
ATOM   1849  OP1  DA D   9       9.071 -25.506 -10.162  1.00118.51           O  
ANISOU 1849  OP1  DA D   9    15372  15405  14253  -1000    -41  -1065       O  
ATOM   1850  OP2  DA D   9      11.435 -24.618 -10.552  1.00117.17           O  
ANISOU 1850  OP2  DA D   9    15175  15512  13830  -1749   -155  -1199       O  
ATOM   1851  O5'  DA D   9      11.077 -26.895  -9.602  1.00110.05           O  
ANISOU 1851  O5'  DA D   9    13699  15101  13014  -1339   -443  -1006       O  
ATOM   1852  C5'  DA D   9      10.261 -27.934  -9.077  1.00103.78           C  
ANISOU 1852  C5'  DA D   9    12770  14361  12301  -1019   -491   -921       C  
ATOM   1853  C4'  DA D   9      10.900 -28.573  -7.855  1.00102.69           C  
ANISOU 1853  C4'  DA D   9    12441  14604  11971  -1169   -643   -908       C  
ATOM   1854  O4'  DA D   9      10.194 -28.135  -6.681  1.00101.49           O  
ANISOU 1854  O4'  DA D   9    12567  14310  11684  -1240   -552  -1037       O  
ATOM   1855  C3'  DA D   9      10.825 -30.094  -7.824  1.00 99.86           C  
ANISOU 1855  C3'  DA D   9    11747  14476  11719   -849   -761   -723       C  
ATOM   1856  O3'  DA D   9      12.034 -30.662  -8.332  1.00100.09           O  
ANISOU 1856  O3'  DA D   9    11449  14843  11738   -883   -877   -581       O  
ATOM   1857  C2'  DA D   9      10.648 -30.439  -6.340  1.00 97.88           C  
ANISOU 1857  C2'  DA D   9    11499  14397  11294   -899   -814   -746       C  
ATOM   1858  C1'  DA D   9      10.320 -29.103  -5.668  1.00 98.93           C  
ANISOU 1858  C1'  DA D   9    12023  14302  11263  -1193   -689   -964       C  
ATOM   1859  N9   DA D   9       9.082 -29.141  -4.891  1.00 97.91           N  
ANISOU 1859  N9   DA D   9    12108  13947  11146  -1009   -579  -1021       N  
ATOM   1860  C8   DA D   9       8.959 -29.413  -3.556  1.00 98.94           C  
ANISOU 1860  C8   DA D   9    12263  14236  11096  -1092   -620  -1059       C  
ATOM   1861  N7   DA D   9       7.722 -29.387  -3.120  1.00 97.68           N  
ANISOU 1861  N7   DA D   9    12304  13818  10993   -873   -485  -1098       N  
ATOM   1862  C5   DA D   9       6.979 -29.078  -4.246  1.00 96.59           C  
ANISOU 1862  C5   DA D   9    12254  13368  11078   -626   -353  -1061       C  
ATOM   1863  C6   DA D   9       5.596 -28.906  -4.450  1.00 95.90           C  
ANISOU 1863  C6   DA D   9    12320  12993  11123   -313   -177  -1028       C  
ATOM   1864  N6   DA D   9       4.687 -29.021  -3.474  1.00 96.79           N  
ANISOU 1864  N6   DA D   9    12552  13050  11176   -190    -89  -1048       N  
ATOM   1865  N1   DA D   9       5.182 -28.604  -5.698  1.00 96.20           N  
ANISOU 1865  N1   DA D   9    12362  12849  11342   -131    -91   -949       N  
ATOM   1866  C2   DA D   9       6.095 -28.487  -6.670  1.00 95.94           C  
ANISOU 1866  C2   DA D   9    12218  12870  11363   -260   -172   -932       C  
ATOM   1867  N3   DA D   9       7.419 -28.630  -6.600  1.00 98.10           N  
ANISOU 1867  N3   DA D   9    12350  13386  11537   -541   -325   -967       N  
ATOM   1868  C4   DA D   9       7.800 -28.927  -5.349  1.00 97.47           C  
ANISOU 1868  C4   DA D   9    12240  13527  11269   -712   -413  -1020       C  
ATOM   1869  P    DG D  10      12.164 -31.083  -9.880  1.00 97.04           P  
ANISOU 1869  P    DG D  10    10941  14359  11572   -668   -843   -472       P  
ATOM   1870  OP1  DG D  10      13.552 -30.774 -10.290  1.00 99.20           O  
ANISOU 1870  OP1  DG D  10    11014  14927  11749   -902   -912   -419       O  
ATOM   1871  OP2  DG D  10      11.044 -30.489 -10.629  1.00 97.45           O  
ANISOU 1871  OP2  DG D  10    11257  13991  11778   -562   -714   -559       O  
ATOM   1872  O5'  DG D  10      11.971 -32.677  -9.898  1.00 93.04           O  
ANISOU 1872  O5'  DG D  10    10230  13959  11162   -306   -860   -290       O  
ATOM   1873  C5'  DG D  10      11.063 -33.317  -9.001  1.00 85.97           C  
ANISOU 1873  C5'  DG D  10     9404  13004  10258   -142   -849   -287       C  
ATOM   1874  C4'  DG D  10       9.962 -34.058  -9.747  1.00 79.44           C  
ANISOU 1874  C4'  DG D  10     8665  11910   9608    127   -757   -252       C  
ATOM   1875  O4'  DG D  10       8.716 -33.326  -9.620  1.00 75.59           O  
ANISOU 1875  O4'  DG D  10     8406  11160   9155    116   -693   -373       O  
ATOM   1876  C3'  DG D  10      10.184 -34.247 -11.250  1.00 78.68           C  
ANISOU 1876  C3'  DG D  10     8532  11715   9649    198   -703   -198       C  
ATOM   1877  O3'  DG D  10       9.632 -35.487 -11.665  1.00 79.37           O  
ANISOU 1877  O3'  DG D  10     8629  11717   9811    417   -631   -108       O  
ATOM   1878  C2'  DG D  10       9.408 -33.082 -11.847  1.00 75.72           C  
ANISOU 1878  C2'  DG D  10     8348  11083   9338    104   -652   -317       C  
ATOM   1879  C1'  DG D  10       8.215 -33.014 -10.905  1.00 71.89           C  
ANISOU 1879  C1'  DG D  10     8003  10491   8820    170   -622   -371       C  
ATOM   1880  N9   DG D  10       7.595 -31.698 -10.849  1.00 65.58           N  
ANISOU 1880  N9   DG D  10     7416   9490   8013     91   -543   -474       N  
ATOM   1881  C8   DG D  10       8.206 -30.486 -11.054  1.00 65.34           C  
ANISOU 1881  C8   DG D  10     7507   9382   7939   -112   -508   -562       C  
ATOM   1882  N7   DG D  10       7.401 -29.472 -10.938  1.00 66.47           N  
ANISOU 1882  N7   DG D  10     7898   9281   8076    -97   -373   -626       N  
ATOM   1883  C5   DG D  10       6.174 -30.047 -10.640  1.00 64.67           C  
ANISOU 1883  C5   DG D  10     7659   9021   7893    139   -337   -560       C  
ATOM   1884  C6   DG D  10       4.918 -29.442 -10.405  1.00 64.37           C  
ANISOU 1884  C6   DG D  10     7796   8800   7862    304   -182   -542       C  
ATOM   1885  O6   DG D  10       4.635 -28.235 -10.416  1.00 67.25           O  
ANISOU 1885  O6   DG D  10     8412   8936   8202    307    -11   -582       O  
ATOM   1886  N1   DG D  10       3.932 -30.390 -10.133  1.00 63.20           N  
ANISOU 1886  N1   DG D  10     7521   8754   7737    490   -208   -450       N  
ATOM   1887  C2   DG D  10       4.138 -31.750 -10.096  1.00 62.26           C  
ANISOU 1887  C2   DG D  10     7200   8826   7629    499   -341   -402       C  
ATOM   1888  N2   DG D  10       3.067 -32.509  -9.818  1.00 64.87           N  
ANISOU 1888  N2   DG D  10     7471   9222   7954    636   -330   -326       N  
ATOM   1889  N3   DG D  10       5.312 -32.327 -10.315  1.00 60.53           N  
ANISOU 1889  N3   DG D  10     6860   8728   7410    389   -448   -411       N  
ATOM   1890  C4   DG D  10       6.279 -31.417 -10.579  1.00 62.47           C  
ANISOU 1890  C4   DG D  10     7161   8936   7637    222   -450   -481       C  
ATOM   1891  P    DT D  11      10.443 -36.454 -12.660  1.00 85.16           P  
ANISOU 1891  P    DT D  11     9264  12496  10597    551   -555     28       P  
ATOM   1892  OP1  DT D  11      11.014 -35.632 -13.752  1.00 83.64           O  
ANISOU 1892  OP1  DT D  11     9036  12283  10461    427   -559     -4       O  
ATOM   1893  OP2  DT D  11       9.557 -37.592 -12.975  1.00 87.45           O  
ANISOU 1893  OP2  DT D  11     9693  12612  10923    696   -443     62       O  
ATOM   1894  O5'  DT D  11      11.633 -37.028 -11.761  1.00102.15           O  
ANISOU 1894  O5'  DT D  11    11205  14969  12640    642   -587    181       O  
ATOM   1895  C5'  DT D  11      12.248 -38.268 -12.103  1.00114.57           C  
ANISOU 1895  C5'  DT D  11    12712  16599  14221    892   -458    370       C  
ATOM   1896  C4'  DT D  11      12.805 -38.954 -10.867  1.00122.86           C  
ANISOU 1896  C4'  DT D  11    13606  17927  15147   1049   -472    543       C  
ATOM   1897  O4'  DT D  11      13.793 -38.093 -10.235  1.00128.41           O  
ANISOU 1897  O4'  DT D  11    14046  19022  15721    867   -632    580       O  
ATOM   1898  C3'  DT D  11      11.768 -39.262  -9.789  1.00120.74           C  
ANISOU 1898  C3'  DT D  11    13478  17564  14834   1063   -499    478       C  
ATOM   1899  O3'  DT D  11      12.054 -40.504  -9.160  1.00118.63           O  
ANISOU 1899  O3'  DT D  11    13180  17393  14502   1338   -392    686       O  
ATOM   1900  C2'  DT D  11      11.931 -38.098  -8.826  1.00127.69           C  
ANISOU 1900  C2'  DT D  11    14252  18663  15601    804   -686    374       C  
ATOM   1901  C1'  DT D  11      13.430 -37.862  -8.889  1.00134.54           C  
ANISOU 1901  C1'  DT D  11    14821  19926  16372    761   -745    530       C  
ATOM   1902  N1   DT D  11      13.841 -36.467  -8.505  1.00142.94           N  
ANISOU 1902  N1   DT D  11    15816  21181  17315    377   -903    390       N  
ATOM   1903  C2   DT D  11      13.540 -35.989  -7.242  1.00146.03           C  
ANISOU 1903  C2   DT D  11    16251  21685  17551    183  -1005    294       C  
ATOM   1904  O2   DT D  11      12.948 -36.641  -6.397  1.00152.28           O  
ANISOU 1904  O2   DT D  11    17098  22452  18310    327   -993    328       O  
ATOM   1905  N3   DT D  11      13.962 -34.708  -7.001  1.00146.08           N  
ANISOU 1905  N3   DT D  11    16268  21818  17417   -215  -1102    148       N  
ATOM   1906  C4   DT D  11      14.641 -33.871  -7.870  1.00149.76           C  
ANISOU 1906  C4   DT D  11    16697  22316  17888   -435  -1114     96       C  
ATOM   1907  O4   DT D  11      14.977 -32.732  -7.555  1.00154.40           O  
ANISOU 1907  O4   DT D  11    17357  22991  18317   -836  -1175    -50       O  
ATOM   1908  C5   DT D  11      14.926 -34.432  -9.173  1.00150.06           C  
ANISOU 1908  C5   DT D  11    16646  22258  18111   -189  -1026    217       C  
ATOM   1909  C7   DT D  11      15.658 -33.621 -10.206  1.00159.75           C  
ANISOU 1909  C7   DT D  11    17822  23518  19359   -395  -1028    180       C  
ATOM   1910  C6   DT D  11      14.518 -35.687  -9.421  1.00143.61           C  
ANISOU 1910  C6   DT D  11    15833  21309  17424    198   -921    351       C  
ATOM   1911  P    DT D  12      10.872 -41.355  -8.477  1.00113.41           P  
ANISOU 1911  P    DT D  12    12754  16510  13828   1431   -315    653       P  
ATOM   1912  OP1  DT D  12      10.443 -42.394  -9.439  1.00114.17           O  
ANISOU 1912  OP1  DT D  12    13103  16280  13997   1568    -87    677       O  
ATOM   1913  OP2  DT D  12       9.879 -40.402  -7.935  1.00109.86           O  
ANISOU 1913  OP2  DT D  12    12374  15998  13371   1187   -464    435       O  
ATOM   1914  O5'  DT D  12      11.587 -42.086  -7.249  1.00117.62           O  
ANISOU 1914  O5'  DT D  12    13121  17351  14220   1651   -304    897       O  
ATOM   1915  C5'  DT D  12      12.067 -41.328  -6.150  1.00119.13           C  
ANISOU 1915  C5'  DT D  12    13070  17924  14270   1500   -508    911       C  
ATOM   1916  C4'  DT D  12      13.063 -42.137  -5.342  1.00120.06           C  
ANISOU 1916  C4'  DT D  12    12948  18428  14242   1765   -470   1241       C  
ATOM   1917  O4'  DT D  12      12.616 -43.517  -5.283  1.00119.07           O  
ANISOU 1917  O4'  DT D  12    13043  18045  14151   2097   -235   1382       O  
ATOM   1918  C3'  DT D  12      14.479 -42.176  -5.916  1.00122.83           C  
ANISOU 1918  C3'  DT D  12    12996  19115  14558   1902   -433   1488       C  
ATOM   1919  O3'  DT D  12      15.436 -42.166  -4.867  1.00131.50           O  
ANISOU 1919  O3'  DT D  12    13727  20798  15439   1936   -549   1745       O  
ATOM   1920  C2'  DT D  12      14.502 -43.494  -6.682  1.00117.40           C  
ANISOU 1920  C2'  DT D  12    12502  18128  13976   2313   -116   1669       C  
ATOM   1921  C1'  DT D  12      13.609 -44.370  -5.815  1.00122.09           C  
ANISOU 1921  C1'  DT D  12    13337  18516  14536   2451    -23   1682       C  
ATOM   1922  N1   DT D  12      12.933 -45.460  -6.574  1.00127.72           N  
ANISOU 1922  N1   DT D  12    14463  18708  15355   2645    280   1662       N  
ATOM   1923  C2   DT D  12      12.988 -46.748  -6.096  1.00133.71           C  
ANISOU 1923  C2   DT D  12    15381  19372  16050   3005    536   1907       C  
ATOM   1924  O2   DT D  12      13.564 -47.055  -5.067  1.00136.99           O  
ANISOU 1924  O2   DT D  12    15574  20140  16336   3219    515   2173       O  
ATOM   1925  N3   DT D  12      12.337 -47.672  -6.870  1.00134.13           N  
ANISOU 1925  N3   DT D  12    15887  18907  16170   3086    835   1839       N  
ATOM   1926  C4   DT D  12      11.652 -47.441  -8.051  1.00129.06           C  
ANISOU 1926  C4   DT D  12    15499  17905  15631   2827    874   1567       C  
ATOM   1927  O4   DT D  12      11.098 -48.339  -8.677  1.00126.70           O  
ANISOU 1927  O4   DT D  12    15621  17183  15337   2850   1153   1516       O  
ATOM   1928  C5   DT D  12      11.636 -46.069  -8.496  1.00129.00           C  
ANISOU 1928  C5   DT D  12    15253  18061  15699   2504    579   1354       C  
ATOM   1929  C7   DT D  12      10.925 -45.697  -9.761  1.00132.20           C  
ANISOU 1929  C7   DT D  12    15869  18159  16202   2230    590   1097       C  
ATOM   1930  C6   DT D  12      12.270 -45.156  -7.746  1.00125.93           C  
ANISOU 1930  C6   DT D  12    14474  18114  15261   2436    316   1405       C  
HETATM 1931  P    DT D  22       1.588 -24.488  20.238  1.00145.97           P  
ANISOU 1931  P    DT D  22    23712  19224  12526  -4205   1873  -3428       P  
HETATM 1932  OP1  DT D  22       1.058 -23.249  20.851  1.00153.35           O  
ANISOU 1932  OP1  DT D  22    25348  19557  13360  -4341   2371  -3606       O  
HETATM 1933  OP2  DT D  22       1.972 -25.634  21.092  1.00146.32           O  
ANISOU 1933  OP2  DT D  22    23260  19925  12411  -4332   1470  -3295       O  
HETATM 1934  O5'  DT D  22       2.847 -24.122  19.320  1.00144.47           O  
ANISOU 1934  O5'  DT D  22    23358  19197  12336  -4602   1669  -3422       O  
HETATM 1935  C5'  DT D  22       4.170 -24.468  19.739  1.00142.86           C  
ANISOU 1935  C5'  DT D  22    22748  19625  11906  -5166   1276  -3341       C  
HETATM 1936  C4'  DT D  22       4.671 -25.703  19.008  1.00136.10           C  
ANISOU 1936  C4'  DT D  22    21175  19334  11203  -4915    821  -3101       C  
HETATM 1937  O4'  DT D  22       4.549 -26.865  19.873  1.00133.43           O  
ANISOU 1937  O4'  DT D  22    20431  19480  10785  -4775    558  -2932       O  
HETATM 1938  C3'  DT D  22       3.904 -26.056  17.726  1.00129.12           C  
ANISOU 1938  C3'  DT D  22    20226  18179  10657  -4286    883  -3056       C  
HETATM 1939  O3'  DT D  22       4.765 -26.687  16.779  1.00126.42           O  
ANISOU 1939  O3'  DT D  22    19351  18255  10427  -4272    525  -2883       O  
HETATM 1940  C2'  DT D  22       2.901 -27.071  18.254  1.00123.92           C  
ANISOU 1940  C2'  DT D  22    19405  17627  10052  -3820    853  -2958       C  
HETATM 1941  C1'  DT D  22       3.809 -27.848  19.193  1.00126.86           C  
ANISOU 1941  C1'  DT D  22    19321  18673  10208  -4153    466  -2796       C  
HETATM 1942  N1   DT D  22       3.097 -28.695  20.184  1.00128.65           N  
ANISOU 1942  N1   DT D  22    19441  19073  10368  -3918    427  -2711       N  
HETATM 1943  C2   DT D  22       3.832 -29.494  21.025  1.00130.08           C  
ANISOU 1943  C2   DT D  22    19188  19856  10380  -4126     97  -2516       C  
HETATM 1944  O2   DT D  22       5.049 -29.537  21.010  1.00132.29           O  
ANISOU 1944  O2   DT D  22    19143  20560  10561  -4483   -152  -2392       O  
HETATM 1945  N3   DT D  22       3.090 -30.246  21.894  1.00129.48           N  
ANISOU 1945  N3   DT D  22    19057  19882  10256  -3881     92  -2442       N  
HETATM 1946  C4   DT D  22       1.712 -30.280  22.000  1.00131.53           C  
ANISOU 1946  C4   DT D  22    19625  19738  10612  -3472    380  -2540       C  
HETATM 1947  O4   DT D  22       1.135 -30.991  22.818  1.00138.94           O  
ANISOU 1947  O4   DT D  22    20477  20824  11489  -3294    356  -2455       O  
HETATM 1948  C5   DT D  22       1.000 -29.418  21.082  1.00129.35           C  
ANISOU 1948  C5   DT D  22    19763  18867  10518  -3249    734  -2720       C  
HETATM 1949  C7   DT D  22      -0.499 -29.367  21.098  1.00128.63           C  
ANISOU 1949  C7   DT D  22    19977  18340  10556  -2756   1105  -2780       C  
HETATM 1950  C6   DT D  22       1.720 -28.678  20.229  1.00129.80           C  
ANISOU 1950  C6   DT D  22    19898  18790  10629  -3472    739  -2795       C  
HETATM 1951  P    DT D  23       5.993 -25.920  16.078  1.00124.61           P  
ANISOU 1951  P    DT D  23    19097  18093  10157  -4738    453  -2909       P  
HETATM 1952  OP1  DT D  23       6.334 -24.665  16.782  1.00134.33           O  
ANISOU 1952  OP1  DT D  23    20836  19063  11141  -5312    719  -3103       O  
HETATM 1953  OP2  DT D  23       5.678 -25.853  14.637  1.00120.12           O  
ANISOU 1953  OP2  DT D  23    18540  17230   9872  -4363    521  -2914       O  
HETATM 1954  O5'  DT D  23       7.189 -26.963  16.260  1.00114.57           O  
ANISOU 1954  O5'  DT D  23    17080  17647   8804  -4908    -33  -2620       O  
HETATM 1955  C5'  DT D  23       7.113 -27.919  17.311  1.00108.67           C  
ANISOU 1955  C5'  DT D  23    16021  17324   7944  -4827   -224  -2457       C  
HETATM 1956  C4'  DT D  23       7.751 -29.232  16.906  1.00102.35           C  
ANISOU 1956  C4'  DT D  23    14493  17128   7269  -4551   -615  -2106       C  
HETATM 1957  O4'  DT D  23       7.116 -30.316  17.630  1.00 99.34           O  
ANISOU 1957  O4'  DT D  23    13910  16938   6899  -4193   -711  -1954       O  
HETATM 1958  C3'  DT D  23       7.620 -29.585  15.432  1.00 95.81           C  
ANISOU 1958  C3'  DT D  23    13477  16183   6743  -4140   -680  -2034       C  
HETATM 1959  O3'  DT D  23       8.749 -30.324  15.017  1.00 95.76           O  
ANISOU 1959  O3'  DT D  23    12855  16735   6796  -4119   -990  -1720       O  
HETATM 1960  C2'  DT D  23       6.355 -30.437  15.402  1.00 91.37           C  
ANISOU 1960  C2'  DT D  23    12923  15457   6338  -3574   -630  -2001       C  
HETATM 1961  C1'  DT D  23       6.421 -31.163  16.738  1.00 93.90           C  
ANISOU 1961  C1'  DT D  23    13036  16157   6484  -3612   -761  -1844       C  
HETATM 1962  N1   DT D  23       5.078 -31.463  17.322  1.00 93.43           N  
ANISOU 1962  N1   DT D  23    13244  15827   6429  -3304   -578  -1937       N  
HETATM 1963  C2   DT D  23       4.953 -32.478  18.247  1.00 94.30           C  
ANISOU 1963  C2   DT D  23    13078  16283   6468  -3152   -727  -1732       C  
HETATM 1964  O2   DT D  23       5.888 -33.159  18.625  1.00 98.20           O  
ANISOU 1964  O2   DT D  23    13124  17282   6903  -3227   -986  -1461       O  
HETATM 1965  N3   DT D  23       3.681 -32.669  18.716  1.00 93.15           N  
ANISOU 1965  N3   DT D  23    13179  15815   6398  -2848   -521  -1807       N  
HETATM 1966  C4   DT D  23       2.547 -31.963  18.364  1.00 91.49           C  
ANISOU 1966  C4   DT D  23    13400  14963   6401  -2611   -170  -2005       C  
HETATM 1967  O4   DT D  23       1.446 -32.211  18.839  1.00 89.14           O  
ANISOU 1967  O4   DT D  23    13241  14440   6189  -2310      6  -2011       O  
HETATM 1968  C5   DT D  23       2.747 -30.917  17.393  1.00 92.85           C  
ANISOU 1968  C5   DT D  23    13829  14772   6677  -2723    -10  -2173       C  
HETATM 1969  C7   DT D  23       1.586 -30.088  16.933  1.00 94.57           C  
ANISOU 1969  C7   DT D  23    14498  14319   7115  -2423    398  -2333       C  
HETATM 1970  C6   DT D  23       3.987 -30.718  16.925  1.00 92.55           C  
ANISOU 1970  C6   DT D  23    13599  15042   6521  -3079   -222  -2149       C  
HETATM 1971  P    DT D  24       9.972 -29.593  14.275  1.00 92.32           P  
ANISOU 1971  P    DT D  24    12307  16437   6332  -4513  -1040  -1709       P  
HETATM 1972  OP1  DT D  24      10.968 -30.652  14.007  1.00 95.65           O  
ANISOU 1972  OP1  DT D  24    12035  17474   6834  -4325  -1330  -1311       O  
HETATM 1973  OP2  DT D  24      10.360 -28.373  15.011  1.00 99.84           O  
ANISOU 1973  OP2  DT D  24    13659  17281   6994  -5158   -861  -1928       O  
HETATM 1974  O5'  DT D  24       9.338 -29.064  12.901  1.00101.61           O  
ANISOU 1974  O5'  DT D  24    13794  17060   7752  -4282   -875  -1907       O  
HETATM 1975  C5'  DT D  24       9.168 -29.941  11.804  1.00100.86           C  
ANISOU 1975  C5'  DT D  24    13348  17034   7939  -3782  -1021  -1731       C  
HETATM 1976  C4'  DT D  24       9.706 -29.317  10.528  1.00102.95           C  
ANISOU 1976  C4'  DT D  24    13626  17140   8350  -3875   -996  -1781       C  
HETATM 1977  O4'  DT D  24       8.813 -28.266  10.077  1.00102.67           O  
ANISOU 1977  O4'  DT D  24    14185  16361   8466  -3823   -647  -2060       O  
HETATM 1978  C3'  DT D  24      11.093 -28.681  10.649  1.00108.96           C  
ANISOU 1978  C3'  DT D  24    14253  18233   8916  -4428  -1069  -1730       C  
HETATM 1979  O3'  DT D  24      11.903 -29.084   9.553  1.00110.86           O  
ANISOU 1979  O3'  DT D  24    14050  18740   9333  -4282  -1243  -1513       O  
HETATM 1980  C2'  DT D  24      10.806 -27.179  10.613  1.00111.39           C  
ANISOU 1980  C2'  DT D  24    15240  17975   9107  -4834   -749  -2088       C  
HETATM 1981  C1'  DT D  24       9.568 -27.131   9.730  1.00107.03           C  
ANISOU 1981  C1'  DT D  24    15011  16851   8805  -4369   -566  -2252       C  
HETATM 1982  N1   DT D  24       8.719 -25.919   9.932  1.00113.04           N  
ANISOU 1982  N1   DT D  24    16529  16912   9508  -4485   -145  -2572       N  
HETATM 1983  C2   DT D  24       8.115 -25.709  11.152  1.00119.46           C  
ANISOU 1983  C2   DT D  24    17669  17569  10151  -4565     32  -2683       C  
HETATM 1984  O2   DT D  24       8.239 -26.460  12.103  1.00127.49           O  
ANISOU 1984  O2   DT D  24    18390  19005  11045  -4584   -159  -2551       O  
HETATM 1985  N3   DT D  24       7.354 -24.575  11.223  1.00118.26           N  
ANISOU 1985  N3   DT D  24    18212  16732   9990  -4589    469  -2928       N  
HETATM 1986  C4   DT D  24       7.134 -23.649  10.222  1.00117.77           C  
ANISOU 1986  C4   DT D  24    18547  16128  10072  -4521    752  -3052       C  
HETATM 1987  O4   DT D  24       6.430 -22.659  10.390  1.00117.94           O  
ANISOU 1987  O4   DT D  24    19185  15533  10095  -4475   1182  -3210       O  
HETATM 1988  C5   DT D  24       7.790 -23.928   8.966  1.00117.06           C  
ANISOU 1988  C5   DT D  24    18091  16244  10145  -4470    529  -2947       C  
HETATM 1989  C7   DT D  24       7.624 -22.991   7.806  1.00119.60           C  
ANISOU 1989  C7   DT D  24    18767  16011  10665  -4361    807  -3028       C  
HETATM 1990  C6   DT D  24       8.542 -25.038   8.881  1.00113.71           C  
ANISOU 1990  C6   DT D  24    16960  16484   9762  -4437     94  -2701       C  
HETATM 1991  P    DT D  25      13.502 -29.134   9.702  1.00113.01           P  
ANISOU 1991  P    DT D  25    13846  19642   9450  -4626  -1402  -1245       P  
HETATM 1992  OP1  DT D  25      14.047 -29.838   8.519  1.00106.84           O  
ANISOU 1992  OP1  DT D  25    12603  19066   8924  -4256  -1547   -987       O  
HETATM 1993  OP2  DT D  25      13.802 -29.633  11.060  1.00116.50           O  
ANISOU 1993  OP2  DT D  25    14075  20524   9665  -4751  -1483  -1079       O  
HETATM 1994  O5'  DT D  25      13.943 -27.600   9.619  1.00115.95           O  
ANISOU 1994  O5'  DT D  25    14667  19772   9617  -5278  -1207  -1518       O  
HETATM 1995  C5'  DT D  25      13.709 -26.854   8.425  1.00114.52           C  
ANISOU 1995  C5'  DT D  25    14797  19115   9600  -5270  -1070  -1713       C  
HETATM 1996  C4'  DT D  25      13.886 -25.366   8.675  1.00115.45           C  
ANISOU 1996  C4'  DT D  25    15493  18888   9484  -5883   -800  -1995       C  
HETATM 1997  O4'  DT D  25      13.071 -24.966   9.808  1.00114.66           O  
ANISOU 1997  O4'  DT D  25    15873  18473   9219  -6017   -599  -2204       O  
HETATM 1998  C3'  DT D  25      15.315 -24.929   8.998  1.00120.47           C  
ANISOU 1998  C3'  DT D  25    15892  20054   9827  -6486   -860  -1860       C  
HETATM 1999  O3'  DT D  25      15.601 -23.694   8.356  1.00126.34           O  
ANISOU 1999  O3'  DT D  25    17059  20440  10505  -6886   -642  -2058       O  
HETATM 2000  C2'  DT D  25      15.302 -24.782  10.517  1.00121.53           C  
ANISOU 2000  C2'  DT D  25    16166  20370   9641  -6860   -805  -1901       C  
HETATM 2001  C1'  DT D  25      13.873 -24.327  10.778  1.00120.02           C  
ANISOU 2001  C1'  DT D  25    16638  19426   9538  -6669   -541  -2219       C  
HETATM 2002  N1   DT D  25      13.369 -24.708  12.128  1.00122.56           N  
ANISOU 2002  N1   DT D  25    17016  19848   9703  -6674   -541  -2230       N  
HETATM 2003  C2   DT D  25      12.527 -23.855  12.799  1.00128.19           C  
ANISOU 2003  C2   DT D  25    18412  19996  10298  -6851   -217  -2521       C  
HETATM 2004  O2   DT D  25      12.161 -22.785  12.347  1.00136.43           O  
ANISOU 2004  O2   DT D  25    20038  20432  11366  -6978     98  -2755       O  
HETATM 2005  N3   DT D  25      12.124 -24.300  14.031  1.00127.59           N  
ANISOU 2005  N3   DT D  25    18326  20073  10079  -6844   -245  -2506       N  
HETATM 2006  C4   DT D  25      12.472 -25.491  14.645  1.00126.38           C  
ANISOU 2006  C4   DT D  25    17565  20565   9889  -6678   -556  -2227       C  
HETATM 2007  O4   DT D  25      12.057 -25.803  15.757  1.00127.65           O  
ANISOU 2007  O4   DT D  25    17777  20811   9914  -6688   -552  -2233       O  
HETATM 2008  C5   DT D  25      13.359 -26.340  13.883  1.00125.11           C  
ANISOU 2008  C5   DT D  25    16721  20951   9866  -6462   -856  -1906       C  
HETATM 2009  C7   DT D  25      13.808 -27.657  14.443  1.00124.95           C  
ANISOU 2009  C7   DT D  25    16036  21605   9833  -6204  -1144  -1542       C  
HETATM 2010  C6   DT D  25      13.759 -25.912  12.678  1.00123.44           C  
ANISOU 2010  C6   DT D  25    16508  20600   9794  -6472   -835  -1927       C  
HETATM 2011  P    DT D  26      16.814 -23.587   7.306  1.00131.30           P  
ANISOU 2011  P    DT D  26    17304  21433  11151  -7042   -759  -1875       P  
HETATM 2012  OP1  DT D  26      16.757 -24.777   6.425  1.00130.17           O  
ANISOU 2012  OP1  DT D  26    16619  21490  11350  -6392  -1002  -1638       O  
HETATM 2013  OP2  DT D  26      18.045 -23.291   8.066  1.00139.75           O  
ANISOU 2013  OP2  DT D  26    18151  23123  11824  -7665   -797  -1728       O  
HETATM 2014  O5'  DT D  26      16.455 -22.289   6.440  1.00135.09           O  
ANISOU 2014  O5'  DT D  26    18445  21193  11691  -7236   -452  -2175       O  
HETATM 2015  C5'  DT D  26      17.451 -21.304   6.180  1.00136.07           C  
ANISOU 2015  C5'  DT D  26    18707  21421  11570  -7837   -332  -2199       C  
HETATM 2016  C4'  DT D  26      17.402 -20.198   7.221  1.00140.39           C  
ANISOU 2016  C4'  DT D  26    19864  21726  11751  -8468    -30  -2414       C  
HETATM 2017  O4'  DT D  26      18.651 -20.154   7.927  1.00145.37           O  
ANISOU 2017  O4'  DT D  26    20154  23096  11984  -9067   -139  -2234       O  
HETATM 2018  C3'  DT D  26      17.243 -18.797   6.664  1.00144.51           C  
ANISOU 2018  C3'  DT D  26    21114  21580  12214  -8787    353  -2663       C  
HETATM 2019  O3'  DT D  26      16.701 -17.938   7.660  1.00150.01           O  
ANISOU 2019  O3'  DT D  26    22489  21834  12675  -9134    695  -2885       O  
HETATM 2020  C2'  DT D  26      18.682 -18.406   6.313  1.00147.50           C  
ANISOU 2020  C2'  DT D  26    21218  22504  12320  -9349    280  -2517       C  
HETATM 2021  C1'  DT D  26      19.529 -19.261   7.268  1.00149.43           C  
ANISOU 2021  C1'  DT D  26    20800  23657  12317  -9548    -17  -2248       C  
HETATM 2022  N1   DT D  26      20.610 -20.044   6.560  1.00150.54           N  
ANISOU 2022  N1   DT D  26    20161  24524  12514  -9398   -328  -1914       N  
HETATM 2023  C2   DT D  26      20.966 -21.307   6.999  1.00153.72           C  
ANISOU 2023  C2   DT D  26    19852  25601  12955  -9078   -634  -1601       C  
HETATM 2024  O2   DT D  26      20.464 -21.860   7.962  1.00160.30           O  
ANISOU 2024  O2   DT D  26    20624  26510  13771  -8930   -696  -1583       O  
HETATM 2025  N3   DT D  26      21.959 -21.905   6.272  1.00153.37           N  
ANISOU 2025  N3   DT D  26    19175  26141  12956  -8917   -839  -1287       N  
HETATM 2026  C4   DT D  26      22.618 -21.394   5.173  1.00152.79           C  
ANISOU 2026  C4   DT D  26    19087  26072  12894  -9057   -798  -1267       C  
HETATM 2027  O4   DT D  26      23.496 -22.017   4.588  1.00152.84           O  
ANISOU 2027  O4   DT D  26    18506  26628  12939  -8865   -975   -961       O  
HETATM 2028  C5   DT D  26      22.200 -20.076   4.762  1.00152.00           C  
ANISOU 2028  C5   DT D  26    19735  25266  12750  -9418   -501  -1614       C  
HETATM 2029  C7   DT D  26      22.843 -19.417   3.577  1.00152.54           C  
ANISOU 2029  C7   DT D  26    19871  25269  12818  -9598   -426  -1623       C  
HETATM 2030  C6   DT D  26      21.230 -19.473   5.466  1.00151.00           C  
ANISOU 2030  C6   DT D  26    20252  24540  12581  -9556   -270  -1908       C  
TER    2032       DT D  26                                                      
HETATM 2031 MN    MN B   1      11.561 -25.489 -19.770  1.00 59.49          Mn  
ANISOU 2031 MN    MN B   1     7067   7958   7579   -768   -146   -453      Mn  
END
