# Supplementary material for: The Deinococcus protease PprI senses DNA damage by directly interacting with single-stranded DNA
Source: Nat Commun. 2024 Feb 29;15:1892. doi: 10.1038/s41467-024-46208-9 (PMC10904395; doi:10.1038/s41467-024-46208-9)
Supplement: Supplementary file 5 — Supplementary Dataset 2 [file 41467_2024_46208_MOESM5_ESM.txt]

CRYST1   84.990   84.990   88.550  90.00  90.00 120.00 P 31 2 1      0
MODEL        1
ATOM      1  P    DT A 299      15.818   1.889  -5.012  1.00144.52           P  
ANISOU    1  P    DT A 299    17773  17658  19481    757    884    234       P  
ATOM      2  C5'  DT A 299      15.033   4.361  -5.418  1.00155.47           C  
ANISOU    2  C5'  DT A 299    19210  19045  20816    811   1039    328       C  
ATOM      3  O5'  DT A 299      14.856   3.130  -4.717  1.00150.03           O  
ANISOU    3  O5'  DT A 299    18507  18446  20049    780    836    280       O  
ATOM      4  C4'  DT A 299      13.699   4.903  -5.906  1.00154.40           C  
ANISOU    4  C4'  DT A 299    19239  19049  20378    837   1039    416       C  
ATOM      5  O4'  DT A 299      13.768   5.149  -7.343  1.00156.04           O  
ANISOU    5  O4'  DT A 299    19594  19185  20508    878   1290    492       O  
ATOM      6  C3'  DT A 299      12.512   3.958  -5.710  1.00148.00           C  
ANISOU    6  C3'  DT A 299    18539  18423  19270    823    854    430       C  
ATOM      7  O3'  DT A 299      11.309   4.715  -5.491  1.00138.36           O  
ANISOU    7  O3'  DT A 299    17380  17319  17870    835    764    470       O  
ATOM      8  C2'  DT A 299      12.460   3.248  -7.063  1.00148.72           C  
ANISOU    8  C2'  DT A 299    18792  18503  19215    849   1004    478       C  
ATOM      9  C1'  DT A 299      12.731   4.433  -7.979  1.00148.19           C  
ANISOU    9  C1'  DT A 299    18787  18325  19192    896   1235    539       C  
ATOM     10  N1   DT A 299      13.150   4.092  -9.392  1.00137.06           N  
ANISOU   10  N1   DT A 299    17532  16819  17726    939   1472    587       N  
ATOM     11  C2   DT A 299      12.349   3.267 -10.165  1.00130.61           C  
ANISOU   11  C2   DT A 299    16903  16098  16625    968   1436    620       C  
ATOM     12  O2   DT A 299      11.312   2.761  -9.764  1.00125.63           O  
ANISOU   12  O2   DT A 299    16302  15624  15807    957   1224    607       O  
ATOM     13  N3   DT A 299      12.822   3.045 -11.434  1.00132.63           N  
ANISOU   13  N3   DT A 299    17314  16246  16834   1017   1663    661       N  
ATOM     14  C4   DT A 299      13.975   3.556 -12.004  1.00128.84           C  
ANISOU   14  C4   DT A 299    16822  15566  16566   1035   1944    680       C  
ATOM     15  O4   DT A 299      14.306   3.293 -13.154  1.00125.90           O  
ANISOU   15  O4   DT A 299    16620  15097  16121   1084   2154    721       O  
ATOM     16  C5   DT A 299      14.759   4.419 -11.154  1.00129.01           C  
ANISOU   16  C5   DT A 299    16622  15486  16909    998   1977    642       C  
ATOM     17  C6   DT A 299      14.311   4.650  -9.905  1.00132.53           C  
ANISOU   17  C6   DT A 299    16916  16046  17392    955   1730    595       C  
ATOM     18  C7   DT A 299      16.031   5.029 -11.668  1.00126.89           C  
ANISOU   18  C7   DT A 299    16301  14977  16934   1014   2286    648       C  
ATOM     19  OP1  DT A 299      16.935   1.921  -4.040  1.00142.69           O  
ANISOU   19  OP1  DT A 299    17343  17295  19578    744    792    129       O  
ATOM     20  OP2  DT A 299      14.968   0.681  -5.155  1.00138.37           O1-
ANISOU   20  OP2  DT A 299    17118  17032  18425    744    779    258       O1-
ATOM     21  P    DT A 300      10.971   5.378  -4.061  1.00126.01           P  
ANISOU   21  P    DT A 300    15697  15810  16371    812    580    428       P  
ATOM     22  C5'  DT A 300       9.018   6.424  -5.402  1.00112.98           C  
ANISOU   22  C5'  DT A 300    14292  14289  14346    863    650    556       C  
ATOM     23  O5'  DT A 300       9.448   5.808  -4.212  1.00116.90           O  
ANISOU   23  O5'  DT A 300    14662  14794  14961    822    509    484       O  
ATOM     24  C4'  DT A 300       7.867   5.654  -5.994  1.00110.48           C  
ANISOU   24  C4'  DT A 300    14130  14083  13764    879    577    581       C  
ATOM     25  O4'  DT A 300       8.356   4.482  -6.687  1.00108.96           O  
ANISOU   25  O4'  DT A 300    13999  13862  13539    888    638    573       O  
ATOM     26  C3'  DT A 300       6.860   5.145  -4.963  1.00107.48           C  
ANISOU   26  C3'  DT A 300    13721  13827  13291    842    364    545       C  
ATOM     27  O3'  DT A 300       5.616   5.765  -5.196  1.00108.17           O  
ANISOU   27  O3'  DT A 300    13887  13986  13226    860    312    577       O  
ATOM     28  C2'  DT A 300       6.807   3.619  -5.188  1.00107.75           C  
ANISOU   28  C2'  DT A 300    13803  13898  13238    835    315    519       C  
ATOM     29  C1'  DT A 300       7.381   3.477  -6.593  1.00110.76           C  
ANISOU   29  C1'  DT A 300    14290  14203  13589    879    491    556       C  
ATOM     30  N1   DT A 300       8.030   2.152  -6.871  1.00116.29           N  
ANISOU   30  N1   DT A 300    14994  14878  14310    868    514    527       N  
ATOM     31  C2   DT A 300       7.890   1.582  -8.124  1.00117.46           C  
ANISOU   31  C2   DT A 300    15293  15018  14319    913    599    553       C  
ATOM     32  O2   DT A 300       7.252   2.098  -9.025  1.00117.60           O  
ANISOU   32  O2   DT A 300    15453  15043  14186    971    643    596       O  
ATOM     33  N3   DT A 300       8.527   0.377  -8.281  1.00114.19           N  
ANISOU   33  N3   DT A 300    14862  14580  13942    895    619    522       N  
ATOM     34  C4   DT A 300       9.274  -0.300  -7.334  1.00111.73           C  
ANISOU   34  C4   DT A 300    14406  14251  13796    840    560    469       C  
ATOM     35  O4   DT A 300       9.801  -1.379  -7.571  1.00110.02           O  
ANISOU   35  O4   DT A 300    14184  14012  13607    826    582    443       O  
ATOM     36  C5   DT A 300       9.385   0.352  -6.043  1.00117.20           C  
ANISOU   36  C5   DT A 300    14962  14949  14620    805    460    442       C  
ATOM     37  C6   DT A 300       8.766   1.532  -5.877  1.00119.23           C  
ANISOU   37  C6   DT A 300    15231  15231  14838    820    447    472       C  
ATOM     38  C7   DT A 300      10.176  -0.291  -4.937  1.00116.71           C  
ANISOU   38  C7   DT A 300    14762  14854  14727    762    368    379       C  
ATOM     39  OP1  DT A 300      11.727   6.641  -3.910  1.00120.29           O  
ANISOU   39  OP1  DT A 300    14858  14966  15883    824    679    418       O  
ATOM     40  OP2  DT A 300      11.021   4.315  -3.036  1.00126.86           O1-
ANISOU   40  OP2  DT A 300    15753  15967  16483    781    394    364       O1-
ATOM     41  P    DT A 301       4.499   5.828  -4.048  1.00109.20           P  
ANISOU   41  P    DT A 301    13970  14213  13308    822    134    548       P  
ATOM     42  C5'  DT A 301       3.187   4.781  -6.028  1.00 99.26           C  
ANISOU   42  C5'  DT A 301    12960  13010  11746    897    127    576       C  
ATOM     43  O5'  DT A 301       3.365   4.873  -4.627  1.00104.07           O  
ANISOU   43  O5'  DT A 301    13433  13636  12473    838     56    544       O  
ATOM     44  C4'  DT A 301       2.762   3.382  -6.428  1.00 96.99           C  
ANISOU   44  C4'  DT A 301    12736  12761  11354    907     60    544       C  
ATOM     45  O4'  DT A 301       3.902   2.498  -6.441  1.00 95.79           O  
ANISOU   45  O4'  DT A 301    12551  12570  11277    891    129    530       O  
ATOM     46  C3'  DT A 301       1.764   2.732  -5.477  1.00 89.85           C  
ANISOU   46  C3'  DT A 301    11774  11931  10435    867    -93    496       C  
ATOM     47  O3'  DT A 301       0.483   2.746  -6.054  1.00 93.80           O  
ANISOU   47  O3'  DT A 301    12355  12464  10821    902   -174    486       O  
ATOM     48  C2'  DT A 301       2.286   1.298  -5.275  1.00 96.14           C  
ANISOU   48  C2'  DT A 301    12544  12732  11253    845   -106    462       C  
ATOM     49  C1'  DT A 301       3.421   1.196  -6.284  1.00 91.16           C  
ANISOU   49  C1'  DT A 301    11969  12036  10633    878     31    488       C  
ATOM     50  N1   DT A 301       4.542   0.305  -5.861  1.00 95.41           N  
ANISOU   50  N1   DT A 301    12430  12541  11279    843     65    464       N  
ATOM     51  C2   DT A 301       5.029  -0.625  -6.761  1.00101.53           C  
ANISOU   51  C2   DT A 301    13268  13292  12018    865    130    460       C  
ATOM     52  O2   DT A 301       4.588  -0.758  -7.890  1.00100.76           O  
ANISOU   52  O2   DT A 301    13297  13196  11789    919    159    475       O  
ATOM     53  N3   DT A 301       6.051  -1.400  -6.292  1.00100.84           N  
ANISOU   53  N3   DT A 301    13096  13167  12051    827    151    433       N  
ATOM     54  C4   DT A 301       6.632  -1.350  -5.045  1.00101.51           C  
ANISOU   54  C4   DT A 301    13054  13234  12279    781    100    406       C  
ATOM     55  O4   DT A 301       7.552  -2.100  -4.726  1.00108.30           O  
ANISOU   55  O4   DT A 301    13850  14053  13247    757    106    376       O  
ATOM     56  C5   DT A 301       6.083  -0.356  -4.142  1.00 97.45           C  
ANISOU   56  C5   DT A 301    12496  12748  11780    770     27    410       C  
ATOM     57  C6   DT A 301       5.070   0.417  -4.589  1.00 93.42           C  
ANISOU   57  C6   DT A 301    12056  12279  11161    795     21    441       C  
ATOM     58  C7   DT A 301       6.641  -0.206  -2.753  1.00 96.29           C  
ANISOU   58  C7   DT A 301    12240  12577  11768    737    -48    376       C  
ATOM     59  OP1  DT A 301       5.038   5.246  -2.797  1.00105.22           O  
ANISOU   59  OP1  DT A 301    13358  13709  12912    781     49    495       O  
ATOM     60  OP2  DT A 301       3.974   7.211  -4.035  1.00120.06           O1-
ANISOU   60  OP2  DT A 301    15341  15593  14685    832    147    580       O1-
ATOM     61  P    DG A 302      -0.714   3.486  -5.280  1.00102.92           P  
ANISOU   61  P    DG A 302    13459  13652  11994    876   -273    471       P  
ATOM     62  C5'  DG A 302      -1.560   1.068  -4.787  1.00 88.89           C  
ANISOU   62  C5'  DG A 302    11649  11920  10203    848   -401    379       C  
ATOM     63  O5'  DG A 302      -1.253   2.363  -4.304  1.00100.93           O  
ANISOU   63  O5'  DG A 302    13138  13433  11776    828   -359    417       O  
ATOM     64  C4'  DG A 302      -1.823   0.150  -3.613  1.00 85.28           C  
ANISOU   64  C4'  DG A 302    11113  11480   9811    797   -444    341       C  
ATOM     65  O4'  DG A 302      -0.554  -0.157  -2.983  1.00 77.82           O  
ANISOU   65  O4'  DG A 302    10123  10525   8918    767   -389    357       O  
ATOM     66  C3'  DG A 302      -2.708   0.770  -2.514  1.00 78.89           C  
ANISOU   66  C3'  DG A 302    10247  10672   9056    757   -486    330       C  
ATOM     67  O3'  DG A 302      -3.580  -0.214  -1.928  1.00 80.74           O  
ANISOU   67  O3'  DG A 302    10451  10904   9322    737   -531    282       O  
ATOM     68  C2'  DG A 302      -1.697   1.303  -1.503  1.00 68.47           C  
ANISOU   68  C2'  DG A 302     8879   9346   7792    722   -439    359       C  
ATOM     69  C1'  DG A 302      -0.551   0.299  -1.643  1.00 76.11           C  
ANISOU   69  C1'  DG A 302     9846  10305   8765    725   -406    357       C  
ATOM     70  N1   DG A 302       3.959  -0.543   0.466  1.00 63.51           N  
ANISOU   70  N1   DG A 302     8098   8577   7454    691   -369    331       N  
ATOM     71  C2   DG A 302       2.869  -1.378   0.339  1.00 64.52           C  
ANISOU   71  C2   DG A 302     8275   8756   7484    686   -394    326       C  
ATOM     72  N2   DG A 302       2.991  -2.615   0.848  1.00 69.12           N  
ANISOU   72  N2   DG A 302     8862   9337   8063    679   -430    302       N  
ATOM     73  N3   DG A 302       1.741  -1.034  -0.249  1.00 63.38           N  
ANISOU   73  N3   DG A 302     8164   8647   7268    693   -389    339       N  
ATOM     74  C4   DG A 302       1.780   0.231  -0.704  1.00 65.49           C  
ANISOU   74  C4   DG A 302     8429   8907   7546    704   -353    366       C  
ATOM     75  C5   DG A 302       2.805   1.141  -0.637  1.00 66.39           C  
ANISOU   75  C5   DG A 302     8502   8978   7747    708   -307    382       C  
ATOM     76  C6   DG A 302       4.013   0.764  -0.007  1.00 65.76           C  
ANISOU   76  C6   DG A 302     8369   8849   7767    701   -316    357       C  
ATOM     77  O6   DG A 302       5.041   1.429   0.144  1.00 71.66           O  
ANISOU   77  O6   DG A 302     9058   9538   8633    706   -285    353       O  
ATOM     78  N7   DG A 302       2.443   2.334  -1.241  1.00 64.81           N  
ANISOU   78  N7   DG A 302     8316   8780   7529    723   -265    414       N  
ATOM     79  C8   DG A 302       1.221   2.127  -1.638  1.00 67.23           C  
ANISOU   79  C8   DG A 302     8676   9129   7740    730   -302    413       C  
ATOM     80  N9   DG A 302       0.761   0.864  -1.344  1.00 71.02           N  
ANISOU   80  N9   DG A 302     9167   9632   8186    719   -355    380       N  
ATOM     81  OP1  DG A 302      -1.785   3.812  -6.243  1.00108.93           O  
ANISOU   81  OP1  DG A 302    14320  14413  12655    933   -334    466       O  
ATOM     82  OP2  DG A 302      -0.137   4.559  -4.435  1.00 95.35           O1-
ANISOU   82  OP2  DG A 302    12417  12679  11135    838   -224    498       O1-
ATOM     83  P    DT A 303      -5.045   0.202  -1.396  1.00 78.34           P  
ANISOU   83  P    DT A 303    10116  10578   9074    718   -576    249       P  
ATOM     84  C5'  DT A 303      -6.127  -1.168  -3.357  1.00 90.35           C  
ANISOU   84  C5'  DT A 303    11688  12082  10559    806   -687    160       C  
ATOM     85  O5'  DT A 303      -5.964   0.093  -2.703  1.00 81.88           O  
ANISOU   85  O5'  DT A 303    10600  11013   9498    773   -651    207       O  
ATOM     86  C4'  DT A 303      -6.749  -1.016  -4.732  1.00100.34           C  
ANISOU   86  C4'  DT A 303    13019  13331  11774    880   -775    125       C  
ATOM     87  O4'  DT A 303      -6.515  -2.226  -5.505  1.00111.26           O  
ANISOU   87  O4'  DT A 303    14437  14719  13117    922   -800     90       O  
ATOM     88  C3'  DT A 303      -8.272  -0.791  -4.751  1.00105.70           C  
ANISOU   88  C3'  DT A 303    13657  13959  12546    892   -873     54       C  
ATOM     89  O3'  DT A 303      -8.594   0.325  -5.584  1.00107.54           O  
ANISOU   89  O3'  DT A 303    13958  14181  12720    943   -935     63       O  
ATOM     90  C2'  DT A 303      -8.819  -2.090  -5.340  1.00108.67           C  
ANISOU   90  C2'  DT A 303    14024  14306  12958    936   -948    -29       C  
ATOM     91  C1'  DT A 303      -7.672  -2.488  -6.251  1.00113.11           C  
ANISOU   91  C1'  DT A 303    14686  14914  13379    981   -920      9       C  
ATOM     92  N1   DT A 303      -7.702  -3.931  -6.699  1.00110.23           N  
ANISOU   92  N1   DT A 303    14313  14543  13025   1011   -955    -50       N  
ATOM     93  C2   DT A 303      -7.320  -4.952  -5.835  1.00 92.38           C  
ANISOU   93  C2   DT A 303    11974  12295  10831    953   -884    -49       C  
ATOM     94  O2   DT A 303      -6.909  -4.776  -4.699  1.00 65.61           O  
ANISOU   94  O2   DT A 303     8534   8918   7476    885   -797     -1       O  
ATOM     95  N3   DT A 303      -7.410  -6.213  -6.380  1.00 94.47           N  
ANISOU   95  N3   DT A 303    12230  12553  11110    989   -924   -108       N  
ATOM     96  C4   DT A 303      -7.840  -6.554  -7.659  1.00 94.07           C  
ANISOU   96  C4   DT A 303    12245  12481  11015   1078  -1036   -174       C  
ATOM     97  O4   DT A 303      -7.894  -7.711  -8.042  1.00 94.13           O  
ANISOU   97  O4   DT A 303    12233  12482  11047   1105  -1069   -230       O  
ATOM     98  C5   DT A 303      -8.231  -5.448  -8.499  1.00 97.58           C  
ANISOU   98  C5   DT A 303    12790  12909  11379   1144  -1118   -175       C  
ATOM     99  C6   DT A 303      -8.150  -4.209  -7.986  1.00108.12           C  
ANISOU   99  C6   DT A 303    14128  14251  12702   1106  -1070   -112       C  
ATOM    100  C7   DT A 303      -8.717  -5.695  -9.894  1.00 83.58           C  
ANISOU  100  C7   DT A 303    11124  11100   9533   1261  -1260   -250       C  
ATOM    101  OP1  DT A 303      -4.966   1.618  -0.956  1.00 78.76           O  
ANISOU  101  OP1  DT A 303    10154  10631   9138    699   -558    285       O  
ATOM    102  OP2  DT A 303      -5.514  -0.836  -0.442  1.00 69.11           O1-
ANISOU  102  OP2  DT A 303     8912   9386   7963    689   -568    214       O1-
TER   
HETATM  103 ZN    ZN B   1      -0.260  11.641   2.633  1.00 69.57          Zn  
ANISOU  103 ZN    ZN B   1     8611   9387   8435    634   -343    474      Zn  
ATOM    104  P    DT C  -1      15.147   5.600 -21.282  1.00158.31           P  
ANISOU  104  P    DT C  -1    22488  18351  19313   1733   3871   1224       P  
ATOM    105  C5'  DT C  -1      12.644   6.187 -21.777  1.00142.40           C  
ANISOU  105  C5'  DT C  -1    20841  16619  16644   1890   3433   1279       C  
ATOM    106  O5'  DT C  -1      13.749   5.329 -22.016  1.00151.43           O  
ANISOU  106  O5'  DT C  -1    21944  17637  17957   1849   3643   1253       O  
ATOM    107  C4'  DT C  -1      11.341   5.417 -21.851  1.00134.68           C  
ANISOU  107  C4'  DT C  -1    19973  15852  15347   1925   3066   1234       C  
ATOM    108  O4'  DT C  -1      10.232   6.354 -21.880  1.00132.94           O  
ANISOU  108  O4'  DT C  -1    19858  15713  14937   1993   2899   1267       O  
ATOM    109  C3'  DT C  -1      11.171   4.560 -23.104  1.00131.98           C  
ANISOU  109  C3'  DT C  -1    19979  15466  14702   2045   3115   1245       C  
ATOM    110  O3'  DT C  -1      10.278   3.448 -22.844  1.00130.46           O  
ANISOU  110  O3'  DT C  -1    19744  15467  14359   2023   2762   1160       O  
ATOM    111  C2'  DT C  -1      10.527   5.556 -24.054  1.00131.77           C  
ANISOU  111  C2'  DT C  -1    20304  15373  14391   2207   3179   1328       C  
ATOM    112  C1'  DT C  -1       9.540   6.212 -23.102  1.00129.99           C  
ANISOU  112  C1'  DT C  -1    19878  15319  14193   2153   2875   1302       C  
ATOM    113  N1   DT C  -1       9.049   7.550 -23.532  1.00125.76           N  
ANISOU  113  N1   DT C  -1    19533  14725  13524   2257   2934   1382       N  
ATOM    114  C2   DT C  -1       7.708   7.707 -23.773  1.00122.74           C  
ANISOU  114  C2   DT C  -1    19309  14461  12867   2344   2638   1366       C  
ATOM    115  O2   DT C  -1       6.904   6.797 -23.669  1.00110.95           O  
ANISOU  115  O2   DT C  -1    17805  13108  11244   2341   2338   1286       O  
ATOM    116  N3   DT C  -1       7.339   8.971 -24.152  1.00132.90           N  
ANISOU  116  N3   DT C  -1    20764  15682  14051   2436   2706   1442       N  
ATOM    117  C4   DT C  -1       8.162  10.075 -24.303  1.00138.26           C  
ANISOU  117  C4   DT C  -1    21465  16193  14875   2451   3049   1534       C  
ATOM    118  O4   DT C  -1       7.730  11.175 -24.646  1.00141.65           O  
ANISOU  118  O4   DT C  -1    22053  16574  15195   2540   3086   1601       O  
ATOM    119  C5   DT C  -1       9.566   9.843 -24.026  1.00136.24           C  
ANISOU  119  C5   DT C  -1    21023  15811  14930   2357   3359   1541       C  
ATOM    120  C6   DT C  -1       9.935   8.604 -23.652  1.00133.10           C  
ANISOU  120  C6   DT C  -1    20461  15478  14634   2265   3278   1462       C  
ATOM    121  C7   DT C  -1      10.561  10.967 -24.153  1.00135.56           C  
ANISOU  121  C7   DT C  -1    20921  15518  15070   2364   3755   1627       C  
ATOM    122  OP1  DT C  -1      16.230   4.879 -21.993  1.00161.60           O  
ANISOU  122  OP1  DT C  -1    22985  18576  19839   1740   4172   1223       O  
ATOM    123  OP2  DT C  -1      15.257   7.057 -21.033  1.00161.38           O1-
ANISOU  123  OP2  DT C  -1    22810  18655  19851   1747   4001   1275       O1-
ATOM    124  P    DT C   0      10.297   2.666 -21.434  1.00126.60           P  
ANISOU  124  P    DT C   0    18846  15137  14118   1851   2524   1066       P  
ATOM    125  C5'  DT C   0       9.529   0.262 -20.749  1.00120.56           C  
ANISOU  125  C5'  DT C   0    17885  14631  13293   1753   2076    911       C  
ATOM    126  O5'  DT C   0       9.532   1.300 -21.730  1.00122.83           O  
ANISOU  126  O5'  DT C   0    18455  14790  13424   1879   2271    994       O  
ATOM    127  C4'  DT C   0       9.666  -1.090 -21.416  1.00120.12           C  
ANISOU  127  C4'  DT C   0    17943  14574  13124   1783   2068    867       C  
ATOM    128  O4'  DT C   0      11.055  -1.338 -21.757  1.00127.31           O  
ANISOU  128  O4'  DT C   0    18850  15318  14203   1752   2388    893       O  
ATOM    129  C3'  DT C   0       9.211  -2.299 -20.580  1.00115.42           C  
ANISOU  129  C3'  DT C   0    17121  14143  12589   1689   1791    774       C  
ATOM    130  O3'  DT C   0       8.288  -3.075 -21.359  1.00117.94           O  
ANISOU  130  O3'  DT C   0    17643  14529  12641   1788   1616    731       O  
ATOM    131  C2'  DT C   0      10.516  -3.062 -20.329  1.00118.02           C  
ANISOU  131  C2'  DT C   0    17290  14392  13158   1592   1972    756       C  
ATOM    132  C1'  DT C   0      11.298  -2.708 -21.579  1.00126.67           C  
ANISOU  132  C1'  DT C   0    18659  15293  14177   1688   2306    824       C  
ATOM    133  N1   DT C   0      12.783  -2.951 -21.497  1.00133.87           N  
ANISOU  133  N1   DT C   0    19444  16047  15373   1609   2591    829       N  
ATOM    134  C2   DT C   0      13.394  -3.712 -22.480  1.00133.68           C  
ANISOU  134  C2   DT C   0    19600  15909  15283   1655   2788    832       C  
ATOM    135  O2   DT C   0      12.790  -4.206 -23.420  1.00126.01           O  
ANISOU  135  O2   DT C   0    18898  14962  14017   1764   2734    830       O  
ATOM    136  N3   DT C   0      14.742  -3.879 -22.319  1.00140.79           N  
ANISOU  136  N3   DT C   0    20352  16654  16489   1573   3046    830       N  
ATOM    137  C4   DT C   0      15.535  -3.379 -21.299  1.00140.71           C  
ANISOU  137  C4   DT C   0    20036  16587  16841   1459   3105    815       C  
ATOM    138  O4   DT C   0      16.745  -3.590 -21.251  1.00144.20           O  
ANISOU  138  O4   DT C   0    20352  16868  17567   1396   3332    799       O  
ATOM    139  C5   DT C   0      14.837  -2.591 -20.297  1.00136.95           C  
ANISOU  139  C5   DT C   0    19395  16244  16396   1425   2878    811       C  
ATOM    140  C6   DT C   0      13.509  -2.418 -20.444  1.00138.98           C  
ANISOU  140  C6   DT C   0    19798  16657  16352   1496   2644    821       C  
ATOM    141  C7   DT C   0      15.593  -1.990 -19.138  1.00131.90           C  
ANISOU  141  C7   DT C   0    18435  15551  16129   1317   2900    786       C  
ATOM    142  OP1  DT C   0       9.464   3.411 -20.465  1.00133.01           O  
ANISOU  142  OP1  DT C   0    19479  16083  14977   1801   2289   1052       O  
ATOM    143  OP2  DT C   0      11.699   2.320 -21.113  1.00130.48           O1-
ANISOU  143  OP2  DT C   0    19150  15507  14921   1756   2762   1055       O1-
ATOM    144  P    DT C   1       7.612  -4.419 -20.789  1.00116.51           P  
ANISOU  144  P    DT C   1    17293  14504  12472   1729   1330    632       P  
ATOM    145  C5'  DT C   1       8.967  -6.498 -20.060  1.00107.13           C  
ANISOU  145  C5'  DT C   1    15787  13332  11584   1553   1393    553       C  
ATOM    146  O5'  DT C   1       8.709  -5.526 -21.040  1.00106.45           O  
ANISOU  146  O5'  DT C   1    15983  13165  11298   1681   1496    613       O  
ATOM    147  C4'  DT C   1      10.391  -6.957 -20.180  1.00109.42           C  
ANISOU  147  C4'  DT C   1    16016  13500  12057   1490   1646    566       C  
ATOM    148  O4'  DT C   1      11.267  -5.955 -19.591  1.00113.03           O  
ANISOU  148  O4'  DT C   1    16337  13863  12745   1425   1822    614       O  
ATOM    149  C3'  DT C   1      10.715  -8.272 -19.463  1.00104.67           C  
ANISOU  149  C3'  DT C   1    15181  12970  11619   1382   1545    497       C  
ATOM    150  O3'  DT C   1      11.573  -9.117 -20.294  1.00 99.10           O  
ANISOU  150  O3'  DT C   1    14572  12162  10919   1394   1731    489       O  
ATOM    151  C2'  DT C   1      11.484  -7.764 -18.228  1.00106.89           C  
ANISOU  151  C2'  DT C   1    15188  13227  12201   1260   1587    505       C  
ATOM    152  C1'  DT C   1      12.256  -6.644 -18.893  1.00109.50           C  
ANISOU  152  C1'  DT C   1    15653  13385  12567   1308   1876    577       C  
ATOM    153  N1   DT C   1      13.031  -5.705 -17.996  1.00102.89           N  
ANISOU  153  N1   DT C   1    14612  12472  12011   1230   1972    596       N  
ATOM    154  C2   DT C   1      14.408  -5.838 -17.931  1.00105.41           C  
ANISOU  154  C2   DT C   1    14815  12634  12603   1169   2194    589       C  
ATOM    155  O2   DT C   1      15.030  -6.698 -18.534  1.00105.06           O  
ANISOU  155  O2   DT C   1    14821  12513  12585   1165   2323    573       O  
ATOM    156  N3   DT C   1      15.037  -4.938 -17.118  1.00107.77           N  
ANISOU  156  N3   DT C   1    14924  12858  13165   1111   2253    593       N  
ATOM    157  C4   DT C   1      14.451  -3.923 -16.387  1.00110.88           C  
ANISOU  157  C4   DT C   1    15244  13324  13560   1109   2125    610       C  
ATOM    158  O4   DT C   1      15.109  -3.162 -15.677  1.00117.52           O  
ANISOU  158  O4   DT C   1    15910  14086  14657   1061   2183    603       O  
ATOM    159  C5   DT C   1      13.011  -3.820 -16.512  1.00108.33           C  
ANISOU  159  C5   DT C   1    15058  13168  12936   1169   1913    625       C  
ATOM    160  C6   DT C   1      12.377  -4.700 -17.310  1.00106.17           C  
ANISOU  160  C6   DT C   1    14961  12959  12418   1228   1846    615       C  
ATOM    161  C7   DT C   1      12.268  -2.754 -15.764  1.00112.11           C  
ANISOU  161  C7   DT C   1    15468  13729  13400   1166   1771    642       C  
ATOM    162  OP1  DT C   1       7.380  -4.296 -19.334  1.00122.23           O  
ANISOU  162  OP1  DT C   1    17700  15338  13406   1599   1177    603       O  
ATOM    163  OP2  DT C   1       6.483  -4.746 -21.690  1.00114.92           O1-
ANISOU  163  OP2  DT C   1    17333  14343  11987   1865   1142    591       O1-
ATOM    164  P    DT C   2      11.360  -9.314 -21.889  1.00 89.25           P  
ANISOU  164  P    DT C   2    13690  10839   9380   1543   1841    507       P  
ATOM    165  C5'  DT C   2      12.229 -11.607 -21.217  1.00 87.50           C  
ANISOU  165  C5'  DT C   2    13143  10675   9426   1379   1778    401       C  
ATOM    166  O5'  DT C   2      12.160 -10.633 -22.179  1.00 88.83           O  
ANISOU  166  O5'  DT C   2    13592  10743   9416   1496   1937    464       O  
ATOM    167  C4'  DT C   2      13.616 -11.642 -20.632  1.00 99.50           C  
ANISOU  167  C4'  DT C   2    14454  12082  11269   1259   1974    409       C  
ATOM    168  O4'  DT C   2      13.808 -12.924 -20.011  1.00102.22           O  
ANISOU  168  O4'  DT C   2    14587  12502  11749   1165   1846    341       O  
ATOM    169  C3'  DT C   2      14.759 -11.458 -21.644  1.00103.45           C  
ANISOU  169  C3'  DT C   2    15118  12371  11816   1292   2330    451       C  
ATOM    170  O3'  DT C   2      15.666 -10.406 -21.185  1.00112.49           O  
ANISOU  170  O3'  DT C   2    16148  13379  13215   1239   2527    494       O  
ATOM    171  C2'  DT C   2      15.402 -12.835 -21.735  1.00 97.40           C  
ANISOU  171  C2'  DT C   2    14256  11586  11164   1226   2363    394       C  
ATOM    172  C1'  DT C   2      15.031 -13.477 -20.401  1.00 98.88           C  
ANISOU  172  C1'  DT C   2    14141  11936  11492   1120   2075    334       C  
ATOM    173  N1   DT C   2      14.863 -14.947 -20.468  1.00 93.99           N  
ANISOU  173  N1   DT C   2    13465  11401  10846   1093   1950    270       N  
ATOM    174  C2   DT C   2      13.865 -15.487 -21.258  1.00 95.72           C  
ANISOU  174  C2   DT C   2    13877  11712  10781   1193   1825    246       C  
ATOM    175  O2   DT C   2      13.101 -14.819 -21.930  1.00 99.16           O  
ANISOU  175  O2   DT C   2    14543  12159  10974   1309   1799    274       O  
ATOM    176  N3   DT C   2      13.802 -16.848 -21.240  1.00 96.15           N  
ANISOU  176  N3   DT C   2    13845  11834  10853   1157   1720    181       N  
ATOM    177  C4   DT C   2      14.617 -17.709 -20.533  1.00104.34           C  
ANISOU  177  C4   DT C   2    14637  12861  12148   1033   1732    145       C  
ATOM    178  O4   DT C   2      14.487 -18.922 -20.594  1.00119.65           O  
ANISOU  178  O4   DT C   2    16515  14863  14085   1011   1640     90       O  
ATOM    179  C5   DT C   2      15.634 -17.081 -19.721  1.00 95.59           C  
ANISOU  179  C5   DT C   2    13345  11652  11322    938   1850    170       C  
ATOM    180  C6   DT C   2      15.704 -15.747 -19.727  1.00 91.39           C  
ANISOU  180  C6   DT C   2    12885  11051  10786    972   1951    227       C  
ATOM    181  C7   DT C   2      16.572 -17.915 -18.903  1.00 96.14           C  
ANISOU  181  C7   DT C   2    13151  11688  11690    812   1846    125       C  
ATOM    182  OP1  DT C   2       9.962  -9.621 -22.238  1.00 88.63           O  
ANISOU  182  OP1  DT C   2    13744  10889   9043   1639   1567    462       O  
ATOM    183  OP2  DT C   2      12.141  -8.291 -22.622  1.00 91.79           O1-
ANISOU  183  OP2  DT C   2    14202  10977   9697   1602   2158    589       O1-
ATOM    184  P    DT C   3      17.252 -10.620 -20.977  1.00117.28           P  
ANISOU  184  P    DT C   3    16573  13794  14193   1138   2785    478       P  
ATOM    185  C5'  DT C   3      19.188 -11.198 -22.656  1.00131.78           C  
ANISOU  185  C5'  DT C   3    18612  15250  16210   1154   3393    497       C  
ATOM    186  O5'  DT C   3      17.785 -11.113 -22.402  1.00129.23           O  
ANISOU  186  O5'  DT C   3    18353  15153  15593   1210   3070    499       O  
ATOM    187  C4'  DT C   3      19.816 -12.274 -21.793  1.00126.89           C  
ANISOU  187  C4'  DT C   3    17679  14657  15875   1018   3277    414       C  
ATOM    188  O4'  DT C   3      18.862 -13.350 -21.611  1.00125.06           O  
ANISOU  188  O4'  DT C   3    17438  14647  15431   1019   2972    370       O  
ATOM    189  C3'  DT C   3      21.088 -12.914 -22.356  1.00122.51           C  
ANISOU  189  C3'  DT C   3    17103  13891  15551    972   3572    391       C  
ATOM    190  O3'  DT C   3      22.083 -12.997 -21.340  1.00118.05           O  
ANISOU  190  O3'  DT C   3    16200  13237  15417    845   3570    332       O  
ATOM    191  C2'  DT C   3      20.622 -14.304 -22.784  1.00122.70           C  
ANISOU  191  C2'  DT C   3    17206  14043  15373    981   3433    349       C  
ATOM    192  C1'  DT C   3      19.521 -14.576 -21.771  1.00122.68           C  
ANISOU  192  C1'  DT C   3    17053  14301  15257    957   3023    316       C  
ATOM    193  N1   DT C   3      18.533 -15.596 -22.223  1.00119.95           N  
ANISOU  193  N1   DT C   3    16837  14129  14611   1012   2823    289       N  
ATOM    194  C2   DT C   3      18.726 -16.910 -21.869  1.00119.41           C  
ANISOU  194  C2   DT C   3    16597  14125  14649    932   2703    221       C  
ATOM    195  O2   DT C   3      19.669 -17.284 -21.192  1.00120.55           O  
ANISOU  195  O2   DT C   3    16497  14195  15112    819   2743    184       O  
ATOM    196  N3   DT C   3      17.770 -17.777 -22.340  1.00115.27           N  
ANISOU  196  N3   DT C   3    16197  13749  13854    994   2527    192       N  
ATOM    197  C4   DT C   3      16.663 -17.464 -23.114  1.00111.87           C  
ANISOU  197  C4   DT C   3    16037  13396  13071   1131   2442    214       C  
ATOM    198  O4   DT C   3      15.860 -18.321 -23.486  1.00105.97           O  
ANISOU  198  O4   DT C   3    15368  12768  12128   1184   2267    169       O  
ATOM    199  C5   DT C   3      16.519 -16.058 -23.449  1.00112.27           C  
ANISOU  199  C5   DT C   3    16270  13371  13016   1212   2564    287       C  
ATOM    200  C6   DT C   3      17.455 -15.207 -22.993  1.00116.66           C  
ANISOU  200  C6   DT C   3    16705  13788  13832   1147   2756    324       C  
ATOM    201  C7   DT C   3      15.355 -15.583 -24.282  1.00108.42           C  
ANISOU  201  C7   DT C   3    16091  12947  12155   1371   2467    310       C  
ATOM    202  OP1  DT C   3      17.499 -11.611 -19.901  1.00113.24           O  
ANISOU  202  OP1  DT C   3    15762  13372  13893   1017   2588    402       O  
ATOM    203  OP2  DT C   3      17.817  -9.269 -20.799  1.00112.11           O1-
ANISOU  203  OP2  DT C   3    15887  12996  13712   1138   2977    527       O1-
TER   
ATOM    204  N   LEU A  22      17.162   9.028   1.376  1.00100.09      AA1  N  
ANISOU  204  N   LEU A  22    11284  11717  15028    885    177   -154  AA1  N  
ATOM    205  CA  LEU A  22      15.820   8.494   1.155  1.00102.81      AA1  C  
ANISOU  205  CA  LEU A  22    11830  12273  14960    857    150    -50  AA1  C  
ATOM    206  C   LEU A  22      15.646   7.145   1.834  1.00106.51      AA1  C  
ANISOU  206  C   LEU A  22    12373  12818  15278    849    -47    -85  AA1  C  
ATOM    207  O   LEU A  22      14.833   7.009   2.742  1.00111.13      AA1  O  
ANISOU  207  O   LEU A  22    13035  13524  15665    852   -229    -86  AA1  O  
ATOM    208  CB  LEU A  22      15.533   8.347  -0.339  1.00 99.91      AA1  C  
ANISOU  208  CB  LEU A  22    11572  11926  14465    840    408     59  AA1  C  
ATOM    209  CG  LEU A  22      14.217   7.638  -0.654  1.00 98.32      AA1  C  
ANISOU  209  CG  LEU A  22    11566  11920  13871    819    366    147  AA1  C  
ATOM    210  CD1 LEU A  22      13.027   8.453  -0.191  1.00 97.26      AA1  C  
ANISOU  210  CD1 LEU A  22    11490  11918  13547    818    280    190  AA1  C  
ATOM    211  CD2 LEU A  22      14.130   7.359  -2.134  1.00104.58      AA1  C  
ANISOU  211  CD2 LEU A  22    12472  12703  14560    818    597    233  AA1  C  
ATOM    212  N   ALA A  23      16.396   6.149   1.365  1.00103.86      AA1  N  
ANISOU  212  N   ALA A  23    12020  12406  15037    837      7   -110  AA1  N  
ATOM    213  CA  ALA A  23      16.410   4.857   2.044  1.00 99.33      AA1  C  
ANISOU  213  CA  ALA A  23    11497  11878  14367    833   -180   -153  AA1  C  
ATOM    214  C   ALA A  23      16.634   4.979   3.550  1.00100.56      AA1  C  
ANISOU  214  C   ALA A  23    11604  12006  14600    874   -450   -255  AA1  C  
ATOM    215  O   ALA A  23      15.945   4.271   4.303  1.00101.95      AA1  O  
ANISOU  215  O   ALA A  23    11901  12295  14542    878   -613   -248  AA1  O  
ATOM    216  CB  ALA A  23      17.468   3.949   1.401  1.00 92.52      AA1  C  
ANISOU  216  CB  ALA A  23    10573  10886  13693    818    -85   -190  AA1  C  
ATOM    217  N   PRO A  24      17.544   5.822   4.058  1.00 94.08      AA1  N  
ANISOU  217  N   PRO A  24    10624  11031  14092    913   -508   -355  AA1  N  
ATOM    218  CA  PRO A  24      17.583   6.036   5.515  1.00101.82      AA1  C  
ANISOU  218  CA  PRO A  24    11597  11998  15092    968   -784   -449  AA1  C  
ATOM    219  C   PRO A  24      16.276   6.571   6.063  1.00 99.54      AA1  C  
ANISOU  219  C   PRO A  24    11440  11878  14505    969   -847   -382  AA1  C  
ATOM    220  O   PRO A  24      15.813   6.107   7.112  1.00 99.91      AA1  O  
ANISOU  220  O   PRO A  24    11599  11991  14371    997  -1045   -405  AA1  O  
ATOM    221  CB  PRO A  24      18.718   7.055   5.687  1.00102.46      AA1  C  
ANISOU  221  CB  PRO A  24    11466  11878  15586   1009   -791   -561  AA1  C  
ATOM    222  CG  PRO A  24      18.880   7.684   4.335  1.00102.54      AA1  C  
ANISOU  222  CG  PRO A  24    11403  11840  15719    968   -477   -487  AA1  C  
ATOM    223  CD  PRO A  24      18.624   6.564   3.385  1.00 98.84      AA1  C  
ANISOU  223  CD  PRO A  24    11048  11442  15063    918   -335   -399  AA1  C  
ATOM    224  N   ALA A  25      15.677   7.553   5.381  1.00 94.42      AA1  N  
ANISOU  224  N   ALA A  25    10784  11287  13804    941   -674   -300  AA1  N  
ATOM    225  CA  ALA A  25      14.372   8.059   5.789  1.00 83.08      AA1  C  
ANISOU  225  CA  ALA A  25     9466  10005  12095    933   -713   -232  AA1  C  
ATOM    226  C   ALA A  25      13.340   6.940   5.821  1.00 81.95      AA1  C  
ANISOU  226  C   ALA A  25     9505  10014  11620    904   -743   -160  AA1  C  
ATOM    227  O   ALA A  25      12.551   6.837   6.769  1.00 78.33      AA1  O  
ANISOU  227  O   ALA A  25     9153   9638  10969    917   -880   -159  AA1  O  
ATOM    228  CB  ALA A  25      13.928   9.174   4.846  1.00 76.59      AA1  C  
ANISOU  228  CB  ALA A  25     8610   9213  11277    905   -504   -149  AA1  C  
ATOM    229  N   LYS A  26      13.331   6.085   4.793  1.00 84.80      AA1  N  
ANISOU  229  N   LYS A  26     9903  10400  11916    867   -610   -104  AA1  N  
ATOM    230  CA  LYS A  26      12.430   4.938   4.802  1.00 84.66      AA1  C  
ANISOU  230  CA  LYS A  26    10037  10509  11621    843   -642    -50  AA1  C  
ATOM    231  C   LYS A  26      12.676   4.072   6.029  1.00 87.02      AA1  C  
ANISOU  231  C   LYS A  26    10386  10787  11890    877   -852   -122  AA1  C  
ATOM    232  O   LYS A  26      11.732   3.613   6.684  1.00 87.95      AA1  O  
ANISOU  232  O   LYS A  26    10637  11002  11780    878   -932    -94  AA1  O  
ATOM    233  CB  LYS A  26      12.612   4.115   3.534  1.00 87.75      AA1  C  
ANISOU  233  CB  LYS A  26    10445  10903  11991    809   -484     -1  AA1  C  
ATOM    234  CG  LYS A  26      11.972   4.698   2.302  1.00 89.55      AA1  C  
ANISOU  234  CG  LYS A  26    10710  11187  12127    786   -290     91  AA1  C  
ATOM    235  CD  LYS A  26      12.251   3.802   1.113  1.00 90.91      AA1  C  
ANISOU  235  CD  LYS A  26    10919  11348  12274    767   -149    127  AA1  C  
ATOM    236  CE  LYS A  26      11.195   3.964   0.048  1.00 93.30      AA1  C  
ANISOU  236  CE  LYS A  26    11337  11751  12362    757    -23    221  AA1  C  
ATOM    237  NZ  LYS A  26      11.411   2.990  -1.068  1.00 98.65      AA1  N1+
ANISOU  237  NZ  LYS A  26    12075  12419  12987    749     94    250  AA1  N1+
ATOM    238  N   ALA A  27      13.948   3.842   6.361  1.00 87.82      AA1  N  
ANISOU  238  N   ALA A  27    10388  10748  12233    911   -940   -218  AA1  N  
ATOM    239  CA  ALA A  27      14.261   3.035   7.533  1.00 90.75      AA1  C  
ANISOU  239  CA  ALA A  27    10821  11082  12579    958  -1158   -292  AA1  C  
ATOM    240  C   ALA A  27      13.718   3.686   8.803  1.00 85.59      AA1  C  
ANISOU  240  C   ALA A  27    10249  10454  11819   1009  -1318   -320  AA1  C  
ATOM    241  O   ALA A  27      13.111   3.017   9.645  1.00 84.51      AA1  O  
ANISOU  241  O   ALA A  27    10269  10373  11468   1034  -1428   -311  AA1  O  
ATOM    242  CB  ALA A  27      15.769   2.822   7.620  1.00 86.50      AA1  C  
ANISOU  242  CB  ALA A  27    10141  10365  12362    992  -1238   -406  AA1  C  
ATOM    243  N   ARG A  28      13.909   5.000   8.946  1.00 85.23      AA1  N  
ANISOU  243  N   ARG A  28    10104  10361  11916   1029  -1319   -353  AA1  N  
ATOM    244  CA  ARG A  28      13.422   5.674  10.145  1.00 87.83      AA1  C  
ANISOU  244  CA  ARG A  28    10512  10708  12150   1080  -1469   -385  AA1  C  
ATOM    245  C   ARG A  28      11.899   5.660  10.204  1.00 81.92      AA1  C  
ANISOU  245  C   ARG A  28     9919  10119  11089   1040  -1391   -278  AA1  C  
ATOM    246  O   ARG A  28      11.321   5.473  11.280  1.00 83.13      AA1  O  
ANISOU  246  O   ARG A  28    10221  10301  11065   1079  -1510   -287  AA1  O  
ATOM    247  CB  ARG A  28      13.958   7.106  10.206  1.00 88.75      AA1  C  
ANISOU  247  CB  ARG A  28    10471  10739  12511   1105  -1475   -444  AA1  C  
ATOM    248  CG  ARG A  28      13.581   7.875  11.467  1.00 89.76      AA1  C  
ANISOU  248  CG  ARG A  28    10669  10869  12568   1167  -1642   -494  AA1  C  
ATOM    249  CD  ARG A  28      13.875   7.098  12.749  1.00 90.13      AA1  C  
ANISOU  249  CD  ARG A  28    10856  10859  12532   1254  -1891   -578  AA1  C  
ATOM    250  NE  ARG A  28      13.382   7.828  13.915  1.00 91.28      AA1  N  
ANISOU  250  NE  ARG A  28    11107  11012  12565   1316  -2029   -613  AA1  N  
ATOM    251  CZ  ARG A  28      13.143   7.292  15.109  1.00 89.16      AA1  C  
ANISOU  251  CZ  ARG A  28    11042  10731  12103   1393  -2206   -648  AA1  C  
ATOM    252  NH1 ARG A  28      13.345   6.001  15.325  1.00 81.89      AA1  N1+
ANISOU  252  NH1 ARG A  28    10240   9791  11083   1417  -2274   -651  AA1  N1+
ATOM    253  NH2 ARG A  28      12.686   8.063  16.090  1.00 94.65      AA1  N  
ANISOU  253  NH2 ARG A  28    11835  11427  12698   1450  -2306   -676  AA1  N  
ATOM    254  N   MET A  29      11.230   5.829   9.061  1.00 76.98      AA1  N  
ANISOU  254  N   MET A  29     9271   9585  10395    969  -1192   -181  AA1  N  
ATOM    255  CA  MET A  29       9.772   5.777   9.064  1.00 73.99      AA1  C  
ANISOU  255  CA  MET A  29     9020   9339   9753    931  -1126    -93  AA1  C  
ATOM    256  C   MET A  29       9.279   4.403   9.502  1.00 74.25      AA1  C  
ANISOU  256  C   MET A  29     9205   9416   9591    934  -1175    -74  AA1  C  
ATOM    257  O   MET A  29       8.269   4.293  10.213  1.00 70.05      AA1  O  
ANISOU  257  O   MET A  29     8805   8941   8870    938  -1198    -46  AA1  O  
ATOM    258  CB  MET A  29       9.215   6.121   7.685  1.00 76.29      AA1  C  
ANISOU  258  CB  MET A  29     9266   9702  10019    868   -928     -6  AA1  C  
ATOM    259  CG  MET A  29       7.692   6.058   7.642  1.00 78.31      AA1  C  
ANISOU  259  CG  MET A  29     9636  10079  10038    830   -873     70  AA1  C  
ATOM    260  SD  MET A  29       6.933   7.147   8.868  1.00 83.24      AA1  S  
ANISOU  260  SD  MET A  29    10309  10721  10597    851   -957     56  AA1  S  
ATOM    261  CE  MET A  29       7.326   8.734   8.133  1.00 76.78      AA1  C  
ANISOU  261  CE  MET A  29     9329   9875   9968    839   -867     62  AA1  C  
ATOM    262  N   ARG A  30       9.986   3.341   9.099  1.00 78.17      AA1  N  
ANISOU  262  N   ARG A  30     9683   9876  10144    932  -1178    -92  AA1  N  
ATOM    263  CA  ARG A  30       9.590   1.993   9.497  1.00 80.40      AA1  C  
ANISOU  263  CA  ARG A  30    10099  10191  10259    937  -1219    -76  AA1  C  
ATOM    264  C   ARG A  30       9.778   1.785  10.991  1.00 81.91      AA1  C  
ANISOU  264  C   ARG A  30    10409  10319  10393   1015  -1404   -138  AA1  C  
ATOM    265  O   ARG A  30       8.983   1.090  11.632  1.00 88.47      AA1  O  
ANISOU  265  O   ARG A  30    11400  11188  11025   1028  -1419   -107  AA1  O  
ATOM    266  CB  ARG A  30      10.390   0.949   8.720  1.00 75.36      AA1  C  
ANISOU  266  CB  ARG A  30     9402   9518   9713    919  -1185    -86  AA1  C  
ATOM    267  CG  ARG A  30      10.037   0.827   7.254  1.00 79.87      AA1  C  
ANISOU  267  CG  ARG A  30     9918  10158  10273    853   -999    -16  AA1  C  
ATOM    268  CD  ARG A  30      10.636  -0.456   6.636  1.00 80.78      AA1  C  
ANISOU  268  CD  ARG A  30    10016  10252  10425    837   -969    -22  AA1  C  
ATOM    269  NE  ARG A  30      10.423  -0.499   5.192  1.00 90.87      AA1  N  
ANISOU  269  NE  ARG A  30    11253  11576  11698    789   -795     37  AA1  N  
ATOM    270  CZ  ARG A  30      11.290  -0.031   4.295  1.00102.76      AA1  C  
ANISOU  270  CZ  ARG A  30    12650  13012  13383    778   -695     27  AA1  C  
ATOM    271  NH1 ARG A  30      12.437   0.508   4.697  1.00112.57      AA1  N1+
ANISOU  271  NH1 ARG A  30    13785  14129  14856    807   -753    -46  AA1  N1+
ATOM    272  NH2 ARG A  30      11.010  -0.098   2.998  1.00 96.39      AA1  N  
ANISOU  272  NH2 ARG A  30    11848  12245  12531    747   -534     86  AA1  N  
ATOM    273  N   GLU A  31      10.842   2.360  11.559  1.00 87.71      AA1  N  
ANISOU  273  N   GLU A  31    11077  10944  11307   1076  -1548   -232  AA1  N  
ATOM    274  CA  GLU A  31      11.034   2.311  13.005  1.00 90.50      AA1  C  
ANISOU  274  CA  GLU A  31    11564  11225  11597   1170  -1747   -301  AA1  C  
ATOM    275  C   GLU A  31       9.836   2.916  13.731  1.00 83.15      AA1  C  
ANISOU  275  C   GLU A  31    10772  10358  10462   1177  -1725   -256  AA1  C  
ATOM    276  O   GLU A  31       9.252   2.291  14.622  1.00 84.45      AA1  O  
ANISOU  276  O   GLU A  31    11135  10527  10425   1218  -1770   -240  AA1  O  
ATOM    277  CB  GLU A  31      12.311   3.056  13.393  1.00 95.76      AA1  C  
ANISOU  277  CB  GLU A  31    12107  11755  12523   1237  -1911   -420  AA1  C  
ATOM    278  CG  GLU A  31      13.595   2.493  12.806  1.00105.81      AA1  C  
ANISOU  278  CG  GLU A  31    13232  12926  14043   1236  -1945   -485  AA1  C  
ATOM    279  CD  GLU A  31      14.834   3.281  13.229  1.00112.24      AA1  C  
ANISOU  279  CD  GLU A  31    13904  13581  15159   1308  -2111   -622  AA1  C  
ATOM    280  OE1 GLU A  31      14.704   4.243  14.021  1.00113.67      AA1  O  
ANISOU  280  OE1 GLU A  31    14112  13737  15340   1365  -2217   -669  AA1  O  
ATOM    281  OE2 GLU A  31      15.944   2.937  12.768  1.00114.46      AA1  O1-
ANISOU  281  OE2 GLU A  31    14042  13753  15694   1308  -2136   -690  AA1  O1-
ATOM    282  N   LEU A  32       9.458   4.142  13.358  1.00 80.73      AA1  N  
ANISOU  282  N   LEU A  32    10368  10093  10213   1139  -1643   -234  AA1  N  
ATOM    283  CA  LEU A  32       8.343   4.808  14.025  1.00 77.23      AA1  C  
ANISOU  283  CA  LEU A  32    10038   9701   9603   1141  -1615   -197  AA1  C  
ATOM    284  C   LEU A  32       7.061   4.009  13.864  1.00 76.81      AA1  C  
ANISOU  284  C   LEU A  32    10114   9739   9333   1089  -1479   -104  AA1  C  
ATOM    285  O   LEU A  32       6.367   3.728  14.846  1.00 79.63      AA1  O  
ANISOU  285  O   LEU A  32    10654  10087   9514   1126  -1500    -92  AA1  O  
ATOM    286  CB  LEU A  32       8.162   6.216  13.474  1.00 75.82      AA1  C  
ANISOU  286  CB  LEU A  32     9710   9556   9544   1099  -1535   -183  AA1  C  
ATOM    287  CG  LEU A  32       9.310   7.192  13.734  1.00 84.25      AA1  C  
ANISOU  287  CG  LEU A  32    10640  10523  10850   1153  -1659   -282  AA1  C  
ATOM    288  CD1 LEU A  32       9.124   8.447  12.906  1.00 83.69      AA1  C  
ANISOU  288  CD1 LEU A  32    10403  10489  10906   1096  -1530   -249  AA1  C  
ATOM    289  CD2 LEU A  32       9.402   7.534  15.213  1.00 84.67      AA1  C  
ANISOU  289  CD2 LEU A  32    10824  10507  10841   1251  -1851   -359  AA1  C  
ATOM    290  N   ALA A  33       6.748   3.606  12.627  1.00 80.95      AA1  N  
ANISOU  290  N   ALA A  33    10547  10334   9876   1011  -1333    -42  AA1  N  
ATOM    291  CA  ALA A  33       5.513   2.873  12.375  1.00 81.05      AA1  C  
ANISOU  291  CA  ALA A  33    10652  10422   9722    963  -1208     33  AA1  C  
ATOM    292  C   ALA A  33       5.450   1.614  13.222  1.00 76.29      AA1  C  
ANISOU  292  C   ALA A  33    10220   9780   8988   1010  -1260     26  AA1  C  
ATOM    293  O   ALA A  33       4.472   1.390  13.946  1.00 74.04      AA1  O  
ANISOU  293  O   ALA A  33    10084   9497   8549   1020  -1216     56  AA1  O  
ATOM    294  CB  ALA A  33       5.405   2.530  10.891  1.00 74.51      AA1  C  
ANISOU  294  CB  ALA A  33     9705   9659   8946    892  -1083     80  AA1  C  
ATOM    295  N   THR A  34       6.512   0.802  13.168  1.00 69.75      AA1  N  
ANISOU  295  N   THR A  34     9372   8901   8228   1043  -1350    -16  AA1  N  
ATOM    296  CA  THR A  34       6.571  -0.431  13.947  1.00 76.32      AA1  C  
ANISOU  296  CA  THR A  34    10369   9685   8944   1096  -1409    -23  AA1  C  
ATOM    297  C   THR A  34       6.429  -0.161  15.444  1.00 77.76      AA1  C  
ANISOU  297  C   THR A  34    10748   9795   9002   1187  -1517    -55  AA1  C  
ATOM    298  O   THR A  34       5.651  -0.833  16.133  1.00 81.46      AA1  O  
ANISOU  298  O   THR A  34    11403  10249   9297   1212  -1466    -18  AA1  O  
ATOM    299  CB  THR A  34       7.884  -1.161  13.662  1.00 85.93      AA1  C  
ANISOU  299  CB  THR A  34    11512  10846  10292   1120  -1512    -78  AA1  C  
ATOM    300  CG2 THR A  34       7.859  -2.563  14.260  1.00 92.72      AA1  C  
ANISOU  300  CG2 THR A  34    12531  11670  11028   1162  -1550    -71  AA1  C  
ATOM    301  OG1 THR A  34       8.080  -1.248  12.244  1.00 87.30      AA1  O  
ANISOU  301  OG1 THR A  34    11507  11076  10587   1040  -1401    -50  AA1  O  
ATOM    302  N   ALA A  35       7.191   0.804  15.973  1.00 71.87      AA1  N  
ANISOU  302  N   ALA A  35     9972   8985   8348   1246  -1664   -128  AA1  N  
ATOM    303  CA  ALA A  35       7.045   1.140  17.387  1.00 85.80      AA1  C  
ANISOU  303  CA  ALA A  35    11941  10676   9981   1346  -1777   -164  AA1  C  
ATOM    304  C   ALA A  35       5.611   1.548  17.703  1.00 78.30      AA1  C  
ANISOU  304  C   ALA A  35    11102   9777   8873   1310  -1620    -94  AA1  C  
ATOM    305  O   ALA A  35       5.052   1.127  18.725  1.00 74.07      AA1  O  
ANISOU  305  O   ALA A  35    10802   9190   8153   1371  -1610    -77  AA1  O  
ATOM    306  CB  ALA A  35       8.024   2.245  17.782  1.00 80.76      AA1  C  
ANISOU  306  CB  ALA A  35    11221   9967   9496   1410  -1959   -263  AA1  C  
ATOM    307  N   TYR A  36       4.987   2.328  16.808  1.00 74.48      AA1  N  
ANISOU  307  N   TYR A  36    10455   9380   8463   1214  -1487    -50  AA1  N  
ATOM    308  CA  TYR A  36       3.573   2.653  16.953  1.00 66.57      AA1  C  
ANISOU  308  CA  TYR A  36     9524   8421   7347   1166  -1326     14  AA1  C  
ATOM    309  C   TYR A  36       2.722   1.391  16.976  1.00 71.94      AA1  C  
ANISOU  309  C   TYR A  36    10327   9105   7900   1146  -1195     73  AA1  C  
ATOM    310  O   TYR A  36       1.890   1.208  17.874  1.00 68.57      AA1  O  
ANISOU  310  O   TYR A  36    10092   8631   7331   1176  -1122     98  AA1  O  
ATOM    311  CB  TYR A  36       3.108   3.578  15.825  1.00 57.12      AA1  C  
ANISOU  311  CB  TYR A  36     8121   7315   6269   1067  -1220     48  AA1  C  
ATOM    312  CG  TYR A  36       1.665   4.009  16.010  1.00 70.55      AA1  C  
ANISOU  312  CG  TYR A  36     9878   9045   7882   1019  -1075     99  AA1  C  
ATOM    313  CD1 TYR A  36       1.349   5.074  16.854  1.00 64.47      AA1  C  
ANISOU  313  CD1 TYR A  36     9173   8243   7080   1046  -1098     81  AA1  C  
ATOM    314  CD2 TYR A  36       0.617   3.343  15.378  1.00 63.36      AA1  C  
ANISOU  314  CD2 TYR A  36     8957   8177   6939    950   -919    157  AA1  C  
ATOM    315  CE1 TYR A  36       0.044   5.477  17.045  1.00 62.92      AA1  C  
ANISOU  315  CE1 TYR A  36     9022   8059   6826    998   -960    122  AA1  C  
ATOM    316  CE2 TYR A  36      -0.704   3.743  15.574  1.00 61.57      AA1  C  
ANISOU  316  CE2 TYR A  36     8769   7952   6670    907   -789    191  AA1  C  
ATOM    317  CZ  TYR A  36      -0.983   4.809  16.413  1.00 66.29      AA1  C  
ANISOU  317  CZ  TYR A  36     9430   8518   7241    928   -805    176  AA1  C  
ATOM    318  OH  TYR A  36      -2.282   5.229  16.630  1.00 64.68      AA1  O  
ANISOU  318  OH  TYR A  36     9258   8303   7013    882   -669    204  AA1  O  
ATOM    319  N   ALA A  37       2.918   0.500  15.991  1.00 69.41      AA1  N  
ANISOU  319  N   ALA A  37     9902   8831   7641   1096  -1149     95  AA1  N  
ATOM    320  CA  ALA A  37       2.045  -0.663  15.886  1.00 69.88      AA1  C  
ANISOU  320  CA  ALA A  37    10042   8897   7614   1069  -1012    147  AA1  C  
ATOM    321  C   ALA A  37       2.159  -1.577  17.103  1.00 73.30      AA1  C  
ANISOU  321  C   ALA A  37    10719   9233   7901   1162  -1050    141  AA1  C  
ATOM    322  O   ALA A  37       1.175  -2.225  17.477  1.00 76.37      AA1  O  
ANISOU  322  O   ALA A  37    11235   9592   8192   1159   -908    185  AA1  O  
ATOM    323  CB  ALA A  37       2.342  -1.433  14.604  1.00 69.38      AA1  C  
ANISOU  323  CB  ALA A  37     9819   8897   7644   1009   -978    161  AA1  C  
ATOM    324  N   ARG A  38       3.323  -1.617  17.757  1.00 75.48      AA1  N  
ANISOU  324  N   ARG A  38    11067   9443   8167   1252  -1237     83  AA1  N  
ATOM    325  CA  ARG A  38       3.498  -2.535  18.878  1.00 81.60      AA1  C  
ANISOU  325  CA  ARG A  38    12095  10117   8790   1355  -1290     77  AA1  C  
ATOM    326  C   ARG A  38       2.625  -2.150  20.064  1.00 91.39      AA1  C  
ANISOU  326  C   ARG A  38    13576  11286   9860   1414  -1218     98  AA1  C  
ATOM    327  O   ARG A  38       2.112  -3.025  20.774  1.00 96.57      AA1  O  
ANISOU  327  O   ARG A  38    14452  11867  10370   1464  -1126    134  AA1  O  
ATOM    328  CB  ARG A  38       4.964  -2.580  19.299  1.00 87.15      AA1  C  
ANISOU  328  CB  ARG A  38    12820  10754   9540   1449  -1538     -6  AA1  C  
ATOM    329  CG  ARG A  38       5.879  -3.297  18.323  1.00101.37      AA1  C  
ANISOU  329  CG  ARG A  38    14436  12588  11493   1407  -1595    -28  AA1  C  
ATOM    330  CD  ARG A  38       7.172  -3.697  19.015  1.00110.81      AA1  C  
ANISOU  330  CD  ARG A  38    15718  13678  12708   1520  -1831   -109  AA1  C  
ATOM    331  NE  ARG A  38       8.262  -3.918  18.070  1.00119.07      AA1  N  
ANISOU  331  NE  ARG A  38    16535  14738  13968   1479  -1913   -157  AA1  N  
ATOM    332  CZ  ARG A  38       9.239  -3.046  17.839  1.00112.57      AA1  C  
ANISOU  332  CZ  ARG A  38    15550  13884  13337   1489  -2051   -236  AA1  C  
ATOM    333  NH1 ARG A  38       9.273  -1.886  18.489  1.00110.31      AA1  N1+
ANISOU  333  NH1 ARG A  38    15300  13562  13052   1543  -2143   -282  AA1  N1+
ATOM    334  NH2 ARG A  38      10.189  -3.338  16.957  1.00114.08      AA1  N  
ANISOU  334  NH2 ARG A  38    15540  14072  13733   1447  -2090   -274  AA1  N  
ATOM    335  N   ARG A  39       2.460  -0.846  20.306  1.00 86.00      AA1  N  
ANISOU  335  N   ARG A  39    12865  10612   9199   1412  -1247     75  AA1  N  
ATOM    336  CA  ARG A  39       1.697  -0.388  21.460  1.00 83.50      AA1  C  
ANISOU  336  CA  ARG A  39    12783  10220   8725   1471  -1183     89  AA1  C  
ATOM    337  C   ARG A  39       0.200  -0.566  21.285  1.00 78.10      AA1  C  
ANISOU  337  C   ARG A  39    12118   9546   8010   1390   -914    165  AA1  C  
ATOM    338  O   ARG A  39      -0.544  -0.367  22.252  1.00 78.89      AA1  O  
ANISOU  338  O   ARG A  39    12432   9563   7979   1435   -813    185  AA1  O  
ATOM    339  CB  ARG A  39       2.000   1.083  21.738  1.00 91.04      AA1  C  
ANISOU  339  CB  ARG A  39    13680  11180   9729   1490  -1300     35  AA1  C  
ATOM    340  CG  ARG A  39       3.431   1.352  22.137  1.00106.27      AA1  C  
ANISOU  340  CG  ARG A  39    15613  13059  11705   1593  -1577    -59  AA1  C  
ATOM    341  CD  ARG A  39       3.606   2.765  22.679  1.00114.76      AA1  C  
ANISOU  341  CD  ARG A  39    16684  14115  12807   1634  -1687   -117  AA1  C  
ATOM    342  NE  ARG A  39       3.565   3.782  21.629  1.00116.48      AA1  N  
ANISOU  342  NE  ARG A  39    16598  14434  13224   1522  -1645   -116  AA1  N  
ATOM    343  CZ  ARG A  39       2.511   4.547  21.356  1.00117.36      AA1  C  
ANISOU  343  CZ  ARG A  39    16643  14605  13344   1436  -1479    -66  AA1  C  
ATOM    344  NH1 ARG A  39       1.392   4.422  22.059  1.00121.55      AA1  N1+
ANISOU  344  NH1 ARG A  39    17374  15097  13713   1442  -1328    -17  AA1  N1+
ATOM    345  NH2 ARG A  39       2.575   5.446  20.383  1.00111.96      AA1  N  
ANISOU  345  NH2 ARG A  39    15695  14007  12838   1347  -1458    -66  AA1  N  
ATOM    346  N   LEU A  40      -0.253  -0.893  20.076  1.00 76.67      AA1  N  
ANISOU  346  N   LEU A  40    11718   9455   7957   1276   -802    198  AA1  N  
ATOM    347  CA  LEU A  40      -1.675  -0.994  19.815  1.00 72.03      AA1  C  
ANISOU  347  CA  LEU A  40    11109   8870   7389   1197   -568    251  AA1  C  
ATOM    348  C   LEU A  40      -2.246  -2.288  20.390  1.00 75.42      AA1  C  
ANISOU  348  C   LEU A  40    11736   9203   7716   1236   -419    290  AA1  C  
ATOM    349  O   LEU A  40      -1.558  -3.312  20.459  1.00 78.68      AA1  O  
ANISOU  349  O   LEU A  40    12214   9595   8086   1287   -487    288  AA1  O  
ATOM    350  CB  LEU A  40      -1.950  -0.939  18.317  1.00 71.06      AA1  C  
ANISOU  350  CB  LEU A  40    10701   8862   7435   1080   -524    262  AA1  C  
ATOM    351  CG  LEU A  40      -1.449   0.319  17.618  1.00 69.40      AA1  C  
ANISOU  351  CG  LEU A  40    10292   8742   7337   1038   -636    232  AA1  C  
ATOM    352  CD1 LEU A  40      -1.672   0.188  16.143  1.00 62.37      AA1  C  
ANISOU  352  CD1 LEU A  40     9170   7949   6579    944   -589    248  AA1  C  
ATOM    353  CD2 LEU A  40      -2.176   1.554  18.175  1.00 66.95      AA1  C  
ANISOU  353  CD2 LEU A  40    10018   8409   7012   1026   -584    233  AA1  C  
ATOM    354  N   PRO A  41      -3.514  -2.271  20.798  1.00 73.83      AA1  N  
ANISOU  354  N   PRO A  41    11627   8931   7496   1213   -205    326  AA1  N  
ATOM    355  CA  PRO A  41      -4.130  -3.519  21.280  1.00 74.38      AA1  C  
ANISOU  355  CA  PRO A  41    11868   8891   7500   1245    -24    367  AA1  C  
ATOM    356  C   PRO A  41      -4.317  -4.551  20.187  1.00 72.23      AA1  C  
ANISOU  356  C   PRO A  41    11408   8678   7358   1173     36    378  AA1  C  
ATOM    357  O   PRO A  41      -4.196  -5.746  20.456  1.00 87.81      AA1  O  
ANISOU  357  O   PRO A  41    13495  10590   9277   1219     89    399  AA1  O  
ATOM    358  CB  PRO A  41      -5.470  -3.050  21.863  1.00 68.95      AA1  C  
ANISOU  358  CB  PRO A  41    11278   8107   6813   1222    206    392  AA1  C  
ATOM    359  CG  PRO A  41      -5.740  -1.720  21.208  1.00 65.82      AA1  C  
ANISOU  359  CG  PRO A  41    10662   7807   6540   1135    156    367  AA1  C  
ATOM    360  CD  PRO A  41      -4.390  -1.101  20.975  1.00 67.02      AA1  C  
ANISOU  360  CD  PRO A  41    10736   8059   6669   1166   -112    328  AA1  C  
ATOM    361  N   GLY A  42      -4.627  -4.129  18.964  1.00 74.73      AA1  N  
ANISOU  361  N   GLY A  42    11451   9104   7840   1069     30    365  AA1  N  
ATOM    362  CA  GLY A  42      -4.766  -5.027  17.827  1.00 64.64      AA1  C  
ANISOU  362  CA  GLY A  42     9986   7888   6685   1007     61    365  AA1  C  
ATOM    363  C   GLY A  42      -4.669  -4.227  16.547  1.00 65.16      AA1  C  
ANISOU  363  C   GLY A  42     9791   8086   6882    924    -31    342  AA1  C  
ATOM    364  O   GLY A  42      -4.566  -3.000  16.569  1.00 64.45      AA1  O  
ANISOU  364  O   GLY A  42     9658   8033   6797    910    -98    330  AA1  O  
ATOM    365  N   LEU A  43      -4.687  -4.937  15.413  1.00 61.76      AA1  N  
ANISOU  365  N   LEU A  43     9193   7720   6552    875    -32    336  AA1  N  
ATOM    366  CA  LEU A  43      -4.615  -4.291  14.106  1.00 54.74      AA1  C  
ANISOU  366  CA  LEU A  43     8082   6945   5772    808   -108    317  AA1  C  
ATOM    367  C   LEU A  43      -5.978  -4.151  13.442  1.00 58.46      AA1  C  
ANISOU  367  C   LEU A  43     8434   7408   6370    742     13    308  AA1  C  
ATOM    368  O   LEU A  43      -6.066  -3.583  12.346  1.00 60.48      AA1  O  
ANISOU  368  O   LEU A  43     8527   7746   6707    695    -46    293  AA1  O  
ATOM    369  CB  LEU A  43      -3.665  -5.060  13.182  1.00 51.18      AA1  C  
ANISOU  369  CB  LEU A  43     7529   6571   5345    805   -207    307  AA1  C  
ATOM    370  CG  LEU A  43      -2.218  -5.050  13.677  1.00 62.56      AA1  C  
ANISOU  370  CG  LEU A  43     9046   8018   6708    863   -356    299  AA1  C  
ATOM    371  CD1 LEU A  43      -1.849  -3.614  14.109  1.00 60.84      AA1  C  
ANISOU  371  CD1 LEU A  43     8840   7809   6468    878   -442    287  AA1  C  
ATOM    372  N   ASP A  44      -7.042  -4.639  14.081  1.00 60.57      AA1  N  
ANISOU  372  N   ASP A  44     8784   7562   6669    745    181    314  AA1  N  
ATOM    373  CA  ASP A  44      -8.381  -4.310  13.623  1.00 67.49      AA1  C  
ANISOU  373  CA  ASP A  44     9547   8402   7695    687    287    291  AA1  C  
ATOM    374  C   ASP A  44      -8.538  -2.788  13.512  1.00 67.90      AA1  C  
ANISOU  374  C   ASP A  44     9541   8498   7761    654    229    286  AA1  C  
ATOM    375  O   ASP A  44      -7.792  -2.010  14.113  1.00 65.30      AA1  O  
ANISOU  375  O   ASP A  44     9294   8193   7321    683    151    302  AA1  O  
ATOM    376  CB  ASP A  44      -9.425  -4.911  14.557  1.00 67.74      AA1  C  
ANISOU  376  CB  ASP A  44     9697   8273   7769    700    499    297  AA1  C  
ATOM    377  CG  ASP A  44      -9.628  -4.080  15.829  1.00 71.12      AA1  C  
ANISOU  377  CG  ASP A  44    10302   8616   8104    727    576    321  AA1  C  
ATOM    378  OD1 ASP A  44      -8.755  -4.121  16.713  1.00 64.51      AA1  O  
ANISOU  378  OD1 ASP A  44     9648   7769   7093    795    525    348  AA1  O  
ATOM    379  OD2 ASP A  44     -10.646  -3.375  15.897  1.00 64.24      AA1  O1-
ANISOU  379  OD2 ASP A  44     9382   7685   7340    683    673    305  AA1  O1-
ATOM    380  N   THR A  45      -9.501  -2.376  12.684  1.00 60.18      AA1  N  
ANISOU  380  N   THR A  45     8411   7526   6930    598    253    256  AA1  N  
ATOM    381  CA  THR A  45      -9.538  -1.009  12.192  1.00 52.99      AA1  C  
ANISOU  381  CA  THR A  45     7405   6684   6045    564    167    249  AA1  C  
ATOM    382  C   THR A  45      -9.684  -0.005  13.334  1.00 56.93      AA1  C  
ANISOU  382  C   THR A  45     8013   7130   6487    570    215    266  AA1  C  
ATOM    383  O   THR A  45      -9.057   1.060  13.316  1.00 64.36      AA1  O  
ANISOU  383  O   THR A  45     8937   8143   7375    571    111    275  AA1  O  
ATOM    384  CB  THR A  45     -10.692  -0.865  11.195  1.00 59.71      AA1  C  
ANISOU  384  CB  THR A  45     8095   7520   7070    514    187    206  AA1  C  
ATOM    385  CG2 THR A  45     -10.818   0.551  10.701  1.00 54.94      AA1  C  
ANISOU  385  CG2 THR A  45     7405   6976   6494    483    106    202  AA1  C  
ATOM    386  OG1 THR A  45     -10.498  -1.726  10.062  1.00 65.32      AA1  O  
ANISOU  386  OG1 THR A  45     8711   8287   7821    520    119    185  AA1  O  
ATOM    387  N   HIS A  46     -10.487  -0.351  14.348  1.00 61.93      AA1  N  
ANISOU  387  N   HIS A  46     8768   7628   7135    578    382    269  AA1  N  
ATOM    388  CA  HIS A  46     -10.838   0.563  15.433  1.00 64.18      AA1  C  
ANISOU  388  CA  HIS A  46     9169   7839   7378    583    458    280  AA1  C  
ATOM    389  C   HIS A  46      -9.782   0.633  16.521  1.00 63.77      AA1  C  
ANISOU  389  C   HIS A  46     9321   7785   7124    659    404    308  AA1  C  
ATOM    390  O   HIS A  46      -9.903   1.476  17.413  1.00 64.21      AA1  O  
ANISOU  390  O   HIS A  46     9486   7793   7120    676    435    314  AA1  O  
ATOM    391  CB  HIS A  46     -12.170   0.151  16.046  1.00 54.88      AA1  C  
ANISOU  391  CB  HIS A  46     8047   6493   6312    565    686    270  AA1  C  
ATOM    392  CG  HIS A  46     -13.210  -0.211  15.033  1.00 61.16      AA1  C  
ANISOU  392  CG  HIS A  46     8647   7257   7332    506    733    223  AA1  C  
ATOM    393  CD2 HIS A  46     -13.897   0.549  14.150  1.00 58.68      AA1  C  
ANISOU  393  CD2 HIS A  46     8148   6973   7175    447    680    183  AA1  C  
ATOM    394  ND1 HIS A  46     -13.629  -1.508  14.833  1.00 63.71      AA1  N  
ANISOU  394  ND1 HIS A  46     8952   7506   7749    515    830    207  AA1  N  
ATOM    395  CE1 HIS A  46     -14.555  -1.526  13.895  1.00 62.38      AA1  C  
ANISOU  395  CE1 HIS A  46     8592   7315   7796    466    831    150  AA1  C  
ATOM    396  NE2 HIS A  46     -14.732  -0.292  13.460  1.00 59.55      AA1  N  
ANISOU  396  NE2 HIS A  46     8137   7017   7472    426    733    135  AA1  N  
ATOM    397  N   SER A  47      -8.757  -0.224  16.472  1.00 56.98      AA1  N  
ANISOU  397  N   SER A  47     8516   6968   6167    711    313    320  AA1  N  
ATOM    398  CA  SER A  47      -7.655  -0.121  17.413  1.00 60.44      AA1  C  
ANISOU  398  CA  SER A  47     9132   7402   6429    793    214    331  AA1  C  
ATOM    399  C   SER A  47      -6.483   0.656  16.845  1.00 64.28      AA1  C  
ANISOU  399  C   SER A  47     9506   8015   6902    796      3    315  AA1  C  
ATOM    400  O   SER A  47      -5.560   1.012  17.589  1.00 60.81      AA1  O  
ANISOU  400  O   SER A  47     9182   7569   6353    864   -110    307  AA1  O  
ATOM    401  CB  SER A  47      -7.198  -1.508  17.833  1.00 61.79      AA1  C  
ANISOU  401  CB  SER A  47     9447   7520   6510    857    238    347  AA1  C  
ATOM    402  OG  SER A  47      -8.301  -2.246  18.333  1.00 71.91      AA1  O  
ANISOU  402  OG  SER A  47    10828   8668   7826    856    461    363  AA1  O  
ATOM    403  N   LEU A  48      -6.513   0.931  15.542  1.00 63.14      AA1  N  
ANISOU  403  N   LEU A  48     9145   7970   6877    732    -49    307  AA1  N  
ATOM    404  CA  LEU A  48      -5.384   1.567  14.884  1.00 61.52      AA1  C  
ANISOU  404  CA  LEU A  48     8825   7869   6679    734   -217    295  AA1  C  
ATOM    405  C   LEU A  48      -5.146   2.967  15.411  1.00 58.14      AA1  C  
ANISOU  405  C   LEU A  48     8406   7449   6236    744   -279    284  AA1  C  
ATOM    406  O   LEU A  48      -3.997   3.412  15.481  1.00 64.58      AA1  O  
ANISOU  406  O   LEU A  48     9207   8300   7032    783   -419    267  AA1  O  
ATOM    407  CB  LEU A  48      -5.613   1.603  13.373  1.00 54.00      AA1  C  
ANISOU  407  CB  LEU A  48     7671   7004   5844    671   -230    293  AA1  C  
ATOM    408  CG  LEU A  48      -5.570   0.260  12.631  1.00 50.44      AA1  C  
ANISOU  408  CG  LEU A  48     7182   6568   5415    667   -213    293  AA1  C  
ATOM    409  CD1 LEU A  48      -5.741   0.497  11.135  1.00 47.82      AA1  C  
ANISOU  409  CD1 LEU A  48     6673   6318   5177    620   -246    287  AA1  C  
ATOM    410  CD2 LEU A  48      -4.296  -0.488  12.937  1.00 46.09      AA1  C  
ANISOU  410  CD2 LEU A  48     6702   6023   4785    723   -300    294  AA1  C  
ATOM    411  N   MET A  49      -6.210   3.670  15.788  1.00 64.57      AA1  N  
ANISOU  411  N   MET A  49     9235   8218   7080    710   -177    289  AA1  N  
ATOM    412  CA  MET A  49      -6.115   5.035  16.285  1.00 63.67      AA1  C  
ANISOU  412  CA  MET A  49     9122   8110   6961    712   -224    277  AA1  C  
ATOM    413  C   MET A  49      -5.735   5.120  17.762  1.00 70.16      AA1  C  
ANISOU  413  C   MET A  49    10166   8847   7645    797   -245    266  AA1  C  
ATOM    414  O   MET A  49      -5.567   6.227  18.275  1.00 75.89      AA1  O  
ANISOU  414  O   MET A  49    10906   9569   8358    812   -299    249  AA1  O  
ATOM    415  CB  MET A  49      -7.448   5.756  16.083  1.00 56.45      AA1  C  
ANISOU  415  CB  MET A  49     8131   7175   6145    639   -105    282  AA1  C  
ATOM    416  CG  MET A  49      -7.716   6.230  14.680  1.00 57.16      AA1  C  
ANISOU  416  CG  MET A  49     8003   7351   6363    570   -138    281  AA1  C  
ATOM    417  SD  MET A  49      -6.572   7.512  14.152  1.00 65.75      AA1  S  
ANISOU  417  SD  MET A  49     8966   8542   7473    577   -294    277  AA1  S  
ATOM    418  CE  MET A  49      -7.096   8.905  15.166  1.00 58.47      AA1  C  
ANISOU  418  CE  MET A  49     8085   7576   6555    567   -263    266  AA1  C  
ATOM    419  N   SER A  50      -5.577   3.991  18.451  1.00 70.77      AA1  N  
ANISOU  419  N   SER A  50    10426   8850   7614    860   -211    274  AA1  N  
ATOM    420  CA  SER A  50      -5.525   4.024  19.908  1.00 79.55      AA1  C  
ANISOU  420  CA  SER A  50    11800   9853   8575    947   -192    269  AA1  C  
ATOM    421  C   SER A  50      -4.273   4.723  20.433  1.00 85.28      AA1  C  
ANISOU  421  C   SER A  50    12572  10595   9235   1029   -404    227  AA1  C  
ATOM    422  O   SER A  50      -4.287   5.245  21.551  1.00 99.13      AA1  O  
ANISOU  422  O   SER A  50    14509  12275  10882   1096   -418    209  AA1  O  
ATOM    423  CB  SER A  50      -5.631   2.604  20.466  1.00 75.75      AA1  C  
ANISOU  423  CB  SER A  50    11515   9279   7988   1005   -101    292  AA1  C  
ATOM    424  OG  SER A  50      -4.349   2.085  20.737  1.00 91.72      AA1  O  
ANISOU  424  OG  SER A  50    13623  11308   9917   1093   -275    272  AA1  O  
ATOM    425  N   GLY A  51      -3.190   4.753  19.662  1.00 85.36      AA1  N  
ANISOU  425  N   GLY A  51    12424  10690   9319   1028   -564    203  AA1  N  
ATOM    426  CA  GLY A  51      -2.002   5.470  20.088  1.00 80.52      AA1  C  
ANISOU  426  CA  GLY A  51    11817  10080   8699   1102   -768    147  AA1  C  
ATOM    427  C   GLY A  51      -1.960   6.932  19.691  1.00 74.17      AA1  C  
ANISOU  427  C   GLY A  51    10831   9336   8014   1055   -814    126  AA1  C  
ATOM    428  O   GLY A  51      -0.971   7.622  19.962  1.00 63.36      AA1  O  
ANISOU  428  O   GLY A  51     9427   7964   6681   1112   -981     71  AA1  O  
ATOM    429  N   LEU A  52      -3.014   7.432  19.057  1.00 70.02      AA1  N  
ANISOU  429  N   LEU A  52    10182   8857   7567    955   -674    163  AA1  N  
ATOM    430  CA  LEU A  52      -3.018   8.754  18.454  1.00 71.01      AA1  C  
ANISOU  430  CA  LEU A  52    10111   9052   7821    899   -703    154  AA1  C  
ATOM    431  C   LEU A  52      -3.937   9.674  19.245  1.00 71.97      AA1  C  
ANISOU  431  C   LEU A  52    10306   9128   7911    885   -622    155  AA1  C  
ATOM    432  O   LEU A  52      -5.080   9.308  19.560  1.00 68.99      AA1  O  
ANISOU  432  O   LEU A  52    10027   8696   7489    852   -460    185  AA1  O  
ATOM    433  CB  LEU A  52      -3.485   8.684  17.001  1.00 72.65      AA1  C  
ANISOU  433  CB  LEU A  52    10112   9343   8147    801   -625    192  AA1  C  
ATOM    434  CG  LEU A  52      -2.676   9.460  15.971  1.00 78.96      AA1  C  
ANISOU  434  CG  LEU A  52    10702  10222   9080    776   -712    182  AA1  C  
ATOM    435  CD1 LEU A  52      -3.515   9.674  14.719  1.00 76.84      AA1  C  
ANISOU  435  CD1 LEU A  52    10282  10018   8896    687   -614    223  AA1  C  
ATOM    436  CD2 LEU A  52      -2.202  10.791  16.529  1.00 70.13      AA1  C  
ANISOU  436  CD2 LEU A  52     9547   9094   8008    806   -800    143  AA1  C  
ATOM    437  N   ASP A  53      -3.437  10.869  19.557  1.00 72.29      AA1  N  
ANISOU  437  N   ASP A  53    10293   9180   7995    910   -726    115  AA1  N  
ATOM    438  CA  ASP A  53      -4.259  11.906  20.166  1.00 80.67      AA1  C  
ANISOU  438  CA  ASP A  53    11387  10211   9054    885   -656    113  AA1  C  
ATOM    439  C   ASP A  53      -5.012  12.637  19.049  1.00 77.62      AA1  C  
ANISOU  439  C   ASP A  53    10772   9903   8817    769   -568    146  AA1  C  
ATOM    440  O   ASP A  53      -4.720  13.778  18.680  1.00 75.34      AA1  O  
ANISOU  440  O   ASP A  53    10326   9667   8635    745   -629    131  AA1  O  
ATOM    441  CB  ASP A  53      -3.392  12.842  20.992  1.00 88.24      AA1  C  
ANISOU  441  CB  ASP A  53    12384  11144  10000    969   -817     49  AA1  C  
ATOM    442  CG  ASP A  53      -4.159  14.017  21.519  1.00 88.25      AA1  C  
ANISOU  442  CG  ASP A  53    12390  11127  10014    939   -753     43  AA1  C  
ATOM    443  OD1 ASP A  53      -5.381  13.879  21.715  1.00 90.20      AA1  O  
ANISOU  443  OD1 ASP A  53    12709  11336  10226    883   -576     83  AA1  O  
ATOM    444  OD2 ASP A  53      -3.540  15.078  21.707  1.00 93.45      AA1  O1-
ANISOU  444  OD2 ASP A  53    12962  11801  10743    968   -876     -6  AA1  O1-
ATOM    445  N   ALA A  54      -5.986  11.929  18.484  1.00 75.99      AA1  N  
ANISOU  445  N   ALA A  54    10549   9696   8629    702   -429    187  AA1  N  
ATOM    446  CA  ALA A  54      -6.810  12.470  17.416  1.00 62.19      AA1  C  
ANISOU  446  CA  ALA A  54     8611   8003   7014    603   -357    213  AA1  C  
ATOM    447  C   ALA A  54      -8.096  11.663  17.351  1.00 62.82      AA1  C  
ANISOU  447  C   ALA A  54     8742   8024   7103    554   -194    236  AA1  C  
ATOM    448  O   ALA A  54      -8.161  10.531  17.832  1.00 62.86      AA1  O  
ANISOU  448  O   ALA A  54     8895   7965   7021    592   -139    241  AA1  O  
ATOM    449  CB  ALA A  54      -6.071  12.455  16.076  1.00 54.17      AA1  C  
ANISOU  449  CB  ALA A  54     7416   7084   6084    586   -440    224  AA1  C  
ATOM    450  N   THR A  55      -9.134  12.285  16.796  1.00 68.11      AA1  N  
ANISOU  450  N   THR A  55     9287   8699   7891    472   -118    243  AA1  N  
ATOM    451  CA  THR A  55     -10.411  11.627  16.566  1.00 66.16      AA1  C  
ANISOU  451  CA  THR A  55     9039   8384   7715    418     27    249  AA1  C  
ATOM    452  C   THR A  55     -10.493  11.127  15.124  1.00 65.28      AA1  C  
ANISOU  452  C   THR A  55     8775   8339   7687    384    -14    257  AA1  C  
ATOM    453  O   THR A  55      -9.820  11.641  14.231  1.00 57.22      AA1  O  
ANISOU  453  O   THR A  55     7633   7417   6692    383   -124    264  AA1  O  
ATOM    454  CB  THR A  55     -11.581  12.570  16.867  1.00 59.64      AA1  C  
ANISOU  454  CB  THR A  55     8171   7498   6993    353    129    238  AA1  C  
ATOM    455  CG2 THR A  55     -11.494  13.112  18.315  1.00 66.89      AA1  C  
ANISOU  455  CG2 THR A  55     9259   8342   7814    393    173    229  AA1  C  
ATOM    456  OG1 THR A  55     -11.557  13.678  15.961  1.00 72.05      AA1  O  
ANISOU  456  OG1 THR A  55     9554   9156   8667    306     43    238  AA1  O  
ATOM    457  N   LEU A  56     -11.328  10.116  14.916  1.00 66.36      AA1  N  
ANISOU  457  N   LEU A  56     8928   8413   7875    364     84    251  AA1  N  
ATOM    458  CA  LEU A  56     -11.512   9.461  13.627  1.00 59.30      AA1  C  
ANISOU  458  CA  LEU A  56     7916   7562   7054    344     48    247  AA1  C  
ATOM    459  C   LEU A  56     -12.961   9.613  13.214  1.00 56.69      AA1  C  
ANISOU  459  C   LEU A  56     7490   7158   6891    280    129    218  AA1  C  
ATOM    460  O   LEU A  56     -13.865   9.297  13.995  1.00 66.86      AA1  O  
ANISOU  460  O   LEU A  56     8845   8322   8238    262    272    201  AA1  O  
ATOM    461  CB  LEU A  56     -11.155   7.978  13.717  1.00 61.54      AA1  C  
ANISOU  461  CB  LEU A  56     8292   7823   7268    387     72    252  AA1  C  
ATOM    462  CG  LEU A  56     -11.396   7.090  12.478  1.00 58.98      AA1  C  
ANISOU  462  CG  LEU A  56     7867   7529   7015    375     45    239  AA1  C  
ATOM    463  CD1 LEU A  56     -10.789   7.702  11.232  1.00 40.13      AA1  C  
ANISOU  463  CD1 LEU A  56     5354   5257   4635    372    -90    248  AA1  C  
ATOM    464  CD2 LEU A  56     -10.860   5.698  12.731  1.00 46.28      AA1  C  
ANISOU  464  CD2 LEU A  56     6357   5904   5325    421     65    247  AA1  C  
ATOM    465  N   THR A  57     -13.185  10.098  11.999  1.00 50.33      AA1  N  
ANISOU  465  N   THR A  57     6537   6413   6172    254     42    209  AA1  N  
ATOM    466  CA  THR A  57     -14.540  10.237  11.482  1.00 52.60      AA1  C  
ANISOU  466  CA  THR A  57     6721   6625   6641    202     80    166  AA1  C  
ATOM    467  C   THR A  57     -14.589   9.619  10.094  1.00 56.59      AA1  C  
ANISOU  467  C   THR A  57     7140   7175   7187    218    -16    147  AA1  C  
ATOM    468  O   THR A  57     -13.809  10.012   9.222  1.00 57.88      AA1  O  
ANISOU  468  O   THR A  57     7266   7447   7279    243   -133    174  AA1  O  
ATOM    469  CB  THR A  57     -14.983  11.706  11.416  1.00 55.07      AA1  C  
ANISOU  469  CB  THR A  57     6946   6945   7031    158     54    162  AA1  C  
ATOM    470  CG2 THR A  57     -16.401  11.805  10.885  1.00 46.85      AA1  C  
ANISOU  470  CG2 THR A  57     5794   5808   6200    109     79    106  AA1  C  
ATOM    471  OG1 THR A  57     -14.902  12.309  12.719  1.00 57.74      AA1  O  
ANISOU  471  OG1 THR A  57     7371   7242   7323    148    140    176  AA1  O  
ATOM    472  N   PHE A  58     -15.490   8.645   9.906  1.00 54.80      AA1  N  
ANISOU  472  N   PHE A  58     6890   6851   7080    211     40    100  AA1  N  
ATOM    473  CA  PHE A  58     -15.820   8.114   8.589  1.00 59.85      AA1  C  
ANISOU  473  CA  PHE A  58     7440   7506   7795    228    -59     60  AA1  C  
ATOM    474  C   PHE A  58     -16.999   8.901   8.042  1.00 62.18      AA1  C  
ANISOU  474  C   PHE A  58     7618   7734   8276    192   -101      5  AA1  C  
ATOM    475  O   PHE A  58     -18.033   9.015   8.710  1.00 62.07      AA1  O  
ANISOU  475  O   PHE A  58     7572   7587   8424    148      8    -36  AA1  O  
ATOM    476  CB  PHE A  58     -16.207   6.631   8.628  1.00 57.25      AA1  C  
ANISOU  476  CB  PHE A  58     7127   7095   7531    245      8     22  AA1  C  
ATOM    477  CG  PHE A  58     -15.134   5.703   9.113  1.00 57.63      AA1  C  
ANISOU  477  CG  PHE A  58     7290   7194   7411    284     43     70  AA1  C  
ATOM    478  CD1 PHE A  58     -14.979   5.467  10.472  1.00 46.38      AA1  C  
ANISOU  478  CD1 PHE A  58     5986   5710   5926    283    179     97  AA1  C  
ATOM    479  CD2 PHE A  58     -14.339   4.992   8.208  1.00 48.62      AA1  C  
ANISOU  479  CD2 PHE A  58     6146   6146   6181    327    -58     79  AA1  C  
ATOM    480  CE1 PHE A  58     -14.013   4.583  10.944  1.00 55.28      AA1  C  
ANISOU  480  CE1 PHE A  58     7229   6870   6903    328    197    135  AA1  C  
ATOM    481  CE2 PHE A  58     -13.367   4.095   8.647  1.00 52.77      AA1  C  
ANISOU  481  CE2 PHE A  58     6768   6709   6572    360    -32    116  AA1  C  
ATOM    482  CZ  PHE A  58     -13.192   3.874  10.004  1.00 55.24      AA1  C  
ANISOU  482  CZ  PHE A  58     7199   6964   6826    363     87    143  AA1  C  
ATOM    483  N   MET A  59     -16.852   9.424   6.829  1.00 56.57      AA1  N  
ANISOU  483  N   MET A  59     6850   7099   7547    216   -251      3  AA1  N  
ATOM    484  CA  MET A  59     -17.936  10.115   6.148  1.00 60.18      AA1  C  
ANISOU  484  CA  MET A  59     7202   7490   8174    198   -328    -56  AA1  C  
ATOM    485  C   MET A  59     -17.702  10.021   4.646  1.00 63.65      AA1  C  
ANISOU  485  C   MET A  59     7628   7997   8558    260   -499    -68  AA1  C  
ATOM    486  O   MET A  59     -16.586   9.740   4.208  1.00 73.38      AA1  O  
ANISOU  486  O   MET A  59     8930   9341   9611    305   -537    -13  AA1  O  
ATOM    487  CB  MET A  59     -17.997  11.578   6.576  1.00 66.74      AA1  C  
ANISOU  487  CB  MET A  59     8008   8339   9011    155   -317    -26  AA1  C  
ATOM    488  CG  MET A  59     -16.719  12.301   6.288  1.00 66.93      AA1  C  
ANISOU  488  CG  MET A  59     8079   8511   8839    184   -377     56  AA1  C  
ATOM    489  SD  MET A  59     -16.826  13.934   6.991  1.00 81.95      AA1  S  
ANISOU  489  SD  MET A  59     9944  10422  10773    129   -341     84  AA1  S  
ATOM    490  CE  MET A  59     -15.231  14.557   6.519  1.00 81.44      AA1  C  
ANISOU  490  CE  MET A  59     9923  10515  10509    178   -406    169  AA1  C  
ATOM    491  N   PRO A  60     -18.731  10.258   3.838  1.00 68.83      AA1  N  
ANISOU  491  N   PRO A  60     8205   8577   9370    271   -606   -143  AA1  N  
ATOM    492  CA  PRO A  60     -18.525  10.298   2.384  1.00 64.18      AA1  C  
ANISOU  492  CA  PRO A  60     7637   8043   8704    346   -780   -154  AA1  C  
ATOM    493  C   PRO A  60     -17.598  11.442   2.013  1.00 63.84      AA1  C  
ANISOU  493  C   PRO A  60     7648   8123   8487    363   -816    -64  AA1  C  
ATOM    494  O   PRO A  60     -17.785  12.575   2.451  1.00 60.03      AA1  O  
ANISOU  494  O   PRO A  60     7130   7637   8044    319   -789    -42  AA1  O  
ATOM    495  CB  PRO A  60     -19.937  10.515   1.833  1.00 61.34      AA1  C  
ANISOU  495  CB  PRO A  60     7182   7549   8576    351   -890   -263  AA1  C  
ATOM    496  CG  PRO A  60     -20.840   9.941   2.899  1.00 73.44      AA1  C  
ANISOU  496  CG  PRO A  60     8633   8940  10332    287   -752   -328  AA1  C  
ATOM    497  CD  PRO A  60     -20.162  10.321   4.192  1.00 68.38      AA1  C  
ANISOU  497  CD  PRO A  60     8045   8353   9583    225   -574   -236  AA1  C  
ATOM    498  N   MET A  61     -16.576  11.141   1.207  1.00 57.32      AA1  N  
ANISOU  498  N   MET A  61     6909   7394   7477    427   -865    -15  AA1  N  
ATOM    499  CA  MET A  61     -15.617  12.172   0.829  1.00 60.93      AA1  C  
ANISOU  499  CA  MET A  61     7416   7950   7786    448   -872     72  AA1  C  
ATOM    500  C   MET A  61     -15.424  12.303  -0.678  1.00 68.61      AA1  C  
ANISOU  500  C   MET A  61     8463   8948   8656    539   -996     78  AA1  C  
ATOM    501  O   MET A  61     -14.466  12.954  -1.112  1.00 67.37      AA1  O  
ANISOU  501  O   MET A  61     8369   8865   8362    570   -976    155  AA1  O  
ATOM    502  CB  MET A  61     -14.274  11.918   1.509  1.00 52.55      AA1  C  
ANISOU  502  CB  MET A  61     6401   6975   6593    435   -763    147  AA1  C  
ATOM    503  CG  MET A  61     -14.288  12.420   2.919  1.00 63.81      AA1  C  
ANISOU  503  CG  MET A  61     7785   8388   8072    363   -657    163  AA1  C  
ATOM    504  SD  MET A  61     -12.662  12.756   3.575  1.00 59.87      AA1  S  
ANISOU  504  SD  MET A  61     7330   7986   7432    365   -582    247  AA1  S  
ATOM    505  CE  MET A  61     -12.490  11.259   4.362  1.00 52.01      AA1  C  
ANISOU  505  CE  MET A  61     6380   6966   6416    360   -520    224  AA1  C  
ATOM    506  N   GLY A  62     -16.304  11.714  -1.479  1.00 63.01      AA1  N  
ANISOU  506  N   GLY A  62     7758   8167   8016    589  -1120     -6  AA1  N  
ATOM    507  CA  GLY A  62     -16.194  11.869  -2.918  1.00 67.12      AA1  C  
ANISOU  507  CA  GLY A  62     8380   8697   8424    691  -1250     -6  AA1  C  
ATOM    508  C   GLY A  62     -14.909  11.249  -3.441  1.00 69.91      AA1  C  
ANISOU  508  C   GLY A  62     8845   9137   8580    744  -1202     60  AA1  C  
ATOM    509  O   GLY A  62     -14.693  10.038  -3.352  1.00 59.45      AA1  O  
ANISOU  509  O   GLY A  62     7527   7818   7244    750  -1183     33  AA1  O  
ATOM    510  N   ASP A  63     -14.036  12.109  -3.968  1.00 84.97      AA1  N  
ANISOU  510  N   ASP A  63    10837  11103  10345    781  -1168    147  AA1  N  
ATOM    511  CA  ASP A  63     -12.843  11.682  -4.690  1.00 86.07      AA1  C  
ANISOU  511  CA  ASP A  63    11095  11299  10307    843  -1119    208  AA1  C  
ATOM    512  C   ASP A  63     -11.709  11.277  -3.762  1.00 79.39      AA1  C  
ANISOU  512  C   ASP A  63    10208  10518   9437    782   -971    263  AA1  C  
ATOM    513  O   ASP A  63     -10.980  10.322  -4.059  1.00 71.37      AA1  O  
ANISOU  513  O   ASP A  63     9247   9532   8341    810   -940    273  AA1  O  
ATOM    514  CB  ASP A  63     -12.373  12.797  -5.622  1.00100.40      AA1  C  
ANISOU  514  CB  ASP A  63    13019  13125  12003    911  -1116    280  AA1  C  
ATOM    515  CG  ASP A  63     -12.458  12.405  -7.086  1.00111.42      AA1  C  
ANISOU  515  CG  ASP A  63    14583  14488  13261   1037  -1219    262  AA1  C  
ATOM    516  OD1 ASP A  63     -13.076  11.363  -7.394  1.00119.25      AA1  O  
ANISOU  516  OD1 ASP A  63    15586  15445  14280   1070  -1329    176  AA1  O  
ATOM    517  OD2 ASP A  63     -11.901  13.138  -7.927  1.00122.15      AA1  O1-
ANISOU  517  OD2 ASP A  63    16072  15850  14490   1108  -1185    331  AA1  O1-
ATOM    518  N   ARG A  64     -11.514  11.995  -2.658  1.00 76.00      AA1  N  
ANISOU  518  N   ARG A  64     9691  10110   9078    704   -888    296  AA1  N  
ATOM    519  CA  ARG A  64     -10.366  11.707  -1.810  1.00 70.67      AA1  C  
ANISOU  519  CA  ARG A  64     8991   9486   8377    663   -772    341  AA1  C  
ATOM    520  C   ARG A  64     -10.652  10.567  -0.851  1.00 59.82      AA1  C  
ANISOU  520  C   ARG A  64     7568   8097   7064    616   -755    293  AA1  C  
ATOM    521  O   ARG A  64     -11.798  10.272  -0.516  1.00 65.53      AA1  O  
ANISOU  521  O   ARG A  64     8244   8764   7891    589   -797    229  AA1  O  
ATOM    522  CB  ARG A  64      -9.889  12.927  -1.022  1.00 71.25      AA1  C  
ANISOU  522  CB  ARG A  64     9002   9581   8489    616   -698    391  AA1  C  
ATOM    523  CG  ARG A  64     -10.924  13.875  -0.561  1.00 71.94      AA1  C  
ANISOU  523  CG  ARG A  64     9020   9635   8680    572   -730    367  AA1  C  
ATOM    524  CD  ARG A  64     -10.227  15.050   0.107  1.00 75.21      AA1  C  
ANISOU  524  CD  ARG A  64     9380  10079   9116    537   -653    421  AA1  C  
ATOM    525  NE  ARG A  64      -8.858  15.207  -0.362  1.00 73.63      AA1  N  
ANISOU  525  NE  ARG A  64     9220   9916   8839    581   -587    481  AA1  N  
ATOM    526  CZ  ARG A  64      -8.468  16.047  -1.321  1.00 76.69      AA1  C  
ANISOU  526  CZ  ARG A  64     9652  10302   9185    631   -565    532  AA1  C  
ATOM    527  NH1 ARG A  64      -7.185  16.086  -1.669  1.00 84.69      AA1  N1+
ANISOU  527  NH1 ARG A  64    10693  11327  10157    667   -478    582  AA1  N1+
ATOM    528  NH2 ARG A  64      -9.342  16.832  -1.945  1.00 71.22      AA1  N  
ANISOU  528  NH2 ARG A  64     8978   9582   8500    651   -624    532  AA1  N  
ATOM    529  N   ASP A  65      -9.575   9.911  -0.442  1.00 53.10      AA1  N  
ANISOU  529  N   ASP A  65     6733   7284   6158    611   -687    321  AA1  N  
ATOM    530  CA  ASP A  65      -9.640   8.746   0.420  1.00 54.32      AA1  C  
ANISOU  530  CA  ASP A  65     6870   7426   6344    579   -659    287  AA1  C  
ATOM    531  C   ASP A  65      -9.658   9.147   1.889  1.00 50.36      AA1  C  
ANISOU  531  C   ASP A  65     6321   6913   5901    516   -595    294  AA1  C  
ATOM    532  O   ASP A  65     -10.237   8.438   2.711  1.00 55.00      AA1  O  
ANISOU  532  O   ASP A  65     6897   7458   6542    486   -568    257  AA1  O  
ATOM    533  CB  ASP A  65      -8.442   7.813   0.166  1.00 55.23      AA1  C  
ANISOU  533  CB  ASP A  65     7032   7580   6371    608   -627    312  AA1  C  
ATOM    534  CG  ASP A  65      -8.404   7.260  -1.253  1.00 58.91      AA1  C  
ANISOU  534  CG  ASP A  65     7565   8050   6765    675   -678    304  AA1  C  
ATOM    535  OD1 ASP A  65      -9.466   7.209  -1.910  1.00 58.05      AA1  O  
ANISOU  535  OD1 ASP A  65     7467   7906   6684    702   -762    255  AA1  O  
ATOM    536  OD2 ASP A  65      -7.307   6.869  -1.700  1.00 64.42      AA1  O1-
ANISOU  536  OD2 ASP A  65     8310   8778   7388    704   -639    337  AA1  O1-
ATOM    537  N   GLY A  66      -8.991  10.245   2.230  1.00 53.03      AA1  N  
ANISOU  537  N   GLY A  66     6641   7280   6228    505   -565    338  AA1  N  
ATOM    538  CA  GLY A  66      -8.980  10.711   3.601  1.00 55.92      AA1  C  
ANISOU  538  CA  GLY A  66     6978   7632   6637    458   -519    339  AA1  C  
ATOM    539  C   GLY A  66      -8.241  12.018   3.716  1.00 63.08      AA1  C  
ANISOU  539  C   GLY A  66     7852   8570   7546    458   -504    380  AA1  C  
ATOM    540  O   GLY A  66      -7.727  12.548   2.727  1.00 51.37      AA1  O  
ANISOU  540  O   GLY A  66     6369   7113   6037    492   -511    414  AA1  O  
ATOM    541  N   ALA A  67      -8.214  12.542   4.945  1.00 57.41      AA1  N  
ANISOU  541  N   ALA A  67     7112   7838   6863    424   -475    375  AA1  N  
ATOM    542  CA  ALA A  67      -7.419  13.721   5.245  1.00 47.29      AA1  C  
ANISOU  542  CA  ALA A  67     5787   6578   5603    426   -466    403  AA1  C  
ATOM    543  C   ALA A  67      -6.995  13.659   6.704  1.00 52.59      AA1  C  
ANISOU  543  C   ALA A  67     6478   7232   6273    416   -452    385  AA1  C  
ATOM    544  O   ALA A  67      -7.573  12.923   7.507  1.00 65.91      AA1  O  
ANISOU  544  O   ALA A  67     8219   8881   7941    400   -434    358  AA1  O  
ATOM    545  CB  ALA A  67      -8.186  15.009   4.935  1.00 41.29      AA1  C  
ANISOU  545  CB  ALA A  67     4968   5815   4906    401   -471    413  AA1  C  
ATOM    546  N   TYR A  68      -5.958  14.415   7.038  1.00 54.42      AA1  N  
ANISOU  546  N   TYR A  68     6673   7476   6528    434   -461    394  AA1  N  
ATOM    547  CA  TYR A  68      -5.535  14.549   8.425  1.00 58.10      AA1  C  
ANISOU  547  CA  TYR A  68     7167   7917   6993    440   -475    367  AA1  C  
ATOM    548  C   TYR A  68      -5.354  16.022   8.741  1.00 59.39      AA1  C  
ANISOU  548  C   TYR A  68     7250   8083   7231    431   -481    368  AA1  C  
ATOM    549  O   TYR A  68      -4.640  16.733   8.027  1.00 60.41      AA1  O  
ANISOU  549  O   TYR A  68     7302   8232   7420    450   -480    389  AA1  O  
ATOM    550  CB  TYR A  68      -4.245  13.781   8.694  1.00 58.94      AA1  C  
ANISOU  550  CB  TYR A  68     7308   8018   7069    489   -511    353  AA1  C  
ATOM    551  CG  TYR A  68      -3.642  14.051  10.069  1.00 65.25      AA1  C  
ANISOU  551  CG  TYR A  68     8141   8781   7869    518   -559    316  AA1  C  
ATOM    552  CD1 TYR A  68      -4.404  13.933  11.225  1.00 65.35      AA1  C  
ANISOU  552  CD1 TYR A  68     8247   8758   7827    507   -549    295  AA1  C  
ATOM    553  CD2 TYR A  68      -2.291  14.377  10.206  1.00 64.15      AA1  C  
ANISOU  553  CD2 TYR A  68     7953   8629   7791    564   -616    293  AA1  C  
ATOM    554  CE1 TYR A  68      -3.851  14.156  12.478  1.00 71.00      AA1  C  
ANISOU  554  CE1 TYR A  68     9026   9431   8517    550   -603    257  AA1  C  
ATOM    555  CE2 TYR A  68      -1.731  14.601  11.454  1.00 67.96      AA1  C  
ANISOU  555  CE2 TYR A  68     8476   9068   8277    606   -690    244  AA1  C  
ATOM    556  CZ  TYR A  68      -2.520  14.492  12.581  1.00 66.27      AA1  C  
ANISOU  556  CZ  TYR A  68     8376   8826   7977    602   -689    228  AA1  C  
ATOM    557  OH  TYR A  68      -1.957  14.713  13.808  1.00 78.72      AA1  O  
ANISOU  557  OH  TYR A  68    10023  10353   9535    659   -773    176  AA1  O  
ATOM    558  N   ASP A  69      -6.007  16.476   9.807  1.00 65.18      AA1  N  
ANISOU  558  N   ASP A  69     8005   8789   7971    406   -475    346  AA1  N  
ATOM    559  CA  ASP A  69      -5.925  17.857  10.268  1.00 50.48      AA1  C  
ANISOU  559  CA  ASP A  69     6072   6927   6182    395   -483    338  AA1  C  
ATOM    560  C   ASP A  69      -5.154  17.849  11.580  1.00 58.13      AA1  C  
ANISOU  560  C   ASP A  69     7096   7863   7128    438   -533    296  AA1  C  
ATOM    561  O   ASP A  69      -5.700  17.442  12.614  1.00 64.25      AA1  O  
ANISOU  561  O   ASP A  69     7979   8596   7834    436   -521    273  AA1  O  
ATOM    562  CB  ASP A  69      -7.328  18.443  10.459  1.00 64.62      AA1  C  
ANISOU  562  CB  ASP A  69     7848   8700   8004    334   -438    339  AA1  C  
ATOM    563  CG  ASP A  69      -7.317  19.943  10.741  1.00 66.13      AA1  C  
ANISOU  563  CG  ASP A  69     7945   8898   8283    316   -443    338  AA1  C  
ATOM    564  OD1 ASP A  69      -6.335  20.457  11.314  1.00 64.84      AA1  O  
ANISOU  564  OD1 ASP A  69     7757   8736   8146    353   -482    318  AA1  O  
ATOM    565  OD2 ASP A  69      -8.298  20.606  10.369  1.00 70.06      AA1  O1-
ANISOU  565  OD2 ASP A  69     8389   9394   8837    266   -412    350  AA1  O1-
ATOM    566  N   PRO A  70      -3.877  18.231  11.593  1.00 58.12      AA1  N  
ANISOU  566  N   PRO A  70     7034   7861   7185    486   -590    278  AA1  N  
ATOM    567  CA  PRO A  70      -3.112  18.124  12.840  1.00 61.77      AA1  C  
ANISOU  567  CA  PRO A  70     7564   8279   7627    544   -671    220  AA1  C  
ATOM    568  C   PRO A  70      -3.431  19.217  13.841  1.00 72.33      AA1  C  
ANISOU  568  C   PRO A  70     8896   9594   8992    542   -692    189  AA1  C  
ATOM    569  O   PRO A  70      -3.300  18.987  15.046  1.00 72.90      AA1  O  
ANISOU  569  O   PRO A  70     9088   9617   8992    586   -745    144  AA1  O  
ATOM    570  CB  PRO A  70      -1.650  18.184  12.374  1.00 62.01      AA1  C  
ANISOU  570  CB  PRO A  70     7503   8301   7757    596   -728    200  AA1  C  
ATOM    571  CG  PRO A  70      -1.677  18.767  11.006  1.00 66.26      AA1  C  
ANISOU  571  CG  PRO A  70     7917   8877   8383    562   -653    252  AA1  C  
ATOM    572  CD  PRO A  70      -3.030  18.503  10.417  1.00 62.36      AA1  C  
ANISOU  572  CD  PRO A  70     7466   8422   7807    502   -579    303  AA1  C  
ATOM    573  N   GLU A  71      -3.878  20.390  13.389  1.00 74.05      AA1  N  
ANISOU  573  N   GLU A  71     8994   9839   9304    495   -649    211  AA1  N  
ATOM    574  CA  GLU A  71      -4.166  21.483  14.314  1.00 63.52      AA1  C  
ANISOU  574  CA  GLU A  71     7640   8484   8009    490   -666    177  AA1  C  
ATOM    575  C   GLU A  71      -5.458  21.230  15.077  1.00 66.91      AA1  C  
ANISOU  575  C   GLU A  71     8195   8885   8341    448   -604    180  AA1  C  
ATOM    576  O   GLU A  71      -5.546  21.496  16.282  1.00 69.34      AA1  O  
ANISOU  576  O   GLU A  71     8595   9147   8602    475   -629    140  AA1  O  
ATOM    577  CB  GLU A  71      -4.233  22.810  13.553  1.00 72.64      AA1  C  
ANISOU  577  CB  GLU A  71     8620   9674   9306    452   -633    203  AA1  C  
ATOM    578  CG  GLU A  71      -3.003  23.105  12.684  1.00 86.68      AA1  C  
ANISOU  578  CG  GLU A  71    10270  11459  11203    491   -651    207  AA1  C  
ATOM    579  CD  GLU A  71      -1.728  23.333  13.488  1.00 99.17      AA1  C  
ANISOU  579  CD  GLU A  71    11821  12991  12867    568   -756    131  AA1  C  
ATOM    580  OE1 GLU A  71      -1.337  24.506  13.667  1.00105.93      AA1  O  
ANISOU  580  OE1 GLU A  71    12553  13832  13864    580   -776    101  AA1  O  
ATOM    581  OE2 GLU A  71      -1.111  22.343  13.934  1.00101.68      AA1  O1-
ANISOU  581  OE2 GLU A  71    12236  13277  13121    621   -825     94  AA1  O1-
ATOM    582  N   HIS A  72      -6.479  20.727  14.399  1.00 61.39      AA1  N  
ANISOU  582  N   HIS A  72     7506   8199   7620    388   -520    223  AA1  N  
ATOM    583  CA  HIS A  72      -7.700  20.333  15.087  1.00 58.06      AA1  C  
ANISOU  583  CA  HIS A  72     7198   7725   7136    349   -439    221  AA1  C  
ATOM    584  C   HIS A  72      -7.704  18.856  15.466  1.00 66.19      AA1  C  
ANISOU  584  C   HIS A  72     8389   8716   8046    383   -418    218  AA1  C  
ATOM    585  O   HIS A  72      -8.698  18.380  16.033  1.00 61.29      AA1  O  
ANISOU  585  O   HIS A  72     7873   8030   7382    356   -326    217  AA1  O  
ATOM    586  CB  HIS A  72      -8.922  20.677  14.227  1.00 55.10      AA1  C  
ANISOU  586  CB  HIS A  72     6730   7361   6844    266   -363    252  AA1  C  
ATOM    587  CG  HIS A  72      -9.069  22.145  13.961  1.00 62.22      AA1  C  
ANISOU  587  CG  HIS A  72     7489   8291   7859    230   -372    257  AA1  C  
ATOM    588  CD2 HIS A  72      -8.571  23.227  14.608  1.00 66.59      AA1  C  
ANISOU  588  CD2 HIS A  72     7995   8849   8458    247   -409    233  AA1  C  
ATOM    589  ND1 HIS A  72      -9.825  22.640  12.925  1.00 67.64      AA1  N  
ANISOU  589  ND1 HIS A  72     8068   9000   8634    174   -345    287  AA1  N  
ATOM    590  CE1 HIS A  72      -9.786  23.962  12.939  1.00 69.79      AA1  C  
ANISOU  590  CE1 HIS A  72     8231   9291   8996    154   -356    288  AA1  C  
ATOM    591  NE2 HIS A  72      -9.036  24.344  13.954  1.00 63.73      AA1  N  
ANISOU  591  NE2 HIS A  72     7489   8514   8210    194   -391    255  AA1  N  
ATOM    592  N   ARG A  73      -6.605  18.133  15.196  1.00 60.52      AA1  N  
ANISOU  592  N   ARG A  73     7689   8019   7285    442   -493    215  AA1  N  
ATOM    593  CA  ARG A  73      -6.432  16.733  15.614  1.00 61.89      AA1  C  
ANISOU  593  CA  ARG A  73     8017   8154   7344    485   -489    209  AA1  C  
ATOM    594  C   ARG A  73      -7.563  15.839  15.095  1.00 68.58      AA1  C  
ANISOU  594  C   ARG A  73     8890   8984   8181    431   -381    239  AA1  C  
ATOM    595  O   ARG A  73      -8.211  15.112  15.849  1.00 66.96      AA1  O  
ANISOU  595  O   ARG A  73     8825   8709   7909    434   -303    234  AA1  O  
ATOM    596  CB  ARG A  73      -6.297  16.620  17.136  1.00 67.03      AA1  C  
ANISOU  596  CB  ARG A  73     8852   8730   7888    546   -507    172  AA1  C  
ATOM    597  CG  ARG A  73      -4.893  16.923  17.639  1.00 68.52      AA1  C  
ANISOU  597  CG  ARG A  73     9050   8917   8068    635   -658    124  AA1  C  
ATOM    598  CD  ARG A  73      -4.890  17.419  19.076  1.00 75.81      AA1  C  
ANISOU  598  CD  ARG A  73    10122   9769   8913    694   -696     77  AA1  C  
ATOM    599  NE  ARG A  73      -5.687  18.627  19.235  1.00 78.19      AA1  N  
ANISOU  599  NE  ARG A  73    10350  10074   9283    636   -633     80  AA1  N  
ATOM    600  CZ  ARG A  73      -6.835  18.669  19.901  1.00 82.96      AA1  C  
ANISOU  600  CZ  ARG A  73    11069  10620   9831    601   -509     91  AA1  C  
ATOM    601  NH1 ARG A  73      -7.305  17.561  20.468  1.00 85.57      AA1  N1+
ANISOU  601  NH1 ARG A  73    11599  10878  10035    624   -424    105  AA1  N1+
ATOM    602  NH2 ARG A  73      -7.504  19.813  20.002  1.00 70.28      AA1  N  
ANISOU  602  NH2 ARG A  73     9378   9018   8307    543   -458     89  AA1  N  
ATOM    603  N   VAL A  74      -7.775  15.873  13.790  1.00 63.01      AA1  N  
ANISOU  603  N   VAL A  74     8056   8334   7551    390   -378    265  AA1  N  
ATOM    604  CA  VAL A  74      -8.864  15.153  13.147  1.00 67.78      AA1  C  
ANISOU  604  CA  VAL A  74     8653   8919   8180    343   -303    278  AA1  C  
ATOM    605  C   VAL A  74      -8.284  14.261  12.051  1.00 68.00      AA1  C  
ANISOU  605  C   VAL A  74     8651   8998   8190    367   -346    295  AA1  C  
ATOM    606  O   VAL A  74      -7.473  14.722  11.240  1.00 68.66      AA1  O  
ANISOU  606  O   VAL A  74     8648   9141   8298    383   -404    311  AA1  O  
ATOM    607  CB  VAL A  74      -9.894  16.126  12.546  1.00 64.79      AA1  C  
ANISOU  607  CB  VAL A  74     8156   8544   7917    277   -272    283  AA1  C  
ATOM    608  CG1 VAL A  74     -11.095  15.362  12.027  1.00 70.48      AA1  C  
ANISOU  608  CG1 VAL A  74     8872   9216   8691    237   -210    275  AA1  C  
ATOM    609  CG2 VAL A  74     -10.321  17.141  13.565  1.00 70.36      AA1  C  
ANISOU  609  CG2 VAL A  74     8873   9208   8652    253   -234    267  AA1  C  
ATOM    610  N   VAL A  75      -8.691  12.994  12.038  1.00 65.40      AA1  N  
ANISOU  610  N   VAL A  75     8394   8632   7821    369   -303    291  AA1  N  
ATOM    611  CA  VAL A  75      -8.489  12.095  10.904  1.00 65.15      AA1  C  
ANISOU  611  CA  VAL A  75     8330   8639   7785    380   -327    301  AA1  C  
ATOM    612  C   VAL A  75      -9.848  11.816  10.278  1.00 67.67      AA1  C  
ANISOU  612  C   VAL A  75     8606   8922   8182    334   -277    289  AA1  C  
ATOM    613  O   VAL A  75     -10.788  11.400  10.972  1.00 76.07      AA1  O  
ANISOU  613  O   VAL A  75     9721   9903   9279    311   -194    268  AA1  O  
ATOM    614  CB  VAL A  75      -7.801  10.780  11.312  1.00 61.40      AA1  C  
ANISOU  614  CB  VAL A  75     7960   8150   7220    426   -333    298  AA1  C  
ATOM    615  CG1 VAL A  75      -7.590   9.887  10.080  1.00 54.99      AA1  C  
ANISOU  615  CG1 VAL A  75     7106   7380   6410    433   -357    307  AA1  C  
ATOM    616  CG2 VAL A  75      -6.459  11.057  11.938  1.00 70.44      AA1  C  
ANISOU  616  CG2 VAL A  75     9141   9310   8311    479   -407    294  AA1  C  
ATOM    617  N   LEU A  76      -9.961  12.071   8.975  1.00 50.98      AA1  N  
ANISOU  617  N   LEU A  76     6404   6854   6111    330   -327    298  AA1  N  
ATOM    618  CA  LEU A  76     -11.187  11.806   8.230  1.00 51.66      AA1  C  
ANISOU  618  CA  LEU A  76     6443   6901   6283    302   -319    272  AA1  C  
ATOM    619  C   LEU A  76     -10.874  10.740   7.173  1.00 51.60      AA1  C  
ANISOU  619  C   LEU A  76     6443   6925   6237    339   -364    270  AA1  C  
ATOM    620  O   LEU A  76      -9.842  10.828   6.503  1.00 52.44      AA1  O  
ANISOU  620  O   LEU A  76     6549   7099   6276    375   -413    301  AA1  O  
ATOM    621  CB  LEU A  76     -11.742  13.087   7.582  1.00 50.58      AA1  C  
ANISOU  621  CB  LEU A  76     6215   6776   6227    276   -358    274  AA1  C  
ATOM    622  CG  LEU A  76     -11.953  14.330   8.469  1.00 53.79      AA1  C  
ANISOU  622  CG  LEU A  76     6594   7165   6678    238   -323    278  AA1  C  
ATOM    623  CD1 LEU A  76     -12.109  15.584   7.627  1.00 51.84      AA1  C  
ANISOU  623  CD1 LEU A  76     6256   6955   6485    228   -377    294  AA1  C  
ATOM    624  CD2 LEU A  76     -13.171  14.183   9.404  1.00 46.42      AA1  C  
ANISOU  624  CD2 LEU A  76     5676   6127   5834    189   -233    239  AA1  C  
ATOM    625  N   ILE A  77     -11.742   9.716   7.060  1.00 50.68      AA1  N  
ANISOU  625  N   ILE A  77     6335   6746   6175    333   -338    231  AA1  N  
ATOM    626  CA  ILE A  77     -11.584   8.584   6.141  1.00 57.96      AA1  C  
ANISOU  626  CA  ILE A  77     7266   7686   7072    369   -379    218  AA1  C  
ATOM    627  C   ILE A  77     -12.877   8.409   5.355  1.00 58.97      AA1  C  
ANISOU  627  C   ILE A  77     7330   7751   7324    361   -416    160  AA1  C  
ATOM    628  O   ILE A  77     -13.974   8.531   5.918  1.00 68.15      AA1  O  
ANISOU  628  O   ILE A  77     8459   8822   8616    321   -363    119  AA1  O  
ATOM    629  CB  ILE A  77     -11.228   7.272   6.861  1.00 64.24      AA1  C  
ANISOU  629  CB  ILE A  77     8132   8455   7820    382   -319    214  AA1  C  
ATOM    630  CG1 ILE A  77      -9.711   7.151   6.980  1.00 72.62      AA1  C  
ANISOU  630  CG1 ILE A  77     9245   9593   8756    417   -348    258  AA1  C  
ATOM    631  CG2 ILE A  77     -11.655   6.091   5.991  1.00 54.92      AA1  C  
ANISOU  631  CG2 ILE A  77     6933   7255   6678    403   -345    176  AA1  C  
ATOM    632  CD1 ILE A  77      -9.223   7.756   8.154  1.00 75.54      AA1  C  
ANISOU  632  CD1 ILE A  77     9660   9955   9087    412   -319    276  AA1  C  
ATOM    633  N   ASN A  78     -12.743   8.229   4.042  1.00 55.80      AA1  N  
ANISOU  633  N   ASN A  78     6918   7389   6893    403   -509    154  AA1  N  
ATOM    634  CA  ASN A  78     -13.893   8.127   3.156  1.00 55.51      AA1  C  
ANISOU  634  CA  ASN A  78     6830   7292   6969    417   -586     88  AA1  C  
ATOM    635  C   ASN A  78     -14.651   6.834   3.432  1.00 61.97      AA1  C  
ANISOU  635  C   ASN A  78     7627   8021   7896    412   -548     23  AA1  C  
ATOM    636  O   ASN A  78     -14.117   5.733   3.262  1.00 68.58      AA1  O  
ANISOU  636  O   ASN A  78     8503   8883   8671    441   -541     25  AA1  O  
ATOM    637  CB  ASN A  78     -13.440   8.191   1.695  1.00 65.20      AA1  C  
ANISOU  637  CB  ASN A  78     8090   8579   8104    483   -698    100  AA1  C  
ATOM    638  CG  ASN A  78     -14.610   8.299   0.715  1.00 65.47      AA1  C  
ANISOU  638  CG  ASN A  78     8089   8546   8241    515   -817     26  AA1  C  
ATOM    639  ND2 ASN A  78     -14.348   8.896  -0.437  1.00 59.10      AA1  N  
ANISOU  639  ND2 ASN A  78     7331   7779   7345    574   -911     47  AA1  N  
ATOM    640  OD1 ASN A  78     -15.729   7.864   0.995  1.00 67.17      AA1  O  
ANISOU  640  OD1 ASN A  78     8238   8660   8623    493   -821    -53  AA1  O  
ATOM    641  N   SER A  79     -15.905   6.983   3.841  1.00 57.75      AA1  N  
ANISOU  641  N   SER A  79     7024   7372   7547    374   -518    -40  AA1  N  
ATOM    642  CA  SER A  79     -16.803   5.864   4.093  1.00 58.73      AA1  C  
ANISOU  642  CA  SER A  79     7105   7377   7832    368   -464   -115  AA1  C  
ATOM    643  C   SER A  79     -17.278   5.175   2.818  1.00 61.20      AA1  C  
ANISOU  643  C   SER A  79     7374   7663   8215    424   -600   -191  AA1  C  
ATOM    644  O   SER A  79     -17.910   4.119   2.905  1.00 65.69      AA1  O  
ANISOU  644  O   SER A  79     7897   8137   8926    430   -566   -260  AA1  O  
ATOM    645  CB  SER A  79     -18.023   6.386   4.844  1.00 61.03      AA1  C  
ANISOU  645  CB  SER A  79     7324   7533   8332    310   -383   -165  AA1  C  
ATOM    646  OG  SER A  79     -18.727   7.241   3.965  1.00 60.97      AA1  O  
ANISOU  646  OG  SER A  79     7242   7501   8424    318   -516   -214  AA1  O  
ATOM    647  N   ARG A  80     -17.042   5.770   1.645  1.00 66.49      AA1  N  
ANISOU  647  N   ARG A  80     8062   8401   8801    474   -750   -186  AA1  N  
ATOM    648  CA  ARG A  80     -17.558   5.201   0.401  1.00 67.55      AA1  C  
ANISOU  648  CA  ARG A  80     8177   8496   8992    544   -902   -269  AA1  C  
ATOM    649  C   ARG A  80     -16.594   4.207  -0.242  1.00 68.40      AA1  C  
ANISOU  649  C   ARG A  80     8362   8691   8935    601   -931   -242  AA1  C  
ATOM    650  O   ARG A  80     -17.005   3.450  -1.126  1.00 76.90      AA1  O  
ANISOU  650  O   ARG A  80     9427   9727  10064    662  -1041   -319  AA1  O  
ATOM    651  CB  ARG A  80     -17.872   6.307  -0.609  1.00 68.82      AA1  C  
ANISOU  651  CB  ARG A  80     8350   8666   9133    587  -1057   -283  AA1  C  
ATOM    652  CG  ARG A  80     -19.215   6.993  -0.445  1.00 83.88      AA1  C  
ANISOU  652  CG  ARG A  80    10153  10444  11274    558  -1103   -365  AA1  C  
ATOM    653  CD  ARG A  80     -19.252   8.252  -1.312  1.00 98.74      AA1  C  
ANISOU  653  CD  ARG A  80    12076  12360  13082    598  -1240   -347  AA1  C  
ATOM    654  NE  ARG A  80     -20.527   8.961  -1.244  1.00106.81      AA1  N  
ANISOU  654  NE  ARG A  80    12996  13255  14334    573  -1308   -431  AA1  N  
ATOM    655  CZ  ARG A  80     -20.658  10.277  -1.390  1.00113.77      AA1  C  
ANISOU  655  CZ  ARG A  80    13879  14150  15198    564  -1355   -400  AA1  C  
ATOM    656  NH1 ARG A  80     -19.585  11.032  -1.593  1.00117.15      AA1  N1+
ANISOU  656  NH1 ARG A  80    14406  14712  15395    576  -1328   -284  AA1  N1+
ATOM    657  NH2 ARG A  80     -21.856  10.842  -1.307  1.00117.76      AA1  N  
ANISOU  657  NH2 ARG A  80    14280  14527  15937    538  -1420   -487  AA1  N  
ATOM    658  N   VAL A  81     -15.320   4.199   0.153  1.00 62.68      AA1  N  
ANISOU  658  N   VAL A  81     7712   8075   8027    587   -845   -143  AA1  N  
ATOM    659  CA  VAL A  81     -14.363   3.270  -0.448  1.00 65.69      AA1  C  
ANISOU  659  CA  VAL A  81     8161   8532   8268    634   -863   -118  AA1  C  
ATOM    660  C   VAL A  81     -14.322   1.980   0.365  1.00 66.26      AA1  C  
ANISOU  660  C   VAL A  81     8209   8570   8398    608   -760   -134  AA1  C  
ATOM    661  O   VAL A  81     -14.804   1.931   1.507  1.00 64.10      AA1  O  
ANISOU  661  O   VAL A  81     7896   8228   8231    553   -649   -141  AA1  O  
ATOM    662  CB  VAL A  81     -12.958   3.893  -0.566  1.00 61.43      AA1  C  
ANISOU  662  CB  VAL A  81     7705   8107   7528    641   -831    -14  AA1  C  
ATOM    663  CG1 VAL A  81     -13.037   5.330  -1.058  1.00 67.08      AA1  C  
ANISOU  663  CG1 VAL A  81     8439   8842   8208    653   -886     16  AA1  C  
ATOM    664  CG2 VAL A  81     -12.225   3.821   0.742  1.00 61.57      AA1  C  
ANISOU  664  CG2 VAL A  81     7728   8154   7512    584   -700     45  AA1  C  
ATOM    665  N   ARG A  82     -13.731   0.933  -0.211  1.00 58.71      AA1  N  
ANISOU  665  N   ARG A  82     7288   7654   7367    650   -786   -139  AA1  N  
ATOM    666  CA  ARG A  82     -13.742  -0.401   0.372  1.00 56.55      AA1  C  
ANISOU  666  CA  ARG A  82     6990   7344   7154    636   -704   -162  AA1  C  
ATOM    667  C   ARG A  82     -12.883  -0.467   1.634  1.00 58.78      AA1  C  
ANISOU  667  C   ARG A  82     7320   7661   7352    589   -566    -81  AA1  C  
ATOM    668  O   ARG A  82     -11.901   0.265   1.774  1.00 61.11      AA1  O  
ANISOU  668  O   ARG A  82     7673   8039   7507    582   -560     -6  AA1  O  
ATOM    669  CB  ARG A  82     -13.237  -1.427  -0.649  1.00 67.93      AA1  C  
ANISOU  669  CB  ARG A  82     8460   8830   8522    695   -778   -184  AA1  C  
ATOM    670  CG  ARG A  82     -13.987  -1.413  -1.977  1.00 78.65      AA1  C  
ANISOU  670  CG  ARG A  82     9801  10150   9932    766   -942   -271  AA1  C  
ATOM    671  CD  ARG A  82     -13.786  -2.715  -2.758  1.00 96.66      AA1  C  
ANISOU  671  CD  ARG A  82    12089  12439  12198    822   -998   -320  AA1  C  
ATOM    672  NE  ARG A  82     -14.307  -3.868  -2.024  1.00104.18      AA1  N  
ANISOU  672  NE  ARG A  82    12952  13313  13320    793   -915   -373  AA1  N  
ATOM    673  CZ  ARG A  82     -13.555  -4.756  -1.379  1.00106.03      AA1  C  
ANISOU  673  CZ  ARG A  82    13202  13583  13502    764   -802   -325  AA1  C  
ATOM    674  NH1 ARG A  82     -12.234  -4.638  -1.378  1.00106.61      AA1  N1+
ANISOU  674  NH1 ARG A  82    13364  13767  13377    758   -768   -232  AA1  N1+
ATOM    675  NH2 ARG A  82     -14.124  -5.765  -0.733  1.00109.58      AA1  N  
ANISOU  675  NH2 ARG A  82    13577  13945  14115    744   -717   -374  AA1  N  
ATOM    676  N   PRO A  83     -13.209  -1.387   2.547  1.00 51.98      AA1  N  
ANISOU  676  N   PRO A  83     6444   6729   6578    565   -457    -99  AA1  N  
ATOM    677  CA  PRO A  83     -12.532  -1.395   3.856  1.00 49.62      AA1  C  
ANISOU  677  CA  PRO A  83     6217   6440   6197    533   -336    -30  AA1  C  
ATOM    678  C   PRO A  83     -11.031  -1.494   3.770  1.00 58.62      AA1  C  
ANISOU  678  C   PRO A  83     7429   7692   7151    550   -361     40  AA1  C  
ATOM    679  O   PRO A  83     -10.336  -0.876   4.583  1.00 50.23      AA1  O  
ANISOU  679  O   PRO A  83     6425   6660   6003    534   -324     97  AA1  O  
ATOM    680  CB  PRO A  83     -13.126  -2.625   4.551  1.00 65.97      AA1  C  
ANISOU  680  CB  PRO A  83     8274   8407   8387    527   -221    -66  AA1  C  
ATOM    681  CG  PRO A  83     -14.428  -2.874   3.851  1.00 66.62      AA1  C  
ANISOU  681  CG  PRO A  83     8243   8391   8677    536   -263   -166  AA1  C  
ATOM    682  CD  PRO A  83     -14.284  -2.389   2.458  1.00 54.82      AA1  C  
ANISOU  682  CD  PRO A  83     6724   6974   7131    574   -437   -189  AA1  C  
ATOM    683  N   GLU A  84     -10.504  -2.279   2.820  1.00 57.23      AA1  N  
ANISOU  683  N   GLU A  84     7249   7567   6927    586   -425     30  AA1  N  
ATOM    684  CA  GLU A  84      -9.059  -2.399   2.682  1.00 52.28      AA1  C  
ANISOU  684  CA  GLU A  84     6680   7030   6155    599   -441     87  AA1  C  
ATOM    685  C   GLU A  84      -8.424  -1.057   2.375  1.00 55.44      AA1  C  
ANISOU  685  C   GLU A  84     7099   7491   6474    599   -483    133  AA1  C  
ATOM    686  O   GLU A  84      -7.364  -0.723   2.910  1.00 75.22      AA1  O  
ANISOU  686  O   GLU A  84     9642  10034   8904    593   -462    184  AA1  O  
ATOM    687  CB  GLU A  84      -8.718  -3.397   1.567  1.00 64.86      AA1  C  
ANISOU  687  CB  GLU A  84     8262   8658   7723    637   -497     61  AA1  C  
ATOM    688  CG  GLU A  84      -8.987  -4.844   1.909  1.00 73.69      AA1  C  
ANISOU  688  CG  GLU A  84     9360   9729   8908    639   -448     26  AA1  C  
ATOM    689  CD  GLU A  84     -10.438  -5.244   1.739  1.00 73.66      AA1  C  
ANISOU  689  CD  GLU A  84     9282   9632   9074    643   -449    -56  AA1  C  
ATOM    690  OE1 GLU A  84     -10.767  -6.357   2.179  1.00 73.83      AA1  O  
ANISOU  690  OE1 GLU A  84     9279   9593   9180    641   -380    -85  AA1  O  
ATOM    691  OE2 GLU A  84     -11.239  -4.474   1.161  1.00 70.20      AA1  O1-
ANISOU  691  OE2 GLU A  84     8806   9169   8699    653   -516    -96  AA1  O1-
ATOM    692  N   ARG A  85      -9.045  -0.280   1.491  1.00 56.78      AA1  N  
ANISOU  692  N   ARG A  85     7242   7661   6670    613   -547    113  AA1  N  
ATOM    693  CA  ARG A  85      -8.481   1.026   1.181  1.00 63.90      AA1  C  
ANISOU  693  CA  ARG A  85     8162   8612   7503    616   -571    160  AA1  C  
ATOM    694  C   ARG A  85      -8.640   1.977   2.360  1.00 55.53      AA1  C  
ANISOU  694  C   ARG A  85     7095   7532   6474    573   -520    185  AA1  C  
ATOM    695  O   ARG A  85      -7.723   2.756   2.651  1.00 51.14      AA1  O  
ANISOU  695  O   ARG A  85     6556   7015   5859    569   -509    233  AA1  O  
ATOM    696  CB  ARG A  85      -9.119   1.617  -0.075  1.00 69.72      AA1  C  
ANISOU  696  CB  ARG A  85     8897   9347   8246    654   -656    134  AA1  C  
ATOM    697  CG  ARG A  85      -8.479   2.951  -0.452  1.00 85.50      AA1  C  
ANISOU  697  CG  ARG A  85    10924  11388  10173    663   -661    192  AA1  C  
ATOM    698  CD  ARG A  85      -9.094   3.594  -1.686  1.00 88.21      AA1  C  
ANISOU  698  CD  ARG A  85    11295  11722  10501    712   -746    173  AA1  C  
ATOM    699  NE  ARG A  85      -8.628   2.980  -2.921  1.00 94.23      AA1  N  
ANISOU  699  NE  ARG A  85    12129  12505  11169    779   -785    170  AA1  N  
ATOM    700  CZ  ARG A  85      -7.448   3.228  -3.481  1.00 96.46      AA1  C  
ANISOU  700  CZ  ARG A  85    12476  12827  11347    806   -738    230  AA1  C  
ATOM    701  NH1 ARG A  85      -6.605   4.075  -2.906  1.00 96.91      AA1  N1+
ANISOU  701  NH1 ARG A  85    12516  12906  11397    774   -661    291  AA1  N1+
ATOM    702  NH2 ARG A  85      -7.109   2.628  -4.615  1.00 90.69      AA1  N  
ANISOU  702  NH2 ARG A  85    11825  12101  10531    870   -763    223  AA1  N  
ATOM    703  N   GLN A  86      -9.787   1.909   3.057  1.00 50.82      AA1  N  
ANISOU  703  N   GLN A  86     6468   6860   5979    544   -484    146  AA1  N  
ATOM    704  CA  GLN A  86      -9.968   2.719   4.269  1.00 51.07      AA1  C  
ANISOU  704  CA  GLN A  86     6510   6862   6034    506   -421    168  AA1  C  
ATOM    705  C   GLN A  86      -8.830   2.454   5.227  1.00 55.57      AA1  C  
ANISOU  705  C   GLN A  86     7145   7456   6512    509   -379    211  AA1  C  
ATOM    706  O   GLN A  86      -8.209   3.386   5.748  1.00 56.85      AA1  O  
ANISOU  706  O   GLN A  86     7326   7645   6630    502   -381    245  AA1  O  
ATOM    707  CB  GLN A  86     -11.296   2.404   4.972  1.00 43.51      AA1  C  
ANISOU  707  CB  GLN A  86     5525   5796   5210    476   -350    120  AA1  C  
ATOM    708  CG  GLN A  86     -12.559   2.763   4.208  1.00 57.08      AA1  C  
ANISOU  708  CG  GLN A  86     7161   7459   7066    471   -403     58  AA1  C  
ATOM    709  CD  GLN A  86     -13.820   2.329   4.957  1.00 71.15      AA1  C  
ANISOU  709  CD  GLN A  86     8904   9108   9021    439   -308      1  AA1  C  
ATOM    710  NE2 GLN A  86     -14.987   2.506   4.333  1.00 74.16      AA1  N  
ANISOU  710  NE2 GLN A  86     9197   9413   9567    438   -361    -73  AA1  N  
ATOM    711  OE1 GLN A  86     -13.736   1.833   6.082  1.00 74.89      AA1  O  
ANISOU  711  OE1 GLN A  86     9432   9533   9489    424   -187     20  AA1  O  
ATOM    712  N   ARG A  87      -8.482   1.165   5.396  1.00 60.90      AA1  N  
ANISOU  712  N   ARG A  87     7854   8122   7163    525   -355    204  AA1  N  
ATOM    713  CA  ARG A  87      -7.464   0.800   6.378  1.00 59.93      AA1  C  
ANISOU  713  CA  ARG A  87     7807   8004   6959    537   -330    236  AA1  C  
ATOM    714  C   ARG A  87      -6.099   1.330   5.975  1.00 61.80      AA1  C  
ANISOU  714  C   ARG A  87     8039   8314   7129    556   -394    267  AA1  C  
ATOM    715  O   ARG A  87      -5.360   1.851   6.816  1.00 55.37      AA1  O  
ANISOU  715  O   ARG A  87     7263   7498   6278    563   -403    286  AA1  O  
ATOM    716  CB  ARG A  87      -7.439  -0.717   6.568  1.00 55.24      AA1  C  
ANISOU  716  CB  ARG A  87     7246   7380   6364    552   -292    220  AA1  C  
ATOM    717  CG  ARG A  87      -8.639  -1.198   7.345  1.00 55.10      AA1  C  
ANISOU  717  CG  ARG A  87     7250   7261   6426    537   -190    194  AA1  C  
ATOM    718  CD  ARG A  87      -8.753  -2.705   7.485  1.00 57.62      AA1  C  
ANISOU  718  CD  ARG A  87     7592   7533   6767    553   -133    177  AA1  C  
ATOM    719  NE  ARG A  87      -7.503  -3.354   7.851  1.00 61.69      AA1  N  
ANISOU  719  NE  ARG A  87     8181   8085   7172    581   -158    209  AA1  N  
ATOM    720  CZ  ARG A  87      -7.027  -3.455   9.086  1.00 67.41      AA1  C  
ANISOU  720  CZ  ARG A  87     9025   8769   7818    602   -120    237  AA1  C  
ATOM    721  NH1 ARG A  87      -7.682  -2.915  10.131  1.00 59.17      AA1  N1+
ANISOU  721  NH1 ARG A  87     8055   7649   6778    598    -38    244  AA1  N1+
ATOM    722  NH2 ARG A  87      -5.878  -4.093   9.280  1.00 67.03      AA1  N  
ANISOU  722  NH2 ARG A  87     9031   8750   7690    634   -169    254  AA1  N  
ATOM    723  N   PHE A  88      -5.766   1.258   4.686  1.00 63.07      AA1  N  
ANISOU  723  N   PHE A  88     8157   8524   7282    569   -437    268  AA1  N  
ATOM    724  CA  PHE A  88      -4.475   1.781   4.252  1.00 59.29      AA1  C  
ANISOU  724  CA  PHE A  88     7670   8090   6768    587   -468    298  AA1  C  
ATOM    725  C   PHE A  88      -4.463   3.301   4.328  1.00 55.81      AA1  C  
ANISOU  725  C   PHE A  88     7200   7659   6345    577   -475    318  AA1  C  
ATOM    726  O   PHE A  88      -3.455   3.903   4.705  1.00 52.74      AA1  O  
ANISOU  726  O   PHE A  88     6805   7276   5958    585   -485    334  AA1  O  
ATOM    727  CB  PHE A  88      -4.143   1.303   2.818  1.00 46.26      AA1  C  
ANISOU  727  CB  PHE A  88     6005   6475   5098    610   -486    297  AA1  C  
ATOM    728  CG  PHE A  88      -2.742   1.653   2.364  1.00 51.10      AA1  C  
ANISOU  728  CG  PHE A  88     6612   7110   5695    628   -484    327  AA1  C  
ATOM    729  CD1 PHE A  88      -2.475   2.888   1.792  1.00 54.16      AA1  C  
ANISOU  729  CD1 PHE A  88     6979   7508   6092    636   -474    353  AA1  C  
ATOM    730  CD2 PHE A  88      -1.701   0.732   2.488  1.00 62.94      AA1  C  
ANISOU  730  CD2 PHE A  88     8120   8607   7189    639   -482    323  AA1  C  
ATOM    731  CE1 PHE A  88      -1.201   3.211   1.373  1.00 61.87      AA1  C  
ANISOU  731  CE1 PHE A  88     7941   8482   7086    654   -447    375  AA1  C  
ATOM    732  CE2 PHE A  88      -0.415   1.044   2.065  1.00 61.24      AA1  C  
ANISOU  732  CE2 PHE A  88     7883   8387   6997    653   -468    340  AA1  C  
ATOM    733  CZ  PHE A  88      -0.166   2.288   1.509  1.00 63.19      AA1  C  
ANISOU  733  CZ  PHE A  88     8107   8635   7267    661   -442    365  AA1  C  
ATOM    734  N   THR A  89      -5.566   3.940   3.960  1.00 60.04      AA1  N  
ANISOU  734  N   THR A  89     7711   8188   6914    562   -476    309  AA1  N  
ATOM    735  CA  THR A  89      -5.639   5.385   4.109  1.00 58.15      AA1  C  
ANISOU  735  CA  THR A  89     7440   7955   6698    548   -479    329  AA1  C  
ATOM    736  C   THR A  89      -5.455   5.796   5.570  1.00 54.96      AA1  C  
ANISOU  736  C   THR A  89     7057   7525   6302    532   -461    329  AA1  C  
ATOM    737  O   THR A  89      -4.741   6.759   5.864  1.00 59.17      AA1  O  
ANISOU  737  O   THR A  89     7568   8069   6845    537   -474    345  AA1  O  
ATOM    738  CB  THR A  89      -6.972   5.897   3.582  1.00 54.47      AA1  C  
ANISOU  738  CB  THR A  89     6946   7472   6278    534   -492    310  AA1  C  
ATOM    739  CG2 THR A  89      -6.997   7.417   3.639  1.00 58.95      AA1  C  
ANISOU  739  CG2 THR A  89     7478   8049   6872    521   -495    335  AA1  C  
ATOM    740  OG1 THR A  89      -7.151   5.453   2.233  1.00 55.91      AA1  O  
ANISOU  740  OG1 THR A  89     7134   7670   6439    567   -530    300  AA1  O  
ATOM    741  N   LEU A  90      -6.046   5.033   6.497  1.00 55.64      AA1  N  
ANISOU  741  N   LEU A  90     7193   7564   6383    522   -428    308  AA1  N  
ATOM    742  CA  LEU A  90      -5.971   5.378   7.921  1.00 56.97      AA1  C  
ANISOU  742  CA  LEU A  90     7419   7692   6537    520   -407    307  AA1  C  
ATOM    743  C   LEU A  90      -4.546   5.236   8.441  1.00 64.55      AA1  C  
ANISOU  743  C   LEU A  90     8417   8662   7449    558   -455    312  AA1  C  
ATOM    744  O   LEU A  90      -4.035   6.129   9.128  1.00 61.50      AA1  O  
ANISOU  744  O   LEU A  90     8034   8269   7065    569   -486    311  AA1  O  
ATOM    745  CB  LEU A  90      -6.935   4.493   8.723  1.00 58.39      AA1  C  
ANISOU  745  CB  LEU A  90     7668   7800   6718    509   -334    287  AA1  C  
ATOM    746  CG  LEU A  90      -7.041   4.695  10.245  1.00 56.88      AA1  C  
ANISOU  746  CG  LEU A  90     7581   7544   6489    518   -287    288  AA1  C  
ATOM    747  CD1 LEU A  90      -7.099   6.167  10.580  1.00 50.66      AA1  C  
ANISOU  747  CD1 LEU A  90     6763   6765   5722    502   -305    292  AA1  C  
ATOM    748  CD2 LEU A  90      -8.241   3.948  10.883  1.00 50.45      AA1  C  
ANISOU  748  CD2 LEU A  90     6829   6633   5705    503   -170    272  AA1  C  
ATOM    749  N   ALA A  91      -3.881   4.121   8.104  1.00 62.54      AA1  N  
ANISOU  749  N   ALA A  91     8180   8416   7166    580   -472    310  AA1  N  
ATOM    750  CA  ALA A  91      -2.493   3.924   8.508  1.00 54.70      AA1  C  
ANISOU  750  CA  ALA A  91     7208   7419   6156    618   -532    304  AA1  C  
ATOM    751  C   ALA A  91      -1.579   4.931   7.836  1.00 46.02      AA1  C  
ANISOU  751  C   ALA A  91     6017   6349   5119    624   -566    310  AA1  C  
ATOM    752  O   ALA A  91      -0.596   5.371   8.440  1.00 56.25      AA1  O  
ANISOU  752  O   ALA A  91     7307   7620   6445    653   -622    293  AA1  O  
ATOM    753  CB  ALA A  91      -2.049   2.495   8.185  1.00 51.41      AA1  C  
ANISOU  753  CB  ALA A  91     6818   7003   5715    634   -534    299  AA1  C  
ATOM    754  N   HIS A  92      -1.876   5.281   6.581  1.00 54.76      AA1  N  
ANISOU  754  N   HIS A  92     7059   7495   6253    604   -534    331  AA1  N  
ATOM    755  CA  HIS A  92      -1.189   6.388   5.912  1.00 57.92      AA1  C  
ANISOU  755  CA  HIS A  92     7383   7908   6715    610   -532    347  AA1  C  
ATOM    756  C   HIS A  92      -1.310   7.675   6.731  1.00 57.76      AA1  C  
ANISOU  756  C   HIS A  92     7338   7876   6735    605   -549    342  AA1  C  
ATOM    757  O   HIS A  92      -0.304   8.323   7.042  1.00 60.16      AA1  O  
ANISOU  757  O   HIS A  92     7596   8156   7106    627   -580    328  AA1  O  
ATOM    758  CB  HIS A  92      -1.773   6.583   4.515  1.00 53.49      AA1  C  
ANISOU  758  CB  HIS A  92     6798   7381   6144    601   -491    374  AA1  C  
ATOM    759  CG  HIS A  92      -1.153   7.707   3.733  1.00 69.31      AA1  C  
ANISOU  759  CG  HIS A  92     8745   9387   8202    613   -461    400  AA1  C  
ATOM    760  CD2 HIS A  92      -1.430   9.032   3.704  1.00 70.26      AA1  C  
ANISOU  760  CD2 HIS A  92     8823   9509   8363    605   -446    417  AA1  C  
ATOM    761  ND1 HIS A  92      -0.144   7.508   2.812  1.00 66.12      AA1  N  
ANISOU  761  ND1 HIS A  92     8328   8972   7823    639   -421    416  AA1  N  
ATOM    762  CE1 HIS A  92       0.189   8.665   2.268  1.00 69.18      AA1  C  
ANISOU  762  CE1 HIS A  92     8673   9348   8266    651   -373    442  AA1  C  
ATOM    763  NE2 HIS A  92      -0.578   9.607   2.790  1.00 72.14      AA1  N  
ANISOU  763  NE2 HIS A  92     9026   9736   8649    629   -394    444  AA1  N  
ATOM    764  N   GLU A  93      -2.542   8.068   7.074  1.00 55.01      AA1  N  
ANISOU  764  N   GLU A  93     7009   7529   6364    575   -529    346  AA1  N  
ATOM    765  CA  GLU A  93      -2.726   9.285   7.869  1.00 62.11      AA1  C  
ANISOU  765  CA  GLU A  93     7887   8415   7298    566   -540    339  AA1  C  
ATOM    766  C   GLU A  93      -1.999   9.180   9.196  1.00 61.01      AA1  C  
ANISOU  766  C   GLU A  93     7802   8233   7145    601   -596    306  AA1  C  
ATOM    767  O   GLU A  93      -1.310  10.118   9.604  1.00 66.49      AA1  O  
ANISOU  767  O   GLU A  93     8450   8912   7899    620   -638    288  AA1  O  
ATOM    768  CB  GLU A  93      -4.203   9.565   8.117  1.00 51.33      AA1  C  
ANISOU  768  CB  GLU A  93     6541   7042   5921    526   -500    342  AA1  C  
ATOM    769  CG  GLU A  93      -4.990   9.716   6.851  1.00 59.81      AA1  C  
ANISOU  769  CG  GLU A  93     7567   8143   7014    503   -476    360  AA1  C  
ATOM    770  CD  GLU A  93      -4.493  10.812   5.930  1.00 59.56      AA1  C  
ANISOU  770  CD  GLU A  93     7461   8142   7027    512   -478    388  AA1  C  
ATOM    771  OE1 GLU A  93      -3.691  11.681   6.341  1.00 66.19      AA1  O  
ANISOU  771  OE1 GLU A  93     8260   8978   7913    523   -487    390  AA1  O  
ATOM    772  OE2 GLU A  93      -4.959  10.814   4.777  1.00 67.17      AA1  O1-
ANISOU  772  OE2 GLU A  93     8417   9123   7984    514   -470    404  AA1  O1-
ATOM    773  N   ILE A  94      -2.093   8.022   9.854  1.00 59.49      AA1  N  
ANISOU  773  N   ILE A  94     7713   8012   6879    618   -603    292  AA1  N  
ATOM    774  CA  ILE A  94      -1.356   7.825  11.099  1.00 60.14      AA1  C  
ANISOU  774  CA  ILE A  94     7880   8042   6927    670   -675    258  AA1  C  
ATOM    775  C   ILE A  94       0.132   8.097  10.892  1.00 58.03      AA1  C  
ANISOU  775  C   ILE A  94     7537   7765   6747    709   -757    230  AA1  C  
ATOM    776  O   ILE A  94       0.773   8.760  11.716  1.00 59.65      AA1  O  
ANISOU  776  O   ILE A  94     7744   7928   6989    750   -837    190  AA1  O  
ATOM    777  CB  ILE A  94      -1.621   6.413  11.655  1.00 63.06      AA1  C  
ANISOU  777  CB  ILE A  94     8380   8378   7201    689   -658    255  AA1  C  
ATOM    778  CG1 ILE A  94      -3.048   6.321  12.217  1.00 63.18      AA1  C  
ANISOU  778  CG1 ILE A  94     8478   8364   7162    660   -565    269  AA1  C  
ATOM    779  CG2 ILE A  94      -0.656   6.092  12.765  1.00 67.40      AA1  C  
ANISOU  779  CG2 ILE A  94     9032   8871   7709    760   -757    216  AA1  C  
ATOM    780  CD1 ILE A  94      -3.446   4.913  12.666  1.00 60.67      AA1  C  
ANISOU  780  CD1 ILE A  94     8283   8001   6769    676   -512    272  AA1  C  
ATOM    781  N   SER A  95       0.695   7.631   9.771  1.00 56.37      AA1  N  
ANISOU  781  N   SER A  95     7255   7578   6585    701   -736    244  AA1  N  
ATOM    782  CA  SER A  95       2.107   7.867   9.498  1.00 58.40      AA1  C  
ANISOU  782  CA  SER A  95     7425   7804   6960    733   -788    214  AA1  C  
ATOM    783  C   SER A  95       2.421   9.347   9.277  1.00 55.87      AA1  C  
ANISOU  783  C   SER A  95     6992   7477   6760    731   -780    210  AA1  C  
ATOM    784  O   SER A  95       3.542   9.786   9.552  1.00 67.94      AA1  O  
ANISOU  784  O   SER A  95     8451   8949   8414    769   -844    163  AA1  O  
ATOM    785  CB  SER A  95       2.542   7.053   8.273  1.00 70.16      AA1  C  
ANISOU  785  CB  SER A  95     8873   9311   8473    720   -735    236  AA1  C  
ATOM    786  OG  SER A  95       2.245   5.675   8.445  1.00 74.51      AA1  O  
ANISOU  786  OG  SER A  95     9516   9869   8926    721   -740    239  AA1  O  
ATOM    787  N   HIS A  96       1.474  10.127   8.754  1.00 59.73      AA1  N  
ANISOU  787  N   HIS A  96     7451   8013   7233    689   -706    253  AA1  N  
ATOM    788  CA  HIS A  96       1.663  11.579   8.701  1.00 68.92      AA1  C  
ANISOU  788  CA  HIS A  96     8515   9168   8503    687   -696    250  AA1  C  
ATOM    789  C   HIS A  96       1.858  12.169  10.090  1.00 60.42      AA1  C  
ANISOU  789  C   HIS A  96     7458   8050   7447    719   -791    196  AA1  C  
ATOM    790  O   HIS A  96       2.675  13.076  10.282  1.00 60.26      AA1  O  
ANISOU  790  O   HIS A  96     7343   7989   7565    748   -832    158  AA1  O  
ATOM    791  CB  HIS A  96       0.474  12.252   8.028  1.00 59.58      AA1  C  
ANISOU  791  CB  HIS A  96     7317   8039   7281    639   -616    303  AA1  C  
ATOM    792  CG  HIS A  96       0.619  12.390   6.544  1.00 69.42      AA1  C  
ANISOU  792  CG  HIS A  96     8511   9304   8561    630   -531    348  AA1  C  
ATOM    793  CD2 HIS A  96      -0.033  11.780   5.527  1.00 69.91      AA1  C  
ANISOU  793  CD2 HIS A  96     8619   9403   8541    615   -481    387  AA1  C  
ATOM    794  ND1 HIS A  96       1.519  13.253   5.960  1.00 64.38      AA1  N  
ANISOU  794  ND1 HIS A  96     7775   8634   8051    649   -486    355  AA1  N  
ATOM    795  CE1 HIS A  96       1.402  13.182   4.648  1.00 67.42      AA1  C  
ANISOU  795  CE1 HIS A  96     8169   9035   8413    647   -400    405  AA1  C  
ATOM    796  NE2 HIS A  96       0.476  12.289   4.359  1.00 67.82      AA1  N  
ANISOU  796  NE2 HIS A  96     8307   9130   8331    629   -409    421  AA1  N  
ATOM    797  N   ALA A  97       1.110  11.669  11.074  1.00 64.65      AA1  N  
ANISOU  797  N   ALA A  97     8124   8584   7855    723   -822    187  AA1  N  
ATOM    798  CA  ALA A  97       1.288  12.142  12.444  1.00 69.79      AA1  C  
ANISOU  798  CA  ALA A  97     8837   9186   8495    769   -917    134  AA1  C  
ATOM    799  C   ALA A  97       2.648  11.731  12.987  1.00 78.28      AA1  C  
ANISOU  799  C   ALA A  97     9919  10190   9632    845  -1046     64  AA1  C  
ATOM    800  O   ALA A  97       3.337  12.529  13.634  1.00 84.46      AA1  O  
ANISOU  800  O   ALA A  97    10659  10921  10511    894  -1144      2  AA1  O  
ATOM    801  CB  ALA A  97       0.177  11.599  13.338  1.00 67.90      AA1  C  
ANISOU  801  CB  ALA A  97     8764   8941   8094    762   -890    147  AA1  C  
ATOM    802  N   LEU A  98       3.058  10.484  12.728  1.00 76.92      AA1  N  
ANISOU  802  N   LEU A  98     9795  10009   9421    857  -1057     66  AA1  N  
ATOM    803  CA  LEU A  98       4.356  10.036  13.213  1.00 68.88      AA1  C  
ANISOU  803  CA  LEU A  98     8779   8912   8478    930  -1191     -6  AA1  C  
ATOM    804  C   LEU A  98       5.468  10.901  12.640  1.00 71.57      AA1  C  
ANISOU  804  C   LEU A  98     8931   9211   9051    942  -1215    -48  AA1  C  
ATOM    805  O   LEU A  98       6.413  11.257  13.349  1.00 73.71      AA1  O  
ANISOU  805  O   LEU A  98     9168   9397   9441   1010  -1353   -135  AA1  O  
ATOM    806  CB  LEU A  98       4.568   8.567  12.854  1.00 71.04      AA1  C  
ANISOU  806  CB  LEU A  98     9115   9188   8689    929  -1180     10  AA1  C  
ATOM    807  CG  LEU A  98       3.535   7.580  13.392  1.00 62.48      AA1  C  
ANISOU  807  CG  LEU A  98     8211   8127   7401    923  -1140     48  AA1  C  
ATOM    808  CD1 LEU A  98       3.852   6.184  12.904  1.00 73.44      AA1  C  
ANISOU  808  CD1 LEU A  98     9626   9518   8758    919  -1125     62  AA1  C  
ATOM    809  CD2 LEU A  98       3.482   7.623  14.914  1.00 73.80      AA1  C  
ANISOU  809  CD2 LEU A  98     9815   9495   8731    997  -1246      3  AA1  C  
ATOM    810  N   LEU A  99       5.355  11.272  11.360  1.00 75.78      AA1  N  
ANISOU  810  N   LEU A  99     9344   9788   9660    883  -1079      9  AA1  N  
ATOM    811  CA  LEU A  99       6.366  12.119  10.731  1.00 74.34      AA1  C  
ANISOU  811  CA  LEU A  99     8984   9551   9710    892  -1056    -21  AA1  C  
ATOM    812  C   LEU A  99       6.443  13.489  11.404  1.00 86.16      AA1  C  
ANISOU  812  C   LEU A  99    10408  11016  11312    918  -1113    -67  AA1  C  
ATOM    813  O   LEU A  99       7.540  13.981  11.705  1.00 82.26      AA1  O  
ANISOU  813  O   LEU A  99     9805  10426  11023    971  -1198   -149  AA1  O  
ATOM    814  CB  LEU A  99       6.056  12.273   9.246  1.00 72.77      AA1  C  
ANISOU  814  CB  LEU A  99     8719   9404   9527    834   -880     62  AA1  C  
ATOM    815  CG  LEU A  99       7.021  13.149   8.448  1.00 87.95      AA1  C  
ANISOU  815  CG  LEU A  99    10474  11259  11686    841   -801     50  AA1  C  
ATOM    816  CD1 LEU A  99       8.450  12.622   8.536  1.00 81.62      AA1  C  
ANISOU  816  CD1 LEU A  99     9598  10343  11072    887   -863    -28  AA1  C  
ATOM    817  CD2 LEU A  99       6.587  13.267   6.995  1.00 91.19      AA1  C  
ANISOU  817  CD2 LEU A  99    10873  11716  12059    796   -620    143  AA1  C  
ATOM    818  N   LEU A 100       5.290  14.124  11.646  1.00 76.07      AA1  N  
ANISOU  818  N   LEU A 100     9179   9806   9916    882  -1069    -21  AA1  N  
ATOM    819  CA  LEU A 100       5.300  15.459  12.227  1.00 83.59      AA1  C  
ANISOU  819  CA  LEU A 100    10058  10737  10967    900  -1112    -61  AA1  C  
ATOM    820  C   LEU A 100       5.835  15.459  13.649  1.00 87.71      AA1  C  
ANISOU  820  C   LEU A 100    10646  11181  11498    984  -1303   -163  AA1  C  
ATOM    821  O   LEU A 100       6.278  16.508  14.126  1.00 90.76      AA1  O  
ANISOU  821  O   LEU A 100    10939  11516  12030   1022  -1375   -228  AA1  O  
ATOM    822  CB  LEU A 100       3.896  16.064  12.202  1.00 75.93      AA1  C  
ANISOU  822  CB  LEU A 100     9133   9850   9867    839  -1025      7  AA1  C  
ATOM    823  CG  LEU A 100       3.299  16.380  10.833  1.00 68.04      AA1  C  
ANISOU  823  CG  LEU A 100     8065   8915   8871    770   -863     97  AA1  C  
ATOM    824  CD1 LEU A 100       1.844  16.786  10.998  1.00 74.90      AA1  C  
ANISOU  824  CD1 LEU A 100     8998   9853   9608    716   -812    147  AA1  C  
ATOM    825  CD2 LEU A 100       4.082  17.481  10.159  1.00 62.73      AA1  C  
ANISOU  825  CD2 LEU A 100     7219   8202   8416    778   -807     91  AA1  C  
ATOM    826  N   GLY A 101       5.810  14.308  14.327  1.00 87.31      AA1  N  
ANISOU  826  N   GLY A 101    10762  11115  11295   1022  -1388   -181  AA1  N  
ATOM    827  CA  GLY A 101       6.260  14.247  15.707  1.00 88.36      AA1  C  
ANISOU  827  CA  GLY A 101    11007  11168  11399   1119  -1579   -276  AA1  C  
ATOM    828  C   GLY A 101       7.750  14.050  15.857  1.00 90.41      AA1  C  
ANISOU  828  C   GLY A 101    11178  11313  11862   1198  -1733   -383  AA1  C  
ATOM    829  O   GLY A 101       8.316  14.371  16.906  1.00100.22      AA1  O  
ANISOU  829  O   GLY A 101    12458  12468  13154   1293  -1921   -488  AA1  O  
ATOM    830  N   ASP A 102       8.403  13.521  14.833  1.00 96.73      AA1  N  
ANISOU  830  N   ASP A 102    11863  12101  12790   1168  -1664   -367  AA1  N  
ATOM    831  CA  ASP A 102       9.853  13.400  14.816  1.00101.04      AA1  C  
ANISOU  831  CA  ASP A 102    12283  12520  13586   1231  -1784   -472  AA1  C  
ATOM    832  C   ASP A 102      10.408  14.638  14.121  1.00103.91      AA1  C  
ANISOU  832  C   ASP A 102    12406  12840  14237   1210  -1703   -494  AA1  C  
ATOM    833  O   ASP A 102      10.296  14.774  12.899  1.00101.52      AA1  O  
ANISOU  833  O   ASP A 102    11999  12577  13993   1137  -1507   -413  AA1  O  
ATOM    834  CB  ASP A 102      10.275  12.111  14.112  1.00105.20      AA1  C  
ANISOU  834  CB  ASP A 102    12821  13041  14106   1207  -1735   -444  AA1  C  
ATOM    835  CG  ASP A 102      11.769  11.827  14.230  1.00111.19      AA1  C  
ANISOU  835  CG  ASP A 102    13468  13652  15129   1277  -1878   -564  AA1  C  
ATOM    836  OD1 ASP A 102      12.578  12.765  14.079  1.00115.23      AA1  O  
ANISOU  836  OD1 ASP A 102    13788  14067  15927   1301  -1899   -640  AA1  O  
ATOM    837  OD2 ASP A 102      12.129  10.653  14.456  1.00114.71      AA1  O1-
ANISOU  837  OD2 ASP A 102    14008  14064  15512   1307  -1963   -588  AA1  O1-
ATOM    838  N   ASP A 103      10.992  15.552  14.901  1.00107.66      AA1  N  
ANISOU  838  N   ASP A 103    12797  13222  14887   1284  -1852   -605  AA1  N  
ATOM    839  CA  ASP A 103      11.575  16.748  14.302  1.00108.59      AA1  C  
ANISOU  839  CA  ASP A 103    12673  13277  15309   1272  -1772   -636  AA1  C  
ATOM    840  C   ASP A 103      12.863  16.427  13.560  1.00107.40      AA1  C  
ANISOU  840  C   ASP A 103    12349  12999  15460   1285  -1740   -692  AA1  C  
ATOM    841  O   ASP A 103      13.170  17.072  12.551  1.00106.07      AA1  O  
ANISOU  841  O   ASP A 103    12005  12801  15497   1241  -1557   -658  AA1  O  
ATOM    842  CB  ASP A 103      11.849  17.810  15.366  1.00108.09      AA1  C  
ANISOU  842  CB  ASP A 103    12558  13140  15372   1353  -1948   -752  AA1  C  
ATOM    843  CG  ASP A 103      10.826  17.800  16.485  1.00107.85      AA1  C  
ANISOU  843  CG  ASP A 103    12755  13190  15036   1377  -2049   -737  AA1  C  
ATOM    844  OD1 ASP A 103      10.403  16.697  16.890  1.00108.34      AA1  O  
ANISOU  844  OD1 ASP A 103    13030  13291  14842   1387  -2095   -704  AA1  O  
ATOM    845  OD2 ASP A 103      10.471  18.892  16.981  1.00109.71      AA1  O1-
ANISOU  845  OD2 ASP A 103    12957  13434  15294   1391  -2078   -762  AA1  O1-
ATOM    846  N   ASP A 104      13.625  15.441  14.041  1.00111.98      AA1  N  
ANISOU  846  N   ASP A 104    12980  13492  16075   1347  -1906   -778  AA1  N  
ATOM    847  CA  ASP A 104      14.880  15.085  13.387  1.00115.20      AA1  C  
ANISOU  847  CA  ASP A 104    13216  13759  16795   1358  -1881   -843  AA1  C  
ATOM    848  C   ASP A 104      14.634  14.536  11.988  1.00114.15      AA1  C  
ANISOU  848  C   ASP A 104    13071  13696  16602   1261  -1615   -711  AA1  C  
ATOM    849  O   ASP A 104      15.282  14.962  11.025  1.00119.57      AA1  O  
ANISOU  849  O   ASP A 104    13580  14300  17552   1233  -1446   -707  AA1  O  
ATOM    850  CB  ASP A 104      15.648  14.074  14.236  1.00118.85      AA1  C  
ANISOU  850  CB  ASP A 104    13758  14118  17282   1446  -2131   -960  AA1  C  
ATOM    851  CG  ASP A 104      16.065  14.637  15.573  1.00123.05      AA1  C  
ANISOU  851  CG  ASP A 104    14300  14546  17907   1566  -2418  -1113  AA1  C  
ATOM    852  OD1 ASP A 104      16.417  15.836  15.633  1.00122.98      AA1  O  
ANISOU  852  OD1 ASP A 104    14114  14464  18150   1590  -2427  -1182  AA1  O  
ATOM    853  OD2 ASP A 104      16.035  13.880  16.566  1.00125.39      AA1  O1-
ANISOU  853  OD2 ASP A 104    14792  14830  18019   1643  -2636  -1165  AA1  O1-
ATOM    854  N   LEU A 105      13.704  13.585  11.858  1.00105.21      AA1  N  
ANISOU  854  N   LEU A 105    12136  12704  15134   1213  -1569   -606  AA1  N  
ATOM    855  CA  LEU A 105      13.354  13.073  10.537  1.00103.59      AA1  C  
ANISOU  855  CA  LEU A 105    11941  12574  14844   1129  -1333   -483  AA1  C  
ATOM    856  C   LEU A 105      12.858  14.203   9.644  1.00103.29      AA1  C  
ANISOU  856  C   LEU A 105    11817  12585  14845   1075  -1120   -398  AA1  C  
ATOM    857  O   LEU A 105      13.271  14.324   8.484  1.00100.27      AA1  O  
ANISOU  857  O   LEU A 105    11339  12159  14601   1042   -926   -354  AA1  O  
ATOM    858  CB  LEU A 105      12.289  11.981  10.655  1.00 98.63      AA1  C  
ANISOU  858  CB  LEU A 105    11533  12090  13853   1094  -1335   -395  AA1  C  
ATOM    859  CG  LEU A 105      12.235  10.849   9.610  1.00 96.26      AA1  C  
ANISOU  859  CG  LEU A 105    11278  11833  13466   1039  -1196   -319  AA1  C  
ATOM    860  CD1 LEU A 105      10.947  10.052   9.753  1.00 89.65      AA1  C  
ANISOU  860  CD1 LEU A 105    10638  11143  12282   1003  -1184   -229  AA1  C  
ATOM    861  CD2 LEU A 105      12.380  11.341   8.178  1.00 94.91      AA1  C  
ANISOU  861  CD2 LEU A 105    10994  11654  13414    988   -956   -248  AA1  C  
ATOM    862  N   LEU A 106      11.959  15.040  10.174  1.00101.57      AA1  N  
ANISOU  862  N   LEU A 106    11645  12450  14496   1070  -1150   -371  AA1  N  
ATOM    863  CA  LEU A 106      11.495  16.210   9.440  1.00 97.69      AA1  C  
ANISOU  863  CA  LEU A 106    11069  11996  14052   1027   -973   -299  AA1  C  
ATOM    864  C   LEU A 106      12.666  17.106   9.051  1.00 99.64      AA1  C  
ANISOU  864  C   LEU A 106    11091  12086  14681   1057   -903   -367  AA1  C  
ATOM    865  O   LEU A 106      12.743  17.585   7.913  1.00100.33      AA1  O  
ANISOU  865  O   LEU A 106    11102  12154  14862   1023   -680   -296  AA1  O  
ATOM    866  CB  LEU A 106      10.493  16.979  10.295  1.00 94.73      AA1  C  
ANISOU  866  CB  LEU A 106    10761  11710  13521   1025  -1054   -289  AA1  C  
ATOM    867  CG  LEU A 106       9.185  17.462   9.665  1.00 89.35      AA1  C  
ANISOU  867  CG  LEU A 106    10145  11163  12641    954   -901   -163  AA1  C  
ATOM    868  CD1 LEU A 106       8.330  16.302   9.225  1.00 84.91      AA1  C  
ANISOU  868  CD1 LEU A 106     9751  10708  11804    908   -850    -76  AA1  C  
ATOM    869  CD2 LEU A 106       8.433  18.310  10.660  1.00 86.65      AA1  C  
ANISOU  869  CD2 LEU A 106     9833  10868  12219    960   -996   -183  AA1  C  
ATOM    870  N   SER A 107      13.602  17.324   9.980  1.00103.31      AA1  N  
ANISOU  870  N   SER A 107    11451  12420  15380   1130  -1090   -512  AA1  N  
ATOM    871  CA  SER A 107      14.777  18.137   9.684  1.00110.06      AA1  C  
ANISOU  871  CA  SER A 107    12067  13096  16653   1166  -1033   -599  AA1  C  
ATOM    872  C   SER A 107      15.590  17.535   8.545  1.00113.49      AA1  C  
ANISOU  872  C   SER A 107    12430  13432  17260   1142   -848   -576  AA1  C  
ATOM    873  O   SER A 107      15.999  18.242   7.616  1.00113.44      AA1  O  
ANISOU  873  O   SER A 107    12289  13342  17473   1125   -625   -545  AA1  O  
ATOM    874  CB  SER A 107      15.639  18.277  10.933  1.00114.26      AA1  C  
ANISOU  874  CB  SER A 107    12515  13494  17404   1260  -1310   -779  AA1  C  
ATOM    875  OG  SER A 107      17.004  18.429  10.584  1.00119.06      AA1  O  
ANISOU  875  OG  SER A 107    12904  13892  18440   1297  -1277   -885  AA1  O  
ATOM    876  N   ASP A 108      15.837  16.224   8.604  1.00114.66      AA1  N  
ANISOU  876  N   ASP A 108    12673  13582  17309   1143   -926   -591  AA1  N  
ATOM    877  CA  ASP A 108      16.619  15.561   7.566  1.00113.77      AA1  C  
ANISOU  877  CA  ASP A 108    12503  13371  17354   1120   -755   -574  AA1  C  
ATOM    878  C   ASP A 108      15.988  15.762   6.192  1.00109.51      AA1  C  
ANISOU  878  C   ASP A 108    12023  12915  16672   1054   -455   -416  AA1  C  
ATOM    879  O   ASP A 108      16.673  16.130   5.230  1.00109.72      AA1  O  
ANISOU  879  O   ASP A 108    11933  12816  16938   1047   -231   -401  AA1  O  
ATOM    880  CB  ASP A 108      16.757  14.071   7.888  1.00118.01      AA1  C  
ANISOU  880  CB  ASP A 108    13163  13934  17743   1125   -896   -599  AA1  C  
ATOM    881  CG  ASP A 108      17.604  13.815   9.132  1.00121.04      AA1  C  
ANISOU  881  CG  ASP A 108    13488  14191  18310   1207  -1191   -768  AA1  C  
ATOM    882  OD1 ASP A 108      18.163  14.788   9.679  1.00125.11      AA1  O  
ANISOU  882  OD1 ASP A 108    13850  14588  19099   1263  -1285   -877  AA1  O  
ATOM    883  OD2 ASP A 108      17.715  12.648   9.565  1.00120.58      AA1  O1-
ANISOU  883  OD2 ASP A 108    13540  14147  18128   1224  -1339   -797  AA1  O1-
ATOM    884  N   LEU A 109      14.674  15.541   6.086  1.00102.37      AA1  N  
ANISOU  884  N   LEU A 109    11305  12207  15386   1011   -445   -301  AA1  N  
ATOM    885  CA  LEU A 109      13.999  15.683   4.800  1.00 99.45      AA1  C  
ANISOU  885  CA  LEU A 109    11017  11915  14854    963   -198   -159  AA1  C  
ATOM    886  C   LEU A 109      14.046  17.114   4.289  1.00 99.99      AA1  C  
ANISOU  886  C   LEU A 109    10973  11927  15092    967    -26   -127  AA1  C  
ATOM    887  O   LEU A 109      14.105  17.334   3.075  1.00 96.57      AA1  O  
ANISOU  887  O   LEU A 109    10556  11458  14679    952    220    -41  AA1  O  
ATOM    888  CB  LEU A 109      12.546  15.225   4.916  1.00100.14      AA1  C  
ANISOU  888  CB  LEU A 109    11306  12207  14536    924   -258    -67  AA1  C  
ATOM    889  CG  LEU A 109      12.257  13.762   5.252  1.00 97.91      AA1  C  
ANISOU  889  CG  LEU A 109    11163  12001  14037    913   -383    -69  AA1  C  
ATOM    890  CD1 LEU A 109      10.796  13.597   5.622  1.00100.27      AA1  C  
ANISOU  890  CD1 LEU A 109    11623  12473  14002    883   -452     -2  AA1  C  
ATOM    891  CD2 LEU A 109      12.603  12.871   4.077  1.00100.44      AA1  C  
ANISOU  891  CD2 LEU A 109    11525  12297  14339    892   -223    -17  AA1  C  
ATOM    892  N   HIS A 110      14.000  18.099   5.191  1.00108.68      AA1  N  
ANISOU  892  N   HIS A 110    11974  13014  16306    991   -147   -192  AA1  N  
ATOM    893  CA  HIS A 110      14.004  19.493   4.754  1.00115.71      AA1  C  
ANISOU  893  CA  HIS A 110    12750  13852  17361    995     14   -161  AA1  C  
ATOM    894  C   HIS A 110      15.330  19.862   4.111  1.00123.31      AA1  C  
ANISOU  894  C   HIS A 110    13529  14595  18728   1025    198   -212  AA1  C  
ATOM    895  O   HIS A 110      15.359  20.593   3.115  1.00127.69      AA1  O  
ANISOU  895  O   HIS A 110    14057  15097  19364   1018    455   -131  AA1  O  
ATOM    896  CB  HIS A 110      13.704  20.424   5.927  1.00109.24      AA1  C  
ANISOU  896  CB  HIS A 110    11856  13062  16591   1018   -169   -232  AA1  C  
ATOM    897  CG  HIS A 110      12.256  20.487   6.285  1.00105.08      AA1  C  
ANISOU  897  CG  HIS A 110    11493  12732  15700    979   -249   -153  AA1  C  
ATOM    898  CD2 HIS A 110      11.617  20.276   7.459  1.00104.29      AA1  C  
ANISOU  898  CD2 HIS A 110    11479  12727  15418    985   -471   -194  AA1  C  
ATOM    899  ND1 HIS A 110      11.278  20.798   5.365  1.00104.41      AA1  N  
ANISOU  899  ND1 HIS A 110    11509  12753  15409    935    -80    -18  AA1  N  
ATOM    900  CE1 HIS A 110      10.098  20.775   5.958  1.00104.18      AA1  C  
ANISOU  900  CE1 HIS A 110    11599  12873  15112    906   -200     15  AA1  C  
ATOM    901  NE2 HIS A 110      10.275  20.461   7.229  1.00105.42      AA1  N  
ANISOU  901  NE2 HIS A 110    11754  13025  15274    933   -422    -86  AA1  N  
ATOM    902  N   ASP A 111      16.439  19.374   4.669  1.00126.86      AA1  N  
ANISOU  902  N   ASP A 111    13856  14899  19446   1061     75   -347  AA1  N  
ATOM    903  CA  ASP A 111      17.737  19.620   4.054  1.00127.45      AA1  C  
ANISOU  903  CA  ASP A 111    13743  14738  19943   1087    260   -407  AA1  C  
ATOM    904  C   ASP A 111      17.865  18.870   2.735  1.00118.62      AA1  C  
ANISOU  904  C   ASP A 111    12734  13598  18738   1054    517   -302  AA1  C  
ATOM    905  O   ASP A 111      18.451  19.384   1.779  1.00117.63      AA1  O  
ANISOU  905  O   ASP A 111    12530  13322  18842   1061    801   -268  AA1  O  
ATOM    906  CB  ASP A 111      18.859  19.216   5.010  1.00134.77      AA1  C  
ANISOU  906  CB  ASP A 111    14513  15506  21187   1138     34   -592  AA1  C  
ATOM    907  CG  ASP A 111      18.702  19.833   6.388  1.00140.49      AA1  C  
ANISOU  907  CG  ASP A 111    15171  16256  21951   1185   -259   -704  AA1  C  
ATOM    908  OD1 ASP A 111      17.703  20.547   6.608  1.00148.05      AA1  O  
ANISOU  908  OD1 ASP A 111    16201  17362  22688   1168   -273   -633  AA1  O  
ATOM    909  OD2 ASP A 111      19.576  19.600   7.251  1.00147.29      AA1  O1-
ANISOU  909  OD2 ASP A 111    15913  16984  23067   1244   -481   -868  AA1  O1-
ATOM    910  N   ALA A 112      17.294  17.667   2.656  1.00110.52      AA1  N  
ANISOU  910  N   ALA A 112    11898  12715  17379   1024    434   -247  AA1  N  
ATOM    911  CA  ALA A 112      17.528  16.806   1.502  1.00108.45      AA1  C  
ANISOU  911  CA  ALA A 112    11735  12421  17050   1002    642   -172  AA1  C  
ATOM    912  C   ALA A 112      16.606  17.134   0.332  1.00108.95      AA1  C  
ANISOU  912  C   ALA A 112    11974  12588  16835    980    874     -7  AA1  C  
ATOM    913  O   ALA A 112      17.020  17.023  -0.829  1.00108.01      AA1  O  
ANISOU  913  O   ALA A 112    11896  12368  16774    983   1141     56  AA1  O  
ATOM    914  CB  ALA A 112      17.378  15.340   1.912  1.00102.69      AA1  C  
ANISOU  914  CB  ALA A 112    11120  11785  16112    983    450   -196  AA1  C  
ATOM    915  N   TYR A 113      15.363  17.534   0.595  1.00103.64      AA1  N  
ANISOU  915  N   TYR A 113    11414  12102  15862    964    777     62  AA1  N  
ATOM    916  CA  TYR A 113      14.411  17.727  -0.489  1.00 98.64      AA1  C  
ANISOU  916  CA  TYR A 113    10966  11572  14941    951    950    209  AA1  C  
ATOM    917  C   TYR A 113      13.687  19.047  -0.318  1.00103.39      AA1  C  
ANISOU  917  C   TYR A 113    11544  12233  15506    954    959    251  AA1  C  
ATOM    918  O   TYR A 113      13.644  19.620   0.774  1.00108.80      AA1  O  
ANISOU  918  O   TYR A 113    12106  12936  16297    955    783    173  AA1  O  
ATOM    919  CB  TYR A 113      13.400  16.580  -0.560  1.00 94.70      AA1  C  
ANISOU  919  CB  TYR A 113    10671  11260  14051    921    825    265  AA1  C  
ATOM    920  CG  TYR A 113      14.040  15.215  -0.628  1.00104.05      AA1  C  
ANISOU  920  CG  TYR A 113    11879  12404  15253    914    790    220  AA1  C  
ATOM    921  CD1 TYR A 113      14.416  14.656  -1.846  1.00105.55      AA1  C  
ANISOU  921  CD1 TYR A 113    12159  12525  15422    920   1007    279  AA1  C  
ATOM    922  CD2 TYR A 113      14.274  14.483   0.526  1.00102.82      AA1  C  
ANISOU  922  CD2 TYR A 113    11667  12272  15128    907    543    121  AA1  C  
ATOM    923  CE1 TYR A 113      15.002  13.400  -1.908  1.00104.15      AA1  C  
ANISOU  923  CE1 TYR A 113    11995  12309  15269    908    977    237  AA1  C  
ATOM    924  CE2 TYR A 113      14.858  13.234   0.474  1.00106.18      AA1  C  
ANISOU  924  CE2 TYR A 113    12110  12658  15575    900    506     80  AA1  C  
ATOM    925  CZ  TYR A 113      15.221  12.694  -0.743  1.00103.55      AA1  C  
ANISOU  925  CZ  TYR A 113    11845  12262  15235    896    722    137  AA1  C  
ATOM    926  OH  TYR A 113      15.798  11.445  -0.772  1.00102.21      AA1  O  
ANISOU  926  OH  TYR A 113    11684  12056  15095    884    683     94  AA1  O  
ATOM    927  N   GLU A 114      13.096  19.518  -1.414  1.00102.15      AA1  N  
ANISOU  927  N   GLU A 114    11519  12104  15190    961   1157    374  AA1  N  
ATOM    928  CA  GLU A 114      12.449  20.819  -1.413  1.00104.86      AA1  C  
ANISOU  928  CA  GLU A 114    11843  12487  15514    967   1197    424  AA1  C  
ATOM    929  C   GLU A 114      11.269  20.800  -2.370  1.00 96.57      AA1  C  
ANISOU  929  C   GLU A 114    11025  11561  14107    966   1271    555  AA1  C  
ATOM    930  O   GLU A 114      11.239  20.020  -3.326  1.00 97.11      AA1  O  
ANISOU  930  O   GLU A 114    11254  11624  14018    980   1379    615  AA1  O  
ATOM    931  CB  GLU A 114      13.448  21.917  -1.800  1.00117.83      AA1  C  
ANISOU  931  CB  GLU A 114    13324  13924  17524   1004   1433    410  AA1  C  
ATOM    932  CG  GLU A 114      12.982  23.344  -1.551  1.00125.44      AA1  C  
ANISOU  932  CG  GLU A 114    14205  14906  18550   1010   1451    433  AA1  C  
ATOM    933  CD  GLU A 114      14.052  24.370  -1.888  1.00130.24      AA1  C  
ANISOU  933  CD  GLU A 114    14631  15291  19563   1049   1692    409  AA1  C  
ATOM    934  OE1 GLU A 114      14.960  24.044  -2.687  1.00131.04      AA1  O  
ANISOU  934  OE1 GLU A 114    14733  15223  19831   1075   1920    418  AA1  O  
ATOM    935  OE2 GLU A 114      13.989  25.494  -1.346  1.00129.84      AA1  O1-
ANISOU  935  OE2 GLU A 114    14433  15224  19676   1054   1663    377  AA1  O1-
ATOM    936  N   GLY A 115      10.283  21.646  -2.077  1.00 93.34      AA1  N  
ANISOU  936  N   GLY A 115    10630  11257  13577    953   1193    590  AA1  N  
ATOM    937  CA  GLY A 115       9.205  21.904  -3.019  1.00 96.11      AA1  C  
ANISOU  937  CA  GLY A 115    11178  11693  13647    965   1266    706  AA1  C  
ATOM    938  C   GLY A 115       8.357  20.677  -3.310  1.00101.30      AA1  C  
ANISOU  938  C   GLY A 115    12029  12482  13980    950   1147    735  AA1  C  
ATOM    939  O   GLY A 115       7.930  19.946  -2.406  1.00 99.49      AA1  O  
ANISOU  939  O   GLY A 115    11784  12359  13660    909    930    677  AA1  O  
ATOM    940  N   GLU A 116       8.103  20.460  -4.604  1.00103.55      AA1  N  
ANISOU  940  N   GLU A 116    12509  12748  14088    993   1296    825  AA1  N  
ATOM    941  CA  GLU A 116       7.237  19.373  -5.040  1.00 98.36      AA1  C  
ANISOU  941  CA  GLU A 116    12041  12205  13127    991   1191    852  AA1  C  
ATOM    942  C   GLU A 116       7.895  18.014  -4.829  1.00103.62      AA1  C  
ANISOU  942  C   GLU A 116    12696  12858  13817    974   1143    794  AA1  C  
ATOM    943  O   GLU A 116       7.201  17.033  -4.543  1.00111.71      AA1  O  
ANISOU  943  O   GLU A 116    13792  14000  14655    947    973    773  AA1  O  
ATOM    944  CB  GLU A 116       6.853  19.574  -6.510  1.00 93.80      AA1  C  
ANISOU  944  CB  GLU A 116    11690  11591  12359   1059   1355    954  AA1  C  
ATOM    945  CG  GLU A 116       5.711  18.692  -6.996  1.00 89.83      AA1  C  
ANISOU  945  CG  GLU A 116    11386  11209  11536   1070   1216    977  AA1  C  
ATOM    946  CD  GLU A 116       5.159  19.130  -8.339  1.00 91.33      AA1  C  
ANISOU  946  CD  GLU A 116    11808  11366  11527   1153   1330   1070  AA1  C  
ATOM    947  N   ARG A 117       9.223  17.934  -4.961  1.00102.14      AA1  N  
ANISOU  947  N   ARG A 117    12413  12521  13875    987   1296    764  AA1  N  
ATOM    948  CA  ARG A 117       9.913  16.677  -4.688  1.00100.99      AA1  C  
ANISOU  948  CA  ARG A 117    12234  12354  13783    967   1241    700  AA1  C  
ATOM    949  C   ARG A 117       9.808  16.305  -3.216  1.00 92.08      AA1  C  
ANISOU  949  C   ARG A 117    10970  11308  12710    918    984    604  AA1  C  
ATOM    950  O   ARG A 117       9.642  15.127  -2.874  1.00 88.65      AA1  O  
ANISOU  950  O   ARG A 117    10579  10944  12160    894    848    570  AA1  O  
ATOM    951  CB  ARG A 117      11.377  16.778  -5.109  1.00101.38      AA1  C  
ANISOU  951  CB  ARG A 117    12189  12201  14132    992   1465    677  AA1  C  
ATOM    952  CG  ARG A 117      12.232  15.602  -4.661  1.00109.15      AA1  C  
ANISOU  952  CG  ARG A 117    13091  13140  15243    967   1393    592  AA1  C  
ATOM    953  CD  ARG A 117      11.711  14.266  -5.198  1.00112.54      AA1  C  
ANISOU  953  CD  ARG A 117    13705  13668  15389    961   1339    624  AA1  C  
ATOM    954  NE  ARG A 117      12.665  13.177  -4.978  1.00111.34      AA1  N  
ANISOU  954  NE  ARG A 117    13482  13444  15380    943   1322    553  AA1  N  
ATOM    955  CZ  ARG A 117      12.420  11.894  -5.235  1.00109.15      AA1  C  
ANISOU  955  CZ  ARG A 117    13316  13239  14918    930   1255    556  AA1  C  
ATOM    956  NH1 ARG A 117      11.241  11.522  -5.718  1.00108.75      AA1  N1+
ANISOU  956  NH1 ARG A 117    13449  13330  14541    938   1193    618  AA1  N1+
ATOM    957  NH2 ARG A 117      13.353  10.978  -5.005  1.00104.11      AA1  N  
ANISOU  957  NH2 ARG A 117    12596  12523  14438    912   1244    488  AA1  N  
ATOM    958  N   LEU A 118       9.923  17.294  -2.327  1.00 88.49      AA1  N  
ANISOU  958  N   LEU A 118    10360  10836  12428    908    919    560  AA1  N  
ATOM    959  CA  LEU A 118       9.723  17.030  -0.908  1.00 88.84      AA1  C  
ANISOU  959  CA  LEU A 118    10313  10955  12486    874    672    474  AA1  C  
ATOM    960  C   LEU A 118       8.318  16.501  -0.650  1.00 89.45      AA1  C  
ANISOU  960  C   LEU A 118    10529  11208  12249    844    515    506  AA1  C  
ATOM    961  O   LEU A 118       8.133  15.576   0.147  1.00 99.06      AA1  O  
ANISOU  961  O   LEU A 118    11761  12488  13389    822    348    454  AA1  O  
ATOM    962  CB  LEU A 118       9.981  18.300  -0.104  1.00 89.25      AA1  C  
ANISOU  962  CB  LEU A 118    10195  10959  12758    879    639    425  AA1  C  
ATOM    963  CG  LEU A 118       9.526  18.303   1.355  1.00 91.33      AA1  C  
ANISOU  963  CG  LEU A 118    10405  11311  12989    856    387    350  AA1  C  
ATOM    964  CD1 LEU A 118      10.329  17.289   2.157  1.00 92.02      AA1  C  
ANISOU  964  CD1 LEU A 118    10441  11353  13172    863    245    251  AA1  C  
ATOM    965  CD2 LEU A 118       9.645  19.698   1.950  1.00 86.99      AA1  C  
ANISOU  965  CD2 LEU A 118     9706  10718  12630    866    376    316  AA1  C  
ATOM    966  N   GLU A 119       7.318  17.064  -1.340  1.00 87.67      AA1  N  
ANISOU  966  N   GLU A 119    10410  11048  11853    849    570    586  AA1  N  
ATOM    967  CA  GLU A 119       5.938  16.616  -1.176  1.00 90.17      AA1  C  
ANISOU  967  CA  GLU A 119    10845  11506  11909    822    431    609  AA1  C  
ATOM    968  C   GLU A 119       5.798  15.139  -1.515  1.00 86.94      AA1  C  
ANISOU  968  C   GLU A 119    10549  11139  11343    819    388    607  AA1  C  
ATOM    969  O   GLU A 119       5.141  14.381  -0.793  1.00 93.53      AA1  O  
ANISOU  969  O   GLU A 119    11412  12061  12065    789    233    574  AA1  O  
ATOM    970  CB  GLU A 119       5.011  17.463  -2.052  1.00 93.89      AA1  C  
ANISOU  970  CB  GLU A 119    11412  12010  12250    840    506    690  AA1  C  
ATOM    971  CG  GLU A 119       4.772  18.886  -1.523  1.00 98.78      AA1  C  
ANISOU  971  CG  GLU A 119    11922  12626  12983    829    502    692  AA1  C  
ATOM    972  CD  GLU A 119       3.894  19.737  -2.434  1.00103.04      AA1  C  
ANISOU  972  CD  GLU A 119    12561  13187  13401    852    574    773  AA1  C  
ATOM    973  OE1 GLU A 119       3.211  19.172  -3.316  1.00105.37      AA1  O  
ANISOU  973  OE1 GLU A 119    13023  13519  13492    875    573    817  AA1  O  
ATOM    974  OE2 GLU A 119       3.888  20.975  -2.272  1.00105.49      AA1  O1-
ANISOU  974  OE2 GLU A 119    12786  13470  13826    853    623    788  AA1  O1-
ATOM    975  N   GLN A 120       6.423  14.705  -2.608  1.00 82.34      AA1  N  
ANISOU  975  N   GLN A 120    10038  10488  10761    853    536    640  AA1  N  
ATOM    976  CA  GLN A 120       6.285  13.311  -3.016  1.00 79.49      AA1  C  
ANISOU  976  CA  GLN A 120     9785  10166  10252    853    501    638  AA1  C  
ATOM    977  C   GLN A 120       7.026  12.384  -2.064  1.00 75.44      AA1  C  
ANISOU  977  C   GLN A 120     9179   9637   9848    825    401    560  AA1  C  
ATOM    978  O   GLN A 120       6.577  11.260  -1.809  1.00 78.50      AA1  O  
ANISOU  978  O   GLN A 120     9626  10097  10103    807    291    540  AA1  O  
ATOM    979  CB  GLN A 120       6.802  13.126  -4.437  1.00 89.46      AA1  C  
ANISOU  979  CB  GLN A 120    11161  11346  11485    902    696    694  AA1  C  
ATOM    980  CG  GLN A 120       6.287  14.145  -5.424  1.00101.81      AA1  C  
ANISOU  980  CG  GLN A 120    12834  12891  12959    949    817    774  AA1  C  
ATOM    981  CD  GLN A 120       7.069  14.119  -6.724  1.00114.71      AA1  C  
ANISOU  981  CD  GLN A 120    14579  14402  14606   1009   1051    828  AA1  C  
ATOM    982  NE2 GLN A 120       6.649  14.940  -7.683  1.00117.56      AA1  N  
ANISOU  982  NE2 GLN A 120    15076  14732  14859   1067   1168    904  AA1  N  
ATOM    983  OE1 GLN A 120       8.041  13.372  -6.862  1.00119.86      AA1  O  
ANISOU  983  OE1 GLN A 120    15202  14978  15360   1007   1131    800  AA1  O  
ATOM    984  N   VAL A 121       8.171  12.825  -1.546  1.00 66.33      AA1  N  
ANISOU  984  N   VAL A 121     7878   8377   8946    829    434    509  AA1  N  
ATOM    985  CA  VAL A 121       8.937  11.982  -0.638  1.00 67.59      AA1  C  
ANISOU  985  CA  VAL A 121     7954   8505   9222    815    320    426  AA1  C  
ATOM    986  C   VAL A 121       8.132  11.698   0.622  1.00 76.00      AA1  C  
ANISOU  986  C   VAL A 121     9027   9675  10175    790    107    386  AA1  C  
ATOM    987  O   VAL A 121       8.024  10.548   1.069  1.00 82.07      AA1  O  
ANISOU  987  O   VAL A 121     9842  10486  10855    777      1    357  AA1  O  
ATOM    988  CB  VAL A 121      10.288  12.641  -0.319  1.00 77.41      AA1  C  
ANISOU  988  CB  VAL A 121     9027   9595  10792    833    380    364  AA1  C  
ATOM    989  CG1 VAL A 121      10.927  11.986   0.880  1.00 78.78      AA1  C  
ANISOU  989  CG1 VAL A 121     9111   9738  11086    830    200    262  AA1  C  
ATOM    990  CG2 VAL A 121      11.213  12.544  -1.543  1.00 85.25      AA1  C  
ANISOU  990  CG2 VAL A 121    10022  10457  11912    857    612    394  AA1  C  
ATOM    991  N   ILE A 122       7.550  12.745   1.209  1.00 68.74      AA1  N  
ANISOU  991  N   ILE A 122     8070   8791   9256    784     56    388  AA1  N  
ATOM    992  CA  ILE A 122       6.701  12.586   2.385  1.00 67.55      AA1  C  
ANISOU  992  CA  ILE A 122     7947   8728   8990    762   -116    358  AA1  C  
ATOM    993  C   ILE A 122       5.576  11.601   2.106  1.00 68.50      AA1  C  
ANISOU  993  C   ILE A 122     8206   8951   8869    740   -153    396  AA1  C  
ATOM    994  O   ILE A 122       5.286  10.721   2.926  1.00 72.07      AA1  O  
ANISOU  994  O   ILE A 122     8700   9442   9241    729   -269    362  AA1  O  
ATOM    995  CB  ILE A 122       6.171  13.964   2.823  1.00 63.65      AA1  C  
ANISOU  995  CB  ILE A 122     7399   8253   8533    756   -130    366  AA1  C  
ATOM    996  CG1 ILE A 122       7.342  14.796   3.359  1.00 70.39      AA1  C  
ANISOU  996  CG1 ILE A 122     8096   8995   9654    783   -133    301  AA1  C  
ATOM    997  CG2 ILE A 122       5.039  13.811   3.839  1.00 65.14      AA1  C  
ANISOU  997  CG2 ILE A 122     7650   8534   8566    730   -268    353  AA1  C  
ATOM    998  CD1 ILE A 122       6.961  16.154   3.949  1.00 72.07      AA1  C  
ANISOU  998  CD1 ILE A 122     8233   9217   9932    781   -162    292  AA1  C  
ATOM    999  N   GLU A 123       4.960  11.703   0.920  1.00 71.75      AA1  N  
ANISOU  999  N   GLU A 123     8697   9397   9170    742    -54    464  AA1  N  
ATOM   1000  CA  GLU A 123       3.865  10.809   0.555  1.00 59.12      AA1  C  
ANISOU 1000  CA  GLU A 123     7216   7880   7368    729    -95    487  AA1  C  
ATOM   1001  C   GLU A 123       4.324   9.365   0.463  1.00 66.71      AA1  C  
ANISOU 1001  C   GLU A 123     8214   8836   8295    731   -117    463  AA1  C  
ATOM   1002  O   GLU A 123       3.626   8.454   0.927  1.00 61.24      AA1  O  
ANISOU 1002  O   GLU A 123     7574   8200   7493    713   -205    446  AA1  O  
ATOM   1003  CB  GLU A 123       3.256  11.256  -0.763  1.00 58.34      AA1  C  
ANISOU 1003  CB  GLU A 123     7200   7795   7173    751     -2    552  AA1  C  
ATOM   1004  CG  GLU A 123       2.448  12.504  -0.603  1.00 65.61      AA1  C  
ANISOU 1004  CG  GLU A 123     8099   8741   8087    743    -13    575  AA1  C  
ATOM   1005  CD  GLU A 123       1.519  12.392   0.592  1.00 67.05      AA1  C  
ANISOU 1005  CD  GLU A 123     8264   8986   8227    701   -147    538  AA1  C  
ATOM   1006  OE1 GLU A 123       0.631  11.516   0.568  1.00 66.28      AA1  O  
ANISOU 1006  OE1 GLU A 123     8239   8937   8008    689   -209    530  AA1  O  
ATOM   1007  OE2 GLU A 123       1.697  13.158   1.557  1.00 65.29      AA1  O1-
ANISOU 1007  OE2 GLU A 123     7956   8750   8099    686   -182    513  AA1  O1-
ATOM   1008  N   THR A 124       5.488   9.135  -0.154  1.00 75.76      AA1  N  
ANISOU 1008  N   THR A 124     9334   9906   9548    752    -21    462  AA1  N  
ATOM   1009  CA  THR A 124       6.032   7.788  -0.222  1.00 72.99      AA1  C  
ANISOU 1009  CA  THR A 124     9003   9540   9189    750    -39    434  AA1  C  
ATOM   1010  C   THR A 124       6.349   7.267   1.171  1.00 74.86      AA1  C  
ANISOU 1010  C   THR A 124     9187   9773   9482    737   -180    369  AA1  C  
ATOM   1011  O   THR A 124       5.984   6.139   1.513  1.00 71.73      AA1  O  
ANISOU 1011  O   THR A 124     8848   9422   8985    726   -255    353  AA1  O  
ATOM   1012  CB  THR A 124       7.277   7.769  -1.117  1.00 76.58      AA1  C  
ANISOU 1012  CB  THR A 124     9426   9890   9781    773    108    441  AA1  C  
ATOM   1013  CG2 THR A 124       8.071   6.483  -0.920  1.00 71.33      AA1  C  
ANISOU 1013  CG2 THR A 124     8742   9190   9169    766     74    394  AA1  C  
ATOM   1014  OG1 THR A 124       6.882   7.868  -2.491  1.00 84.69      AA1  O  
ANISOU 1014  OG1 THR A 124    10563  10924  10690    798    235    506  AA1  O  
ATOM   1015  N   LEU A 125       7.003   8.081   2.001  1.00 83.77      AA1  N  
ANISOU 1015  N   LEU A 125    10217  10842  10769    746   -222    326  AA1  N  
ATOM   1016  CA  LEU A 125       7.316   7.634   3.355  1.00 79.34      AA1  C  
ANISOU 1016  CA  LEU A 125     9634  10264  10246    752   -375    258  AA1  C  
ATOM   1017  C   LEU A 125       6.054   7.254   4.124  1.00 74.29      AA1  C  
ANISOU 1017  C   LEU A 125     9093   9718   9416    736   -469    268  AA1  C  
ATOM   1018  O   LEU A 125       6.049   6.263   4.864  1.00 72.84      AA1  O  
ANISOU 1018  O   LEU A 125     8962   9541   9174    741   -560    237  AA1  O  
ATOM   1019  CB  LEU A 125       8.089   8.715   4.094  1.00 77.81      AA1  C  
ANISOU 1019  CB  LEU A 125     9326   9989  10249    776   -421    203  AA1  C  
ATOM   1020  CG  LEU A 125       9.479   9.038   3.542  1.00 76.94      AA1  C  
ANISOU 1020  CG  LEU A 125     9093   9750  10391    797   -332    170  AA1  C  
ATOM   1021  CD1 LEU A 125      10.087  10.156   4.363  1.00 81.44      AA1  C  
ANISOU 1021  CD1 LEU A 125     9540  10237  11167    825   -398    104  AA1  C  
ATOM   1022  CD2 LEU A 125      10.377   7.820   3.567  1.00 71.74      AA1  C  
ANISOU 1022  CD2 LEU A 125     8425   9029   9804    805   -369    122  AA1  C  
ATOM   1023  N   CYS A 126       4.962   8.011   3.948  1.00 65.08      AA1  N  
ANISOU 1023  N   CYS A 126     7956   8613   8160    717   -438    311  AA1  N  
ATOM   1024  CA  CYS A 126       3.744   7.664   4.675  1.00 69.14      AA1  C  
ANISOU 1024  CA  CYS A 126     8553   9192   8526    699   -504    315  AA1  C  
ATOM   1025  C   CYS A 126       3.103   6.394   4.130  1.00 74.07      AA1  C  
ANISOU 1025  C   CYS A 126     9259   9862   9021    685   -487    335  AA1  C  
ATOM   1026  O   CYS A 126       2.539   5.617   4.912  1.00 58.24      AA1  O  
ANISOU 1026  O   CYS A 126     7318   7876   6935    679   -543    319  AA1  O  
ATOM   1027  CB  CYS A 126       2.755   8.832   4.662  1.00 69.37      AA1  C  
ANISOU 1027  CB  CYS A 126     8576   9259   8525    680   -480    345  AA1  C  
ATOM   1028  SG  CYS A 126       3.386  10.254   5.564  1.00 64.79      AA1  S  
ANISOU 1028  SG  CYS A 126     7900   8626   8090    696   -523    309  AA1  S  
ATOM   1029  N   ASN A 127       3.199   6.144   2.811  1.00 70.82      AA1  N  
ANISOU 1029  N   ASN A 127     8853   9461   8595    686   -404    368  AA1  N  
ATOM   1030  CA  ASN A 127       2.774   4.851   2.277  1.00 68.22      AA1  C  
ANISOU 1030  CA  ASN A 127     8590   9165   8167    683   -399    373  AA1  C  
ATOM   1031  C   ASN A 127       3.621   3.730   2.854  1.00 65.56      AA1  C  
ANISOU 1031  C   ASN A 127     8252   8795   7863    689   -446    336  AA1  C  
ATOM   1032  O   ASN A 127       3.130   2.618   3.084  1.00 69.06      AA1  O  
ANISOU 1032  O   ASN A 127     8748   9267   8226    681   -479    327  AA1  O  
ATOM   1033  CB  ASN A 127       2.871   4.826   0.750  1.00 68.85      AA1  C  
ANISOU 1033  CB  ASN A 127     8693   9246   8219    698   -307    409  AA1  C  
ATOM   1034  CG  ASN A 127       1.878   5.737   0.075  1.00 67.52      AA1  C  
ANISOU 1034  CG  ASN A 127     8558   9109   7988    704   -278    445  AA1  C  
ATOM   1035  ND2 ASN A 127       2.149   6.052  -1.184  1.00 68.68      AA1  N  
ANISOU 1035  ND2 ASN A 127     8742   9237   8119    733   -191    481  AA1  N  
ATOM   1036  OD1 ASN A 127       0.877   6.144   0.659  1.00 62.00      AA1  O  
ANISOU 1036  OD1 ASN A 127     7860   8440   7255    685   -331    441  AA1  O  
ATOM   1037  N   VAL A 128       4.904   4.013   3.087  1.00 64.12      AA1  N  
ANISOU 1037  N   VAL A 128     8001   8545   7817    704   -452    309  AA1  N  
ATOM   1038  CA  VAL A 128       5.797   3.036   3.693  1.00 58.05      AA1  C  
ANISOU 1038  CA  VAL A 128     7224   7730   7103    717   -518    262  AA1  C  
ATOM   1039  C   VAL A 128       5.418   2.796   5.150  1.00 59.23      AA1  C  
ANISOU 1039  C   VAL A 128     7428   7882   7196    728   -634    232  AA1  C  
ATOM   1040  O   VAL A 128       5.256   1.649   5.583  1.00 59.34      AA1  O  
ANISOU 1040  O   VAL A 128     7506   7905   7137    731   -677    220  AA1  O  
ATOM   1041  CB  VAL A 128       7.253   3.504   3.541  1.00 63.51      AA1  C  
ANISOU 1041  CB  VAL A 128     7813   8324   7993    735   -499    228  AA1  C  
ATOM   1042  CG1 VAL A 128       8.196   2.628   4.355  1.00 65.44      AA1  C  
ANISOU 1042  CG1 VAL A 128     8041   8504   8320    755   -604    164  AA1  C  
ATOM   1043  CG2 VAL A 128       7.628   3.478   2.080  1.00 75.26      AA1  C  
ANISOU 1043  CG2 VAL A 128     9282   9795   9519    730   -353    264  AA1  C  
ATOM   1044  N   GLY A 129       5.241   3.872   5.921  1.00 57.77      AA1  N  
ANISOU 1044  N   GLY A 129     7230   7685   7035    738   -678    220  AA1  N  
ATOM   1045  CA  GLY A 129       4.779   3.701   7.292  1.00 52.35      AA1  C  
ANISOU 1045  CA  GLY A 129     6629   6993   6269    757   -772    195  AA1  C  
ATOM   1046  C   GLY A 129       3.480   2.926   7.373  1.00 55.02      AA1  C  
ANISOU 1046  C   GLY A 129     7065   7388   6452    733   -735    229  AA1  C  
ATOM   1047  O   GLY A 129       3.294   2.105   8.274  1.00 63.38      AA1  O  
ANISOU 1047  O   GLY A 129     8216   8427   7436    753   -782    214  AA1  O  
ATOM   1048  N   ALA A 130       2.581   3.146   6.409  1.00 57.40      AA1  N  
ANISOU 1048  N   ALA A 130     7350   7746   6715    698   -650    271  AA1  N  
ATOM   1049  CA  ALA A 130       1.262   2.523   6.460  1.00 60.27      AA1  C  
ANISOU 1049  CA  ALA A 130     7780   8145   6974    676   -616    289  AA1  C  
ATOM   1050  C   ALA A 130       1.351   1.019   6.269  1.00 61.89      AA1  C  
ANISOU 1050  C   ALA A 130     8025   8352   7140    679   -612    283  AA1  C  
ATOM   1051  O   ALA A 130       0.647   0.256   6.944  1.00 62.46      AA1  O  
ANISOU 1051  O   ALA A 130     8170   8414   7148    680   -608    279  AA1  O  
ATOM   1052  CB  ALA A 130       0.366   3.120   5.376  1.00 57.18      AA1  C  
ANISOU 1052  CB  ALA A 130     7353   7800   6573    649   -553    320  AA1  C  
ATOM   1053  N   ALA A 131       2.168   0.576   5.309  1.00 59.19      AA1  N  
ANISOU 1053  N   ALA A 131     7634   8013   6841    681   -596    284  AA1  N  
ATOM   1054  CA  ALA A 131       2.393  -0.850   5.138  1.00 52.65      AA1  C  
ANISOU 1054  CA  ALA A 131     6831   7184   5989    684   -598    273  AA1  C  
ATOM   1055  C   ALA A 131       3.046  -1.433   6.378  1.00 56.65      AA1  C  
ANISOU 1055  C   ALA A 131     7389   7639   6497    712   -674    244  AA1  C  
ATOM   1056  O   ALA A 131       2.728  -2.554   6.793  1.00 66.20      AA1  O  
ANISOU 1056  O   ALA A 131     8661   8842   7649    718   -676    241  AA1  O  
ATOM   1057  CB  ALA A 131       3.262  -1.092   3.896  1.00 57.55      AA1  C  
ANISOU 1057  CB  ALA A 131     7393   7808   6666    682   -559    278  AA1  C  
ATOM   1058  N   ALA A 132       3.959  -0.677   6.993  1.00 50.91      AA1  N  
ANISOU 1058  N   ALA A 132     6639   6864   5839    738   -740    218  AA1  N  
ATOM   1059  CA  ALA A 132       4.668  -1.191   8.158  1.00 56.92      AA1  C  
ANISOU 1059  CA  ALA A 132     7464   7561   6603    783   -843    178  AA1  C  
ATOM   1060  C   ALA A 132       3.732  -1.361   9.345  1.00 69.52      AA1  C  
ANISOU 1060  C   ALA A 132     9194   9144   8076    804   -856    186  AA1  C  
ATOM   1061  O   ALA A 132       3.949  -2.228  10.199  1.00 77.99      AA1  O  
ANISOU 1061  O   ALA A 132    10368  10172   9093    843   -909    170  AA1  O  
ATOM   1062  CB  ALA A 132       5.819  -0.252   8.512  1.00 56.38      AA1  C  
ANISOU 1062  CB  ALA A 132     7330   7429   6662    815   -928    133  AA1  C  
ATOM   1063  N   ILE A 133       2.690  -0.535   9.428  1.00 58.95      AA1  N  
ANISOU 1063  N   ILE A 133     7867   7836   6693    782   -800    211  AA1  N  
ATOM   1064  CA  ILE A 133       1.712  -0.727  10.491  1.00 64.78      AA1  C  
ANISOU 1064  CA  ILE A 133     8737   8548   7327    796   -775    221  AA1  C  
ATOM   1065  C   ILE A 133       0.814  -1.906  10.175  1.00 58.13      AA1  C  
ANISOU 1065  C   ILE A 133     7930   7721   6435    772   -684    246  AA1  C  
ATOM   1066  O   ILE A 133       0.596  -2.781  11.020  1.00 63.76      AA1  O  
ANISOU 1066  O   ILE A 133     8763   8386   7078    803   -672    246  AA1  O  
ATOM   1067  CB  ILE A 133       0.872   0.544  10.703  1.00 63.44      AA1  C  
ANISOU 1067  CB  ILE A 133     8559   8391   7152    776   -737    234  AA1  C  
ATOM   1068  CG1 ILE A 133       1.713   1.674  11.292  1.00 59.31      AA1  C  
ANISOU 1068  CG1 ILE A 133     8019   7840   6678    812   -834    202  AA1  C  
ATOM   1069  CG2 ILE A 133      -0.294   0.207  11.581  1.00 55.42      AA1  C  
ANISOU 1069  CG2 ILE A 133     7671   7341   6046    779   -666    249  AA1  C  
ATOM   1070  CD1 ILE A 133       1.027   3.036  11.182  1.00 56.11      AA1  C  
ANISOU 1070  CD1 ILE A 133     7559   7461   6298    780   -794    216  AA1  C  
ATOM   1071  N   LEU A 134       0.272  -1.940   8.959  1.00 55.73      AA1  N  
ANISOU 1071  N   LEU A 134     7530   7475   6170    725   -619    262  AA1  N  
ATOM   1072  CA  LEU A 134      -0.770  -2.906   8.621  1.00 57.07      AA1  C  
ANISOU 1072  CA  LEU A 134     7712   7652   6321    703   -537    271  AA1  C  
ATOM   1073  C   LEU A 134      -0.229  -4.332   8.564  1.00 60.00      AA1  C  
ANISOU 1073  C   LEU A 134     8105   8010   6681    720   -546    263  AA1  C  
ATOM   1074  O   LEU A 134      -0.917  -5.277   8.958  1.00 68.57      AA1  O  
ANISOU 1074  O   LEU A 134     9251   9062   7738    724   -485    267  AA1  O  
ATOM   1075  CB  LEU A 134      -1.434  -2.515   7.296  1.00 61.99      AA1  C  
ANISOU 1075  CB  LEU A 134     8232   8332   6990    664   -499    276  AA1  C  
ATOM   1076  CG  LEU A 134      -2.757  -1.729   7.303  1.00 65.23      AA1  C  
ANISOU 1076  CG  LEU A 134     8631   8737   7418    639   -448    279  AA1  C  
ATOM   1077  CD1 LEU A 134      -3.015  -1.038   8.630  1.00 56.92      AA1  C  
ANISOU 1077  CD1 LEU A 134     7658   7635   6336    648   -438    284  AA1  C  
ATOM   1078  CD2 LEU A 134      -2.805  -0.712   6.166  1.00 59.89      AA1  C  
ANISOU 1078  CD2 LEU A 134     7868   8113   6777    622   -467    287  AA1  C  
ATOM   1079  N   MET A 135       0.982  -4.531   8.056  1.00 66.50      AA1  N  
ANISOU 1079  N   MET A 135     8876   8851   7542    727   -609    252  AA1  N  
ATOM   1080  CA  MET A 135       1.526  -5.889   7.948  1.00 65.99      AA1  C  
ANISOU 1080  CA  MET A 135     8821   8774   7478    738   -620    243  AA1  C  
ATOM   1081  C   MET A 135       2.908  -5.957   8.582  1.00 66.09      AA1  C  
ANISOU 1081  C   MET A 135     8861   8739   7512    778   -724    218  AA1  C  
ATOM   1082  O   MET A 135       3.923  -5.687   7.914  1.00 67.13      AA1  O  
ANISOU 1082  O   MET A 135     8901   8877   7728    771   -765    201  AA1  O  
ATOM   1083  CB  MET A 135       1.555  -6.367   6.496  1.00 52.61      AA1  C  
ANISOU 1083  CB  MET A 135     7027   7134   5828    706   -584    243  AA1  C  
ATOM   1084  CG  MET A 135       1.318  -5.282   5.489  1.00 67.44      AA1  C  
ANISOU 1084  CG  MET A 135     8832   9058   7735    684   -563    252  AA1  C  
ATOM   1085  SD  MET A 135       0.797  -5.778   3.811  1.00 55.73      AA1  S  
ANISOU 1085  SD  MET A 135     7285   7630   6259    665   -513    251  AA1  S  
ATOM   1086  CE  MET A 135       0.534  -4.140   3.123  1.00 55.44      AA1  C  
ANISOU 1086  CE  MET A 135     7217   7619   6230    660   -503    269  AA1  C  
ATOM   1087  N   PRO A 136       2.996  -6.297   9.866  1.00 62.11      AA1  N  
ANISOU 1087  N   PRO A 136     8485   8170   6943    826   -770    211  AA1  N  
ATOM   1088  CA  PRO A 136       4.307  -6.422  10.513  1.00 66.42      AA1  C  
ANISOU 1088  CA  PRO A 136     9065   8655   7516    878   -901    174  AA1  C  
ATOM   1089  C   PRO A 136       5.121  -7.569   9.929  1.00 74.33      AA1  C  
ANISOU 1089  C   PRO A 136    10009   9654   8578    870   -924    158  AA1  C  
ATOM   1090  O   PRO A 136       4.589  -8.586   9.482  1.00 77.97      AA1  O  
ANISOU 1090  O   PRO A 136    10466  10146   9014    844   -845    180  AA1  O  
ATOM   1091  CB  PRO A 136       3.947  -6.701  11.968  1.00 60.49      AA1  C  
ANISOU 1091  CB  PRO A 136     8507   7833   6645    942   -927    177  AA1  C  
ATOM   1092  CG  PRO A 136       2.645  -7.432  11.866  1.00 65.04      AA1  C  
ANISOU 1092  CG  PRO A 136     9128   8427   7158    913   -779    218  AA1  C  
ATOM   1093  CD  PRO A 136       1.903  -6.750  10.740  1.00 52.69      AA1  C  
ANISOU 1093  CD  PRO A 136     7423   6941   5654    843   -695    234  AA1  C  
ATOM   1094  N   GLU A 137       6.443  -7.390   9.973  1.00 73.61      AA1  N  
ANISOU 1094  N   GLU A 137     9867   9515   8588    893  -1036    113  AA1  N  
ATOM   1095  CA  GLU A 137       7.364  -8.415   9.506  1.00 68.63      AA1  C  
ANISOU 1095  CA  GLU A 137     9177   8864   8038    887  -1069     89  AA1  C  
ATOM   1096  C   GLU A 137       7.078  -9.768  10.133  1.00 71.95      AA1  C  
ANISOU 1096  C   GLU A 137     9712   9260   8365    915  -1070    101  AA1  C  
ATOM   1097  O   GLU A 137       7.285 -10.807   9.489  1.00 69.42      AA1  O  
ANISOU 1097  O   GLU A 137     9336   8958   8081    885  -1034    104  AA1  O  
ATOM   1098  CB  GLU A 137       8.800  -8.002   9.802  1.00 78.56      AA1  C  
ANISOU 1098  CB  GLU A 137    10379  10034   9435    924  -1211     22  AA1  C  
ATOM   1099  CG  GLU A 137       9.384  -7.063   8.781  1.00 96.73      AA1  C  
ANISOU 1099  CG  GLU A 137    12518  12344  11890    884  -1171      8  AA1  C  
ATOM   1100  CD  GLU A 137      10.894  -7.125   8.746  1.00106.67      AA1  C  
ANISOU 1100  CD  GLU A 137    13680  13501  13347    904  -1273    -66  AA1  C  
ATOM   1101  OE1 GLU A 137      11.472  -6.964   7.648  1.00111.20      AA1  O  
ANISOU 1101  OE1 GLU A 137    14119  14070  14064    860  -1194    -72  AA1  O  
ATOM   1102  OE2 GLU A 137      11.503  -7.350   9.811  1.00109.88      AA1  O1-
ANISOU 1102  OE2 GLU A 137    14155  13820  13774    971  -1432   -120  AA1  O1-
ATOM   1103  N   THR A 138       6.622  -9.784  11.386  1.00 62.32      AA1  N  
ANISOU 1103  N   THR A 138     8663   7992   7025    975  -1104    109  AA1  N  
ATOM   1104  CA  THR A 138       6.308 -11.053  12.022  1.00 67.71      AA1  C  
ANISOU 1104  CA  THR A 138     9476   8636   7612   1009  -1082    129  AA1  C  
ATOM   1105  C   THR A 138       5.245 -11.804  11.237  1.00 65.16      AA1  C  
ANISOU 1105  C   THR A 138     9102   8382   7274    948   -917    173  AA1  C  
ATOM   1106  O   THR A 138       5.324 -13.024  11.072  1.00 58.89      AA1  O  
ANISOU 1106  O   THR A 138     8307   7583   6486    944   -889    178  AA1  O  
ATOM   1107  CB  THR A 138       5.848 -10.826  13.456  1.00 67.87      AA1  C  
ANISOU 1107  CB  THR A 138     9716   8583   7488   1089  -1108    140  AA1  C  
ATOM   1108  OG1 THR A 138       7.004 -10.658  14.280  1.00 77.20      AA1  O  
ANISOU 1108  OG1 THR A 138    10977   9677   8680   1171  -1301     84  AA1  O  
ATOM   1109  N   LEU A 139       4.231 -11.087  10.757  1.00 63.18      AA1  N  
ANISOU 1109  N   LEU A 139     8803   8189   7015    905   -814    197  AA1  N  
ATOM   1110  CA  LEU A 139       3.174 -11.762  10.025  1.00 55.61      AA1  C  
ANISOU 1110  CA  LEU A 139     7788   7277   6063    858   -678    222  AA1  C  
ATOM   1111  C   LEU A 139       3.671 -12.257   8.661  1.00 55.73      AA1  C  
ANISOU 1111  C   LEU A 139     7647   7356   6173    808   -676    207  AA1  C  
ATOM   1112  O   LEU A 139       3.344 -13.372   8.252  1.00 52.01      AA1  O  
ANISOU 1112  O   LEU A 139     7147   6898   5716    793   -617    211  AA1  O  
ATOM   1113  CB  LEU A 139       1.980 -10.834   9.889  1.00 55.06      AA1  C  
ANISOU 1113  CB  LEU A 139     7707   7235   5977    831   -592    240  AA1  C  
ATOM   1114  CG  LEU A 139       0.912 -11.360   8.942  1.00 60.80      AA1  C  
ANISOU 1114  CG  LEU A 139     8344   8007   6750    785   -480    246  AA1  C  
ATOM   1115  CD1 LEU A 139       0.258 -12.644   9.468  1.00 60.76      AA1  C  
ANISOU 1115  CD1 LEU A 139     8410   7945   6729    803   -388    256  AA1  C  
ATOM   1116  CD2 LEU A 139      -0.112 -10.285   8.615  1.00 53.81      AA1  C  
ANISOU 1116  CD2 LEU A 139     7419   7148   5879    756   -428    250  AA1  C  
ATOM   1117  N   ILE A 140       4.488 -11.456   7.968  1.00 51.95      AA1  N  
ANISOU 1117  N   ILE A 140     7071   6904   5762    788   -732    188  AA1  N  
ATOM   1118  CA  ILE A 140       4.989 -11.843   6.652  1.00 63.39      AA1  C  
ANISOU 1118  CA  ILE A 140     8394   8399   7293    748   -711    176  AA1  C  
ATOM   1119  C   ILE A 140       5.906 -13.054   6.759  1.00 63.02      AA1  C  
ANISOU 1119  C   ILE A 140     8340   8315   7289    756   -757    156  AA1  C  
ATOM   1120  O   ILE A 140       5.837 -13.969   5.935  1.00 56.64      AA1  O  
ANISOU 1120  O   ILE A 140     7471   7541   6510    728   -706    154  AA1  O  
ATOM   1121  CB  ILE A 140       5.704 -10.657   5.977  1.00 65.17      AA1  C  
ANISOU 1121  CB  ILE A 140     8536   8635   7591    732   -734    165  AA1  C  
ATOM   1122  CG1 ILE A 140       4.724  -9.508   5.778  1.00 61.81      AA1  C  
ANISOU 1122  CG1 ILE A 140     8114   8250   7122    721   -684    189  AA1  C  
ATOM   1123  CG2 ILE A 140       6.333 -11.099   4.634  1.00 59.36      AA1  C  
ANISOU 1123  CG2 ILE A 140     7697   7924   6934    699   -693    155  AA1  C  
ATOM   1124  CD1 ILE A 140       5.350  -8.236   5.277  1.00 58.76      AA1  C  
ANISOU 1124  CD1 ILE A 140     7661   7863   6801    714   -696    184  AA1  C  
ATOM   1125  N   ASP A 141       6.755 -13.096   7.792  1.00 64.08      AA1  N  
ANISOU 1125  N   ASP A 141     8543   8374   7431    802   -865    134  AA1  N  
ATOM   1126  CA  ASP A 141       7.642 -14.238   7.962  1.00 64.83      AA1  C  
ANISOU 1126  CA  ASP A 141     8635   8423   7574    815   -925    110  AA1  C  
ATOM   1127  C   ASP A 141       6.864 -15.483   8.340  1.00 73.22      AA1  C  
ANISOU 1127  C   ASP A 141     9776   9488   8558    826   -862    137  AA1  C  
ATOM   1128  O   ASP A 141       7.130 -16.577   7.827  1.00 75.49      AA1  O  
ANISOU 1128  O   ASP A 141    10006   9786   8893    804   -841    130  AA1  O  
ATOM   1129  CB  ASP A 141       8.697 -13.933   9.012  1.00 63.50      AA1  C  
ANISOU 1129  CB  ASP A 141     8532   8158   7438    876  -1081     69  AA1  C  
ATOM   1130  CG  ASP A 141       9.726 -12.983   8.500  1.00 72.33      AA1  C  
ANISOU 1130  CG  ASP A 141     9530   9251   8702    861  -1141     26  AA1  C  
ATOM   1131  OD1 ASP A 141       9.652 -12.650   7.300  1.00 79.61      AA1  O  
ANISOU 1131  OD1 ASP A 141    10334  10230   9684    803  -1043     38  AA1  O  
ATOM   1132  OD2 ASP A 141      10.602 -12.531   9.269  1.00 79.29      AA1  O1-
ANISOU 1132  OD2 ASP A 141    10437  10044   9646    912  -1282    -24  AA1  O1-
ATOM   1133  N   GLU A 142       5.893 -15.337   9.237  1.00 60.59      AA1  N  
ANISOU 1133  N   GLU A 142     8305   7867   6848    861   -819    167  AA1  N  
ATOM   1134  CA  GLU A 142       5.039 -16.464   9.590  1.00 64.88      AA1  C  
ANISOU 1134  CA  GLU A 142     8921   8397   7337    872   -723    194  AA1  C  
ATOM   1135  C   GLU A 142       4.431 -17.084   8.336  1.00 60.49      AA1  C  
ANISOU 1135  C   GLU A 142     8224   7913   6845    811   -620    195  AA1  C  
ATOM   1136  O   GLU A 142       4.381 -18.310   8.189  1.00 58.59      AA1  O  
ANISOU 1136  O   GLU A 142     7965   7667   6629    807   -581    194  AA1  O  
ATOM   1137  CB  GLU A 142       3.954 -15.980  10.546  1.00 63.12      AA1  C  
ANISOU 1137  CB  GLU A 142     8838   8132   7010    909   -650    226  AA1  C  
ATOM   1138  CG  GLU A 142       2.915 -16.963  11.021  1.00 69.89      AA1  C  
ANISOU 1138  CG  GLU A 142     9783   8947   7826    926   -513    258  AA1  C  
ATOM   1139  CD  GLU A 142       1.895 -16.238  11.923  1.00 81.26      AA1  C  
ANISOU 1139  CD  GLU A 142    11359  10333   9183    957   -427    285  AA1  C  
ATOM   1140  OE1 GLU A 142       0.675 -16.357  11.676  1.00 86.93      AA1  O  
ANISOU 1140  OE1 GLU A 142    12042  11050   9938    929   -281    297  AA1  O  
ATOM   1141  OE2 GLU A 142       2.329 -15.510  12.850  1.00 89.32      AA1  O1-
ANISOU 1141  OE2 GLU A 142    12515  11304  10119   1011   -511    287  AA1  O1-
ATOM   1142  N   LEU A 143       3.978 -16.237   7.414  1.00 54.89      AA1  N  
ANISOU 1142  N   LEU A 143     7422   7269   6163    771   -585    191  AA1  N  
ATOM   1143  CA  LEU A 143       3.375 -16.730   6.189  1.00 54.90      AA1  C  
ANISOU 1143  CA  LEU A 143     7309   7334   6217    730   -511    180  AA1  C  
ATOM   1144  C   LEU A 143       4.426 -17.322   5.248  1.00 57.40      AA1  C  
ANISOU 1144  C   LEU A 143     7527   7680   6603    702   -550    156  AA1  C  
ATOM   1145  O   LEU A 143       4.205 -18.394   4.683  1.00 55.88      AA1  O  
ANISOU 1145  O   LEU A 143     7279   7507   6446    688   -507    144  AA1  O  
ATOM   1146  CB  LEU A 143       2.605 -15.598   5.519  1.00 65.31      AA1  C  
ANISOU 1146  CB  LEU A 143     8583   8700   7530    709   -480    181  AA1  C  
ATOM   1147  CG  LEU A 143       1.066 -15.590   5.730  1.00 62.73      AA1  C  
ANISOU 1147  CG  LEU A 143     8279   8361   7196    711   -390    186  AA1  C  
ATOM   1148  CD1 LEU A 143       0.579 -16.557   6.793  1.00 49.60      AA1  C  
ANISOU 1148  CD1 LEU A 143     6702   6625   5520    739   -322    200  AA1  C  
ATOM   1149  CD2 LEU A 143       0.565 -14.216   5.997  1.00 54.76      AA1  C  
ANISOU 1149  CD2 LEU A 143     7301   7353   6153    712   -390    198  AA1  C  
ATOM   1150  N   LEU A 144       5.582 -16.667   5.097  1.00 55.13      AA1  N  
ANISOU 1150  N   LEU A 144     7213   7380   6354    699   -623    144  AA1  N  
ATOM   1151  CA  LEU A 144       6.632 -17.239   4.249  1.00 66.26      AA1  C  
ANISOU 1151  CA  LEU A 144     8531   8793   7849    671   -641    119  AA1  C  
ATOM   1152  C   LEU A 144       7.021 -18.627   4.749  1.00 58.55      AA1  C  
ANISOU 1152  C   LEU A 144     7571   7780   6896    681   -665    110  AA1  C  
ATOM   1153  O   LEU A 144       7.191 -19.556   3.953  1.00 59.60      AA1  O  
ANISOU 1153  O   LEU A 144     7627   7938   7080    653   -629     96  AA1  O  
ATOM   1154  CB  LEU A 144       7.848 -16.305   4.203  1.00 58.50      AA1  C  
ANISOU 1154  CB  LEU A 144     7516   7771   6941    670   -707    100  AA1  C  
ATOM   1155  CG  LEU A 144       7.680 -15.092   3.280  1.00 57.67      AA1  C  
ANISOU 1155  CG  LEU A 144     7366   7703   6841    652   -656    109  AA1  C  
ATOM   1156  CD1 LEU A 144       8.891 -14.212   3.425  1.00 54.70      AA1  C  
ANISOU 1156  CD1 LEU A 144     6953   7262   6567    657   -711     86  AA1  C  
ATOM   1157  CD2 LEU A 144       7.525 -15.529   1.787  1.00 53.03      AA1  C  
ANISOU 1157  CD2 LEU A 144     6712   7168   6267    621   -569    106  AA1  C  
ATOM   1158  N   ALA A 145       7.035 -18.814   6.074  1.00 57.81      AA1  N  
ANISOU 1158  N   ALA A 145     7589   7624   6752    727   -717    121  AA1  N  
ATOM   1159  CA  ALA A 145       7.396 -20.102   6.649  1.00 51.10      AA1  C  
ANISOU 1159  CA  ALA A 145     6778   6727   5911    748   -743    117  AA1  C  
ATOM   1160  C   ALA A 145       6.303 -21.143   6.455  1.00 66.26      AA1  C  
ANISOU 1160  C   ALA A 145     8692   8677   7807    738   -629    136  AA1  C  
ATOM   1161  O   ALA A 145       6.609 -22.337   6.334  1.00 65.60      AA1  O  
ANISOU 1161  O   ALA A 145     8574   8582   7769    732   -622    127  AA1  O  
ATOM   1162  CB  ALA A 145       7.702 -19.953   8.138  1.00 54.95      AA1  C  
ANISOU 1162  CB  ALA A 145     7424   7124   6329    817   -835    123  AA1  C  
ATOM   1163  N   ARG A 146       5.035 -20.733   6.411  1.00 62.31      AA1  N  
ANISOU 1163  N   ARG A 146     8212   8202   7260    739   -540    154  AA1  N  
ATOM   1164  CA  ARG A 146       3.978 -21.733   6.275  1.00 62.68      AA1  C  
ANISOU 1164  CA  ARG A 146     8237   8255   7325    736   -430    159  AA1  C  
ATOM   1165  C   ARG A 146       3.673 -22.073   4.821  1.00 60.22      AA1  C  
ANISOU 1165  C   ARG A 146     7778   8018   7087    691   -393    127  AA1  C  
ATOM   1166  O   ARG A 146       3.280 -23.204   4.527  1.00 72.61      AA1  O  
ANISOU 1166  O   ARG A 146     9291   9588   8708    686   -337    112  AA1  O  
ATOM   1167  CB  ARG A 146       2.686 -21.261   6.949  1.00 60.34      AA1  C  
ANISOU 1167  CB  ARG A 146     8024   7923   6978    761   -341    182  AA1  C  
ATOM   1168  CG  ARG A 146       2.706 -21.219   8.476  1.00 67.43      AA1  C  
ANISOU 1168  CG  ARG A 146     9107   8728   7786    821   -337    219  AA1  C  
ATOM   1169  CD  ARG A 146       1.298 -20.987   9.011  1.00 72.80      AA1  C  
ANISOU 1169  CD  ARG A 146     9854   9360   8446    838   -202    240  AA1  C  
ATOM   1170  NE  ARG A 146       1.268 -20.024  10.105  1.00 89.33      AA1  N  
ANISOU 1170  NE  ARG A 146    12111  11397  10435    881   -220    268  AA1  N  
ATOM   1171  CZ  ARG A 146       0.153 -19.591  10.689  1.00 96.97      AA1  C  
ANISOU 1171  CZ  ARG A 146    13158  12310  11379    898   -103    287  AA1  C  
ATOM   1172  NH1 ARG A 146      -1.030 -20.038  10.286  1.00 92.51      AA1  N1+
ANISOU 1172  NH1 ARG A 146    12511  11728  10910    873     37    277  AA1  N1+
ATOM   1173  NH2 ARG A 146       0.220 -18.707  11.673  1.00102.76      AA1  N  
ANISOU 1173  NH2 ARG A 146    14046  12992  12006    940   -128    311  AA1  N  
ATOM   1174  N   PHE A 147       3.820 -21.114   3.915  1.00 52.48      AA1  N  
ANISOU 1174  N   PHE A 147     6742   7091   6108    668   -421    113  AA1  N  
ATOM   1175  CA  PHE A 147       3.337 -21.260   2.554  1.00 61.02      AA1  C  
ANISOU 1175  CA  PHE A 147     7722   8234   7227    646   -389     82  AA1  C  
ATOM   1176  C   PHE A 147       4.406 -21.029   1.485  1.00 63.23      AA1  C  
ANISOU 1176  C   PHE A 147     7944   8551   7529    621   -427     66  AA1  C  
ATOM   1177  O   PHE A 147       4.106 -21.168   0.298  1.00 69.08      AA1  O  
ANISOU 1177  O   PHE A 147     8628   9337   8281    613   -404     39  AA1  O  
ATOM   1178  CB  PHE A 147       2.155 -20.308   2.325  1.00 56.10      AA1  C  
ANISOU 1178  CB  PHE A 147     7108   7629   6577    655   -360     80  AA1  C  
ATOM   1179  CG  PHE A 147       1.038 -20.503   3.315  1.00 60.05      AA1  C  
ANISOU 1179  CG  PHE A 147     7659   8075   7083    677   -295     90  AA1  C  
ATOM   1180  CD1 PHE A 147       0.169 -21.577   3.186  1.00 66.84      AA1  C  
ANISOU 1180  CD1 PHE A 147     8466   8911   8019    683   -227     62  AA1  C  
ATOM   1181  CD2 PHE A 147       0.880 -19.638   4.403  1.00 56.93      AA1  C  
ANISOU 1181  CD2 PHE A 147     7368   7636   6628    694   -290    126  AA1  C  
ATOM   1182  CE1 PHE A 147      -0.845 -21.770   4.108  1.00 63.72      AA1  C  
ANISOU 1182  CE1 PHE A 147     8118   8442   7654    704   -136     73  AA1  C  
ATOM   1183  CE2 PHE A 147      -0.121 -19.841   5.311  1.00 53.96      AA1  C  
ANISOU 1183  CE2 PHE A 147     7052   7192   6258    716   -204    138  AA1  C  
ATOM   1184  CZ  PHE A 147      -0.994 -20.893   5.165  1.00 53.56      AA1  C  
ANISOU 1184  CZ  PHE A 147     6946   7108   6297    720   -117    113  AA1  C  
ATOM   1185  N   GLY A 148       5.627 -20.667   1.870  1.00 58.42      AA1  N  
ANISOU 1185  N   GLY A 148     7354   7909   6935    614   -480     75  AA1  N  
ATOM   1186  CA  GLY A 148       6.675 -20.310   0.945  1.00 52.32      AA1  C  
ANISOU 1186  CA  GLY A 148     6529   7144   6209    589   -490     61  AA1  C  
ATOM   1187  C   GLY A 148       6.394 -19.001   0.241  1.00 58.34      AA1  C  
ANISOU 1187  C   GLY A 148     7302   7935   6931    592   -468     70  AA1  C  
ATOM   1188  O   GLY A 148       5.300 -18.442   0.346  1.00 64.04      AA1  O  
ANISOU 1188  O   GLY A 148     8059   8683   7591    609   -455     81  AA1  O  
ATOM   1189  N   PRO A 149       7.371 -18.485  -0.497  1.00 61.62      AA1  N  
ANISOU 1189  N   PRO A 149     7688   8334   7391    577   -453     65  AA1  N  
ATOM   1190  CA  PRO A 149       7.134 -17.256  -1.266  1.00 61.07      AA1  C  
ANISOU 1190  CA  PRO A 149     7639   8285   7280    586   -416     79  AA1  C  
ATOM   1191  C   PRO A 149       6.179 -17.489  -2.432  1.00 66.08      AA1  C  
ANISOU 1191  C   PRO A 149     8285   8978   7846    601   -373     68  AA1  C  
ATOM   1192  O   PRO A 149       6.615 -17.582  -3.583  1.00 74.01      AA1  O  
ANISOU 1192  O   PRO A 149     9286   9983   8851    601   -324     58  AA1  O  
ATOM   1193  CB  PRO A 149       8.544 -16.867  -1.727  1.00 66.69      AA1  C  
ANISOU 1193  CB  PRO A 149     8316   8938   8086    568   -386     72  AA1  C  
ATOM   1194  CG  PRO A 149       9.275 -18.184  -1.819  1.00 65.35      AA1  C  
ANISOU 1194  CG  PRO A 149     8092   8742   7997    544   -388     46  AA1  C  
ATOM   1195  CD  PRO A 149       8.735 -19.020  -0.692  1.00 62.94      AA1  C  
ANISOU 1195  CD  PRO A 149     7799   8449   7665    552   -456     44  AA1  C  
ATOM   1196  N   SER A 150       4.871 -17.531  -2.147  1.00 64.67      AA1  N  
ANISOU 1196  N   SER A 150     8124   8832   7614    620   -393     64  AA1  N  
ATOM   1197  CA  SER A 150       3.925 -18.150  -3.060  1.00 52.12      AA1  C  
ANISOU 1197  CA  SER A 150     6525   7281   5996    642   -386     31  AA1  C  
ATOM   1198  C   SER A 150       2.691 -17.298  -3.278  1.00 58.93      AA1  C  
ANISOU 1198  C   SER A 150     7422   8163   6804    673   -404     26  AA1  C  
ATOM   1199  O   SER A 150       2.392 -16.373  -2.509  1.00 72.40      AA1  O  
ANISOU 1199  O   SER A 150     9154   9858   8497    670   -415     52  AA1  O  
ATOM   1200  CB  SER A 150       3.478 -19.500  -2.516  1.00 65.66      AA1  C  
ANISOU 1200  CB  SER A 150     8193   8994   7762    636   -393      6  AA1  C  
ATOM   1201  OG  SER A 150       2.913 -19.298  -1.218  1.00 57.44      AA1  O  
ANISOU 1201  OG  SER A 150     7173   7926   6725    637   -400     27  AA1  O  
ATOM   1202  N   GLY A 151       1.931 -17.665  -4.313  1.00 53.34      AA1  N  
ANISOU 1202  N   GLY A 151     6713   7479   6076    706   -419    -17  AA1  N  
ATOM   1203  CA  GLY A 151       0.621 -17.056  -4.511  1.00 58.84      AA1  C  
ANISOU 1203  CA  GLY A 151     7428   8179   6750    741   -459    -41  AA1  C  
ATOM   1204  C   GLY A 151      -0.305 -17.269  -3.323  1.00 63.11      AA1  C  
ANISOU 1204  C   GLY A 151     7928   8694   7357    728   -459    -47  AA1  C  
ATOM   1205  O   GLY A 151      -1.087 -16.379  -2.955  1.00 54.44      AA1  O  
ANISOU 1205  O   GLY A 151     6848   7581   6255    735   -471    -42  AA1  O  
ATOM   1206  N   ARG A 152      -0.234 -18.457  -2.715  1.00 62.64      AA1  N  
ANISOU 1206  N   ARG A 152     7819   8617   7365    710   -434    -58  AA1  N  
ATOM   1207  CA  ARG A 152      -0.995 -18.754  -1.508  1.00 56.77      AA1  C  
ANISOU 1207  CA  ARG A 152     7058   7826   6684    702   -399    -55  AA1  C  
ATOM   1208  C   ARG A 152      -0.632 -17.800  -0.375  1.00 62.79      AA1  C  
ANISOU 1208  C   ARG A 152     7887   8570   7401    684   -383      5  AA1  C  
ATOM   1209  O   ARG A 152      -1.520 -17.253   0.295  1.00 59.26      AA1  O  
ANISOU 1209  O   ARG A 152     7458   8087   6968    689   -362      9  AA1  O  
ATOM   1210  CB  ARG A 152      -0.734 -20.202  -1.095  1.00 57.27      AA1  C  
ANISOU 1210  CB  ARG A 152     7077   7871   6813    692   -363    -65  AA1  C  
ATOM   1211  CG  ARG A 152      -1.381 -20.614   0.179  1.00 65.18      AA1  C  
ANISOU 1211  CG  ARG A 152     8086   8808   7873    691   -300    -52  AA1  C  
ATOM   1212  CD  ARG A 152      -2.893 -20.358   0.170  1.00 54.65      AA1  C  
ANISOU 1212  CD  ARG A 152     6718   7428   6619    711   -276    -96  AA1  C  
ATOM   1213  NE  ARG A 152      -3.495 -20.814   1.410  1.00 61.11      AA1  N  
ANISOU 1213  NE  ARG A 152     7552   8162   7503    711   -178    -80  AA1  N  
ATOM   1214  CZ  ARG A 152      -3.914 -22.050   1.637  1.00 69.56      AA1  C  
ANISOU 1214  CZ  ARG A 152     8567   9180   8682    720   -110   -108  AA1  C  
ATOM   1215  NH1 ARG A 152      -3.799 -22.980   0.698  1.00 64.09      AA1  N1+
ANISOU 1215  NH1 ARG A 152     7785   8519   8049    726   -146   -160  AA1  N1+
ATOM   1216  NH2 ARG A 152      -4.457 -22.353   2.809  1.00 74.66      AA1  N  
ANISOU 1216  NH2 ARG A 152     9255   9732   9379    726      4    -83  AA1  N  
ATOM   1217  N   ALA A 153       0.669 -17.590  -0.138  1.00 52.88      AA1  N  
ANISOU 1217  N   ALA A 153     6662   7325   6104    667   -395     43  AA1  N  
ATOM   1218  CA  ALA A 153       1.094 -16.655   0.900  1.00 52.05      AA1  C  
ANISOU 1218  CA  ALA A 153     6619   7195   5962    660   -403     86  AA1  C  
ATOM   1219  C   ALA A 153       0.584 -15.249   0.618  1.00 57.82      AA1  C  
ANISOU 1219  C   ALA A 153     7372   7941   6657    667   -415     96  AA1  C  
ATOM   1220  O   ALA A 153       0.183 -14.525   1.544  1.00 59.53      AA1  O  
ANISOU 1220  O   ALA A 153     7632   8131   6857    668   -409    117  AA1  O  
ATOM   1221  CB  ALA A 153       2.612 -16.648   1.012  1.00 50.27      AA1  C  
ANISOU 1221  CB  ALA A 153     6401   6964   5736    647   -431    105  AA1  C  
ATOM   1222  N   LEU A 154       0.602 -14.832  -0.648  1.00 45.36      AA1  N  
ANISOU 1222  N   LEU A 154     5777   6402   5057    676   -430     81  AA1  N  
ATOM   1223  CA  LEU A 154       0.041 -13.536  -1.011  1.00 54.76      AA1  C  
ANISOU 1223  CA  LEU A 154     6993   7603   6210    689   -445     89  AA1  C  
ATOM   1224  C   LEU A 154      -1.414 -13.449  -0.588  1.00 62.01      AA1  C  
ANISOU 1224  C   LEU A 154     7900   8497   7163    697   -443     64  AA1  C  
ATOM   1225  O   LEU A 154      -1.810 -12.522   0.127  1.00 62.96      AA1  O  
ANISOU 1225  O   LEU A 154     8047   8598   7276    690   -437     86  AA1  O  
ATOM   1226  CB  LEU A 154       0.171 -13.304  -2.506  1.00 57.97      AA1  C  
ANISOU 1226  CB  LEU A 154     7409   8039   6575    714   -457     72  AA1  C  
ATOM   1227  CG  LEU A 154      -0.509 -12.080  -3.109  1.00 63.24      AA1  C  
ANISOU 1227  CG  LEU A 154     8116   8716   7196    740   -481     75  AA1  C  
ATOM   1228  CD1 LEU A 154      -0.179 -10.832  -2.326  1.00 52.94      AA1  C  
ANISOU 1228  CD1 LEU A 154     6831   7402   5882    720   -467    122  AA1  C  
ATOM   1229  CD2 LEU A 154      -0.027 -11.927  -4.538  1.00 60.75      AA1  C  
ANISOU 1229  CD2 LEU A 154     7848   8417   6816    775   -477     72  AA1  C  
ATOM   1230  N   ALA A 155      -2.224 -14.417  -1.026  1.00 59.41      AA1  N  
ANISOU 1230  N   ALA A 155     7524   8157   6891    713   -446     11  AA1  N  
ATOM   1231  CA  ALA A 155      -3.626 -14.460  -0.646  1.00 55.78      AA1  C  
ANISOU 1231  CA  ALA A 155     7033   7648   6512    720   -433    -26  AA1  C  
ATOM   1232  C   ALA A 155      -3.787 -14.467   0.868  1.00 57.12      AA1  C  
ANISOU 1232  C   ALA A 155     7233   7764   6706    698   -362      9  AA1  C  
ATOM   1233  O   ALA A 155      -4.636 -13.764   1.407  1.00 57.60      AA1  O  
ANISOU 1233  O   ALA A 155     7304   7783   6798    695   -337      9  AA1  O  
ATOM   1234  CB  ALA A 155      -4.286 -15.691  -1.250  1.00 57.02      AA1  C  
ANISOU 1234  CB  ALA A 155     7119   7785   6761    744   -442    -96  AA1  C  
ATOM   1235  N   GLU A 156      -3.002 -15.291   1.569  1.00 52.22      AA1  N  
ANISOU 1235  N   GLU A 156     6635   7133   6071    689   -328     36  AA1  N  
ATOM   1236  CA  GLU A 156      -3.139 -15.367   3.012  1.00 56.41      AA1  C  
ANISOU 1236  CA  GLU A 156     7231   7601   6600    685   -261     71  AA1  C  
ATOM   1237  C   GLU A 156      -2.751 -14.039   3.652  1.00 62.80      AA1  C  
ANISOU 1237  C   GLU A 156     8114   8417   7332    680   -283    114  AA1  C  
ATOM   1238  O   GLU A 156      -3.343 -13.633   4.660  1.00 56.85      AA1  O  
ANISOU 1238  O   GLU A 156     7419   7604   6578    683   -229    131  AA1  O  
ATOM   1239  CB  GLU A 156      -2.283 -16.505   3.565  1.00 55.70      AA1  C  
ANISOU 1239  CB  GLU A 156     7170   7497   6498    688   -242     90  AA1  C  
ATOM   1240  CG  GLU A 156      -2.717 -17.914   3.135  1.00 66.55      AA1  C  
ANISOU 1240  CG  GLU A 156     8470   8853   7964    693   -202     48  AA1  C  
ATOM   1241  CD  GLU A 156      -3.844 -18.463   3.968  1.00 71.94      AA1  C  
ANISOU 1241  CD  GLU A 156     9160   9441   8734    705    -91     38  AA1  C  
ATOM   1242  OE1 GLU A 156      -4.049 -17.939   5.085  1.00 71.13      AA1  O  
ANISOU 1242  OE1 GLU A 156     9155   9280   8592    712    -34     77  AA1  O  
ATOM   1243  OE2 GLU A 156      -4.527 -19.399   3.503  1.00 69.93      AA1  O1-
ANISOU 1243  OE2 GLU A 156     8817   9158   8597    713    -54    -13  AA1  O1-
ATOM   1244  N   LEU A 157      -1.755 -13.347   3.085  1.00 53.59      AA1  N  
ANISOU 1244  N   LEU A 157     6946   7307   6108    674   -350    131  AA1  N  
ATOM   1245  CA  LEU A 157      -1.333 -12.095   3.686  1.00 57.53      AA1  C  
ANISOU 1245  CA  LEU A 157     7499   7806   6555    672   -375    164  AA1  C  
ATOM   1246  C   LEU A 157      -2.432 -11.054   3.569  1.00 65.14      AA1  C  
ANISOU 1246  C   LEU A 157     8454   8764   7532    668   -362    158  AA1  C  
ATOM   1247  O   LEU A 157      -2.721 -10.348   4.538  1.00 58.07      AA1  O  
ANISOU 1247  O   LEU A 157     7612   7833   6618    667   -340    178  AA1  O  
ATOM   1248  CB  LEU A 157      -0.046 -11.584   3.054  1.00 54.94      AA1  C  
ANISOU 1248  CB  LEU A 157     7153   7520   6201    668   -432    177  AA1  C  
ATOM   1249  CG  LEU A 157       0.433 -10.236   3.583  1.00 57.09      AA1  C  
ANISOU 1249  CG  LEU A 157     7459   7787   6446    669   -462    201  AA1  C  
ATOM   1250  CD1 LEU A 157       0.540 -10.242   5.114  1.00 41.20      AA1  C  
ANISOU 1250  CD1 LEU A 157     5530   5717   4406    685   -469    215  AA1  C  
ATOM   1251  CD2 LEU A 157       1.767  -9.811   2.940  1.00 56.73      AA1  C  
ANISOU 1251  CD2 LEU A 157     7379   7757   6418    666   -496    207  AA1  C  
ATOM   1252  N   ALA A 158      -3.057 -10.944   2.388  1.00 52.67      AA1  N  
ANISOU 1252  N   ALA A 158     6814   7214   5986    670   -382    125  AA1  N  
ATOM   1253  CA  ALA A 158      -4.149  -9.991   2.226  1.00 58.23      AA1  C  
ANISOU 1253  CA  ALA A 158     7503   7904   6718    669   -384    110  AA1  C  
ATOM   1254  C   ALA A 158      -5.257 -10.241   3.238  1.00 62.95      AA1  C  
ANISOU 1254  C   ALA A 158     8107   8421   7389    662   -310     95  AA1  C  
ATOM   1255  O   ALA A 158      -5.730  -9.306   3.888  1.00 63.57      AA1  O  
ANISOU 1255  O   ALA A 158     8216   8470   7470    651   -285    110  AA1  O  
ATOM   1256  CB  ALA A 158      -4.724 -10.051   0.819  1.00 59.41      AA1  C  
ANISOU 1256  CB  ALA A 158     7599   8077   6896    690   -436     62  AA1  C  
ATOM   1257  N   ARG A 159      -5.708 -11.489   3.361  1.00 61.54      AA1  N  
ANISOU 1257  N   ARG A 159     7902   8198   7285    669   -260     65  AA1  N  
ATOM   1258  CA  ARG A 159      -6.819 -11.776   4.254  1.00 62.57      AA1  C  
ANISOU 1258  CA  ARG A 159     8036   8225   7511    665   -158     47  AA1  C  
ATOM   1259  C   ARG A 159      -6.416 -11.605   5.710  1.00 67.18      AA1  C  
ANISOU 1259  C   ARG A 159     8739   8765   8020    665    -85    105  AA1  C  
ATOM   1260  O   ARG A 159      -7.168 -11.020   6.503  1.00 68.35      AA1  O  
ANISOU 1260  O   ARG A 159     8930   8843   8198    659    -12    111  AA1  O  
ATOM   1261  CB  ARG A 159      -7.333 -13.188   4.003  1.00 71.88      AA1  C  
ANISOU 1261  CB  ARG A 159     9150   9356   8804    677   -110     -1  AA1  C  
ATOM   1262  CG  ARG A 159      -8.700 -13.488   4.594  1.00 76.88      AA1  C  
ANISOU 1262  CG  ARG A 159     9751   9863   9599    676      8    -40  AA1  C  
ATOM   1263  CD  ARG A 159      -8.855 -14.990   4.751  1.00 86.62      AA1  C  
ANISOU 1263  CD  ARG A 159    10948  11036  10926    691     89    -64  AA1  C  
ATOM   1264  NE  ARG A 159      -7.910 -15.498   5.738  1.00 95.12      AA1  N  
ANISOU 1264  NE  ARG A 159    12146  12114  11883    697    147      6  AA1  N  
ATOM   1265  CZ  ARG A 159      -7.646 -16.782   5.945  1.00 95.34      AA1  C  
ANISOU 1265  CZ  ARG A 159    12174  12114  11938    711    203      8  AA1  C  
ATOM   1266  NH1 ARG A 159      -6.767 -17.139   6.872  1.00 96.31      AA1  N1+
ANISOU 1266  NH1 ARG A 159    12424  12230  11940    724    237     72  AA1  N1+
ATOM   1267  NH2 ARG A 159      -8.255 -17.709   5.224  1.00101.33      AA1  N  
ANISOU 1267  NH2 ARG A 159    12807  12843  12850    717    218    -59  AA1  N  
ATOM   1268  N   ARG A 160      -5.231 -12.098   6.091  1.00 63.66      AA1  N  
ANISOU 1268  N   ARG A 160     8358   8350   7481    677   -111    142  AA1  N  
ATOM   1269  CA  ARG A 160      -4.891 -12.045   7.506  1.00 67.53      AA1  C  
ANISOU 1269  CA  ARG A 160     8985   8779   7892    696    -60    186  AA1  C  
ATOM   1270  C   ARG A 160      -4.546 -10.636   7.972  1.00 76.37      AA1  C  
ANISOU 1270  C   ARG A 160    10164   9920   8934    695   -110    213  AA1  C  
ATOM   1271  O   ARG A 160      -4.799 -10.307   9.134  1.00 74.35      AA1  O  
ANISOU 1271  O   ARG A 160    10024   9594   8633    712    -50    237  AA1  O  
ATOM   1272  CB  ARG A 160      -3.766 -13.021   7.825  1.00 58.51      AA1  C  
ANISOU 1272  CB  ARG A 160     7899   7647   6687    719    -91    206  AA1  C  
ATOM   1273  CG  ARG A 160      -4.259 -14.464   7.854  1.00 64.51      AA1  C  
ANISOU 1273  CG  ARG A 160     8638   8351   7522    728      1    190  AA1  C  
ATOM   1274  CD  ARG A 160      -3.210 -15.392   8.429  1.00 83.18      AA1  C  
ANISOU 1274  CD  ARG A 160    11085  10704   9816    757    -21    216  AA1  C  
ATOM   1275  NE  ARG A 160      -3.119 -16.663   7.713  1.00 82.67      AA1  N  
ANISOU 1275  NE  ARG A 160    10929  10659   9826    749    -11    190  AA1  N  
ATOM   1276  CZ  ARG A 160      -3.625 -17.813   8.153  1.00 86.81      AA1  C  
ANISOU 1276  CZ  ARG A 160    11471  11105  10407    767     99    190  AA1  C  
ATOM   1277  NH1 ARG A 160      -4.270 -17.864   9.311  1.00 88.93      AA1  N1+
ANISOU 1277  NH1 ARG A 160    11865  11262  10663    796    227    217  AA1  N1+
ATOM   1278  NH2 ARG A 160      -3.484 -18.917   7.430  1.00 87.07      AA1  N  
ANISOU 1278  NH2 ARG A 160    11405  11163  10513    758     96    161  AA1  N  
ATOM   1279  N   ALA A 161      -3.974  -9.790   7.112  1.00 66.07      AA1  N  
ANISOU 1279  N   ALA A 161     8793   8699   7610    679   -209    210  AA1  N  
ATOM   1280  CA  ALA A 161      -3.772  -8.409   7.535  1.00 58.65      AA1  C  
ANISOU 1280  CA  ALA A 161     7891   7771   6623    677   -246    230  AA1  C  
ATOM   1281  C   ALA A 161      -4.903  -7.501   7.102  1.00 64.36      AA1  C  
ANISOU 1281  C   ALA A 161     8554   8493   7408    651   -220    213  AA1  C  
ATOM   1282  O   ALA A 161      -4.876  -6.313   7.448  1.00 58.44      AA1  O  
ANISOU 1282  O   ALA A 161     7826   7749   6630    645   -241    228  AA1  O  
ATOM   1283  CB  ALA A 161      -2.455  -7.833   7.004  1.00 49.35      AA1  C  
ANISOU 1283  CB  ALA A 161     6682   6664   5406    679   -351    239  AA1  C  
ATOM   1284  N   ASP A 162      -5.881  -8.018   6.353  1.00 52.83      AA1  N  
ANISOU 1284  N   ASP A 162     7012   7018   6043    640   -187    175  AA1  N  
ATOM   1285  CA  ASP A 162      -7.048  -7.235   5.988  1.00 55.44      AA1  C  
ANISOU 1285  CA  ASP A 162     7283   7325   6458    622   -174    145  AA1  C  
ATOM   1286  C   ASP A 162      -6.605  -5.997   5.218  1.00 56.48      AA1  C  
ANISOU 1286  C   ASP A 162     7383   7535   6541    615   -267    158  AA1  C  
ATOM   1287  O   ASP A 162      -6.907  -4.854   5.582  1.00 62.72      AA1  O  
ANISOU 1287  O   ASP A 162     8185   8317   7330    600   -266    171  AA1  O  
ATOM   1288  CB  ASP A 162      -7.862  -6.868   7.245  1.00 64.11      AA1  C  
ANISOU 1288  CB  ASP A 162     8448   8326   7588    612    -66    155  AA1  C  
ATOM   1289  CG  ASP A 162      -9.137  -6.121   6.924  1.00 71.04      AA1  C  
ANISOU 1289  CG  ASP A 162     9251   9156   8585    588    -45    116  AA1  C  
ATOM   1290  OD1 ASP A 162      -9.501  -5.998   5.723  1.00 68.36      AA1  O  
ANISOU 1290  OD1 ASP A 162     8811   8854   8308    586   -124     74  AA1  O  
ATOM   1291  OD2 ASP A 162      -9.762  -5.651   7.898  1.00 80.07      AA1  O1-
ANISOU 1291  OD2 ASP A 162    10445  10219   9758    575     48    124  AA1  O1-
ATOM   1292  N   VAL A 163      -5.828  -6.250   4.162  1.00 60.78      AA1  N  
ANISOU 1292  N   VAL A 163     7894   8150   7050    627   -338    157  AA1  N  
ATOM   1293  CA  VAL A 163      -5.362  -5.251   3.214  1.00 51.79      AA1  C  
ANISOU 1293  CA  VAL A 163     6733   7075   5870    632   -405    170  AA1  C  
ATOM   1294  C   VAL A 163      -5.700  -5.743   1.811  1.00 55.02      AA1  C  
ANISOU 1294  C   VAL A 163     7095   7509   6301    654   -452    131  AA1  C  
ATOM   1295  O   VAL A 163      -6.127  -6.879   1.617  1.00 64.49      AA1  O  
ANISOU 1295  O   VAL A 163     8269   8684   7553    663   -442     92  AA1  O  
ATOM   1296  CB  VAL A 163      -3.846  -4.989   3.332  1.00 54.93      AA1  C  
ANISOU 1296  CB  VAL A 163     7160   7516   6195    637   -431    211  AA1  C  
ATOM   1297  CG1 VAL A 163      -3.499  -4.483   4.699  1.00 51.50      AA1  C  
ANISOU 1297  CG1 VAL A 163     6782   7050   5737    632   -414    236  AA1  C  
ATOM   1298  CG2 VAL A 163      -3.081  -6.252   3.046  1.00 58.73      AA1  C  
ANISOU 1298  CG2 VAL A 163     7640   8009   6664    649   -434    204  AA1  C  
ATOM   1299  N   SER A 164      -5.512  -4.866   0.831  1.00 46.04      AA1  N  
ANISOU 1299  N   SER A 164     5959   6412   5123    669   -502    140  AA1  N  
ATOM   1300  CA  SER A 164      -5.775  -5.225  -0.549  1.00 59.13      AA1  C  
ANISOU 1300  CA  SER A 164     7608   8086   6773    708   -558    103  AA1  C  
ATOM   1301  C   SER A 164      -4.707  -6.179  -1.073  1.00 54.27      AA1  C  
ANISOU 1301  C   SER A 164     7010   7506   6106    722   -552    113  AA1  C  
ATOM   1302  O   SER A 164      -3.593  -6.267  -0.551  1.00 61.91      AA1  O  
ANISOU 1302  O   SER A 164     7992   8490   7043    704   -516    153  AA1  O  
ATOM   1303  CB  SER A 164      -5.788  -3.996  -1.440  1.00 56.37      AA1  C  
ANISOU 1303  CB  SER A 164     7288   7760   6371    733   -602    120  AA1  C  
ATOM   1304  OG  SER A 164      -4.523  -3.369  -1.373  1.00 50.99      AA1  O  
ANISOU 1304  OG  SER A 164     6637   7113   5623    725   -565    181  AA1  O  
ATOM   1305  N   ALA A 165      -5.046  -6.858  -2.158  1.00 59.93      AA1  N  
ANISOU 1305  N   ALA A 165     7725   8226   6820    760   -598     67  AA1  N  
ATOM   1306  CA  ALA A 165      -4.064  -7.722  -2.811  1.00 55.14      AA1  C  
ANISOU 1306  CA  ALA A 165     7139   7649   6163    776   -588     72  AA1  C  
ATOM   1307  C   ALA A 165      -2.845  -6.919  -3.267  1.00 54.12      AA1  C  
ANISOU 1307  C   ALA A 165     7062   7549   5954    781   -556    130  AA1  C  
ATOM   1308  O   ALA A 165      -1.695  -7.348  -3.097  1.00 51.99      AA1  O  
ANISOU 1308  O   ALA A 165     6790   7286   5677    764   -511    157  AA1  O  
ATOM   1309  CB  ALA A 165      -4.734  -8.429  -3.976  1.00 49.77      AA1  C  
ANISOU 1309  CB  ALA A 165     6462   6963   5487    829   -655      6  AA1  C  
ATOM   1310  N   SER A 166      -3.072  -5.712  -3.783  1.00 57.33      AA1  N  
ANISOU 1310  N   SER A 166     7509   7956   6317    804   -571    150  AA1  N  
ATOM   1311  CA  SER A 166      -1.958  -4.904  -4.273  1.00 60.79      AA1  C  
ANISOU 1311  CA  SER A 166     7996   8401   6699    814   -517    204  AA1  C  
ATOM   1312  C   SER A 166      -0.963  -4.596  -3.164  1.00 61.13      AA1  C  
ANISOU 1312  C   SER A 166     7996   8439   6793    765   -464    243  AA1  C  
ATOM   1313  O   SER A 166       0.247  -4.787  -3.333  1.00 58.54      AA1  O  
ANISOU 1313  O   SER A 166     7669   8102   6473    760   -412    264  AA1  O  
ATOM   1314  CB  SER A 166      -2.496  -3.617  -4.880  1.00 69.77      AA1  C  
ANISOU 1314  CB  SER A 166     9185   9532   7791    848   -538    219  AA1  C  
ATOM   1315  OG  SER A 166      -3.845  -3.810  -5.295  1.00 77.69      AA1  O  
ANISOU 1315  OG  SER A 166    10196  10524   8797    882   -630    162  AA1  O  
ATOM   1316  N   SER A 167      -1.449  -4.133  -2.004  1.00 60.15      AA1  N  
ANISOU 1316  N   SER A 167     7834   8309   6711    733   -480    245  AA1  N  
ATOM   1317  CA  SER A 167      -0.513  -3.742  -0.958  1.00 68.18      AA1  C  
ANISOU 1317  CA  SER A 167     8826   9311   7767    703   -454    272  AA1  C  
ATOM   1318  C   SER A 167       0.158  -4.953  -0.329  1.00 62.15      AA1  C  
ANISOU 1318  C   SER A 167     8046   8537   7031    688   -454    258  AA1  C  
ATOM   1319  O   SER A 167       1.337  -4.880   0.034  1.00 57.20      AA1  O  
ANISOU 1319  O   SER A 167     7403   7890   6441    681   -442    270  AA1  O  
ATOM   1320  CB  SER A 167      -1.214  -2.892   0.119  1.00 80.23      AA1  C  
ANISOU 1320  CB  SER A 167    10340  10828   9316    682   -472    277  AA1  C  
ATOM   1321  OG  SER A 167      -2.560  -3.272   0.295  1.00 89.79      AA1  O  
ANISOU 1321  OG  SER A 167    11549  12032  10535    678   -493    246  AA1  O  
ATOM   1322  N   ALA A 168      -0.576  -6.055  -0.154  1.00 57.37      AA1  N  
ANISOU 1322  N   ALA A 168     7438   7934   6427    686   -469    228  AA1  N  
ATOM   1323  CA  ALA A 168       0.067  -7.301   0.258  1.00 60.34      AA1  C  
ANISOU 1323  CA  ALA A 168     7804   8299   6824    678   -464    217  AA1  C  
ATOM   1324  C   ALA A 168       1.203  -7.669  -0.689  1.00 61.13      AA1  C  
ANISOU 1324  C   ALA A 168     7896   8404   6925    686   -444    221  AA1  C  
ATOM   1325  O   ALA A 168       2.292  -8.060  -0.247  1.00 58.39      AA1  O  
ANISOU 1325  O   ALA A 168     7533   8034   6619    674   -441    224  AA1  O  
ATOM   1326  CB  ALA A 168      -0.951  -8.443   0.297  1.00 57.70      AA1  C  
ANISOU 1326  CB  ALA A 168     7460   7961   6504    681   -467    181  AA1  C  
ATOM   1327  N   LEU A 169       0.967  -7.529  -1.996  1.00 56.92      AA1  N  
ANISOU 1327  N   LEU A 169     7384   7891   6351    711   -430    217  AA1  N  
ATOM   1328  CA  LEU A 169       1.943  -7.977  -2.984  1.00 61.78      AA1  C  
ANISOU 1328  CA  LEU A 169     8011   8500   6961    723   -387    219  AA1  C  
ATOM   1329  C   LEU A 169       3.262  -7.239  -2.806  1.00 59.86      AA1  C  
ANISOU 1329  C   LEU A 169     7753   8218   6774    710   -338    249  AA1  C  
ATOM   1330  O   LEU A 169       4.333  -7.855  -2.794  1.00 62.97      AA1  O  
ANISOU 1330  O   LEU A 169     8115   8581   7228    696   -312    242  AA1  O  
ATOM   1331  CB  LEU A 169       1.375  -7.772  -4.393  1.00 61.02      AA1  C  
ANISOU 1331  CB  LEU A 169     7979   8419   6786    770   -382    212  AA1  C  
ATOM   1332  CG  LEU A 169       2.039  -8.430  -5.600  1.00 81.45      AA1  C  
ANISOU 1332  CG  LEU A 169    10611  10997   9339    798   -335    206  AA1  C  
ATOM   1333  CD1 LEU A 169       1.083  -8.403  -6.757  1.00 82.25      AA1  C  
ANISOU 1333  CD1 LEU A 169    10794  11112   9345    859   -375    180  AA1  C  
ATOM   1334  CD2 LEU A 169       3.319  -7.722  -5.991  1.00 85.74      AA1  C  
ANISOU 1334  CD2 LEU A 169    11176  11495   9905    796   -235    247  AA1  C  
ATOM   1335  N   TYR A 170       3.200  -5.918  -2.629  1.00 53.70      AA1  N  
ANISOU 1335  N   TYR A 170     6979   7428   5998    714   -328    274  AA1  N  
ATOM   1336  CA  TYR A 170       4.422  -5.132  -2.522  1.00 55.36      AA1  C  
ANISOU 1336  CA  TYR A 170     7156   7585   6292    708   -276    293  AA1  C  
ATOM   1337  C   TYR A 170       5.163  -5.426  -1.223  1.00 62.52      AA1  C  
ANISOU 1337  C   TYR A 170     8004   8458   7292    683   -328    273  AA1  C  
ATOM   1338  O   TYR A 170       6.400  -5.397  -1.188  1.00 60.84      AA1  O  
ANISOU 1338  O   TYR A 170     7745   8183   7188    678   -301    262  AA1  O  
ATOM   1339  CB  TYR A 170       4.095  -3.642  -2.630  1.00 64.33      AA1  C  
ANISOU 1339  CB  TYR A 170     8308   8719   7416    721   -255    323  AA1  C  
ATOM   1340  CG  TYR A 170       3.354  -3.234  -3.890  1.00 72.88      AA1  C  
ANISOU 1340  CG  TYR A 170     9471   9823   8396    760   -220    343  AA1  C  
ATOM   1341  CD1 TYR A 170       3.789  -3.637  -5.153  1.00 77.06      AA1  C  
ANISOU 1341  CD1 TYR A 170    10065  10331   8883    792   -146    351  AA1  C  
ATOM   1342  CD2 TYR A 170       2.223  -2.437  -3.813  1.00 69.64      AA1  C  
ANISOU 1342  CD2 TYR A 170     9087   9443   7931    771   -266    350  AA1  C  
ATOM   1343  CE1 TYR A 170       3.105  -3.254  -6.301  1.00 70.34      AA1  C  
ANISOU 1343  CE1 TYR A 170     9319   9489   7918    846   -131    365  AA1  C  
ATOM   1344  CE2 TYR A 170       1.543  -2.045  -4.943  1.00 70.65      AA1  C  
ANISOU 1344  CE2 TYR A 170     9299   9580   7966    818   -259    361  AA1  C  
ATOM   1345  CZ  TYR A 170       1.984  -2.463  -6.191  1.00 75.28      AA1  C  
ANISOU 1345  CZ  TYR A 170     9967  10144   8491    862   -197    369  AA1  C  
ATOM   1346  OH  TYR A 170       1.289  -2.066  -7.308  1.00 71.88      AA1  O  
ANISOU 1346  OH  TYR A 170     9651   9713   7948    926   -207    375  AA1  O  
ATOM   1347  N   ALA A 171       4.431  -5.702  -0.133  1.00 57.64      AA1  N  
ANISOU 1347  N   ALA A 171     7395   7865   6642    675   -403    261  AA1  N  
ATOM   1348  CA  ALA A 171       5.110  -6.023   1.120  1.00 55.45      AA1  C  
ANISOU 1348  CA  ALA A 171     7096   7546   6427    669   -466    240  AA1  C  
ATOM   1349  C   ALA A 171       5.660  -7.443   1.106  1.00 51.43      AA1  C  
ANISOU 1349  C   ALA A 171     6576   7022   5941    662   -477    217  AA1  C  
ATOM   1350  O   ALA A 171       6.762  -7.687   1.604  1.00 61.28      AA1  O  
ANISOU 1350  O   ALA A 171     7789   8212   7281    664   -515    194  AA1  O  
ATOM   1351  CB  ALA A 171       4.178  -5.820   2.314  1.00 46.96      AA1  C  
ANISOU 1351  CB  ALA A 171     6064   6484   5296    672   -521    240  AA1  C  
ATOM   1352  N   LEU A 172       4.924  -8.397   0.535  1.00 56.45      AA1  N  
ANISOU 1352  N   LEU A 172     7233   7703   6514    659   -456    216  AA1  N  
ATOM   1353  CA  LEU A 172       5.466  -9.750   0.415  1.00 53.76      AA1  C  
ANISOU 1353  CA  LEU A 172     6871   7351   6203    650   -459    195  AA1  C  
ATOM   1354  C   LEU A 172       6.719  -9.773  -0.466  1.00 62.53      AA1  C  
ANISOU 1354  C   LEU A 172     7940   8421   7398    643   -406    188  AA1  C  
ATOM   1355  O   LEU A 172       7.730 -10.392  -0.104  1.00 63.50      AA1  O  
ANISOU 1355  O   LEU A 172     8022   8491   7611    634   -431    164  AA1  O  
ATOM   1356  CB  LEU A 172       4.398 -10.701  -0.135  1.00 57.94      AA1  C  
ANISOU 1356  CB  LEU A 172     7418   7932   6664    653   -442    188  AA1  C  
ATOM   1357  CG  LEU A 172       4.762 -12.204  -0.244  1.00 55.79      AA1  C  
ANISOU 1357  CG  LEU A 172     7122   7656   6418    643   -443    165  AA1  C  
ATOM   1358  CD1 LEU A 172       5.322 -12.661   1.094  1.00 54.98      AA1  C  
ANISOU 1358  CD1 LEU A 172     7024   7510   6356    640   -498    159  AA1  C  
ATOM   1359  CD2 LEU A 172       3.560 -13.042  -0.624  1.00 49.24      AA1  C  
ANISOU 1359  CD2 LEU A 172     6297   6868   5543    651   -435    148  AA1  C  
ATOM   1360  N   ALA A 173       6.678  -9.096  -1.620  1.00 67.10      AA1  N  
ANISOU 1360  N   ALA A 173     8533   9007   7955    653   -329    207  AA1  N  
ATOM   1361  CA  ALA A 173       7.809  -9.140  -2.547  1.00 65.58      AA1  C  
ANISOU 1361  CA  ALA A 173     8315   8759   7843    649   -242    205  AA1  C  
ATOM   1362  C   ALA A 173       9.053  -8.524  -1.929  1.00 67.04      AA1  C  
ANISOU 1362  C   ALA A 173     8431   8852   8188    640   -245    189  AA1  C  
ATOM   1363  O   ALA A 173      10.167  -9.009  -2.155  1.00 67.08      AA1  O  
ANISOU 1363  O   ALA A 173     8383   8786   8320    626   -209    164  AA1  O  
ATOM   1364  CB  ALA A 173       7.457  -8.416  -3.843  1.00 53.27      AA1  C  
ANISOU 1364  CB  ALA A 173     6820   7212   6209    676   -147    235  AA1  C  
ATOM   1365  N   GLU A 174       8.875  -7.465  -1.139  1.00 70.03      AA1  N  
ANISOU 1365  N   GLU A 174     8802   9222   8581    649   -293    195  AA1  N  
ATOM   1366  CA  GLU A 174      10.006  -6.792  -0.515  1.00 67.50      AA1  C  
ANISOU 1366  CA  GLU A 174     8409   8808   8431    650   -316    166  AA1  C  
ATOM   1367  C   GLU A 174      10.737  -7.721   0.448  1.00 64.95      AA1  C  
ANISOU 1367  C   GLU A 174     8045   8434   8198    647   -425    116  AA1  C  
ATOM   1368  O   GLU A 174      11.969  -7.681   0.547  1.00 65.15      AA1  O  
ANISOU 1368  O   GLU A 174     7990   8354   8408    645   -431     73  AA1  O  
ATOM   1369  CB  GLU A 174       9.505  -5.545   0.205  1.00 74.42      AA1  C  
ANISOU 1369  CB  GLU A 174     9295   9698   9285    666   -364    178  AA1  C  
ATOM   1370  CG  GLU A 174      10.512  -4.424   0.333  1.00 92.71      AA1  C  
ANISOU 1370  CG  GLU A 174    11532  11915  11778    676   -340    156  AA1  C  
ATOM   1371  CD  GLU A 174       9.919  -3.213   1.044  1.00104.61      AA1  C  
ANISOU 1371  CD  GLU A 174    13049  13446  13250    692   -392    167  AA1  C  
ATOM   1372  OE1 GLU A 174       8.748  -3.292   1.489  1.00 97.99      AA1  O  
ANISOU 1372  OE1 GLU A 174    12284  12696  12254    692   -445    191  AA1  O  
ATOM   1373  OE2 GLU A 174      10.622  -2.188   1.155  1.00117.01      AA1  O1-
ANISOU 1373  OE2 GLU A 174    14548  14940  14969    702   -372    149  AA1  O1-
ATOM   1374  N   ARG A 175       9.997  -8.574   1.148  1.00 63.83      AA1  N  
ANISOU 1374  N   ARG A 175     7958   8353   7941    649   -508    117  AA1  N  
ATOM   1375  CA  ARG A 175      10.549  -9.486   2.141  1.00 55.48      AA1  C  
ANISOU 1375  CA  ARG A 175     6896   7249   6934    657   -619     77  AA1  C  
ATOM   1376  C   ARG A 175      10.953 -10.835   1.555  1.00 57.29      AA1  C  
ANISOU 1376  C   ARG A 175     7100   7475   7191    634   -587     65  AA1  C  
ATOM   1377  O   ARG A 175      11.480 -11.686   2.279  1.00 59.36      AA1  O  
ANISOU 1377  O   ARG A 175     7356   7693   7505    641   -676     31  AA1  O  
ATOM   1378  CB  ARG A 175       9.529  -9.703   3.265  1.00 54.45      AA1  C  
ANISOU 1378  CB  ARG A 175     6860   7169   6661    679   -702     92  AA1  C  
ATOM   1379  CG  ARG A 175      10.140 -10.227   4.552  1.00 73.10      AA1  C  
ANISOU 1379  CG  ARG A 175     9252   9461   9060    712   -837     51  AA1  C  
ATOM   1380  CD  ARG A 175      10.310  -9.100   5.578  1.00 84.34      AA1  C  
ANISOU 1380  CD  ARG A 175    10706  10835  10505    754   -933     29  AA1  C  
ATOM   1381  NE  ARG A 175      11.584  -9.166   6.295  1.00 89.54      AA1  N  
ANISOU 1381  NE  ARG A 175    11331  11378  11310    790  -1067    -39  AA1  N  
ATOM   1382  CZ  ARG A 175      11.785  -9.881   7.396  1.00 83.87      AA1  C  
ANISOU 1382  CZ  ARG A 175    10700  10612  10553    837  -1197    -68  AA1  C  
ATOM   1383  NH1 ARG A 175      10.798 -10.574   7.915  1.00 89.19      AA1  N1+
ANISOU 1383  NH1 ARG A 175    11499  11342  11049    849  -1183    -27  AA1  N1+
ATOM   1384  NH2 ARG A 175      12.968  -9.889   7.982  1.00 81.92      AA1  N  
ANISOU 1384  NH2 ARG A 175    10419  10248  10457    879  -1340   -143  AA1  N  
ATOM   1385  N   THR A 176      10.718 -11.064   0.270  1.00 64.37      AA1  N  
ANISOU 1385  N   THR A 176     7992   8413   8053    613   -467     88  AA1  N  
ATOM   1386  CA  THR A 176      11.099 -12.326  -0.356  1.00 62.10      AA1  C  
ANISOU 1386  CA  THR A 176     7678   8123   7795    591   -429     74  AA1  C  
ATOM   1387  C   THR A 176      12.578 -12.297  -0.749  1.00 64.09      AA1  C  
ANISOU 1387  C   THR A 176     7841   8259   8250    574   -384     37  AA1  C  
ATOM   1388  O   THR A 176      13.001 -11.443  -1.532  1.00 71.72      AA1  O  
ANISOU 1388  O   THR A 176     8786   9178   9287    573   -276     46  AA1  O  
ATOM   1389  CB  THR A 176      10.215 -12.607  -1.568  1.00 59.48      AA1  C  
ANISOU 1389  CB  THR A 176     7393   7872   7335    588   -332    106  AA1  C  
ATOM   1390  CG2 THR A 176      10.699 -13.874  -2.303  1.00 52.32      AA1  C  
ANISOU 1390  CG2 THR A 176     6457   6956   6467    567   -285     86  AA1  C  
ATOM   1391  OG1 THR A 176       8.868 -12.794  -1.120  1.00 55.80      AA1  O  
ANISOU 1391  OG1 THR A 176     6985   7491   6726    602   -383    124  AA1  O  
ATOM   1392  N   SER A 177      13.353 -13.244  -0.213  1.00 66.82      AA1  N  
ANISOU 1392  N   SER A 177     8139   8546   8704    564   -460     -6  AA1  N  
ATOM   1393  CA  SER A 177      14.792 -13.325  -0.448  1.00 81.97      AA1  C  
ANISOU 1393  CA  SER A 177     9955  10332  10857    546   -434    -58  AA1  C  
ATOM   1394  C   SER A 177      15.191 -14.103  -1.707  1.00 86.65      AA1  C  
ANISOU 1394  C   SER A 177    10519  10910  11494    511   -294    -57  AA1  C  
ATOM   1395  O   SER A 177      16.335 -13.957  -2.155  1.00 89.92      AA1  O  
ANISOU 1395  O   SER A 177    10850  11200  12115    492   -216    -92  AA1  O  
ATOM   1396  CB  SER A 177      15.487 -13.962   0.762  1.00 92.81      AA1  C  
ANISOU 1396  CB  SER A 177    11293  11631  12342    559   -605   -117  AA1  C  
ATOM   1397  OG  SER A 177      15.024 -15.272   0.962  1.00 91.39      AA1  O  
ANISOU 1397  OG  SER A 177    11154  11517  12053    552   -647   -106  AA1  O  
ATOM   1398  N   VAL A 178      14.318 -14.941  -2.273  1.00 75.37      AA1  N  
ANISOU 1398  N   VAL A 178     9153   9589   9896    504   -256    -24  AA1  N  
ATOM   1399  CA  VAL A 178      14.637 -15.621  -3.533  1.00 70.00      AA1  C  
ANISOU 1399  CA  VAL A 178     8464   8898   9234    479   -120    -23  AA1  C  
ATOM   1400  C   VAL A 178      14.022 -14.845  -4.694  1.00 68.56      AA1  C  
ANISOU 1400  C   VAL A 178     8369   8758   8924    500     17     24  AA1  C  
ATOM   1401  O   VAL A 178      13.182 -13.964  -4.469  1.00 57.31      AA1  O  
ANISOU 1401  O   VAL A 178     7001   7393   7381    528    -13     56  AA1  O  
ATOM   1402  CB  VAL A 178      14.172 -17.093  -3.537  1.00 66.14      AA1  C  
ANISOU 1402  CB  VAL A 178     7984   8485   8663    465   -166    -29  AA1  C  
ATOM   1403  CG1 VAL A 178      14.990 -17.928  -2.560  1.00 59.75      AA1  C  
ANISOU 1403  CG1 VAL A 178     7098   7608   7999    446   -282    -76  AA1  C  
ATOM   1404  CG2 VAL A 178      12.675 -17.194  -3.253  1.00 69.80      AA1  C  
ANISOU 1404  CG2 VAL A 178     8529   9078   8913    492   -226      5  AA1  C  
ATOM   1405  N   PRO A 179      14.416 -15.107  -5.942  1.00 76.02      AA1  N  
ANISOU 1405  N   PRO A 179     9338   9665   9883    494    169     29  AA1  N  
ATOM   1406  CA  PRO A 179      13.854 -14.342  -7.067  1.00 70.64      AA1  C  
ANISOU 1406  CA  PRO A 179     8772   9009   9060    532    294     74  AA1  C  
ATOM   1407  C   PRO A 179      12.455 -14.826  -7.428  1.00 69.67      AA1  C  
ANISOU 1407  C   PRO A 179     8745   9024   8703    564    233     93  AA1  C  
ATOM   1408  O   PRO A 179      12.269 -15.966  -7.853  1.00 68.01      AA1  O  
ANISOU 1408  O   PRO A 179     8542   8854   8447    558    226     73  AA1  O  
ATOM   1409  CB  PRO A 179      14.847 -14.605  -8.198  1.00 68.61      AA1  C  
ANISOU 1409  CB  PRO A 179     8522   8642   8905    521    480     67  AA1  C  
ATOM   1410  CG  PRO A 179      15.444 -15.920  -7.859  1.00 70.96      AA1  C  
ANISOU 1410  CG  PRO A 179     8722   8918   9320    475    427     20  AA1  C  
ATOM   1411  CD  PRO A 179      15.535 -15.967  -6.373  1.00 69.98      AA1  C  
ANISOU 1411  CD  PRO A 179     8502   8802   9287    457    245     -9  AA1  C  
ATOM   1412  N   VAL A 180      11.470 -13.943  -7.264  1.00 71.95      AA1  N  
ANISOU 1412  N   VAL A 180     9097   9377   8862    599    186    122  AA1  N  
ATOM   1413  CA  VAL A 180      10.069 -14.250  -7.525  1.00 65.95      AA1  C  
ANISOU 1413  CA  VAL A 180     8413   8731   7915    633    113    127  AA1  C  
ATOM   1414  C   VAL A 180       9.440 -13.044  -8.210  1.00 62.89      AA1  C  
ANISOU 1414  C   VAL A 180     8135   8356   7407    685    160    164  AA1  C  
ATOM   1415  O   VAL A 180       9.809 -11.898  -7.945  1.00 69.71      AA1  O  
ANISOU 1415  O   VAL A 180     8992   9170   8325    685    201    190  AA1  O  
ATOM   1416  CB  VAL A 180       9.291 -14.601  -6.229  1.00 59.74      AA1  C  
ANISOU 1416  CB  VAL A 180     7571   8012   7115    618    -38    115  AA1  C  
ATOM   1417  CG1 VAL A 180       7.831 -14.885  -6.536  1.00 62.64      AA1  C  
ANISOU 1417  CG1 VAL A 180     7998   8471   7333    654    -99    110  AA1  C  
ATOM   1418  CG2 VAL A 180       9.905 -15.808  -5.522  1.00 55.92      AA1  C  
ANISOU 1418  CG2 VAL A 180     6998   7510   6739    577    -88     83  AA1  C  
ATOM   1419  N   LEU A 181       8.508 -13.309  -9.112  1.00 60.30      AA1  N  
ANISOU 1419  N   LEU A 181     7909   8082   6921    735    146    160  AA1  N  
ATOM   1420  CA  LEU A 181       7.630 -12.295  -9.676  1.00 59.43      AA1  C  
ANISOU 1420  CA  LEU A 181     7912   7996   6673    795    142    185  AA1  C  
ATOM   1421  C   LEU A 181       6.233 -12.582  -9.143  1.00 64.59      AA1  C  
ANISOU 1421  C   LEU A 181     8546   8741   7256    807    -12    159  AA1  C  
ATOM   1422  O   LEU A 181       5.622 -13.594  -9.501  1.00 73.84      AA1  O  
ANISOU 1422  O   LEU A 181     9725   9952   8380    826    -73    117  AA1  O  
ATOM   1423  CB  LEU A 181       7.654 -12.339 -11.197  1.00 68.74      AA1  C  
ANISOU 1423  CB  LEU A 181     9245   9145   7729    862    237    191  AA1  C  
ATOM   1424  CG  LEU A 181       7.459 -11.014 -11.921  1.00 77.56      AA1  C  
ANISOU 1424  CG  LEU A 181    10502  10223   8743    926    310    237  AA1  C  
ATOM   1425  CD1 LEU A 181       8.823 -10.555 -12.388  1.00 75.13      AA1  C  
ANISOU 1425  CD1 LEU A 181    10221   9797   8530    916    514    274  AA1  C  
ATOM   1426  N   TYR A 182       5.738 -11.720  -8.263  1.00 65.54      AA1  N  
ANISOU 1426  N   TYR A 182     8632   8880   7389    794    -70    176  AA1  N  
ATOM   1427  CA  TYR A 182       4.383 -11.864  -7.750  1.00 57.98      AA1  C  
ANISOU 1427  CA  TYR A 182     7658   7985   6388    804   -191    151  AA1  C  
ATOM   1428  C   TYR A 182       3.408 -11.035  -8.572  1.00 55.02      AA1  C  
ANISOU 1428  C   TYR A 182     7388   7624   5895    870   -221    153  AA1  C  
ATOM   1429  O   TYR A 182       3.723  -9.923  -8.997  1.00 64.01      AA1  O  
ANISOU 1429  O   TYR A 182     8597   8730   6994    893   -156    194  AA1  O  
ATOM   1430  CB  TYR A 182       4.289 -11.401  -6.303  1.00 48.12      AA1  C  
ANISOU 1430  CB  TYR A 182     6328   6741   5214    759   -237    165  AA1  C  
ATOM   1431  CG  TYR A 182       5.053 -12.198  -5.262  1.00 55.66      AA1  C  
ANISOU 1431  CG  TYR A 182     7194   7680   6275    707   -248    156  AA1  C  
ATOM   1432  CD1 TYR A 182       4.539 -13.381  -4.734  1.00 51.20      AA1  C  
ANISOU 1432  CD1 TYR A 182     6585   7142   5725    694   -305    125  AA1  C  
ATOM   1433  CD2 TYR A 182       6.261 -11.734  -4.752  1.00 58.20      AA1  C  
ANISOU 1433  CD2 TYR A 182     7474   7944   6694    679   -210    174  AA1  C  
ATOM   1434  CE1 TYR A 182       5.220 -14.076  -3.732  1.00 51.95      AA1  C  
ANISOU 1434  CE1 TYR A 182     6620   7214   5905    657   -323    121  AA1  C  
ATOM   1435  CE2 TYR A 182       6.948 -12.436  -3.768  1.00 57.23      AA1  C  
ANISOU 1435  CE2 TYR A 182     7282   7795   6667    644   -249    158  AA1  C  
ATOM   1436  CZ  TYR A 182       6.416 -13.599  -3.260  1.00 63.22      AA1  C  
ANISOU 1436  CZ  TYR A 182     8021   8587   7412    635   -305    136  AA1  C  
ATOM   1437  OH  TYR A 182       7.079 -14.281  -2.267  1.00 59.80      AA1  O  
ANISOU 1437  OH  TYR A 182     7542   8121   7060    612   -349    122  AA1  O  
ATOM   1438  N   ALA A 183       2.194 -11.543  -8.738  1.00 57.38      AA1  N  
ANISOU 1438  N   ALA A 183     7693   7959   6152    903   -323    104  AA1  N  
ATOM   1439  CA  ALA A 183       1.221 -10.749  -9.468  1.00 57.19      AA1  C  
ANISOU 1439  CA  ALA A 183     7764   7936   6029    971   -382     94  AA1  C  
ATOM   1440  C   ALA A 183      -0.192 -11.028  -8.981  1.00 59.57      AA1  C  
ANISOU 1440  C   ALA A 183     8004   8260   6369    979   -506     37  AA1  C  
ATOM   1441  O   ALA A 183      -0.486 -12.091  -8.423  1.00 59.08      AA1  O  
ANISOU 1441  O   ALA A 183     7849   8212   6388    949   -540     -3  AA1  O  
ATOM   1442  CB  ALA A 183       1.282 -10.996 -10.973  1.00 52.43      AA1  C  
ANISOU 1442  CB  ALA A 183     7304   7311   5306   1055   -370     75  AA1  C  
ATOM   1443  N   VAL A 184      -1.064 -10.054  -9.239  1.00 62.12      AA1  N  
ANISOU 1443  N   VAL A 184     8381   8576   6645   1021   -567     32  AA1  N  
ATOM   1444  CA  VAL A 184      -2.501 -10.164  -9.038  1.00 62.91      AA1  C  
ANISOU 1444  CA  VAL A 184     8435   8672   6794   1043   -688    -34  AA1  C  
ATOM   1445  C   VAL A 184      -3.136 -10.147 -10.410  1.00 53.84      AA1  C  
ANISOU 1445  C   VAL A 184     7405   7503   5549   1148   -783    -89  AA1  C  
ATOM   1446  O   VAL A 184      -2.906  -9.203 -11.176  1.00 56.34      AA1  O  
ANISOU 1446  O   VAL A 184     7855   7804   5748   1201   -766    -51  AA1  O  
ATOM   1447  CB  VAL A 184      -3.055  -8.991  -8.204  1.00 63.87      AA1  C  
ANISOU 1447  CB  VAL A 184     8521   8789   6956   1012   -698     -6  AA1  C  
ATOM   1448  CG1 VAL A 184      -4.536  -9.172  -7.973  1.00 59.83      AA1  C  
ANISOU 1448  CG1 VAL A 184     7947   8252   6533   1029   -808    -83  AA1  C  
ATOM   1449  CG2 VAL A 184      -2.307  -8.859  -6.931  1.00 64.82      AA1  C  
ANISOU 1449  CG2 VAL A 184     8564   8922   7143    928   -612     50  AA1  C  
ATOM   1450  N   CYS A 185      -3.960 -11.146 -10.717  1.00 58.25      AA1  N  
ANISOU 1450  N   CYS A 185     7923   8050   6160   1187   -888   -181  AA1  N  
ATOM   1451  CA  CYS A 185      -4.598 -11.195 -12.027  1.00 68.95      AA1  C  
ANISOU 1451  CA  CYS A 185     9400   9373   7425   1304  -1011   -251  AA1  C  
ATOM   1452  C   CYS A 185      -6.116 -11.257 -11.911  1.00 72.82      AA1  C  
ANISOU 1452  C   CYS A 185     9813   9822   8032   1341  -1170   -354  AA1  C  
ATOM   1453  O   CYS A 185      -6.657 -11.934 -11.032  1.00 76.38      AA1  O  
ANISOU 1453  O   CYS A 185    10104  10264   8653   1285  -1177   -397  AA1  O  
ATOM   1454  CB  CYS A 185      -4.070 -12.388 -12.854  1.00 77.63      AA1  C  
ANISOU 1454  CB  CYS A 185    10546  10478   8472   1344  -1006   -289  AA1  C  
ATOM   1455  SG  CYS A 185      -2.275 -12.400 -12.998  1.00 74.39      AA1  S  
ANISOU 1455  SG  CYS A 185    10205  10091   7968   1295   -805   -181  AA1  S  
ATOM   1456  N   ALA A 186      -6.794 -10.546 -12.818  1.00 76.71      AA1  N  
ANISOU 1456  N   ALA A 186    10428  10274   8443   1441  -1296   -395  AA1  N  
ATOM   1457  CA  ALA A 186      -8.249 -10.502 -12.857  1.00 81.00      AA1  C  
ANISOU 1457  CA  ALA A 186    10907  10756   9113   1492  -1470   -508  AA1  C  
ATOM   1458  C   ALA A 186      -8.704 -10.147 -14.268  1.00 82.22      AA1  C  
ANISOU 1458  C   ALA A 186    11249  10862   9128   1642  -1635   -572  AA1  C  
ATOM   1459  O   ALA A 186      -7.995  -9.472 -15.017  1.00 86.11      AA1  O  
ANISOU 1459  O   ALA A 186    11936  11367   9416   1695  -1587   -500  AA1  O  
ATOM   1460  CB  ALA A 186      -8.818  -9.489 -11.856  1.00 71.91      AA1  C  
ANISOU 1460  CB  ALA A 186     9664   9591   8066   1423  -1448   -476  AA1  C  
ATOM   1461  N   VAL A 187      -9.925 -10.578 -14.603  1.00 82.58      AA1  N  
ANISOU 1461  N   VAL A 187    11239  10836   9300   1717  -1831   -715  AA1  N  
ATOM   1462  CA  VAL A 187     -10.500 -10.330 -15.923  1.00 92.63      AA1  C  
ANISOU 1462  CA  VAL A 187    12693  12046  10457   1880  -2036   -802  AA1  C  
ATOM   1463  C   VAL A 187     -10.731  -8.836 -16.136  1.00 95.05      AA1  C  
ANISOU 1463  C   VAL A 187    13128  12329  10658   1918  -2070   -751  AA1  C  
ATOM   1464  O   VAL A 187     -11.129  -8.110 -15.216  1.00 97.91      AA1  O  
ANISOU 1464  O   VAL A 187    13367  12690  11145   1833  -2030   -719  AA1  O  
ATOM   1465  CB  VAL A 187     -11.803 -11.132 -16.081  1.00 96.86      AA1  C  
ANISOU 1465  CB  VAL A 187    13098  12494  11212   1945  -2251   -984  AA1  C  
ATOM   1466  CG1 VAL A 187     -11.584 -12.577 -15.622  1.00 92.84      AA1  C  
ANISOU 1466  CG1 VAL A 187    12420  12008  10848   1882  -2180  -1022  AA1  C  
ATOM   1467  CG2 VAL A 187     -12.944 -10.490 -15.304  1.00 97.71      AA1  C  
ANISOU 1467  CG2 VAL A 187    13046  12534  11545   1903  -2321  -1037  AA1  C  
ATOM   1468  N   SER A 188     -10.470  -8.366 -17.352  1.00105.09      AA1  N  
ANISOU 1468  N   SER A 188    14662  13578  11692   2050  -2135   -737  AA1  N  
ATOM   1469  CA  SER A 188     -10.599  -6.941 -17.656  1.00109.03      AA1  C  
ANISOU 1469  CA  SER A 188    15313  14051  12064   2099  -2156   -678  AA1  C  
ATOM   1470  C   SER A 188     -10.867  -6.648 -19.136  1.00109.09      AA1  C  
ANISOU 1470  C   SER A 188    15613  13986  11851   2296  -2331   -732  AA1  C  
ATOM   1471  O   SER A 188     -11.284  -7.521 -19.895  1.00113.00      AA1  O  
ANISOU 1471  O   SER A 188    16169  14433  12334   2408  -2503   -854  AA1  O  
ATOM   1472  CB  SER A 188      -9.343  -6.192 -17.219  1.00108.81      AA1  C  
ANISOU 1472  CB  SER A 188    15329  14096  11919   2002  -1891   -503  AA1  C  
ATOM   1473  OG  SER A 188      -9.463  -4.809 -17.500  1.00115.69      AA1  O  
ANISOU 1473  OG  SER A 188    16338  14938  12681   2048  -1898   -443  AA1  O  
ATOM   1474  N   ALA A 203     -11.151 -12.303 -20.307  1.00106.59      AA1  N  
ANISOU 1474  N   ALA A 203    15037  13644  11817   2427  -2624  -1154  AA1  N  
ATOM   1475  CA  ALA A 203      -9.957 -11.523 -20.623  1.00104.13      AA1  C  
ANISOU 1475  CA  ALA A 203    14947  13384  11231   2415  -2420   -987  AA1  C  
ATOM   1476  C   ALA A 203      -9.065 -11.373 -19.389  1.00 95.88      AA1  C  
ANISOU 1476  C   ALA A 203    13727  12432  10270   2217  -2141   -840  AA1  C  
ATOM   1477  O   ALA A 203      -8.983 -10.295 -18.799  1.00 90.34      AA1  O  
ANISOU 1477  O   ALA A 203    13006  11747   9572   2150  -2053   -749  AA1  O  
ATOM   1478  CB  ALA A 203     -10.352 -10.156 -21.178  1.00105.82      AA1  C  
ANISOU 1478  CB  ALA A 203    15375  13542  11290   2519  -2514   -962  AA1  C  
ATOM   1479  N   LEU A 204      -8.387 -12.464 -19.024  1.00 92.42      AA1  N  
ANISOU 1479  N   LEU A 204    13168  12046   9899   2133  -2017   -825  AA1  N  
ATOM   1480  CA  LEU A 204      -7.564 -12.504 -17.820  1.00 90.60      AA1  C  
ANISOU 1480  CA  LEU A 204    12765  11893   9767   1957  -1786   -709  AA1  C  
ATOM   1481  C   LEU A 204      -6.275 -11.713 -18.009  1.00 89.35      AA1  C  
ANISOU 1481  C   LEU A 204    12769  11767   9413   1928  -1574   -556  AA1  C  
ATOM   1482  O   LEU A 204      -5.530 -11.935 -18.968  1.00 87.25      AA1  O  
ANISOU 1482  O   LEU A 204    12698  11489   8965   2000  -1513   -530  AA1  O  
ATOM   1483  CB  LEU A 204      -7.238 -13.950 -17.454  1.00 81.71      AA1  C  
ANISOU 1483  CB  LEU A 204    11476  10801   8768   1891  -1734   -747  AA1  C  
ATOM   1484  CG  LEU A 204      -7.275 -14.250 -15.949  1.00 79.73      AA1  C  
ANISOU 1484  CG  LEU A 204    10960  10589   8742   1734  -1628   -715  AA1  C  
ATOM   1485  CD1 LEU A 204      -6.640 -15.567 -15.658  1.00 78.38      AA1  C  
ANISOU 1485  CD1 LEU A 204    10678  10457   8646   1670  -1536   -717  AA1  C  
ATOM   1486  CD2 LEU A 204      -6.585 -13.192 -15.147  1.00 82.55      AA1  C  
ANISOU 1486  CD2 LEU A 204    11317  10987   9060   1633  -1460   -575  AA1  C  
ATOM   1487  N   THR A 205      -5.988 -10.825 -17.057  1.00 83.20      AA1  N  
ANISOU 1487  N   THR A 205    11902  11018   8691   1820  -1450   -458  AA1  N  
ATOM   1488  CA  THR A 205      -4.914  -9.864 -17.213  1.00 88.05      AA1  C  
ANISOU 1488  CA  THR A 205    12654  11641   9160   1801  -1264   -324  AA1  C  
ATOM   1489  C   THR A 205      -4.184  -9.678 -15.892  1.00 83.54      AA1  C  
ANISOU 1489  C   THR A 205    11895  11124   8722   1640  -1091   -235  AA1  C  
ATOM   1490  O   THR A 205      -4.720  -9.957 -14.818  1.00 85.87      AA1  O  
ANISOU 1490  O   THR A 205    11986  11445   9195   1555  -1131   -264  AA1  O  
ATOM   1491  CB  THR A 205      -5.468  -8.527 -17.698  1.00104.14      AA1  C  
ANISOU 1491  CB  THR A 205    14849  13633  11086   1888  -1339   -307  AA1  C  
ATOM   1492  CG2 THR A 205      -4.635  -7.984 -18.834  1.00104.49      AA1  C  
ANISOU 1492  CG2 THR A 205    15180  13635  10887   1986  -1227   -232  AA1  C  
ATOM   1493  OG1 THR A 205      -6.810  -8.718 -18.164  1.00110.63      AA1  O  
ANISOU 1493  OG1 THR A 205    15689  14407  11938   1994  -1595   -439  AA1  O  
ATOM   1494  N   VAL A 206      -2.948  -9.197 -15.984  1.00 74.46      AA1  N  
ANISOU 1494  N   VAL A 206    10825   9976   7491   1607   -898   -127  AA1  N  
ATOM   1495  CA  VAL A 206      -2.169  -8.837 -14.805  1.00 76.77      AA1  C  
ANISOU 1495  CA  VAL A 206    10965  10303   7901   1474   -747    -44  AA1  C  
ATOM   1496  C   VAL A 206      -2.633  -7.459 -14.340  1.00 78.87      AA1  C  
ANISOU 1496  C   VAL A 206    11223  10563   8180   1461   -763     -3  AA1  C  
ATOM   1497  O   VAL A 206      -2.461  -6.467 -15.051  1.00 80.55      AA1  O  
ANISOU 1497  O   VAL A 206    11603  10738   8265   1530   -721     46  AA1  O  
ATOM   1498  CB  VAL A 206      -0.668  -8.839 -15.106  1.00 67.24      AA1  C  
ANISOU 1498  CB  VAL A 206     9828   9077   6644   1448   -539     38  AA1  C  
ATOM   1499  CG1 VAL A 206       0.107  -8.320 -13.932  1.00 59.59      AA1  C  
ANISOU 1499  CG1 VAL A 206     8711   8125   5805   1329   -416    110  AA1  C  
ATOM   1500  CG2 VAL A 206      -0.191 -10.243 -15.507  1.00 69.03      AA1  C  
ANISOU 1500  CG2 VAL A 206    10046   9310   6874   1449   -520     -5  AA1  C  
ATOM   1501  N   ARG A 207      -3.225  -7.390 -13.151  1.00 80.37      AA1  N  
ANISOU 1501  N   ARG A 207    11230  10783   8522   1379   -814    -21  AA1  N  
ATOM   1502  CA  ARG A 207      -3.664  -6.092 -12.651  1.00 81.05      AA1  C  
ANISOU 1502  CA  ARG A 207    11299  10866   8633   1359   -825     17  AA1  C  
ATOM   1503  C   ARG A 207      -2.598  -5.410 -11.803  1.00 79.07      AA1  C  
ANISOU 1503  C   ARG A 207    10981  10632   8430   1267   -661    112  AA1  C  
ATOM   1504  O   ARG A 207      -2.563  -4.175 -11.755  1.00 89.41      AA1  O  
ANISOU 1504  O   ARG A 207    12331  11927   9713   1271   -622    166  AA1  O  
ATOM   1505  CB  ARG A 207      -4.974  -6.224 -11.860  1.00 65.67      AA1  C  
ANISOU 1505  CB  ARG A 207     9206   8921   6825   1328   -963    -58  AA1  C  
ATOM   1506  CG  ARG A 207      -6.059  -7.014 -12.591  1.00 79.25      AA1  C  
ANISOU 1506  CG  ARG A 207    10948  10606   8557   1416  -1141   -176  AA1  C  
ATOM   1507  CD  ARG A 207      -7.059  -6.179 -13.396  1.00 87.69      AA1  C  
ANISOU 1507  CD  ARG A 207    12135  11622   9561   1523  -1295   -225  AA1  C  
ATOM   1508  NE  ARG A 207      -6.498  -4.978 -14.005  1.00 97.79      AA1  N  
ANISOU 1508  NE  ARG A 207    13589  12892  10676   1570  -1225   -137  AA1  N  
ATOM   1509  CZ  ARG A 207      -6.088  -4.887 -15.268  1.00109.31      AA1  C  
ANISOU 1509  CZ  ARG A 207    15271  14317  11943   1683  -1221   -122  AA1  C  
ATOM   1510  NH1 ARG A 207      -6.158  -5.930 -16.079  1.00118.43      AA1  N1+
ANISOU 1510  NH1 ARG A 207    16505  15455  13036   1762  -1298   -194  AA1  N1+
ATOM   1511  NH2 ARG A 207      -5.597  -3.745 -15.725  1.00112.46      AA1  N  
ANISOU 1511  NH2 ARG A 207    15824  14695  12211   1722  -1130    -35  AA1  N  
ATOM   1512  N   ALA A 208      -1.710  -6.178 -11.167  1.00 68.94      AA1  N  
ANISOU 1512  N   ALA A 208     9599   9372   7226   1190   -571    130  AA1  N  
ATOM   1513  CA  ALA A 208      -0.633  -5.614 -10.362  1.00 67.53      AA1  C  
ANISOU 1513  CA  ALA A 208     9350   9194   7115   1113   -436    203  AA1  C  
ATOM   1514  C   ALA A 208       0.408  -6.687 -10.093  1.00 64.70      AA1  C  
ANISOU 1514  C   ALA A 208     8927   8840   6818   1063   -358    204  AA1  C  
ATOM   1515  O   ALA A 208       0.090  -7.877 -10.027  1.00 62.21      AA1  O  
ANISOU 1515  O   ALA A 208     8563   8545   6529   1056   -420    150  AA1  O  
ATOM   1516  CB  ALA A 208      -1.142  -5.044  -9.037  1.00 66.88      AA1  C  
ANISOU 1516  CB  ALA A 208     9139   9134   7140   1043   -476    207  AA1  C  
ATOM   1517  N   SER A 209       1.648  -6.246  -9.887  1.00 62.67      AA1  N  
ANISOU 1517  N   SER A 209     8654   8551   6605   1026   -225    261  AA1  N  
ATOM   1518  CA  SER A 209       2.776  -7.164  -9.897  1.00 59.89      AA1  C  
ANISOU 1518  CA  SER A 209     8265   8180   6312    991   -139    262  AA1  C  
ATOM   1519  C   SER A 209       4.012  -6.473  -9.346  1.00 59.80      AA1  C  
ANISOU 1519  C   SER A 209     8191   8121   6411    941    -19    311  AA1  C  
ATOM   1520  O   SER A 209       4.146  -5.250  -9.429  1.00 68.51      AA1  O  
ANISOU 1520  O   SER A 209     9328   9191   7510    956     39    353  AA1  O  
ATOM   1521  CB  SER A 209       3.061  -7.659 -11.319  1.00 77.22      AA1  C  
ANISOU 1521  CB  SER A 209    10603  10341   8395   1063    -80    255  AA1  C  
ATOM   1522  OG  SER A 209       4.151  -6.949 -11.881  1.00 75.11      AA1  O  
ANISOU 1522  OG  SER A 209    10413   9999   8125   1077     89    313  AA1  O  
ATOM   1523  N   ALA A 210       4.933  -7.279  -8.818  1.00 61.26      AA1  N  
ANISOU 1523  N   ALA A 210     8281   8289   6707    886     16    298  AA1  N  
ATOM   1524  CA  ALA A 210       6.219  -6.776  -8.349  1.00 58.58      AA1  C  
ANISOU 1524  CA  ALA A 210     7869   7880   6509    845    118    324  AA1  C  
ATOM   1525  C   ALA A 210       7.146  -7.946  -8.084  1.00 58.72      AA1  C  
ANISOU 1525  C   ALA A 210     7807   7871   6633    802    139    294  AA1  C  
ATOM   1526  O   ALA A 210       6.707  -9.028  -7.675  1.00 66.45      AA1  O  
ANISOU 1526  O   ALA A 210     8745   8905   7600    782     44    258  AA1  O  
ATOM   1527  CB  ALA A 210       6.084  -5.933  -7.071  1.00 53.08      AA1  C  
ANISOU 1527  CB  ALA A 210     7078   7196   5895    807     54    330  AA1  C  
ATOM   1528  N   GLY A 211       8.448  -7.697  -8.273  1.00 54.99      AA1  N  
ANISOU 1528  N   GLY A 211     7304   7303   6287    785    268    306  AA1  N  
ATOM   1529  CA  GLY A 211       9.444  -8.729  -8.036  1.00 57.89      AA1  C  
ANISOU 1529  CA  GLY A 211     7585   7625   6785    742    291    273  AA1  C  
ATOM   1530  C   GLY A 211      10.235  -8.519  -6.764  1.00 67.17      AA1  C  
ANISOU 1530  C   GLY A 211     8620   8753   8148    693    240    252  AA1  C  
ATOM   1531  O   GLY A 211      10.317  -7.398  -6.259  1.00 69.38      AA1  O  
ANISOU 1531  O   GLY A 211     8871   9007   8484    695    237    266  AA1  O  
ATOM   1532  N   SER A 212      10.820  -9.590  -6.229  1.00 72.00      AA1  N  
ANISOU 1532  N   SER A 212     9149   9349   8858    655    189    211  AA1  N  
ATOM   1533  CA  SER A 212      11.645  -9.485  -5.035  1.00 70.30      AA1  C  
ANISOU 1533  CA  SER A 212     8815   9072   8823    624    117    178  AA1  C  
ATOM   1534  C   SER A 212      12.910  -8.689  -5.367  1.00 72.94      AA1  C  
ANISOU 1534  C   SER A 212     9092   9265   9357    620    248    171  AA1  C  
ATOM   1535  O   SER A 212      13.188  -8.430  -6.536  1.00 68.03      AA1  O  
ANISOU 1535  O   SER A 212     8530   8591   8726    637    415    198  AA1  O  
ATOM   1536  CB  SER A 212      11.956 -10.882  -4.500  1.00 64.39      AA1  C  
ANISOU 1536  CB  SER A 212     8009   8332   8123    594     32    137  AA1  C  
ATOM   1537  OG  SER A 212      12.552 -11.692  -5.507  1.00 57.75      AA1  O  
ANISOU 1537  OG  SER A 212     7173   7450   7320    583    141    127  AA1  O  
ATOM   1538  N   PRO A 213      13.675  -8.253  -4.348  1.00 80.36      AA1  N  
ANISOU 1538  N   PRO A 213     9921  10127  10486    606    178    132  AA1  N  
ATOM   1539  CA  PRO A 213      14.800  -7.331  -4.605  1.00 82.65      AA1  C  
ANISOU 1539  CA  PRO A 213    10136  10266  11003    608    303    116  AA1  C  
ATOM   1540  C   PRO A 213      15.720  -7.717  -5.752  1.00 87.32      AA1  C  
ANISOU 1540  C   PRO A 213    10723  10742  11712    597    500    113  AA1  C  
ATOM   1541  O   PRO A 213      16.146  -6.840  -6.512  1.00104.08      AA1  O  
ANISOU 1541  O   PRO A 213    12863  12769  13915    615    682    139  AA1  O  
ATOM   1542  CB  PRO A 213      15.549  -7.345  -3.271  1.00 77.64      AA1  C  
ANISOU 1542  CB  PRO A 213     9372   9559  10569    597    145     45  AA1  C  
ATOM   1543  CG  PRO A 213      14.457  -7.500  -2.262  1.00 80.02      AA1  C  
ANISOU 1543  CG  PRO A 213     9729   9995  10680    608    -38     56  AA1  C  
ATOM   1544  CD  PRO A 213      13.415  -8.391  -2.901  1.00 77.31      AA1  C  
ANISOU 1544  CD  PRO A 213     9492   9780  10102    603    -18    100  AA1  C  
ATOM   1545  N   GLY A 214      16.056  -8.993  -5.900  1.00 73.74      AA1  N  
ANISOU 1545  N   GLY A 214     8983   9019  10014    570    484     84  AA1  N  
ATOM   1546  CA  GLY A 214      16.991  -9.359  -6.954  1.00 93.27      AA1  C  
ANISOU 1546  CA  GLY A 214    11451  11369  12620    557    684     77  AA1  C  
ATOM   1547  C   GLY A 214      16.434  -9.187  -8.356  1.00 96.26      AA1  C  
ANISOU 1547  C   GLY A 214    11999  11780  12795    593    864    145  AA1  C  
ATOM   1548  O   GLY A 214      17.179  -8.861  -9.287  1.00101.09      AA1  O  
ANISOU 1548  O   GLY A 214    12640  12257  13512    602   1086    158  AA1  O  
ATOM   1549  N   VAL A 215      15.128  -9.394  -8.527  1.00100.98      AA1  N  
ANISOU 1549  N   VAL A 215    12718  12538  13109    621    772    183  AA1  N  
ATOM   1550  CA  VAL A 215      14.543  -9.459  -9.857  1.00 93.95      AA1  C  
ANISOU 1550  CA  VAL A 215    12006  11683  12007    668    895    231  AA1  C  
ATOM   1551  C   VAL A 215      14.587  -8.092 -10.519  1.00 94.44      AA1  C  
ANISOU 1551  C   VAL A 215    12160  11672  12051    717   1059    284  AA1  C  
ATOM   1552  O   VAL A 215      14.338  -7.063  -9.880  1.00 99.08      AA1  O  
ANISOU 1552  O   VAL A 215    12706  12273  12669    722   1003    296  AA1  O  
ATOM   1553  CB  VAL A 215      13.103  -9.990  -9.770  1.00 84.31      AA1  C  
ANISOU 1553  CB  VAL A 215    10867  10639  10529    693    726    239  AA1  C  
ATOM   1554  CG1 VAL A 215      12.530 -10.198 -11.165  1.00 81.70      AA1  C  
ANISOU 1554  CG1 VAL A 215    10725  10334   9985    755    819    270  AA1  C  
ATOM   1555  CG2 VAL A 215      13.078 -11.276  -8.972  1.00 78.76      AA1  C  
ANISOU 1555  CG2 VAL A 215    10061   9996   9867    646    574    191  AA1  C  
ATOM   1556  N   LYS A 216      14.914  -8.068 -11.809  1.00 97.38      AA1  N  
ANISOU 1556  N   LYS A 216    12671  11959  12371    756   1272    316  AA1  N  
ATOM   1557  CA  LYS A 216      14.825  -6.843 -12.589  1.00101.03      AA1  C  
ANISOU 1557  CA  LYS A 216    13270  12352  12766    818   1443    377  AA1  C  
ATOM   1558  C   LYS A 216      13.760  -6.914 -13.675  1.00 95.54      AA1  C  
ANISOU 1558  C   LYS A 216    12816  11739  11746    902   1448    422  AA1  C  
ATOM   1559  O   LYS A 216      13.508  -5.906 -14.340  1.00 95.31      AA1  O  
ANISOU 1559  O   LYS A 216    12934  11667  11613    968   1564    478  AA1  O  
ATOM   1560  CB  LYS A 216      16.183  -6.494 -13.209  1.00104.72      AA1  C  
ANISOU 1560  CB  LYS A 216    13722  12603  13464    815   1728    383  AA1  C  
ATOM   1561  CG  LYS A 216      16.657  -7.445 -14.287  1.00112.37      AA1  C  
ANISOU 1561  CG  LYS A 216    14804  13497  14394    828   1893    383  AA1  C  
ATOM   1562  CD  LYS A 216      17.924  -6.912 -14.946  1.00120.76      AA1  C  
ANISOU 1562  CD  LYS A 216    15872  14322  15690    832   2217    397  AA1  C  
ATOM   1563  CE  LYS A 216      18.469  -7.888 -15.970  1.00124.87      AA1  C  
ANISOU 1563  CE  LYS A 216    16500  14751  16192    839   2398    393  AA1  C  
ATOM   1564  NZ  LYS A 216      19.700  -7.374 -16.634  1.00130.49      AA1  N1+
ANISOU 1564  NZ  LYS A 216    17225  15207  17149    843   2747    407  AA1  N1+
ATOM   1565  N   TYR A 217      13.115  -8.063 -13.855  1.00 93.34      AA1  N  
ANISOU 1565  N   TYR A 217    12582  11570  11312    906   1316    394  AA1  N  
ATOM   1566  CA  TYR A 217      12.064  -8.198 -14.854  1.00 91.52      AA1  C  
ANISOU 1566  CA  TYR A 217    12574  11412  10787    995   1281    416  AA1  C  
ATOM   1567  C   TYR A 217      10.763  -7.566 -14.374  1.00 84.66      AA1  C  
ANISOU 1567  C   TYR A 217    11722  10671   9776   1023   1084    424  AA1  C  
ATOM   1568  O   TYR A 217      10.401  -7.647 -13.201  1.00 73.50      AA1  O  
ANISOU 1568  O   TYR A 217    10145   9342   8441    964    915    397  AA1  O  
ATOM   1569  CB  TYR A 217      11.814  -9.667 -15.184  1.00 88.35      AA1  C  
ANISOU 1569  CB  TYR A 217    12193  11076  10301    992   1196    368  AA1  C  
ATOM   1570  CG  TYR A 217      13.043 -10.420 -15.630  1.00 94.02      AA1  C  
ANISOU 1570  CG  TYR A 217    12884  11675  11163    957   1377    353  AA1  C  
ATOM   1571  CD1 TYR A 217      13.856 -11.068 -14.709  1.00 96.88      AA1  C  
ANISOU 1571  CD1 TYR A 217    13024  12016  11770    860   1342    308  AA1  C  
ATOM   1572  CD2 TYR A 217      13.392 -10.490 -16.969  1.00 97.10      AA1  C  
ANISOU 1572  CD2 TYR A 217    13483  11965  11445   1027   1581    379  AA1  C  
ATOM   1573  CE1 TYR A 217      14.980 -11.760 -15.110  1.00 97.89      AA1  C  
ANISOU 1573  CE1 TYR A 217    13116  12026  12055    823   1504    287  AA1  C  
ATOM   1574  CE2 TYR A 217      14.518 -11.180 -17.376  1.00 92.82      AA1  C  
ANISOU 1574  CE2 TYR A 217    12915  11301  11050    990   1763    363  AA1  C  
ATOM   1575  CZ  TYR A 217      15.306 -11.812 -16.443  1.00 94.00      AA1  C  
ANISOU 1575  CZ  TYR A 217    12818  11431  11466    883   1721    314  AA1  C  
ATOM   1576  OH  TYR A 217      16.427 -12.502 -16.830  1.00103.72      AA1  O  
ANISOU 1576  OH  TYR A 217    14008  12532  12868    841   1896    290  AA1  O  
ATOM   1577  N   SER A 218      10.037  -6.965 -15.313  1.00 83.95      AA1  N  
ANISOU 1577  N   SER A 218    11843  10583   9469   1119   1108    461  AA1  N  
ATOM   1578  CA  SER A 218       8.778  -6.299 -15.029  1.00 84.59      AA1  C  
ANISOU 1578  CA  SER A 218    11958  10764   9418   1156    934    466  AA1  C  
ATOM   1579  C   SER A 218       7.639  -6.976 -15.769  1.00 81.65      AA1  C  
ANISOU 1579  C   SER A 218    11737  10470   8817   1235    787    432  AA1  C  
ATOM   1580  O   SER A 218       7.765  -7.312 -16.953  1.00 81.42      AA1  O  
ANISOU 1580  O   SER A 218    11906  10385   8646   1316    876    437  AA1  O  
ATOM   1581  CB  SER A 218       8.835  -4.822 -15.422  1.00 90.60      AA1  C  
ANISOU 1581  CB  SER A 218    12830  11450  10143   1210   1062    533  AA1  C  
ATOM   1582  OG  SER A 218       9.742  -4.127 -14.589  1.00100.87      AA1  O  
ANISOU 1582  OG  SER A 218    13958  12684  11682   1137   1160    550  AA1  O  
ATOM   1583  N   LEU A 219       6.520  -7.141 -15.071  1.00 67.97      AA1  N  
ANISOU 1583  N   LEU A 219     9918   8852   7056   1219    563    391  AA1  N  
ATOM   1584  CA  LEU A 219       5.313  -7.769 -15.602  1.00 72.35      AA1  C  
ANISOU 1584  CA  LEU A 219    10570   9477   7443   1291    385    337  AA1  C  
ATOM   1585  C   LEU A 219       4.234  -6.702 -15.625  1.00 84.80      AA1  C  
ANISOU 1585  C   LEU A 219    12219  11080   8922   1348    275    349  AA1  C  
ATOM   1586  O   LEU A 219       3.393  -6.633 -14.719  1.00 89.25      AA1  O  
ANISOU 1586  O   LEU A 219    12647  11718   9544   1305    117    317  AA1  O  
ATOM   1587  CB  LEU A 219       4.921  -8.952 -14.742  1.00 75.21      AA1  C  
ANISOU 1587  CB  LEU A 219    10748   9926   7902   1221    234    271  AA1  C  
ATOM   1588  CG  LEU A 219       3.914  -9.941 -15.321  1.00 73.51      AA1  C  
ANISOU 1588  CG  LEU A 219    10596   9762   7574   1285     73    197  AA1  C  
ATOM   1589  CD1 LEU A 219       4.450 -10.506 -16.612  1.00 71.24      AA1  C  
ANISOU 1589  CD1 LEU A 219    10488   9412   7167   1360    174    192  AA1  C  
ATOM   1590  CD2 LEU A 219       3.668 -11.049 -14.322  1.00 68.11      AA1  C  
ANISOU 1590  CD2 LEU A 219     9706   9148   7024   1203    -34    143  AA1  C  
ATOM   1591  N   ARG A 220       4.264  -5.861 -16.656  1.00 85.03      AA1  N  
ANISOU 1591  N   ARG A 220    12468  11036   8803   1446    369    395  AA1  N  
ATOM   1592  CA  ARG A 220       3.506  -4.622 -16.609  1.00 86.90      AA1  C  
ANISOU 1592  CA  ARG A 220    12763  11278   8978   1490    306    422  AA1  C  
ATOM   1593  C   ARG A 220       2.002  -4.904 -16.569  1.00 85.26      AA1  C  
ANISOU 1593  C   ARG A 220    12556  11146   8692   1535     44    348  AA1  C  
ATOM   1594  O   ARG A 220       1.532  -5.899 -17.129  1.00 76.54      AA1  O  
ANISOU 1594  O   ARG A 220    11514  10059   7508   1589    -66    281  AA1  O  
ATOM   1595  CB  ARG A 220       3.864  -3.725 -17.796  1.00 85.60      AA1  C  
ANISOU 1595  CB  ARG A 220    12862  11007   8657   1600    469    490  AA1  C  
ATOM   1596  CG  ARG A 220       3.008  -3.919 -19.018  1.00 91.17      AA1  C  
ANISOU 1596  CG  ARG A 220    13830  11693   9115   1749    357    456  AA1  C  
ATOM   1597  CD  ARG A 220       2.772  -2.598 -19.725  1.00 95.04      AA1  C  
ANISOU 1597  CD  ARG A 220    14544  12110   9458   1856    417    520  AA1  C  
ATOM   1598  NE  ARG A 220       3.456  -2.500 -21.013  1.00 98.09      AA1  N  
ANISOU 1598  NE  ARG A 220    15225  12374   9672   1971    619    572  AA1  N  
ATOM   1599  CZ  ARG A 220       4.538  -1.757 -21.225  1.00105.32      AA1  C  
ANISOU 1599  CZ  ARG A 220    16202  13179  10635   1963    908    663  AA1  C  
ATOM   1600  NH1 ARG A 220       5.060  -1.045 -20.235  1.00106.70      AA1  N1+
ANISOU 1600  NH1 ARG A 220    16151  13359  11030   1848   1003    704  AA1  N1+
ATOM   1601  NH2 ARG A 220       5.098  -1.722 -22.426  1.00109.22      AA1  N  
ANISOU 1601  NH2 ARG A 220    16988  13546  10965   2075   1106    710  AA1  N  
ATOM   1602  N   PRO A 221       1.229  -4.053 -15.883  1.00 73.68      AA1  N  
ANISOU 1602  N   PRO A 221    11006   9717   7271   1510    -59    350  AA1  N  
ATOM   1603  CA  PRO A 221      -0.217  -4.280 -15.778  1.00 69.20      AA1  C  
ANISOU 1603  CA  PRO A 221    10414   9200   6678   1546   -300    270  AA1  C  
ATOM   1604  C   PRO A 221      -0.885  -4.186 -17.139  1.00 79.12      AA1  C  
ANISOU 1604  C   PRO A 221    11925  10409   7727   1701   -395    238  AA1  C  
ATOM   1605  O   PRO A 221      -0.529  -3.357 -17.981  1.00 83.43      AA1  O  
ANISOU 1605  O   PRO A 221    12681  10885   8134   1786   -290    300  AA1  O  
ATOM   1606  CB  PRO A 221      -0.701  -3.154 -14.851  1.00 82.55      AA1  C  
ANISOU 1606  CB  PRO A 221    11989  10917   8460   1489   -338    297  AA1  C  
ATOM   1607  CG  PRO A 221       0.547  -2.514 -14.284  1.00 83.56      AA1  C  
ANISOU 1607  CG  PRO A 221    12040  11022   8685   1410   -133    381  AA1  C  
ATOM   1608  CD  PRO A 221       1.640  -2.780 -15.279  1.00 77.14      AA1  C  
ANISOU 1608  CD  PRO A 221    11380  10136   7792   1460     47    421  AA1  C  
ATOM   1609  N   GLY A 222      -1.872  -5.047 -17.347  1.00 75.52      AA1  N  
ANISOU 1609  N   GLY A 222    11457   9977   7258   1748   -601    135  AA1  N  
ATOM   1610  CA  GLY A 222      -2.456  -5.223 -18.655  1.00 84.81      AA1  C  
ANISOU 1610  CA  GLY A 222    12877  11101   8245   1908   -723     81  AA1  C  
ATOM   1611  C   GLY A 222      -1.852  -6.356 -19.462  1.00 86.56      AA1  C  
ANISOU 1611  C   GLY A 222    13210  11302   8376   1958   -670     54  AA1  C  
ATOM   1612  O   GLY A 222      -2.333  -6.630 -20.564  1.00 82.01      AA1  O  
ANISOU 1612  O   GLY A 222    12849  10679   7634   2103   -788     -4  AA1  O  
ATOM   1613  N   THR A 223      -0.826  -7.026 -18.948  1.00 85.41      AA1  N  
ANISOU 1613  N   THR A 223    12929  11183   8338   1850   -509     88  AA1  N  
ATOM   1614  CA  THR A 223      -0.274  -8.172 -19.651  1.00 87.43      AA1  C  
ANISOU 1614  CA  THR A 223    13267  11421   8531   1885   -460     58  AA1  C  
ATOM   1615  C   THR A 223      -1.286  -9.307 -19.636  1.00 94.86      AA1  C  
ANISOU 1615  C   THR A 223    14116  12404   9520   1913   -695    -70  AA1  C  
ATOM   1616  O   THR A 223      -1.882  -9.615 -18.598  1.00 93.13      AA1  O  
ANISOU 1616  O   THR A 223    13657  12246   9483   1823   -798   -115  AA1  O  
ATOM   1617  CB  THR A 223       1.038  -8.614 -19.018  1.00 79.26      AA1  C  
ANISOU 1617  CB  THR A 223    12082  10397   7635   1755   -246    116  AA1  C  
ATOM   1618  CG2 THR A 223       1.552  -9.862 -19.702  1.00 76.73      AA1  C  
ANISOU 1618  CG2 THR A 223    11825  10061   7267   1782   -203     77  AA1  C  
ATOM   1619  OG1 THR A 223       2.004  -7.568 -19.159  1.00 76.83      AA1  O  
ANISOU 1619  OG1 THR A 223    11865  10024   7304   1744    -20    223  AA1  O  
ATOM   1620  N   LEU A 224      -1.475  -9.914 -20.797  1.00 90.86      AA1  N  
ANISOU 1620  N   LEU A 224    13810  11856   8857   2044   -771   -132  AA1  N  
ATOM   1621  CA  LEU A 224      -2.484 -10.933 -21.021  1.00 90.61      AA1  C  
ANISOU 1621  CA  LEU A 224    13728  11842   8860   2104  -1013   -270  AA1  C  
ATOM   1622  C   LEU A 224      -2.050 -12.273 -20.439  1.00 88.29      AA1  C  
ANISOU 1622  C   LEU A 224    13218  11603   8726   1996   -968   -302  AA1  C  
ATOM   1623  O   LEU A 224      -0.862 -12.613 -20.435  1.00 85.85      AA1  O  
ANISOU 1623  O   LEU A 224    12909  11294   8415   1933   -764   -235  AA1  O  
ATOM   1624  CB  LEU A 224      -2.740 -11.084 -22.526  1.00 92.90      AA1  C  
ANISOU 1624  CB  LEU A 224    14336  12055   8906   2298  -1111   -326  AA1  C  
ATOM   1625  CG  LEU A 224      -3.535  -9.976 -23.234  1.00100.14      AA1  C  
ANISOU 1625  CG  LEU A 224    15488  12905   9654   2447  -1250   -337  AA1  C  
ATOM   1626  CD1 LEU A 224      -2.837  -8.615 -23.213  1.00 99.69      AA1  C  
ANISOU 1626  CD1 LEU A 224    15556  12816   9506   2428  -1037   -193  AA1  C  
ATOM   1627  N   ILE A 225      -3.028 -13.041 -19.981  1.00 87.76      AA1  N  
ANISOU 1627  N   ILE A 225    12967  11568   8810   1983  -1158   -412  AA1  N  
ATOM   1628  CA  ILE A 225      -2.784 -14.372 -19.412  1.00 84.89      AA1  C  
ANISOU 1628  CA  ILE A 225    12393  11252   8608   1891  -1137   -455  AA1  C  
ATOM   1629  C   ILE A 225      -3.311 -15.400 -20.390  1.00 93.50      AA1  C  
ANISOU 1629  C   ILE A 225    13567  12314   9643   2013  -1300   -579  AA1  C  
ATOM   1630  O   ILE A 225      -4.534 -15.468 -20.614  1.00100.25      AA1  O  
ANISOU 1630  O   ILE A 225    14410  13140  10539   2101  -1530   -695  AA1  O  
ATOM   1631  CB  ILE A 225      -3.450 -14.539 -18.041  1.00 86.11      AA1  C  
ANISOU 1631  CB  ILE A 225    12263  11452   9004   1776  -1194   -479  AA1  C  
ATOM   1632  CG1 ILE A 225      -2.957 -13.485 -17.033  1.00 76.93      AA1  C  
ANISOU 1632  CG1 ILE A 225    11025  10314   7890   1664  -1051   -363  AA1  C  
ATOM   1633  CG2 ILE A 225      -3.295 -15.990 -17.585  1.00 77.33      AA1  C  
ANISOU 1633  CG2 ILE A 225    10963  10375   8043   1707  -1186   -531  AA1  C  
ATOM   1634  CD1 ILE A 225      -1.617 -13.765 -16.432  1.00 80.56      AA1  C  
ANISOU 1634  CD1 ILE A 225    11404  10805   8399   1547   -843   -272  AA1  C  
ATOM   1635  N   PRO A 226      -2.466 -16.262 -20.973  1.00 92.35      AA1  N  
ANISOU 1635  N   PRO A 226    13494  12167   9428   2023  -1200   -576  AA1  N  
ATOM   1636  CA  PRO A 226      -2.965 -17.293 -21.886  1.00 94.03      AA1  C  
ANISOU 1636  CA  PRO A 226    13780  12353   9594   2142  -1364   -705  AA1  C  
ATOM   1637  C   PRO A 226      -3.989 -18.196 -21.208  1.00 93.73      AA1  C  
ANISOU 1637  C   PRO A 226    13472  12342   9799   2107  -1542   -826  AA1  C  
ATOM   1638  O   PRO A 226      -3.932 -18.450 -20.004  1.00 95.59      AA1  O  
ANISOU 1638  O   PRO A 226    13455  12626  10238   1964  -1470   -795  AA1  O  
ATOM   1639  CB  PRO A 226      -1.700 -18.069 -22.281  1.00 95.53      AA1  C  
ANISOU 1639  CB  PRO A 226    14025  12549   9721   2104  -1169   -656  AA1  C  
ATOM   1640  CG  PRO A 226      -0.591 -17.086 -22.111  1.00 99.62      AA1  C  
ANISOU 1640  CG  PRO A 226    14634  13053  10162   2037   -920   -505  AA1  C  
ATOM   1641  CD  PRO A 226      -0.994 -16.253 -20.907  1.00 91.71      AA1  C  
ANISOU 1641  CD  PRO A 226    13446  12092   9307   1937   -933   -459  AA1  C  
ATOM   1642  N   ASP A 227      -4.937 -18.681 -22.008  1.00 94.40      AA1  N  
ANISOU 1642  N   ASP A 227    13623  12378   9868   2249  -1777   -973  AA1  N  
ATOM   1643  CA  ASP A 227      -6.061 -19.447 -21.477  1.00 98.20      AA1  C  
ANISOU 1643  CA  ASP A 227    13854  12852  10605   2240  -1960  -1109  AA1  C  
ATOM   1644  C   ASP A 227      -5.640 -20.829 -21.010  1.00 94.07      AA1  C  
ANISOU 1644  C   ASP A 227    13122  12375  10246   2145  -1878  -1132  AA1  C  
ATOM   1645  O   ASP A 227      -6.332 -21.436 -20.190  1.00 89.84      AA1  O  
ANISOU 1645  O   ASP A 227    12329  11841   9964   2082  -1936  -1199  AA1  O  
ATOM   1646  CB  ASP A 227      -7.155 -19.582 -22.535  1.00110.57      AA1  C  
ANISOU 1646  CB  ASP A 227    15551  14335  12127   2435  -2253  -1276  AA1  C  
ATOM   1647  CG  ASP A 227      -7.661 -18.247 -23.017  1.00116.30      AA1  C  
ANISOU 1647  CG  ASP A 227    16489  15004  12697   2543  -2363  -1265  AA1  C  
ATOM   1648  OD1 ASP A 227      -6.963 -17.237 -22.810  1.00116.34      AA1  O  
ANISOU 1648  OD1 ASP A 227    16601  15035  12567   2486  -2184  -1116  AA1  O  
ATOM   1649  OD2 ASP A 227      -8.761 -18.210 -23.600  1.00124.52      AA1  O1-
ANISOU 1649  OD2 ASP A 227    17583  15965  13764   2688  -2634  -1412  AA1  O1-
ATOM   1650  N   ASP A 228      -4.549 -21.358 -21.548  1.00 92.68      AA1  N  
ANISOU 1650  N   ASP A 228    13056  12222   9936   2138  -1741  -1081  AA1  N  
ATOM   1651  CA  ASP A 228      -4.025 -22.654 -21.147  1.00 91.15      AA1  C  
ANISOU 1651  CA  ASP A 228    12676  12072   9883   2044  -1650  -1093  AA1  C  
ATOM   1652  C   ASP A 228      -2.989 -22.522 -20.049  1.00 81.18      AA1  C  
ANISOU 1652  C   ASP A 228    11283  10870   8692   1866  -1407   -948  AA1  C  
ATOM   1653  O   ASP A 228      -2.461 -23.536 -19.576  1.00 73.65      AA1  O  
ANISOU 1653  O   ASP A 228    10170   9952   7861   1773  -1318   -941  AA1  O  
ATOM   1654  CB  ASP A 228      -3.430 -23.385 -22.362  1.00101.12      AA1  C  
ANISOU 1654  CB  ASP A 228    14124  13318  10982   2138  -1644  -1134  AA1  C  
ATOM   1655  CG  ASP A 228      -2.457 -22.526 -23.147  1.00106.61      AA1  C  
ANISOU 1655  CG  ASP A 228    15121  13988  11398   2183  -1491  -1022  AA1  C  
ATOM   1656  OD1 ASP A 228      -2.174 -21.392 -22.713  1.00108.89      AA1  O  
ANISOU 1656  OD1 ASP A 228    15453  14279  11639   2131  -1383   -911  AA1  O  
ATOM   1657  OD2 ASP A 228      -1.971 -22.983 -24.201  1.00113.10      AA1  O1-
ANISOU 1657  OD2 ASP A 228    16139  14777  12055   2272  -1467  -1047  AA1  O1-
ATOM   1658  N   HIS A 229      -2.709 -21.297 -19.629  1.00 83.72      AA1  N  
ANISOU 1658  N   HIS A 229    11668  11196   8947   1822  -1315   -839  AA1  N  
ATOM   1659  CA  HIS A 229      -1.735 -21.060 -18.581  1.00 78.02      AA1  C  
ANISOU 1659  CA  HIS A 229    10832  10517   8296   1667  -1109   -712  AA1  C  
ATOM   1660  C   HIS A 229      -2.327 -21.437 -17.224  1.00 76.40      AA1  C  
ANISOU 1660  C   HIS A 229    10358  10340   8328   1565  -1136   -728  AA1  C  
ATOM   1661  O   HIS A 229      -3.505 -21.174 -16.966  1.00 81.57      AA1  O  
ANISOU 1661  O   HIS A 229    10948  10972   9072   1603  -1276   -796  AA1  O  
ATOM   1662  CB  HIS A 229      -1.317 -19.601 -18.595  1.00 73.82      AA1  C  
ANISOU 1662  CB  HIS A 229    10450   9969   7630   1666  -1014   -603  AA1  C  
ATOM   1663  CG  HIS A 229      -0.108 -19.303 -17.771  1.00 71.25      AA1  C  
ANISOU 1663  CG  HIS A 229    10052   9667   7353   1531   -802   -480  AA1  C  
ATOM   1664  CD2 HIS A 229       1.188 -19.132 -18.120  1.00 72.14      AA1  C  
ANISOU 1664  CD2 HIS A 229    10264   9758   7388   1501   -614   -398  AA1  C  
ATOM   1665  ND1 HIS A 229      -0.167 -19.107 -16.408  1.00 72.59      AA1  N  
ANISOU 1665  ND1 HIS A 229    10028   9872   7682   1417   -771   -438  AA1  N  
ATOM   1666  CE1 HIS A 229       1.042 -18.839 -15.950  1.00 74.88      AA1  C  
ANISOU 1666  CE1 HIS A 229    10299  10163   7987   1327   -597   -341  AA1  C  
ATOM   1667  NE2 HIS A 229       1.884 -18.849 -16.969  1.00 75.04      AA1  N  
ANISOU 1667  NE2 HIS A 229    10483  10146   7884   1371   -494   -317  AA1  N  
ATOM   1668  N   PRO A 230      -1.541 -22.071 -16.351  1.00 78.78      AA1  N  
ANISOU 1668  N   PRO A 230    10511  10679   8743   1442  -1002   -671  AA1  N  
ATOM   1669  CA  PRO A 230      -2.080 -22.555 -15.065  1.00 78.57      AA1  C  
ANISOU 1669  CA  PRO A 230    10256  10668   8930   1356  -1010   -685  AA1  C  
ATOM   1670  C   PRO A 230      -2.799 -21.495 -14.255  1.00 77.73      AA1  C  
ANISOU 1670  C   PRO A 230    10115  10550   8869   1335  -1039   -656  AA1  C  
ATOM   1671  O   PRO A 230      -3.705 -21.831 -13.481  1.00 77.64      AA1  O  
ANISOU 1671  O   PRO A 230     9950  10520   9029   1312  -1089   -706  AA1  O  
ATOM   1672  CB  PRO A 230      -0.827 -23.049 -14.333  1.00 79.43      AA1  C  
ANISOU 1672  CB  PRO A 230    10284  10811   9087   1237   -844   -597  AA1  C  
ATOM   1673  CG  PRO A 230       0.121 -23.429 -15.424  1.00 82.78      AA1  C  
ANISOU 1673  CG  PRO A 230    10835  11231   9387   1270   -784   -593  AA1  C  
ATOM   1674  CD  PRO A 230      -0.156 -22.513 -16.591  1.00 77.84      AA1  C  
ANISOU 1674  CD  PRO A 230    10432  10573   8570   1388   -841   -606  AA1  C  
ATOM   1675  N   VAL A 231      -2.411 -20.229 -14.396  1.00 77.52      AA1  N  
ANISOU 1675  N   VAL A 231    10225  10523   8707   1340   -991   -576  AA1  N  
ATOM   1676  CA  VAL A 231      -3.073 -19.158 -13.659  1.00 70.63      AA1  C  
ANISOU 1676  CA  VAL A 231     9325   9639   7871   1320  -1017   -548  AA1  C  
ATOM   1677  C   VAL A 231      -4.539 -19.080 -14.053  1.00 77.28      AA1  C  
ANISOU 1677  C   VAL A 231    10154  10436   8773   1413  -1200   -663  AA1  C  
ATOM   1678  O   VAL A 231      -5.437 -19.090 -13.198  1.00 78.46      AA1  O  
ANISOU 1678  O   VAL A 231    10161  10561   9091   1380  -1238   -699  AA1  O  
ATOM   1679  CB  VAL A 231      -2.350 -17.823 -13.904  1.00 70.72      AA1  C  
ANISOU 1679  CB  VAL A 231     9492   9654   7724   1322   -933   -447  AA1  C  
ATOM   1680  CG1 VAL A 231      -3.162 -16.658 -13.337  1.00 62.76      AA1  C  
ANISOU 1680  CG1 VAL A 231     8472   8632   6741   1319   -984   -432  AA1  C  
ATOM   1681  CG2 VAL A 231      -0.984 -17.862 -13.270  1.00 67.82      AA1  C  
ANISOU 1681  CG2 VAL A 231     9088   9312   7367   1219   -761   -347  AA1  C  
ATOM   1682  N   ALA A 232      -4.803 -19.007 -15.359  1.00 78.87      AA1  N  
ANISOU 1682  N   ALA A 232    10511  10609   8846   1537  -1316   -729  AA1  N  
ATOM   1683  CA  ALA A 232      -6.180 -19.003 -15.831  1.00 78.48      AA1  C  
ANISOU 1683  CA  ALA A 232    10451  10498   8868   1643  -1524   -861  AA1  C  
ATOM   1684  C   ALA A 232      -6.855 -20.338 -15.563  1.00 74.73      AA1  C  
ANISOU 1684  C   ALA A 232     9781   9998   8616   1639  -1595   -977  AA1  C  
ATOM   1685  O   ALA A 232      -8.059 -20.388 -15.309  1.00 73.02      AA1  O  
ANISOU 1685  O   ALA A 232     9447   9718   8578   1669  -1717  -1078  AA1  O  
ATOM   1686  CB  ALA A 232      -6.218 -18.663 -17.318  1.00 88.41      AA1  C  
ANISOU 1686  CB  ALA A 232    11953  11724   9915   1792  -1643   -908  AA1  C  
ATOM   1687  N   VAL A 233      -6.103 -21.436 -15.633  1.00 75.31      AA1  N  
ANISOU 1687  N   VAL A 233     9810  10108   8697   1602  -1514   -970  AA1  N  
ATOM   1688  CA  VAL A 233      -6.697 -22.725 -15.300  1.00 78.53      AA1  C  
ANISOU 1688  CA  VAL A 233    10017  10490   9333   1592  -1558  -1073  AA1  C  
ATOM   1689  C   VAL A 233      -7.157 -22.720 -13.854  1.00 87.09      AA1  C  
ANISOU 1689  C   VAL A 233    10907  11557  10624   1487  -1471  -1041  AA1  C  
ATOM   1690  O   VAL A 233      -8.270 -23.157 -13.537  1.00 86.94      AA1  O  
ANISOU 1690  O   VAL A 233    10736  11469  10830   1507  -1547  -1146  AA1  O  
ATOM   1691  CB  VAL A 233      -5.713 -23.874 -15.574  1.00 81.39      AA1  C  
ANISOU 1691  CB  VAL A 233    10363  10898   9663   1561  -1470  -1057  AA1  C  
ATOM   1692  CG1 VAL A 233      -6.252 -25.155 -14.968  1.00 73.78      AA1  C  
ANISOU 1692  CG1 VAL A 233     9169   9910   8956   1525  -1474  -1138  AA1  C  
ATOM   1693  CG2 VAL A 233      -5.485 -24.034 -17.089  1.00 78.59      AA1  C  
ANISOU 1693  CG2 VAL A 233    10203  10536   9122   1688  -1573  -1119  AA1  C  
ATOM   1694  N   ALA A 234      -6.310 -22.209 -12.958  1.00 82.27      AA1  N  
ANISOU 1694  N   ALA A 234    10308  10998   9952   1380  -1305   -901  AA1  N  
ATOM   1695  CA  ALA A 234      -6.694 -22.075 -11.562  1.00 78.42      AA1  C  
ANISOU 1695  CA  ALA A 234     9683  10490   9622   1291  -1215   -860  AA1  C  
ATOM   1696  C   ALA A 234      -7.971 -21.259 -11.420  1.00 79.91      AA1  C  
ANISOU 1696  C   ALA A 234     9845  10607   9911   1332  -1315   -922  AA1  C  
ATOM   1697  O   ALA A 234      -8.874 -21.636 -10.664  1.00 78.06      AA1  O  
ANISOU 1697  O   ALA A 234     9455  10304   9899   1309  -1302   -977  AA1  O  
ATOM   1698  CB  ALA A 234      -5.558 -21.431 -10.777  1.00 74.67      AA1  C  
ANISOU 1698  CB  ALA A 234     9268  10075   9030   1195  -1061   -709  AA1  C  
ATOM   1699  N   LEU A 235      -8.075 -20.146 -12.149  1.00 80.46      AA1  N  
ANISOU 1699  N   LEU A 235    10064  10680   9829   1396  -1406   -916  AA1  N  
ATOM   1700  CA  LEU A 235      -9.275 -19.322 -12.056  1.00 85.05      AA1  C  
ANISOU 1700  CA  LEU A 235    10620  11186  10508   1436  -1513   -978  AA1  C  
ATOM   1701  C   LEU A 235     -10.506 -20.111 -12.479  1.00 93.38      AA1  C  
ANISOU 1701  C   LEU A 235    11553  12144  11784   1518  -1670  -1153  AA1  C  
ATOM   1702  O   LEU A 235     -11.536 -20.091 -11.792  1.00 91.86      AA1  O  
ANISOU 1702  O   LEU A 235    11211  11864  11826   1499  -1679  -1214  AA1  O  
ATOM   1703  CB  LEU A 235      -9.121 -18.066 -12.912  1.00 80.71      AA1  C  
ANISOU 1703  CB  LEU A 235    10271  10654   9742   1505  -1595   -947  AA1  C  
ATOM   1704  CG  LEU A 235     -10.102 -16.917 -12.611  1.00 89.06      AA1  C  
ANISOU 1704  CG  LEU A 235    11319  11652  10867   1518  -1668   -967  AA1  C  
ATOM   1705  CD1 LEU A 235     -11.464 -17.130 -13.255  1.00 99.30      AA1  C  
ANISOU 1705  CD1 LEU A 235    12561  12842  12327   1628  -1887  -1140  AA1  C  
ATOM   1706  CD2 LEU A 235     -10.274 -16.728 -11.109  1.00 91.15      AA1  C  
ANISOU 1706  CD2 LEU A 235    11440  11909  11284   1397  -1520   -903  AA1  C  
ATOM   1707  N   GLU A 236     -10.408 -20.825 -13.604  1.00 88.73      AA1  N  
ANISOU 1707  N   GLU A 236    11020  11555  11138   1612  -1790  -1239  AA1  N  
ATOM   1708  CA  GLU A 236     -11.557 -21.537 -14.152  1.00 97.74      AA1  C  
ANISOU 1708  CA  GLU A 236    12052  12594  12491   1711  -1975  -1424  AA1  C  
ATOM   1709  C   GLU A 236     -11.941 -22.729 -13.284  1.00 94.44      AA1  C  
ANISOU 1709  C   GLU A 236    11392  12129  12363   1646  -1881  -1474  AA1  C  
ATOM   1710  O   GLU A 236     -13.116 -22.908 -12.943  1.00 97.58      AA1  O  
ANISOU 1710  O   GLU A 236    11625  12407  13043   1665  -1940  -1588  AA1  O  
ATOM   1711  CB  GLU A 236     -11.257 -21.987 -15.583  1.00108.33      AA1  C  
ANISOU 1711  CB  GLU A 236    13541  13950  13668   1837  -2128  -1501  AA1  C  
ATOM   1712  CG  GLU A 236     -12.478 -22.466 -16.353  1.00122.33      AA1  C  
ANISOU 1712  CG  GLU A 236    15246  15605  15629   1976  -2381  -1710  AA1  C  
ATOM   1713  CD  GLU A 236     -13.440 -21.335 -16.692  1.00131.52      AA1  C  
ANISOU 1713  CD  GLU A 236    16481  16685  16807   2063  -2564  -1780  AA1  C  
ATOM   1714  OE1 GLU A 236     -13.092 -20.158 -16.457  1.00134.70      AA1  O  
ANISOU 1714  OE1 GLU A 236    17010  17133  17037   2022  -2491  -1656  AA1  O  
ATOM   1715  OE2 GLU A 236     -14.545 -21.616 -17.201  1.00137.06      AA1  O1-
ANISOU 1715  OE2 GLU A 236    17106  17266  17706   2175  -2788  -1964  AA1  O1-
ATOM   1716  N   THR A 237     -10.965 -23.568 -12.931  1.00 84.35      AA1  N  
ANISOU 1716  N   THR A 237    10088  10926  11034   1572  -1727  -1393  AA1  N  
ATOM   1717  CA  THR A 237     -11.221 -24.691 -12.036  1.00 83.71      AA1  C  
ANISOU 1717  CA  THR A 237     9799  10802  11207   1507  -1609  -1418  AA1  C  
ATOM   1718  C   THR A 237     -11.479 -24.263 -10.595  1.00 87.36      AA1  C  
ANISOU 1718  C   THR A 237    10179  11230  11786   1402  -1436  -1331  AA1  C  
ATOM   1719  O   THR A 237     -12.052 -25.044  -9.826  1.00 87.62      AA1  O  
ANISOU 1719  O   THR A 237    10038  11181  12074   1368  -1344  -1374  AA1  O  
ATOM   1720  CB  THR A 237     -10.042 -25.663 -12.061  1.00 84.01      AA1  C  
ANISOU 1720  CB  THR A 237     9849  10930  11141   1457  -1497  -1348  AA1  C  
ATOM   1721  CG2 THR A 237      -9.902 -26.307 -13.432  1.00 83.47      AA1  C  
ANISOU 1721  CG2 THR A 237     9840  10877  10999   1562  -1654  -1452  AA1  C  
ATOM   1722  OG1 THR A 237      -8.836 -24.954 -11.750  1.00 81.36      AA1  O  
ANISOU 1722  OG1 THR A 237     9659  10698  10555   1383  -1375  -1182  AA1  O  
ATOM   1723  N   ARG A 238     -11.056 -23.062 -10.206  1.00 86.89      AA1  N  
ANISOU 1723  N   ARG A 238    10243  11223  11549   1356  -1380  -1212  AA1  N  
ATOM   1724  CA  ARG A 238     -11.186 -22.599  -8.823  1.00 93.43      AA1  C  
ANISOU 1724  CA  ARG A 238    11023  12025  12451   1261  -1214  -1122  AA1  C  
ATOM   1725  C   ARG A 238     -10.417 -23.501  -7.856  1.00 89.37      AA1  C  
ANISOU 1725  C   ARG A 238    10459  11545  11953   1175  -1025  -1032  AA1  C  
ATOM   1726  O   ARG A 238     -10.850 -23.741  -6.729  1.00 88.04      AA1  O  
ANISOU 1726  O   ARG A 238    10200  11305  11945   1123   -888  -1011  AA1  O  
ATOM   1727  CB  ARG A 238     -12.659 -22.492  -8.409  1.00 92.36      AA1  C  
ANISOU 1727  CB  ARG A 238    10744  11741  12609   1282  -1241  -1231  AA1  C  
ATOM   1728  CG  ARG A 238     -13.520 -21.680  -9.360  1.00100.48      AA1  C  
ANISOU 1728  CG  ARG A 238    11806  12713  13660   1377  -1456  -1342  AA1  C  
ATOM   1729  CD  ARG A 238     -15.005 -21.859  -9.046  1.00114.67      AA1  C  
ANISOU 1729  CD  ARG A 238    13417  14335  15817   1404  -1493  -1486  AA1  C  
ATOM   1730  NE  ARG A 238     -15.847 -20.859  -9.703  1.00123.69      AA1  N  
ANISOU 1730  NE  ARG A 238    14595  15411  16991   1481  -1688  -1577  AA1  N  
ATOM   1731  CZ  ARG A 238     -16.325 -20.971 -10.942  1.00125.77      AA1  C  
ANISOU 1731  CZ  ARG A 238    14877  15631  17277   1605  -1935  -1722  AA1  C  
ATOM   1732  NH1 ARG A 238     -17.087 -20.010 -11.449  1.00128.32      AA1  N1+
ANISOU 1732  NH1 ARG A 238    15242  15886  17627   1676  -2114  -1799  AA1  N1+
ATOM   1733  NH2 ARG A 238     -16.041 -22.040 -11.676  1.00125.53      AA1  N  
ANISOU 1733  NH2 ARG A 238    14830  15623  17242   1667  -2013  -1793  AA1  N  
ATOM   1734  N   LEU A 239      -9.258 -23.999  -8.291  1.00 85.14      AA1  N  
ANISOU 1734  N   LEU A 239     9993  11108  11250   1164  -1011   -978  AA1  N  
ATOM   1735  CA  LEU A 239      -8.423 -24.841  -7.448  1.00 73.18      AA1  C  
ANISOU 1735  CA  LEU A 239     8443   9627   9735   1088   -855   -893  AA1  C  
ATOM   1736  C   LEU A 239      -7.003 -24.292  -7.422  1.00 70.64      AA1  C  
ANISOU 1736  C   LEU A 239     8265   9414   9159   1040   -807   -764  AA1  C  
ATOM   1737  O   LEU A 239      -6.502 -23.816  -8.457  1.00 67.84      AA1  O  
ANISOU 1737  O   LEU A 239     8020   9117   8640   1080   -893   -763  AA1  O  
ATOM   1738  CB  LEU A 239      -8.420 -26.297  -7.929  1.00 82.71      AA1  C  
ANISOU 1738  CB  LEU A 239     9542  10822  11062   1115   -873   -977  AA1  C  
ATOM   1739  CG  LEU A 239      -9.777 -26.982  -7.866  1.00 84.69      AA1  C  
ANISOU 1739  CG  LEU A 239     9619  10945  11616   1160   -901  -1114  AA1  C  
ATOM   1740  CD1 LEU A 239      -9.652 -28.446  -8.251  1.00 74.65      AA1  C  
ANISOU 1740  CD1 LEU A 239     8233   9666  10464   1180   -903  -1187  AA1  C  
ATOM   1741  CD2 LEU A 239     -10.430 -26.821  -6.471  1.00 78.45      AA1  C  
ANISOU 1741  CD2 LEU A 239     8759  10057  10991   1106   -741  -1074  AA1  C  
ATOM   1742  N   PRO A 240      -6.333 -24.308  -6.267  1.00 70.45      AA1  N  
ANISOU 1742  N   PRO A 240     8256   9406   9106    963   -671   -658  AA1  N  
ATOM   1743  CA  PRO A 240      -4.941 -23.849  -6.222  1.00 70.56      AA1  C  
ANISOU 1743  CA  PRO A 240     8384   9504   8921    920   -634   -550  AA1  C  
ATOM   1744  C   PRO A 240      -4.089 -24.784  -7.055  1.00 69.06      AA1  C  
ANISOU 1744  C   PRO A 240     8189   9364   8685    928   -652   -569  AA1  C  
ATOM   1745  O   PRO A 240      -4.334 -25.990  -7.091  1.00 73.46      AA1  O  
ANISOU 1745  O   PRO A 240     8645   9899   9370    935   -642   -626  AA1  O  
ATOM   1746  CB  PRO A 240      -4.582 -23.930  -4.738  1.00 71.09      AA1  C  
ANISOU 1746  CB  PRO A 240     8446   9550   9013    854   -507   -462  AA1  C  
ATOM   1747  CG  PRO A 240      -5.539 -24.940  -4.182  1.00 73.26      AA1  C  
ANISOU 1747  CG  PRO A 240     8601   9742   9493    861   -450   -521  AA1  C  
ATOM   1748  CD  PRO A 240      -6.797 -24.805  -4.962  1.00 72.53      AA1  C  
ANISOU 1748  CD  PRO A 240     8439   9595   9523    923   -544   -637  AA1  C  
ATOM   1749  N   ILE A 241      -3.082 -24.219  -7.716  1.00 65.94      AA1  N  
ANISOU 1749  N   ILE A 241     7905   9027   8121    926   -665   -520  AA1  N  
ATOM   1750  CA  ILE A 241      -2.228 -24.967  -8.635  1.00 72.40      AA1  C  
ANISOU 1750  CA  ILE A 241     8741   9884   8882    936   -673   -536  AA1  C  
ATOM   1751  C   ILE A 241      -0.782 -24.577  -8.384  1.00 71.75      AA1  C  
ANISOU 1751  C   ILE A 241     8731   9838   8691    876   -591   -435  AA1  C  
ATOM   1752  O   ILE A 241      -0.457 -23.386  -8.344  1.00 68.78      AA1  O  
ANISOU 1752  O   ILE A 241     8448   9471   8216    871   -579   -378  AA1  O  
ATOM   1753  CB  ILE A 241      -2.608 -24.714 -10.106  1.00 70.88      AA1  C  
ANISOU 1753  CB  ILE A 241     8629   9696   8605   1027   -784   -612  AA1  C  
ATOM   1754  CG1 ILE A 241      -3.829 -25.553 -10.472  1.00 80.21      AA1  C  
ANISOU 1754  CG1 ILE A 241     9705  10832   9940   1090   -881   -740  AA1  C  
ATOM   1755  CG2 ILE A 241      -1.449 -25.043 -11.044  1.00 73.19      AA1  C  
ANISOU 1755  CG2 ILE A 241     9006  10027   8777   1031   -756   -593  AA1  C  
ATOM   1756  CD1 ILE A 241      -3.742 -26.980  -9.926  1.00 85.21      AA1  C  
ANISOU 1756  CD1 ILE A 241    10190  11455  10732   1049   -820   -764  AA1  C  
ATOM   1757  N   THR A 242       0.082 -25.581  -8.205  1.00 67.26      AA1  N  
ANISOU 1757  N   THR A 242     8111   9282   8162    832   -536   -419  AA1  N  
ATOM   1758  CA  THR A 242       1.531 -25.420  -8.216  1.00 58.95      AA1  C  
ANISOU 1758  CA  THR A 242     7108   8246   7044    783   -470   -351  AA1  C  
ATOM   1759  C   THR A 242       2.110 -26.379  -9.248  1.00 64.64      AA1  C  
ANISOU 1759  C   THR A 242     7820   8981   7760    793   -464   -394  AA1  C  
ATOM   1760  O   THR A 242       1.830 -27.583  -9.195  1.00 58.07      AA1  O  
ANISOU 1760  O   THR A 242     6887   8149   7028    791   -474   -444  AA1  O  
ATOM   1761  CB  THR A 242       2.123 -25.729  -6.843  1.00 61.82      AA1  C  
ANISOU 1761  CB  THR A 242     7418   8593   7476    715   -414   -292  AA1  C  
ATOM   1762  CG2 THR A 242       1.557 -24.819  -5.750  1.00 62.88      AA1  C  
ANISOU 1762  CG2 THR A 242     7576   8706   7607    709   -414   -250  AA1  C  
ATOM   1763  OG1 THR A 242       1.801 -27.079  -6.509  1.00 67.02      AA1  O  
ANISOU 1763  OG1 THR A 242     7972   9242   8249    706   -405   -330  AA1  O  
ATOM   1764  N   GLN A 243       2.936 -25.861 -10.161  1.00 64.76      AA1  N  
ANISOU 1764  N   GLN A 243     7938   8999   7670    805   -432   -373  AA1  N  
ATOM   1765  CA  GLN A 243       3.508 -26.680 -11.225  1.00 66.26      AA1  C  
ANISOU 1765  CA  GLN A 243     8144   9192   7839    820   -410   -412  AA1  C  
ATOM   1766  C   GLN A 243       4.468 -25.829 -12.055  1.00 69.06      AA1  C  
ANISOU 1766  C   GLN A 243     8638   9524   8076    830   -334   -368  AA1  C  
ATOM   1767  O   GLN A 243       4.425 -24.597 -12.020  1.00 61.72      AA1  O  
ANISOU 1767  O   GLN A 243     7798   8583   7070    846   -324   -324  AA1  O  
ATOM   1768  CB  GLN A 243       2.416 -27.311 -12.103  1.00 72.63      AA1  C  
ANISOU 1768  CB  GLN A 243     8947  10009   8642    904   -508   -513  AA1  C  
ATOM   1769  CG  GLN A 243       1.852 -26.442 -13.214  1.00 84.62      AA1  C  
ANISOU 1769  CG  GLN A 243    10618  11518  10016   1002   -575   -547  AA1  C  
ATOM   1770  CD  GLN A 243       1.129 -27.279 -14.284  1.00 78.64      AA1  C  
ANISOU 1770  CD  GLN A 243     9870  10758   9253   1094   -680   -662  AA1  C  
ATOM   1771  NE2 GLN A 243       1.370 -26.952 -15.551  1.00 71.78      AA1  N  
ANISOU 1771  NE2 GLN A 243     9175   9874   8223   1173   -692   -681  AA1  N  
ATOM   1772  OE1 GLN A 243       0.375 -28.209 -13.969  1.00 78.36      AA1  O  
ANISOU 1772  OE1 GLN A 243     9694  10722   9359   1099   -744   -734  AA1  O  
ATOM   1773  N   GLU A 244       5.333 -26.508 -12.815  1.00 66.09      AA1  N  
ANISOU 1773  N   GLU A 244     8281   9134   7697    820   -268   -381  AA1  N  
ATOM   1774  CA  GLU A 244       6.323 -25.818 -13.638  1.00 58.68      AA1  C  
ANISOU 1774  CA  GLU A 244     7476   8151   6671    828   -159   -340  AA1  C  
ATOM   1775  C   GLU A 244       5.658 -25.192 -14.851  1.00 57.02      AA1  C  
ANISOU 1775  C   GLU A 244     7446   7934   6286    939   -195   -369  AA1  C  
ATOM   1776  O   GLU A 244       4.753 -25.781 -15.454  1.00 68.18      AA1  O  
ANISOU 1776  O   GLU A 244     8876   9371   7660   1012   -300   -448  AA1  O  
ATOM   1777  CB  GLU A 244       7.425 -26.766 -14.089  1.00 64.56      AA1  C  
ANISOU 1777  CB  GLU A 244     8189   8865   7477    784    -63   -350  AA1  C  
ATOM   1778  CG  GLU A 244       8.766 -26.069 -14.218  1.00 74.56      AA1  C  
ANISOU 1778  CG  GLU A 244     9510  10056   8763    739     88   -287  AA1  C  
ATOM   1779  CD  GLU A 244       9.429 -25.843 -12.881  1.00 72.24      AA1  C  
ANISOU 1779  CD  GLU A 244     9088   9742   8617    649     99   -241  AA1  C  
ATOM   1780  OE1 GLU A 244       9.969 -24.740 -12.658  1.00 78.61      AA1  O  
ANISOU 1780  OE1 GLU A 244     9938  10499   9431    635    163   -190  AA1  O  
ATOM   1781  OE2 GLU A 244       9.410 -26.776 -12.055  1.00 71.28      AA1  O1-
ANISOU 1781  OE2 GLU A 244     8829   9648   8607    599     41   -259  AA1  O1-
ATOM   1782  N   SER A 245       6.129 -23.996 -15.223  1.00 62.51      AA1  N  
ANISOU 1782  N   SER A 245     8280   8586   6886    959   -110   -310  AA1  N  
ATOM   1783  CA  SER A 245       5.451 -23.204 -16.246  1.00 65.30      AA1  C  
ANISOU 1783  CA  SER A 245     8827   8925   7058   1073   -151   -325  AA1  C  
ATOM   1784  C   SER A 245       6.302 -22.054 -16.776  1.00 65.92      AA1  C  
ANISOU 1784  C   SER A 245     9069   8934   7044   1088      2   -250  AA1  C  
ATOM   1785  O   SER A 245       7.523 -22.189 -16.892  1.00 70.19      AA1  O  
ANISOU 1785  O   SER A 245     9605   9418   7645   1033    161   -212  AA1  O  
ATOM   1786  CB  SER A 245       4.141 -22.664 -15.686  1.00 66.47      AA1  C  
ANISOU 1786  CB  SER A 245     8939   9114   7202   1107   -302   -347  AA1  C  
ATOM   1787  OG  SER A 245       3.487 -21.872 -16.649  1.00 69.32      AA1  O  
ANISOU 1787  OG  SER A 245     9489   9454   7395   1222   -360   -366  AA1  O  
ATOM   1788  N   TYR A 246       5.678 -20.915 -17.093  1.00 66.32      AA1  N  
ANISOU 1788  N   TYR A 246     9257   8976   6966   1163    -36   -230  AA1  N  
ATOM   1789  CA  TYR A 246       6.421 -19.788 -17.650  1.00 63.90      AA1  C  
ANISOU 1789  CA  TYR A 246     9117   8591   6570   1189    123   -156  AA1  C  
ATOM   1790  C   TYR A 246       5.722 -18.476 -17.310  1.00 71.52      AA1  C  
ANISOU 1790  C   TYR A 246    10130   9568   7477   1221     61   -120  AA1  C  
ATOM   1791  O   TYR A 246       4.540 -18.452 -16.950  1.00 76.14      AA1  O  
ANISOU 1791  O   TYR A 246    10665  10212   8055   1250   -114   -166  AA1  O  
ATOM   1792  CB  TYR A 246       6.585 -19.894 -19.186  1.00 61.16      AA1  C  
ANISOU 1792  CB  TYR A 246     9018   8181   6037   1302    194   -173  AA1  C  
ATOM   1793  CG  TYR A 246       5.276 -19.806 -19.918  1.00 63.39      AA1  C  
ANISOU 1793  CG  TYR A 246     9448   8492   6146   1438      8   -239  AA1  C  
ATOM   1794  CD1 TYR A 246       4.455 -20.925 -20.046  1.00 68.28      AA1  C  
ANISOU 1794  CD1 TYR A 246     9995   9164   6784   1473   -166   -340  AA1  C  
ATOM   1795  CD2 TYR A 246       4.845 -18.607 -20.459  1.00 66.03      AA1  C  
ANISOU 1795  CD2 TYR A 246     9984   8788   6317   1535     -1   -207  AA1  C  
ATOM   1796  CE1 TYR A 246       3.241 -20.849 -20.694  1.00 70.79      AA1  C  
ANISOU 1796  CE1 TYR A 246    10430   9491   6976   1604   -360   -419  AA1  C  
ATOM   1797  CE2 TYR A 246       3.634 -18.521 -21.112  1.00 77.71      AA1  C  
ANISOU 1797  CE2 TYR A 246    11596  10279   7652   1667   -198   -279  AA1  C  
ATOM   1798  CZ  TYR A 246       2.832 -19.642 -21.224  1.00 80.14      AA1  C  
ANISOU 1798  CZ  TYR A 246    11819  10633   7995   1702   -384   -391  AA1  C  
ATOM   1799  OH  TYR A 246       1.615 -19.553 -21.862  1.00 81.56      AA1  O  
ANISOU 1799  OH  TYR A 246    12118  10808   8063   1840   -601   -480  AA1  O  
ATOM   1800  N   VAL A 247       6.471 -17.386 -17.452  1.00 70.75      AA1  N  
ANISOU 1800  N   VAL A 247    10123   9402   7357   1217    216    -44  AA1  N  
ATOM   1801  CA  VAL A 247       5.964 -16.026 -17.292  1.00 73.69      AA1  C  
ANISOU 1801  CA  VAL A 247    10566   9771   7664   1254    191     -0  AA1  C  
ATOM   1802  C   VAL A 247       5.526 -15.515 -18.665  1.00 82.40      AA1  C  
ANISOU 1802  C   VAL A 247    11948  10825   8534   1397    195     -3  AA1  C  
ATOM   1803  O   VAL A 247       6.374 -15.394 -19.558  1.00 85.69      AA1  O  
ANISOU 1803  O   VAL A 247    12530  11154   8876   1436    376     34  AA1  O  
ATOM   1804  CB  VAL A 247       7.025 -15.095 -16.693  1.00 76.83      AA1  C  
ANISOU 1804  CB  VAL A 247    10906  10108   8178   1177    358     80  AA1  C  
ATOM   1805  CG1 VAL A 247       6.429 -13.711 -16.419  1.00 80.49      AA1  C  
ANISOU 1805  CG1 VAL A 247    11418  10578   8588   1207    319    121  AA1  C  
ATOM   1806  CG2 VAL A 247       7.634 -15.706 -15.444  1.00 78.00      AA1  C  
ANISOU 1806  CG2 VAL A 247    10810  10281   8543   1052    352     74  AA1  C  
ATOM   1807  N   PRO A 248       4.263 -15.160 -18.852  1.00 85.95      AA1  N  
ANISOU 1807  N   PRO A 248    12465  11312   8878   1481     11    -44  AA1  N  
ATOM   1808  CA  PRO A 248       3.773 -14.737 -20.179  1.00 78.80      AA1  C  
ANISOU 1808  CA  PRO A 248    11847  10355   7737   1638    -23    -60  AA1  C  
ATOM   1809  C   PRO A 248       4.011 -13.254 -20.444  1.00 73.23      AA1  C  
ANISOU 1809  C   PRO A 248    11303   9584   6937   1680     96     28  AA1  C  
ATOM   1810  O   PRO A 248       3.088 -12.449 -20.550  1.00 87.72      AA1  O  
ANISOU 1810  O   PRO A 248    13220  11428   8682   1752    -31     21  AA1  O  
ATOM   1811  CB  PRO A 248       2.287 -15.087 -20.093  1.00 83.37      AA1  C  
ANISOU 1811  CB  PRO A 248    12379  10996   8300   1699   -300   -160  AA1  C  
ATOM   1812  CG  PRO A 248       1.970 -14.770 -18.633  1.00 82.94      AA1  C  
ANISOU 1812  CG  PRO A 248    12069  11005   8439   1577   -349   -142  AA1  C  
ATOM   1813  CD  PRO A 248       3.192 -15.170 -17.844  1.00 78.61      AA1  C  
ANISOU 1813  CD  PRO A 248    11356  10463   8047   1442   -178    -87  AA1  C  
ATOM   1814  N   PHE A 249       5.279 -12.873 -20.558  1.00 72.99      AA1  N  
ANISOU 1814  N   PHE A 249    11311   9475   6946   1636    351    109  AA1  N  
ATOM   1815  CA  PHE A 249       5.653 -11.490 -20.815  1.00 88.37      AA1  C  
ANISOU 1815  CA  PHE A 249    13400  11342   8834   1671    505    197  AA1  C  
ATOM   1816  C   PHE A 249       5.009 -10.940 -22.091  1.00 99.86      AA1  C  
ANISOU 1816  C   PHE A 249    15189  12740  10014   1847    467    198  AA1  C  
ATOM   1817  O   PHE A 249       4.578 -11.672 -22.984  1.00 99.13      AA1  O  
ANISOU 1817  O   PHE A 249    15260  12641   9765   1952    370    134  AA1  O  
ATOM   1818  CB  PHE A 249       7.168 -11.360 -20.933  1.00 88.83      AA1  C  
ANISOU 1818  CB  PHE A 249    13461  11294   8998   1611    805    266  AA1  C  
ATOM   1819  CG  PHE A 249       7.891 -11.451 -19.627  1.00 84.89      AA1  C  
ANISOU 1819  CG  PHE A 249    12660  10820   8776   1452    850    280  AA1  C  
ATOM   1820  CD1 PHE A 249       7.830 -10.410 -18.717  1.00 82.21      AA1  C  
ANISOU 1820  CD1 PHE A 249    12196  10497   8544   1397    838    320  AA1  C  
ATOM   1821  CD2 PHE A 249       8.645 -12.568 -19.320  1.00 73.48      AA1  C  
ANISOU 1821  CD2 PHE A 249    11063   9374   7480   1365    899    248  AA1  C  
ATOM   1822  CE1 PHE A 249       8.497 -10.486 -17.519  1.00 78.43      AA1  C  
ANISOU 1822  CE1 PHE A 249    11462  10032   8307   1268    860    323  AA1  C  
ATOM   1823  CE2 PHE A 249       9.321 -12.650 -18.136  1.00 77.11      AA1  C  
ANISOU 1823  CE2 PHE A 249    11268   9845   8186   1235    920    254  AA1  C  
ATOM   1824  CZ  PHE A 249       9.242 -11.609 -17.224  1.00 79.54      AA1  C  
ANISOU 1824  CZ  PHE A 249    11466  10167   8589   1191    894    288  AA1  C  
ATOM   1825  N   ARG A 250       4.976  -9.609 -22.160  1.00110.32      AA1  N  
ANISOU 1825  N   ARG A 250    16618  14015  11282   1885    542    269  AA1  N  
ATOM   1826  CA  ARG A 250       4.402  -8.889 -23.291  1.00 99.33      AA1  C  
ANISOU 1826  CA  ARG A 250    15558  12556   9627   2057    513    283  AA1  C  
ATOM   1827  C   ARG A 250       5.143  -9.204 -24.589  1.00104.14      AA1  C  
ANISOU 1827  C   ARG A 250    16468  13042  10058   2163    714    309  AA1  C  
ATOM   1828  O   ARG A 250       4.531  -9.347 -25.655  1.00 94.54      AA1  O  
ANISOU 1828  O   ARG A 250    15538  11790   8594   2327    609    270  AA1  O  
ATOM   1829  CB  ARG A 250       4.479  -7.394 -22.990  1.00 95.88      AA1  C  
ANISOU 1829  CB  ARG A 250    15142  12079   9207   2050    612    370  AA1  C  
ATOM   1830  CG  ARG A 250       3.399  -6.533 -23.550  1.00100.89      AA1  C  
ANISOU 1830  CG  ARG A 250    15990  12703   9642   2189    453    365  AA1  C  
ATOM   1831  CD  ARG A 250       3.526  -5.157 -22.929  1.00 97.41      AA1  C  
ANISOU 1831  CD  ARG A 250    15473  12248   9291   2136    547    448  AA1  C  
ATOM   1832  NE  ARG A 250       2.675  -4.184 -23.589  1.00102.86      AA1  N  
ANISOU 1832  NE  ARG A 250    16403  12898   9779   2278    446    461  AA1  N  
ATOM   1833  CZ  ARG A 250       3.060  -3.439 -24.615  1.00111.43      AA1  C  
ANISOU 1833  CZ  ARG A 250    17808  13858  10674   2404    628    538  AA1  C  
ATOM   1834  NH1 ARG A 250       4.289  -3.559 -25.105  1.00109.06      AA1  N1+
ANISOU 1834  NH1 ARG A 250    17618  13449  10372   2402    939    604  AA1  N1+
ATOM   1835  NH2 ARG A 250       2.215  -2.571 -25.150  1.00125.48      AA1  N  
ANISOU 1835  NH2 ARG A 250    19802  15604  12270   2536    506    545  AA1  N  
ATOM   1836  N   SER A 251       6.471  -9.298 -24.515  1.00102.45      AA1  N  
ANISOU 1836  N   SER A 251    16201  12749   9975   2079   1005    371  AA1  N  
ATOM   1837  CA  SER A 251       7.288  -9.483 -25.704  1.00102.10      AA1  C  
ANISOU 1837  CA  SER A 251    16445  12562   9787   2171   1255    409  AA1  C  
ATOM   1838  C   SER A 251       7.011 -10.807 -26.403  1.00 98.94      AA1  C  
ANISOU 1838  C   SER A 251    16149  12185   9258   2239   1135    320  AA1  C  
ATOM   1839  O   SER A 251       7.270 -10.918 -27.606  1.00 97.64      AA1  O  
ANISOU 1839  O   SER A 251    16314  11909   8877   2374   1264    335  AA1  O  
ATOM   1840  CB  SER A 251       8.765  -9.386 -25.328  1.00 95.93      AA1  C  
ANISOU 1840  CB  SER A 251    15521  11683   9244   2044   1582    476  AA1  C  
ATOM   1841  OG  SER A 251       9.125 -10.425 -24.437  1.00 87.62      AA1  O  
ANISOU 1841  OG  SER A 251    14149  10714   8428   1895   1517    420  AA1  O  
ATOM   1842  N   GLY A 252       6.468 -11.792 -25.687  1.00 94.53      AA1  N  
ANISOU 1842  N   GLY A 252    15328  11762   8825   2159    898    229  AA1  N  
ATOM   1843  CA  GLY A 252       6.316 -13.143 -26.180  1.00 93.77      AA1  C  
ANISOU 1843  CA  GLY A 252    15260  11696   8672   2194    795    140  AA1  C  
ATOM   1844  C   GLY A 252       7.375 -14.102 -25.675  1.00 89.89      AA1  C  
ANISOU 1844  C   GLY A 252    14537  11209   8408   2044    948    138  AA1  C  
ATOM   1845  O   GLY A 252       7.225 -15.322 -25.851  1.00 85.78      AA1  O  
ANISOU 1845  O   GLY A 252    13964  10737   7893   2043    843     58  AA1  O  
ATOM   1846  N   ARG A 253       8.436 -13.582 -25.057  1.00 84.08      AA1  N  
ANISOU 1846  N   ARG A 253    13656  10416   7874   1922   1185    218  AA1  N  
ATOM   1847  CA  ARG A 253       9.473 -14.405 -24.452  1.00 85.51      AA1  C  
ANISOU 1847  CA  ARG A 253    13591  10590   8308   1772   1313    212  AA1  C  
ATOM   1848  C   ARG A 253       8.881 -15.187 -23.281  1.00 88.60      AA1  C  
ANISOU 1848  C   ARG A 253    13657  11141   8867   1664   1057    142  AA1  C  
ATOM   1849  O   ARG A 253       8.400 -14.591 -22.308  1.00 90.50      AA1  O  
ANISOU 1849  O   ARG A 253    13730  11455   9202   1607    935    152  AA1  O  
ATOM   1850  CB  ARG A 253      10.635 -13.527 -23.996  1.00 78.64      AA1  C  
ANISOU 1850  CB  ARG A 253    12631   9611   7639   1679   1587    299  AA1  C  
ATOM   1851  N   ARG A 254       8.909 -16.514 -23.373  1.00 93.89      AA1  N  
ANISOU 1851  N   ARG A 254    14245  11854   9573   1638    986     71  AA1  N  
ATOM   1852  CA  ARG A 254       8.308 -17.391 -22.364  1.00 83.87      AA1  C  
ANISOU 1852  CA  ARG A 254    12694  10722   8451   1550    757      2  AA1  C  
ATOM   1853  C   ARG A 254       9.387 -17.859 -21.397  1.00 85.62      AA1  C  
ANISOU 1853  C   ARG A 254    12649  10936   8948   1388    873     21  AA1  C  
ATOM   1854  O   ARG A 254       9.910 -18.966 -21.509  1.00 82.96      AA1  O  
ANISOU 1854  O   ARG A 254    12235  10593   8691   1341    914    -17  AA1  O  
ATOM   1855  CB  ARG A 254       7.595 -18.572 -23.010  1.00 81.14      AA1  C  
ANISOU 1855  CB  ARG A 254    12409  10429   7994   1628    588    -96  AA1  C  
ATOM   1856  CG  ARG A 254       6.386 -18.148 -23.800  1.00 93.20      AA1  C  
ANISOU 1856  CG  ARG A 254    14166  11967   9280   1794    405   -140  AA1  C  
ATOM   1857  CD  ARG A 254       5.515 -19.308 -24.211  1.00 98.21      AA1  C  
ANISOU 1857  CD  ARG A 254    14795  12661   9858   1866    179   -260  AA1  C  
ATOM   1858  NE  ARG A 254       4.169 -18.827 -24.510  1.00103.20      AA1  N  
ANISOU 1858  NE  ARG A 254    15539  13320  10352   1995    -66   -319  AA1  N  
ATOM   1859  CZ  ARG A 254       3.082 -19.589 -24.536  1.00100.60      AA1  C  
ANISOU 1859  CZ  ARG A 254    15134  13050  10040   2050   -328   -438  AA1  C  
ATOM   1860  NH1 ARG A 254       3.165 -20.889 -24.277  1.00 96.50      AA1  N1+
ANISOU 1860  NH1 ARG A 254    14428  12579   9658   1987   -371   -505  AA1  N1+
ATOM   1861  NH2 ARG A 254       1.909 -19.041 -24.814  1.00100.48      AA1  N  
ANISOU 1861  NH2 ARG A 254    15221  13034   9923   2169   -545   -495  AA1  N  
ATOM   1862  N   MET A 255       9.678 -17.015 -20.406  1.00 85.75      AA1  N  
ANISOU 1862  N   MET A 255    12516  10952   9113   1305    906     72  AA1  N  
ATOM   1863  CA  MET A 255      10.694 -17.338 -19.412  1.00 83.15      AA1  C  
ANISOU 1863  CA  MET A 255    11939  10604   9052   1163    986     83  AA1  C  
ATOM   1864  C   MET A 255      10.183 -18.451 -18.502  1.00 77.67      AA1  C  
ANISOU 1864  C   MET A 255    11021  10030   8459   1093    781     20  AA1  C  
ATOM   1865  O   MET A 255       9.061 -18.360 -18.008  1.00 79.32      AA1  O  
ANISOU 1865  O   MET A 255    11184  10338   8615   1115    583     -5  AA1  O  
ATOM   1866  CB  MET A 255      11.034 -16.110 -18.589  1.00 82.82      AA1  C  
ANISOU 1866  CB  MET A 255    11809  10528   9131   1112   1041    142  AA1  C  
ATOM   1867  CG  MET A 255      12.156 -16.318 -17.619  1.00 87.45      AA1  C  
ANISOU 1867  CG  MET A 255    12163  11065   9998    984   1117    146  AA1  C  
ATOM   1868  SD  MET A 255      12.588 -14.758 -16.841  1.00 91.87      AA1  S  
ANISOU 1868  SD  MET A 255    12653  11561  10692    950   1192    206  AA1  S  
ATOM   1869  CE  MET A 255      13.887 -15.302 -15.733  1.00 98.23      AA1  C  
ANISOU 1869  CE  MET A 255    13182  12301  11840    816   1227    177  AA1  C  
ATOM   1870  N   PRO A 256      10.953 -19.518 -18.288  1.00 86.05      AA1  N  
ANISOU 1870  N   PRO A 256    11949  11075   9671   1014    830     -8  AA1  N  
ATOM   1871  CA  PRO A 256      10.484 -20.604 -17.420  1.00 75.13      AA1  C  
ANISOU 1871  CA  PRO A 256    10364   9798   8384    954    650    -63  AA1  C  
ATOM   1872  C   PRO A 256      10.363 -20.121 -15.995  1.00 69.46      AA1  C  
ANISOU 1872  C   PRO A 256     9467   9123   7801    879    558    -41  AA1  C  
ATOM   1873  O   PRO A 256      11.146 -19.289 -15.532  1.00 69.34      AA1  O  
ANISOU 1873  O   PRO A 256     9412   9040   7897    834    659      5  AA1  O  
ATOM   1874  CB  PRO A 256      11.580 -21.666 -17.544  1.00 74.79      AA1  C  
ANISOU 1874  CB  PRO A 256    10230   9697   8488    883    764    -85  AA1  C  
ATOM   1875  CG  PRO A 256      12.304 -21.320 -18.811  1.00 80.72      AA1  C  
ANISOU 1875  CG  PRO A 256    11187  10325   9155    938    985    -58  AA1  C  
ATOM   1876  CD  PRO A 256      12.234 -19.840 -18.933  1.00 82.79      AA1  C  
ANISOU 1876  CD  PRO A 256    11578  10537   9342    987   1060      4  AA1  C  
ATOM   1877  N   ALA A 257       9.378 -20.666 -15.295  1.00 68.70      AA1  N  
ANISOU 1877  N   ALA A 257     9267   9131   7705    872    372    -80  AA1  N  
ATOM   1878  CA  ALA A 257       9.125 -20.242 -13.927  1.00 67.72      AA1  C  
ANISOU 1878  CA  ALA A 257     9002   9046   7680    814    280    -60  AA1  C  
ATOM   1879  C   ALA A 257       8.268 -21.287 -13.241  1.00 69.54      AA1  C  
ANISOU 1879  C   ALA A 257     9109   9365   7949    796    124   -110  AA1  C  
ATOM   1880  O   ALA A 257       7.425 -21.928 -13.876  1.00 67.50      AA1  O  
ANISOU 1880  O   ALA A 257     8893   9151   7604    855     47   -162  AA1  O  
ATOM   1881  CB  ALA A 257       8.429 -18.880 -13.877  1.00 63.80      AA1  C  
ANISOU 1881  CB  ALA A 257     8598   8561   7082    865    247    -25  AA1  C  
ATOM   1882  N   TYR A 258       8.492 -21.446 -11.940  1.00 59.09      AA1  N  
ANISOU 1882  N   TYR A 258     7638   8054   6760    723     80    -98  AA1  N  
ATOM   1883  CA  TYR A 258       7.668 -22.326 -11.129  1.00 60.12      AA1  C  
ANISOU 1883  CA  TYR A 258     7659   8251   6935    707    -44   -133  AA1  C  
ATOM   1884  C   TYR A 258       6.498 -21.501 -10.598  1.00 64.23      AA1  C  
ANISOU 1884  C   TYR A 258     8200   8811   7393    741   -136   -125  AA1  C  
ATOM   1885  O   TYR A 258       6.706 -20.504  -9.905  1.00 61.69      AA1  O  
ANISOU 1885  O   TYR A 258     7879   8472   7088    719   -124    -79  AA1  O  
ATOM   1886  CB  TYR A 258       8.471 -22.931  -9.983  1.00 56.99      AA1  C  
ANISOU 1886  CB  TYR A 258     7126   7835   6695    625    -43   -123  AA1  C  
ATOM   1887  CG  TYR A 258       7.619 -23.858  -9.159  1.00 60.47      AA1  C  
ANISOU 1887  CG  TYR A 258     7473   8328   7174    616   -144   -152  AA1  C  
ATOM   1888  CD1 TYR A 258       7.358 -25.127  -9.619  1.00 55.09      AA1  C  
ANISOU 1888  CD1 TYR A 258     6744   7673   6514    623   -160   -202  AA1  C  
ATOM   1889  CD2 TYR A 258       7.061 -23.456  -7.929  1.00 58.81      AA1  C  
ANISOU 1889  CD2 TYR A 258     7230   8132   6983    606   -207   -129  AA1  C  
ATOM   1890  CE1 TYR A 258       6.594 -26.006  -8.910  1.00 64.16      AA1  C  
ANISOU 1890  CE1 TYR A 258     7803   8853   7718    618   -228   -230  AA1  C  
ATOM   1891  CE2 TYR A 258       6.261 -24.343  -7.191  1.00 57.15      AA1  C  
ANISOU 1891  CE2 TYR A 258     6949   7951   6816    603   -267   -152  AA1  C  
ATOM   1892  CZ  TYR A 258       6.049 -25.634  -7.718  1.00 63.84      AA1  C  
ANISOU 1892  CZ  TYR A 258     7738   8817   7700    609   -272   -202  AA1  C  
ATOM   1893  OH  TYR A 258       5.274 -26.556  -7.050  1.00 69.59      AA1  O  
ANISOU 1893  OH  TYR A 258     8388   9561   8493    609   -309   -228  AA1  O  
ATOM   1894  N   VAL A 259       5.280 -21.895 -10.949  1.00 65.92      AA1  N  
ANISOU 1894  N   VAL A 259     8426   9070   7551    796   -227   -176  AA1  N  
ATOM   1895  CA  VAL A 259       4.098 -21.083 -10.718  1.00 56.57      AA1  C  
ANISOU 1895  CA  VAL A 259     7274   7906   6312    840   -310   -181  AA1  C  
ATOM   1896  C   VAL A 259       3.348 -21.613  -9.507  1.00 59.33      AA1  C  
ANISOU 1896  C   VAL A 259     7498   8278   6764    806   -375   -198  AA1  C  
ATOM   1897  O   VAL A 259       3.097 -22.819  -9.394  1.00 62.82      AA1  O  
ANISOU 1897  O   VAL A 259     7857   8732   7280    798   -401   -243  AA1  O  
ATOM   1898  CB  VAL A 259       3.181 -21.063 -11.950  1.00 57.18      AA1  C  
ANISOU 1898  CB  VAL A 259     7456   7992   6278    937   -381   -240  AA1  C  
ATOM   1899  CG1 VAL A 259       1.803 -20.525 -11.538  1.00 66.84      AA1  C  
ANISOU 1899  CG1 VAL A 259     8663   9229   7505    974   -492   -268  AA1  C  
ATOM   1900  CG2 VAL A 259       3.768 -20.185 -13.008  1.00 61.28      AA1  C  
ANISOU 1900  CG2 VAL A 259     8143   8476   6665    986   -305   -205  AA1  C  
ATOM   1901  N   ASP A 260       2.958 -20.706  -8.621  1.00 56.34      AA1  N  
ANISOU 1901  N   ASP A 260     7117   7897   6391    792   -393   -162  AA1  N  
ATOM   1902  CA  ASP A 260       2.093 -21.023  -7.492  1.00 52.61      AA1  C  
ANISOU 1902  CA  ASP A 260     6561   7428   5999    773   -435   -174  AA1  C  
ATOM   1903  C   ASP A 260       0.920 -20.053  -7.529  1.00 56.57      AA1  C  
ANISOU 1903  C   ASP A 260     7102   7929   6463    816   -492   -187  AA1  C  
ATOM   1904  O   ASP A 260       1.105 -18.849  -7.335  1.00 65.42      AA1  O  
ANISOU 1904  O   ASP A 260     8282   9045   7529    812   -477   -138  AA1  O  
ATOM   1905  CB  ASP A 260       2.856 -20.920  -6.173  1.00 56.99      AA1  C  
ANISOU 1905  CB  ASP A 260     7078   7965   6609    710   -394   -116  AA1  C  
ATOM   1906  CG  ASP A 260       2.016 -21.327  -4.971  1.00 65.94      AA1  C  
ANISOU 1906  CG  ASP A 260     8155   9085   7813    698   -412   -120  AA1  C  
ATOM   1907  OD1 ASP A 260       0.871 -20.871  -4.837  1.00 67.30      AA1  O  
ANISOU 1907  OD1 ASP A 260     8332   9254   7987    726   -441   -140  AA1  O  
ATOM   1908  OD2 ASP A 260       2.524 -22.109  -4.156  1.00 66.06      AA1  O1-
ANISOU 1908  OD2 ASP A 260     8127   9084   7887    665   -389   -106  AA1  O1-
ATOM   1909  N   ALA A 261      -0.271 -20.578  -7.783  1.00 57.69      AA1  N  
ANISOU 1909  N   ALA A 261     7202   8065   6653    859   -559   -259  AA1  N  
ATOM   1910  CA  ALA A 261      -1.436 -19.778  -8.124  1.00 61.82      AA1  C  
ANISOU 1910  CA  ALA A 261     7759   8573   7156    913   -635   -297  AA1  C  
ATOM   1911  C   ALA A 261      -2.568 -20.191  -7.207  1.00 66.59      AA1  C  
ANISOU 1911  C   ALA A 261     8259   9141   7902    903   -652   -337  AA1  C  
ATOM   1912  O   ALA A 261      -2.849 -21.387  -7.078  1.00 62.21      AA1  O  
ANISOU 1912  O   ALA A 261     7612   8571   7453    901   -648   -386  AA1  O  
ATOM   1913  CB  ALA A 261      -1.863 -19.964  -9.579  1.00 57.60      AA1  C  
ANISOU 1913  CB  ALA A 261     7288   8037   6559   1000   -721   -371  AA1  C  
ATOM   1914  N   PHE A 262      -3.188 -19.208  -6.558  1.00 58.37      AA1  N  
ANISOU 1914  N   PHE A 262     7229   8079   6873    895   -655   -314  AA1  N  
ATOM   1915  CA  PHE A 262      -4.291 -19.448  -5.624  1.00 64.85      AA1  C  
ANISOU 1915  CA  PHE A 262     7962   8843   7837    883   -641   -347  AA1  C  
ATOM   1916  C   PHE A 262      -5.543 -18.743  -6.114  1.00 59.69      AA1  C  
ANISOU 1916  C   PHE A 262     7306   8149   7225    937   -731   -414  AA1  C  
ATOM   1917  O   PHE A 262      -5.602 -17.499  -6.092  1.00 55.85      AA1  O  
ANISOU 1917  O   PHE A 262     6889   7671   6662    938   -747   -375  AA1  O  
ATOM   1918  CB  PHE A 262      -3.944 -18.966  -4.220  1.00 63.25      AA1  C  
ANISOU 1918  CB  PHE A 262     7773   8630   7630    824   -552   -263  AA1  C  
ATOM   1919  CG  PHE A 262      -5.019 -19.243  -3.211  1.00 63.84      AA1  C  
ANISOU 1919  CG  PHE A 262     7783   8630   7845    813   -502   -287  AA1  C  
ATOM   1920  CD1 PHE A 262      -5.139 -20.504  -2.647  1.00 59.25      AA1  C  
ANISOU 1920  CD1 PHE A 262     7132   8008   7373    801   -435   -304  AA1  C  
ATOM   1921  CD2 PHE A 262      -5.916 -18.253  -2.838  1.00 63.36      AA1  C  
ANISOU 1921  CD2 PHE A 262     7730   8526   7817    816   -507   -292  AA1  C  
ATOM   1922  CE1 PHE A 262      -6.136 -20.779  -1.734  1.00 60.54      AA1  C  
ANISOU 1922  CE1 PHE A 262     7243   8081   7677    796   -358   -324  AA1  C  
ATOM   1923  CE2 PHE A 262      -6.917 -18.509  -1.908  1.00 60.12      AA1  C  
ANISOU 1923  CE2 PHE A 262     7263   8027   7554    806   -434   -316  AA1  C  
ATOM   1924  CZ  PHE A 262      -7.026 -19.765  -1.349  1.00 64.90      AA1  C  
ANISOU 1924  CZ  PHE A 262     7808   8583   8267    798   -350   -330  AA1  C  
ATOM   1925  N   PRO A 263      -6.554 -19.479  -6.567  1.00 59.10      AA1  N  
ANISOU 1925  N   PRO A 263     7148   8022   7287    985   -798   -521  AA1  N  
ATOM   1926  CA  PRO A 263      -7.743 -18.832  -7.120  1.00 62.70      AA1  C  
ANISOU 1926  CA  PRO A 263     7596   8424   7803   1046   -912   -603  AA1  C  
ATOM   1927  C   PRO A 263      -8.592 -18.263  -5.993  1.00 74.62      AA1  C  
ANISOU 1927  C   PRO A 263     9049   9865   9439   1006   -852   -593  AA1  C  
ATOM   1928  O   PRO A 263      -8.766 -18.893  -4.944  1.00 65.87      AA1  O  
ANISOU 1928  O   PRO A 263     7864   8712   8452    960   -739   -578  AA1  O  
ATOM   1929  CB  PRO A 263      -8.461 -19.975  -7.841  1.00 62.64      AA1  C  
ANISOU 1929  CB  PRO A 263     7495   8366   7937   1108  -1001   -733  AA1  C  
ATOM   1930  CG  PRO A 263      -8.082 -21.192  -7.027  1.00 63.70      AA1  C  
ANISOU 1930  CG  PRO A 263     7536   8497   8172   1052   -877   -710  AA1  C  
ATOM   1931  CD  PRO A 263      -6.693 -20.943  -6.509  1.00 60.17      AA1  C  
ANISOU 1931  CD  PRO A 263     7177   8132   7554    985   -774   -579  AA1  C  
ATOM   1932  N   GLU A 264      -9.106 -17.056  -6.210  1.00 79.14      AA1  N  
ANISOU 1932  N   GLU A 264     9670  10422   9977   1028   -918   -597  AA1  N  
ATOM   1933  CA  GLU A 264     -10.049 -16.463  -5.277  1.00 81.40      AA1  C  
ANISOU 1933  CA  GLU A 264     9900  10631  10400    997   -871   -604  AA1  C  
ATOM   1934  C   GLU A 264     -11.341 -16.150  -6.007  1.00 90.07      AA1  C  
ANISOU 1934  C   GLU A 264    10945  11644  11635   1066  -1015   -728  AA1  C  
ATOM   1935  O   GLU A 264     -11.643 -16.761  -7.037  1.00 92.13      AA1  O  
ANISOU 1935  O   GLU A 264    11183  11887  11937   1140  -1141   -827  AA1  O  
ATOM   1936  CB  GLU A 264      -9.468 -15.200  -4.636  1.00 76.16      AA1  C  
ANISOU 1936  CB  GLU A 264     9329  10016   9592    948   -809   -490  AA1  C  
ATOM   1937  CG  GLU A 264      -9.534 -15.244  -3.124  1.00 82.46      AA1  C  
ANISOU 1937  CG  GLU A 264    10097  10771  10463    879   -659   -433  AA1  C  
ATOM   1938  CD  GLU A 264      -8.571 -14.295  -2.432  1.00 86.97      AA1  C  
ANISOU 1938  CD  GLU A 264    10767  11407  10869    832   -597   -317  AA1  C  
ATOM   1939  OE1 GLU A 264      -8.310 -13.193  -2.966  1.00 99.01      AA1  O  
ANISOU 1939  OE1 GLU A 264    12359  12979  12282    845   -660   -288  AA1  O  
ATOM   1940  OE2 GLU A 264      -8.078 -14.660  -1.341  1.00 74.88      AA1  O1-
ANISOU 1940  OE2 GLU A 264     9251   9870   9329    790   -487   -256  AA1  O1-
ATOM   1941  N   ARG A 265     -12.094 -15.191  -5.492  1.00 94.92      AA1  N  
ANISOU 1941  N   ARG A 265    11541  12198  12325   1047  -1006   -730  AA1  N  
ATOM   1942  CA  ARG A 265     -13.358 -14.808  -6.106  1.00103.26      AA1  C  
ANISOU 1942  CA  ARG A 265    12539  13156  13538   1110  -1152   -853  AA1  C  
ATOM   1943  C   ARG A 265     -13.050 -13.973  -7.339  1.00102.05      AA1  C  
ANISOU 1943  C   ARG A 265    12523  13067  13184   1183  -1315   -854  AA1  C  
ATOM   1944  O   ARG A 265     -12.869 -12.755  -7.250  1.00107.24      AA1  O  
ANISOU 1944  O   ARG A 265    13266  13760  13721   1167  -1315   -784  AA1  O  
ATOM   1945  CB  ARG A 265     -14.221 -14.036  -5.118  1.00106.02      AA1  C  
ANISOU 1945  CB  ARG A 265    12827  13414  14040   1060  -1074   -850  AA1  C  
ATOM   1946  CG  ARG A 265     -13.743 -14.049  -3.665  1.00111.50      AA1  C  
ANISOU 1946  CG  ARG A 265    13530  14121  14715    967   -857   -735  AA1  C  
ATOM   1947  CD  ARG A 265     -14.830 -13.498  -2.738  1.00117.09      AA1  C  
ANISOU 1947  CD  ARG A 265    14163  14701  15624    928   -771   -762  AA1  C  
ATOM   1948  NE  ARG A 265     -15.167 -12.102  -3.030  1.00120.88      AA1  N  
ANISOU 1948  NE  ARG A 265    14688  15187  16053    935   -865   -758  AA1  N  
ATOM   1949  CZ  ARG A 265     -16.127 -11.706  -3.865  1.00112.98      AA1  C  
ANISOU 1949  CZ  ARG A 265    13635  14112  15180    995  -1031   -873  AA1  C  
ATOM   1950  NH1 ARG A 265     -16.872 -12.594  -4.520  1.00110.53      AA1  N1+
ANISOU 1950  NH1 ARG A 265    13217  13709  15071   1057  -1132  -1012  AA1  N1+
ATOM   1951  NH2 ARG A 265     -16.338 -10.410  -4.057  1.00115.07      AA1  N  
ANISOU 1951  NH2 ARG A 265    13953  14388  15378    997  -1105   -854  AA1  N  
ATOM   1952  N   GLN A 266     -12.974 -14.633  -8.491  1.00 90.90      AA1  N  
ANISOU 1952  N   GLN A 266    11143  11665  11730   1269  -1448   -931  AA1  N  
ATOM   1953  CA  GLN A 266     -12.680 -13.968  -9.764  1.00 95.97      AA1  C  
ANISOU 1953  CA  GLN A 266    11949  12352  12164   1359  -1598   -936  AA1  C  
ATOM   1954  C   GLN A 266     -11.397 -13.139  -9.693  1.00 93.57      AA1  C  
ANISOU 1954  C   GLN A 266    11795  12163  11595   1315  -1490   -779  AA1  C  
ATOM   1955  O   GLN A 266     -11.273 -12.095 -10.338  1.00 93.76      AA1  O  
ANISOU 1955  O   GLN A 266    11955  12206  11466   1363  -1558   -749  AA1  O  
ATOM   1956  CB  GLN A 266     -13.855 -13.102 -10.227  1.00106.02      AA1  C  
ANISOU 1956  CB  GLN A 266    13222  13531  13530   1430  -1770  -1033  AA1  C  
ATOM   1957  CG  GLN A 266     -15.226 -13.759 -10.085  1.00110.97      AA1  C  
ANISOU 1957  CG  GLN A 266    13663  14011  14488   1460  -1862  -1197  AA1  C  
ATOM   1958  CD  GLN A 266     -15.439 -14.935 -11.021  1.00110.44      AA1  C  
ANISOU 1958  CD  GLN A 266    13566  13907  14488   1557  -2003  -1328  AA1  C  
ATOM   1959  NE2 GLN A 266     -16.614 -14.985 -11.640  1.00114.15      AA1  N  
ANISOU 1959  NE2 GLN A 266    13969  14247  15155   1654  -2213  -1498  AA1  N  
ATOM   1960  OE1 GLN A 266     -14.568 -15.794 -11.180  1.00112.97      AA1  O  
ANISOU 1960  OE1 GLN A 266    13917  14305  14701   1546  -1933  -1285  AA1  O  
ATOM   1961  N   ARG A 267     -10.436 -13.586  -8.891  1.00 78.43      AA1  N  
ANISOU 1961  N   ARG A 267     9855  10309   9636   1228  -1322   -682  AA1  N  
ATOM   1962  CA  ARG A 267      -9.069 -13.126  -9.062  1.00 74.45      AA1  C  
ANISOU 1962  CA  ARG A 267     9481   9900   8907   1204  -1236   -560  AA1  C  
ATOM   1963  C   ARG A 267      -8.122 -14.246  -8.669  1.00 70.55      AA1  C  
ANISOU 1963  C   ARG A 267     8946   9453   8407   1152  -1123   -520  AA1  C  
ATOM   1964  O   ARG A 267      -8.510 -15.204  -7.994  1.00 77.68      AA1  O  
ANISOU 1964  O   ARG A 267     9724  10321   9471   1118  -1083   -560  AA1  O  
ATOM   1965  CB  ARG A 267      -8.785 -11.865  -8.257  1.00 74.27      AA1  C  
ANISOU 1965  CB  ARG A 267     9487   9901   8831   1140  -1150   -459  AA1  C  
ATOM   1966  CG  ARG A 267      -8.758 -12.095  -6.776  1.00 69.88      AA1  C  
ANISOU 1966  CG  ARG A 267     8825   9336   8390   1044  -1020   -416  AA1  C  
ATOM   1967  CD  ARG A 267      -8.426 -10.816  -6.087  1.00 71.17      AA1  C  
ANISOU 1967  CD  ARG A 267     9032   9524   8486    994   -953   -324  AA1  C  
ATOM   1968  NE  ARG A 267      -8.246 -11.006  -4.649  1.00 71.88      AA1  N  
ANISOU 1968  NE  ARG A 267     9058   9606   8647    914   -828   -274  AA1  N  
ATOM   1969  CZ  ARG A 267      -8.135 -10.005  -3.786  1.00 68.35      AA1  C  
ANISOU 1969  CZ  ARG A 267     8630   9162   8181    867   -769   -209  AA1  C  
ATOM   1970  NH1 ARG A 267      -8.188  -8.754  -4.213  1.00 76.69      AA1  N1+
ANISOU 1970  NH1 ARG A 267     9742  10235   9163    884   -815   -186  AA1  N1+
ATOM   1971  NH2 ARG A 267      -7.956 -10.264  -2.503  1.00 64.41      AA1  N  
ANISOU 1971  NH2 ARG A 267     8100   8646   7726    809   -664   -169  AA1  N  
ATOM   1972  N   VAL A 268      -6.880 -14.121  -9.122  1.00 60.79      AA1  N  
ANISOU 1972  N   VAL A 268     7818   8283   6998   1148  -1067   -443  AA1  N  
ATOM   1973  CA  VAL A 268      -5.851 -15.124  -8.894  1.00 54.73      AA1  C  
ANISOU 1973  CA  VAL A 268     7023   7557   6215   1103   -971   -405  AA1  C  
ATOM   1974  C   VAL A 268      -4.636 -14.425  -8.336  1.00 55.36      AA1  C  
ANISOU 1974  C   VAL A 268     7155   7682   6197   1038   -851   -286  AA1  C  
ATOM   1975  O   VAL A 268      -4.200 -13.408  -8.884  1.00 59.51      AA1  O  
ANISOU 1975  O   VAL A 268     7791   8222   6600   1063   -845   -239  AA1  O  
ATOM   1976  CB  VAL A 268      -5.466 -15.878 -10.179  1.00 63.16      AA1  C  
ANISOU 1976  CB  VAL A 268     8163   8639   7197   1173  -1026   -452  AA1  C  
ATOM   1977  CG1 VAL A 268      -4.470 -16.957  -9.841  1.00 70.52      AA1  C  
ANISOU 1977  CG1 VAL A 268     9043   9606   8147   1116   -925   -419  AA1  C  
ATOM   1978  CG2 VAL A 268      -6.682 -16.465 -10.817  1.00 70.26      AA1  C  
ANISOU 1978  CG2 VAL A 268     9017   9482   8197   1255  -1175   -585  AA1  C  
ATOM   1979  N   LEU A 269      -4.079 -14.971  -7.264  1.00 48.64      AA1  N  
ANISOU 1979  N   LEU A 269     6228   6841   5410    963   -758   -244  AA1  N  
ATOM   1980  CA  LEU A 269      -2.826 -14.479  -6.716  1.00 52.45      AA1  C  
ANISOU 1980  CA  LEU A 269     6745   7354   5829    908   -664   -149  AA1  C  
ATOM   1981  C   LEU A 269      -1.722 -15.480  -7.047  1.00 55.62      AA1  C  
ANISOU 1981  C   LEU A 269     7146   7777   6211    893   -615   -139  AA1  C  
ATOM   1982  O   LEU A 269      -1.883 -16.689  -6.842  1.00 61.17      AA1  O  
ANISOU 1982  O   LEU A 269     7773   8476   6993    883   -617   -180  AA1  O  
ATOM   1983  CB  LEU A 269      -2.973 -14.223  -5.206  1.00 55.56      AA1  C  
ANISOU 1983  CB  LEU A 269     7081   7732   6297    846   -614   -111  AA1  C  
ATOM   1984  CG  LEU A 269      -4.203 -13.311  -4.940  1.00 54.00      AA1  C  
ANISOU 1984  CG  LEU A 269     6875   7502   6139    860   -657   -133  AA1  C  
ATOM   1985  CD1 LEU A 269      -4.489 -13.229  -3.530  1.00 68.97      AA1  C  
ANISOU 1985  CD1 LEU A 269     8726   9368   8110    810   -599   -107  AA1  C  
ATOM   1986  CD2 LEU A 269      -3.972 -11.911  -5.478  1.00 55.11      AA1  C  
ANISOU 1986  CD2 LEU A 269     7102   7661   6177    881   -676    -93  AA1  C  
ATOM   1987  N   VAL A 270      -0.621 -14.985  -7.604  1.00 57.88      AA1  N  
ANISOU 1987  N   VAL A 270     7509   8075   6408    894   -562    -89  AA1  N  
ATOM   1988  CA  VAL A 270       0.359 -15.827  -8.267  1.00 50.24      AA1  C  
ANISOU 1988  CA  VAL A 270     6557   7113   5418    894   -516    -91  AA1  C  
ATOM   1989  C   VAL A 270       1.755 -15.411  -7.853  1.00 50.94      AA1  C  
ANISOU 1989  C   VAL A 270     6650   7190   5513    841   -420    -21  AA1  C  
ATOM   1990  O   VAL A 270       2.065 -14.214  -7.815  1.00 60.74      AA1  O  
ANISOU 1990  O   VAL A 270     7942   8419   6717    841   -386     25  AA1  O  
ATOM   1991  CB  VAL A 270       0.254 -15.731  -9.803  1.00 58.52      AA1  C  
ANISOU 1991  CB  VAL A 270     7724   8157   6355    975   -543   -122  AA1  C  
ATOM   1992  CG1 VAL A 270       0.888 -16.978 -10.459  1.00 63.73      AA1  C  
ANISOU 1992  CG1 VAL A 270     8379   8819   7015    981   -514   -152  AA1  C  
ATOM   1993  CG2 VAL A 270      -1.177 -15.506 -10.264  1.00 63.41      AA1  C  
ANISOU 1993  CG2 VAL A 270     8368   8767   6955   1047   -667   -189  AA1  C  
ATOM   1994  N   SER A 271       2.602 -16.401  -7.570  1.00 52.37      AA1  N  
ANISOU 1994  N   SER A 271     6772   7367   5757    799   -379    -21  AA1  N  
ATOM   1995  CA  SER A 271       4.047 -16.230  -7.547  1.00 47.94      AA1  C  
ANISOU 1995  CA  SER A 271     6213   6775   5226    762   -293     20  AA1  C  
ATOM   1996  C   SER A 271       4.647 -16.888  -8.791  1.00 61.51      AA1  C  
ANISOU 1996  C   SER A 271     7980   8481   6912    786   -237      1  AA1  C  
ATOM   1997  O   SER A 271       4.225 -17.980  -9.185  1.00 55.95      AA1  O  
ANISOU 1997  O   SER A 271     7253   7799   6206    803   -276    -49  AA1  O  
ATOM   1998  CB  SER A 271       4.663 -16.872  -6.312  1.00 41.22      AA1  C  
ANISOU 1998  CB  SER A 271     5268   5913   4484    702   -295     29  AA1  C  
ATOM   1999  OG  SER A 271       4.209 -18.226  -6.206  1.00 48.99      AA1  O  
ANISOU 1999  OG  SER A 271     6194   6917   5501    697   -330    -13  AA1  O  
ATOM   2000  N   PHE A 272       5.634 -16.233  -9.395  1.00 59.57      AA1  N  
ANISOU 2000  N   PHE A 272     7797   8187   6648    788   -137     37  AA1  N  
ATOM   2001  CA  PHE A 272       6.446 -16.818 -10.458  1.00 62.35      AA1  C  
ANISOU 2001  CA  PHE A 272     8202   8503   6987    801    -46     27  AA1  C  
ATOM   2002  C   PHE A 272       7.857 -16.987  -9.888  1.00 58.81      AA1  C  
ANISOU 2002  C   PHE A 272     7663   7994   6686    730     38     47  AA1  C  
ATOM   2003  O   PHE A 272       8.618 -16.020  -9.821  1.00 61.86      AA1  O  
ANISOU 2003  O   PHE A 272     8065   8320   7121    718    121     85  AA1  O  
ATOM   2004  CB  PHE A 272       6.472 -15.919 -11.695  1.00 64.03      AA1  C  
ANISOU 2004  CB  PHE A 272     8578   8678   7072    872     32     50  AA1  C  
ATOM   2005  CG  PHE A 272       5.159 -15.802 -12.450  1.00 65.82      AA1  C  
ANISOU 2005  CG  PHE A 272     8914   8945   7150    961    -69     15  AA1  C  
ATOM   2006  CD1 PHE A 272       4.856 -16.687 -13.485  1.00 59.64      AA1  C  
ANISOU 2006  CD1 PHE A 272     8207   8169   6285   1021    -97    -36  AA1  C  
ATOM   2007  CD2 PHE A 272       4.281 -14.748 -12.204  1.00 63.76      AA1  C  
ANISOU 2007  CD2 PHE A 272     8688   8703   6835    991   -137     30  AA1  C  
ATOM   2008  CE1 PHE A 272       3.677 -16.573 -14.224  1.00 55.20      AA1  C  
ANISOU 2008  CE1 PHE A 272     7750   7625   5597   1117   -214    -83  AA1  C  
ATOM   2009  CE2 PHE A 272       3.096 -14.620 -12.941  1.00 62.78      AA1  C  
ANISOU 2009  CE2 PHE A 272     8663   8598   6593   1080   -247    -13  AA1  C  
ATOM   2010  CZ  PHE A 272       2.792 -15.535 -13.965  1.00 54.05      AA1  C  
ANISOU 2010  CZ  PHE A 272     7633   7491   5411   1148   -293    -74  AA1  C  
ATOM   2011  N   ALA A 273       8.198 -18.192  -9.432  1.00 59.07      AA1  N  
ANISOU 2011  N   ALA A 273     7598   8037   6810    685     10     18  AA1  N  
ATOM   2012  CA  ALA A 273       9.546 -18.435  -8.924  1.00 57.46      AA1  C  
ANISOU 2012  CA  ALA A 273     7306   7761   6764    624     68     23  AA1  C  
ATOM   2013  C   ALA A 273      10.511 -18.631 -10.092  1.00 57.85      AA1  C  
ANISOU 2013  C   ALA A 273     7403   7737   6838    625    212     21  AA1  C  
ATOM   2014  O   ALA A 273      10.267 -19.468 -10.961  1.00 73.01      AA1  O  
ANISOU 2014  O   ALA A 273     9370   9682   8691    650    229     -6  AA1  O  
ATOM   2015  CB  ALA A 273       9.579 -19.662  -8.017  1.00 52.32      AA1  C  
ANISOU 2015  CB  ALA A 273     6544   7136   6199    580    -15     -6  AA1  C  
ATOM   2016  N   LEU A 274      11.609 -17.883 -10.097  1.00 56.57      AA1  N  
ANISOU 2016  N   LEU A 274     7230   7476   6790    603    321     43  AA1  N  
ATOM   2017  CA  LEU A 274      12.545 -17.829 -11.220  1.00 64.72      AA1  C  
ANISOU 2017  CA  LEU A 274     8323   8408   7858    609    500     48  AA1  C  
ATOM   2018  C   LEU A 274      13.687 -18.829 -11.044  1.00 80.15      AA1  C  
ANISOU 2018  C   LEU A 274    10159  10290  10003    544    545     14  AA1  C  
ATOM   2019  O   LEU A 274      14.020 -19.232  -9.928  1.00 80.75      AA1  O  
ANISOU 2019  O   LEU A 274    10102  10365  10213    493    443     -8  AA1  O  
ATOM   2020  CB  LEU A 274      13.119 -16.418 -11.387  1.00 69.06      AA1  C  
ANISOU 2020  CB  LEU A 274     8918   8862   8460    623    624     89  AA1  C  
ATOM   2021  CG  LEU A 274      12.336 -15.420 -12.245  1.00 72.03      AA1  C  
ANISOU 2021  CG  LEU A 274     9469   9260   8640    702    674    130  AA1  C  
ATOM   2022  CD1 LEU A 274      10.834 -15.614 -12.100  1.00 71.43      AA1  C  
ANISOU 2022  CD1 LEU A 274     9440   9321   8381    745    500    119  AA1  C  
ATOM   2023  CD2 LEU A 274      12.717 -13.987 -11.896  1.00 72.94      AA1  C  
ANISOU 2023  CD2 LEU A 274     9578   9304   8832    704    741    169  AA1  C  
ATOM   2024  N   LEU A 275      14.308 -19.198 -12.175  1.00 96.95      AA1  N  
ANISOU 2024  N   LEU A 275    12351  12345  12141    550    703      7  AA1  N  
ATOM   2025  CA  LEU A 275      15.314 -20.262 -12.177  1.00111.30      AA1  C  
ANISOU 2025  CA  LEU A 275    14062  14093  14134    488    753    -32  AA1  C  
ATOM   2026  C   LEU A 275      16.466 -20.024 -11.208  1.00116.50      AA1  C  
ANISOU 2026  C   LEU A 275    14562  14641  15063    422    751    -51  AA1  C  
ATOM   2027  O   LEU A 275      16.852 -20.982 -10.515  1.00115.90      AA1  O  
ANISOU 2027  O   LEU A 275    14357  14564  15114    371    657    -90  AA1  O  
ATOM   2028  CB  LEU A 275      15.855 -20.503 -13.596  1.00117.03      AA1  C  
ANISOU 2028  CB  LEU A 275    14901  14732  14833    510    958    -31  AA1  C  
ATOM   2029  CG  LEU A 275      15.461 -19.853 -14.933  1.00124.26      AA1  C  
ANISOU 2029  CG  LEU A 275    16044  15625  15543    598   1099      5  AA1  C  
ATOM   2030  CD1 LEU A 275      13.960 -19.740 -15.119  1.00128.94      AA1  C  
ANISOU 2030  CD1 LEU A 275    16752  16365  15875    676    946     11  AA1  C  
ATOM   2031  CD2 LEU A 275      16.157 -18.506 -15.167  1.00124.67      AA1  C  
ANISOU 2031  CD2 LEU A 275    16152  15541  15674    611   1280     49  AA1  C  
ATOM   2032  N   PRO A 276      17.071 -18.815 -11.110  1.00124.92      AA1  N  
ANISOU 2032  N   PRO A 276    15623  15599  16242    426    842    -32  AA1  N  
ATOM   2033  CA  PRO A 276      18.245 -18.679 -10.222  1.00125.64      AA1  C  
ANISOU 2033  CA  PRO A 276    15548  15563  16628    370    823    -71  AA1  C  
ATOM   2034  C   PRO A 276      17.961 -18.940  -8.741  1.00113.62      AA1  C  
ANISOU 2034  C   PRO A 276    13921  14111  15138    352    582    -96  AA1  C  
ATOM   2035  O   PRO A 276      18.886 -19.427  -8.083  1.00112.05      AA1  O  
ANISOU 2035  O   PRO A 276    13590  13822  15163    308    525   -147  AA1  O  
ATOM   2036  CB  PRO A 276      18.672 -17.219 -10.426  1.00128.63      AA1  C  
ANISOU 2036  CB  PRO A 276    15955  15830  17090    393    956    -46  AA1  C  
ATOM   2037  CG  PRO A 276      17.453 -16.528 -10.991  1.00131.42      AA1  C  
ANISOU 2037  CG  PRO A 276    16483  16299  17151    463    966     16  AA1  C  
ATOM   2038  CD  PRO A 276      16.795 -17.560 -11.842  1.00129.53      AA1  C  
ANISOU 2038  CD  PRO A 276    16349  16155  16714    484    972     19  AA1  C  
TER   
ATOM   2039  N   HIS B  11       6.161  44.605 -25.888  1.00 88.79           N  
ANISOU 2039  N   HIS B  11    10933  11978  10824     85    -29  -1258       N  
ATOM   2040  CA  HIS B  11       6.142  45.227 -24.569  1.00 89.85           C  
ANISOU 2040  CA  HIS B  11    10926  12065  11147    125   -108  -1171       C  
ATOM   2041  C   HIS B  11       6.203  44.172 -23.474  1.00101.64           C  
ANISOU 2041  C   HIS B  11    12474  13406  12738    165    -97  -1245       C  
ATOM   2042  O   HIS B  11       5.971  44.475 -22.307  1.00124.15           O  
ANISOU 2042  O   HIS B  11    15248  16208  15714    173   -170  -1196       O  
ATOM   2043  CB  HIS B  11       4.894  46.068 -24.410  1.00 81.93           C  
ANISOU 2043  CB  HIS B  11     9853  11135  10141     26   -250  -1098       C  
ATOM   2044  N   MET B  12       6.510  42.928 -23.849  1.00 97.12           N  
ANISOU 2044  N   MET B  12    12048  12748  12103    190      0  -1363       N  
ATOM   2045  CA  MET B  12       6.509  41.850 -22.864  1.00 93.06           C  
ANISOU 2045  CA  MET B  12    11597  12081  11683    218      4  -1426       C  
ATOM   2046  C   MET B  12       7.671  41.991 -21.884  1.00 83.52           C  
ANISOU 2046  C   MET B  12    10270  10808  10657    349     52  -1345       C  
ATOM   2047  O   MET B  12       7.490  41.834 -20.671  1.00 88.24           O  
ANISOU 2047  O   MET B  12    10826  11330  11370    346    -19  -1320       O  
ATOM   2048  CB  MET B  12       6.519  40.489 -23.563  1.00 99.62           C  
ANISOU 2048  CB  MET B  12    12641  12812  12397    211     94  -1575       C  
ATOM   2049  CG  MET B  12       5.212  40.161 -24.281  1.00105.11           C  
ANISOU 2049  CG  MET B  12    13477  13545  12915     34     -2  -1649       C  
ATOM   2050  SD  MET B  12       3.883  39.651 -23.169  1.00106.45           S  
ANISOU 2050  SD  MET B  12    13645  13651  13150    -95   -169  -1644       S  
ATOM   2051  CE  MET B  12       2.437  40.053 -24.153  1.00106.65           C  
ANISOU 2051  CE  MET B  12    13703  13828  12991   -307   -310  -1618       C  
ATOM   2052  N   LYS B  13       8.868  42.287 -22.387  1.00 72.45           N  
ANISOU 2052  N   LYS B  13     8805   9444   9278    456    166  -1290       N  
ATOM   2053  CA  LYS B  13       9.992  42.580 -21.507  1.00 66.34           C  
ANISOU 2053  CA  LYS B  13     7889   8638   8681    555    185  -1168       C  
ATOM   2054  C   LYS B  13       9.923  44.025 -21.024  1.00 59.83           C  
ANISOU 2054  C   LYS B  13     6921   7899   7914    504     62  -1039       C  
ATOM   2055  O   LYS B  13       9.344  44.894 -21.682  1.00 54.91           O  
ANISOU 2055  O   LYS B  13     6283   7381   7199    437     14  -1023       O  
ATOM   2056  CB  LYS B  13      11.325  42.318 -22.215  1.00 65.14           C  
ANISOU 2056  CB  LYS B  13     7702   8501   8547    693    361  -1126       C  
ATOM   2057  CG  LYS B  13      11.824  40.882 -22.100  1.00 66.63           C  
ANISOU 2057  CG  LYS B  13     7992   8544   8781    803    494  -1204       C  
ATOM   2058  CD  LYS B  13      12.758  40.506 -23.241  1.00 70.29           C  
ANISOU 2058  CD  LYS B  13     8493   9032   9181    939    712  -1217       C  
ATOM   2059  CE  LYS B  13      13.093  39.024 -23.191  1.00 75.29           C  
ANISOU 2059  CE  LYS B  13     9271   9488   9847   1057    857  -1318       C  
ATOM   2060  NZ  LYS B  13      13.658  38.543 -24.479  1.00 79.99           N1+
ANISOU 2060  NZ  LYS B  13     9990  10089  10314   1177   1088  -1393       N1+
ATOM   2061  N   LEU B  14      10.520  44.273 -19.853  1.00 60.31           N  
ANISOU 2061  N   LEU B  14     6888   7905   8124    531      6   -943       N  
ATOM   2062  CA  LEU B  14      10.421  45.595 -19.234  1.00 54.27           C  
ANISOU 2062  CA  LEU B  14     6033   7180   7407    472   -119   -837       C  
ATOM   2063  C   LEU B  14      11.080  46.671 -20.089  1.00 53.33           C  
ANISOU 2063  C   LEU B  14     5818   7175   7270    481   -102   -728       C  
ATOM   2064  O   LEU B  14      10.513  47.756 -20.276  1.00 54.31           O  
ANISOU 2064  O   LEU B  14     5923   7357   7354    416   -184   -693       O  
ATOM   2065  CB  LEU B  14      11.022  45.574 -17.828  1.00 48.06           C  
ANISOU 2065  CB  LEU B  14     5196   6305   6761    479   -189   -756       C  
ATOM   2066  CG  LEU B  14      11.041  46.906 -17.071  1.00 50.57           C  
ANISOU 2066  CG  LEU B  14     5463   6630   7120    414   -320   -655       C  
ATOM   2067  CD1 LEU B  14       9.704  47.640 -17.165  1.00 54.18           C  
ANISOU 2067  CD1 LEU B  14     5980   7115   7491    351   -383   -716       C  
ATOM   2068  CD2 LEU B  14      11.425  46.680 -15.618  1.00 53.05           C  
ANISOU 2068  CD2 LEU B  14     5778   6846   7533    392   -400   -604       C  
ATOM   2069  N   HIS B  15      12.278  46.401 -20.610  1.00 49.68           N  
ANISOU 2069  N   HIS B  15     5286   6747   6844    566     10   -658       N  
ATOM   2070  CA  HIS B  15      12.918  47.398 -21.460  1.00 54.11           C  
ANISOU 2070  CA  HIS B  15     5745   7431   7383    567     33   -536       C  
ATOM   2071  C   HIS B  15      12.156  47.606 -22.762  1.00 63.63           C  
ANISOU 2071  C   HIS B  15     7020   8737   8419    531     74   -614       C  
ATOM   2072  O   HIS B  15      12.115  48.729 -23.274  1.00 64.49           O  
ANISOU 2072  O   HIS B  15     7066   8944   8495    481     20   -524       O  
ATOM   2073  CB  HIS B  15      14.386  47.045 -21.706  1.00 52.26           C  
ANISOU 2073  CB  HIS B  15     5396   7227   7234    676    159   -416       C  
ATOM   2074  CG  HIS B  15      14.588  45.797 -22.508  1.00 58.04           C  
ANISOU 2074  CG  HIS B  15     6210   7946   7897    789    356   -523       C  
ATOM   2075  CD2 HIS B  15      14.649  45.598 -23.846  1.00 60.06           C  
ANISOU 2075  CD2 HIS B  15     6521   8288   8010    836    505   -578       C  
ATOM   2076  ND1 HIS B  15      14.783  44.563 -21.928  1.00 59.03           N  
ANISOU 2076  ND1 HIS B  15     6391   7944   8094    869    424   -588       N  
ATOM   2077  CE1 HIS B  15      14.947  43.656 -22.873  1.00 59.97           C  
ANISOU 2077  CE1 HIS B  15     6607   8055   8122    970    611   -687       C  
ATOM   2078  NE2 HIS B  15      14.869  44.257 -24.045  1.00 60.17           N  
ANISOU 2078  NE2 HIS B  15     6642   8212   8006    949    666   -688       N  
ATOM   2079  N   GLU B  16      11.530  46.552 -23.296  1.00 66.62           N  
ANISOU 2079  N   GLU B  16     7539   9091   8684    541    153   -771       N  
ATOM   2080  CA  GLU B  16      10.719  46.712 -24.498  1.00 67.58           C  
ANISOU 2080  CA  GLU B  16     7743   9309   8624    474    166   -841       C  
ATOM   2081  C   GLU B  16       9.503  47.589 -24.228  1.00 56.74           C  
ANISOU 2081  C   GLU B  16     6361   7963   7234    359      2   -826       C  
ATOM   2082  O   GLU B  16       9.126  48.416 -25.068  1.00 52.58           O  
ANISOU 2082  O   GLU B  16     5809   7549   6621    299    -35   -774       O  
ATOM   2083  CB  GLU B  16      10.289  45.342 -25.024  1.00 82.88           C  
ANISOU 2083  CB  GLU B  16     9863  11188  10438    482    262  -1014       C  
ATOM   2084  CG  GLU B  16      11.444  44.483 -25.497  1.00 97.93           C  
ANISOU 2084  CG  GLU B  16    11804  13064  12340    621    463  -1038       C  
ATOM   2085  CD  GLU B  16      10.997  43.112 -25.955  1.00116.37           C  
ANISOU 2085  CD  GLU B  16    14364  15302  14548    627    556  -1226       C  
ATOM   2086  OE1 GLU B  16      10.232  42.462 -25.213  1.00118.88           O  
ANISOU 2086  OE1 GLU B  16    14765  15505  14902    572    468  -1311       O  
ATOM   2087  OE2 GLU B  16      11.398  42.690 -27.061  1.00126.66           O1-
ANISOU 2087  OE2 GLU B  16    15775  16639  15711    681    716  -1288       O1-
ATOM   2088  N   ARG B  17       8.882  47.424 -23.059  1.00 51.91           N  
ANISOU 2088  N   ARG B  17     5765   7250   6706    335    -90   -857       N  
ATOM   2089  CA  ARG B  17       7.744  48.259 -22.689  1.00 50.61           C  
ANISOU 2089  CA  ARG B  17     5584   7102   6545    258   -219   -830       C  
ATOM   2090  C   ARG B  17       8.148  49.723 -22.577  1.00 54.70           C  
ANISOU 2090  C   ARG B  17     5991   7658   7133    256   -284   -687       C  
ATOM   2091  O   ARG B  17       7.382  50.617 -22.963  1.00 53.41           O  
ANISOU 2091  O   ARG B  17     5805   7556   6933    205   -353   -637       O  
ATOM   2092  CB  ARG B  17       7.168  47.773 -21.360  1.00 50.16           C  
ANISOU 2092  CB  ARG B  17     5563   6928   6568    253   -277   -882       C  
ATOM   2093  CG  ARG B  17       6.089  48.672 -20.769  1.00 56.92           C  
ANISOU 2093  CG  ARG B  17     6391   7785   7449    207   -382   -839       C  
ATOM   2094  CD  ARG B  17       4.691  48.310 -21.264  1.00 56.25           C  
ANISOU 2094  CD  ARG B  17     6347   7757   7267    134   -412   -886       C  
ATOM   2095  NE  ARG B  17       3.664  48.910 -20.417  1.00 60.36           N  
ANISOU 2095  NE  ARG B  17     6834   8258   7842    123   -484   -843       N  
ATOM   2096  CZ  ARG B  17       2.729  49.755 -20.843  1.00 70.72           C  
ANISOU 2096  CZ  ARG B  17     8092   9648   9130     92   -532   -768       C  
ATOM   2097  NH1 ARG B  17       2.673  50.092 -22.122  1.00 82.46           N1+
ANISOU 2097  NH1 ARG B  17     9553  11246  10533     47   -539   -725       N1+
ATOM   2098  NH2 ARG B  17       1.840  50.252 -19.990  1.00 65.13           N  
ANISOU 2098  NH2 ARG B  17     7353   8910   8484    113   -566   -724       N  
ATOM   2099  N   LEU B  18       9.346  49.988 -22.044  1.00 54.09           N  
ANISOU 2099  N   LEU B  18     5848   7541   7163    305   -274   -604       N  
ATOM   2100  CA  LEU B  18       9.785  51.364 -21.838  1.00 48.86           C  
ANISOU 2100  CA  LEU B  18     5103   6890   6571    282   -357   -463       C  
ATOM   2101  C   LEU B  18       9.920  52.106 -23.162  1.00 48.22           C  
ANISOU 2101  C   LEU B  18     4965   6944   6411    258   -338   -381       C  
ATOM   2102  O   LEU B  18       9.439  53.238 -23.299  1.00 52.43           O  
ANISOU 2102  O   LEU B  18     5473   7499   6951    212   -424   -306       O  
ATOM   2103  CB  LEU B  18      11.102  51.380 -21.060  1.00 58.04           C  
ANISOU 2103  CB  LEU B  18     6201   7995   7856    312   -364   -371       C  
ATOM   2104  CG  LEU B  18      10.983  51.026 -19.579  1.00 58.09           C  
ANISOU 2104  CG  LEU B  18     6261   7866   7946    307   -428   -411       C  
ATOM   2105  CD1 LEU B  18      12.359  50.940 -18.928  1.00 57.07           C  
ANISOU 2105  CD1 LEU B  18     6054   7699   7930    321   -444   -293       C  
ATOM   2106  CD2 LEU B  18      10.097  52.034 -18.862  1.00 55.55           C  
ANISOU 2106  CD2 LEU B  18     5996   7478   7631    256   -543   -411       C  
ATOM   2107  N   ARG B  19      10.572  51.487 -24.153  1.00 49.49           N  
ANISOU 2107  N   ARG B  19     5111   7196   6496    294   -215   -389       N  
ATOM   2108  CA  ARG B  19      10.650  52.140 -25.453  1.00 62.18           C  
ANISOU 2108  CA  ARG B  19     6675   8947   8002    262   -191   -313       C  
ATOM   2109  C   ARG B  19       9.286  52.243 -26.125  1.00 67.31           C  
ANISOU 2109  C   ARG B  19     7394   9655   8526    188   -238   -375       C  
ATOM   2110  O   ARG B  19       9.027  53.220 -26.833  1.00 78.23           O  
ANISOU 2110  O   ARG B  19     8726  11130   9869    134   -293   -275       O  
ATOM   2111  CB  ARG B  19      11.703  51.492 -26.360  1.00 69.96           C  
ANISOU 2111  CB  ARG B  19     7638  10023   8920    328    -26   -301       C  
ATOM   2112  CG  ARG B  19      11.604  49.991 -26.566  1.00 80.38           C  
ANISOU 2112  CG  ARG B  19     9084  11302  10156    388    108   -469       C  
ATOM   2113  CD  ARG B  19      12.575  49.579 -27.674  1.00 90.27           C  
ANISOU 2113  CD  ARG B  19    10328  12658  11313    464    294   -446       C  
ATOM   2114  NE  ARG B  19      13.021  48.191 -27.582  1.00 97.94           N  
ANISOU 2114  NE  ARG B  19    11390  13545  12277    574    452   -564       N  
ATOM   2115  CZ  ARG B  19      12.360  47.158 -28.092  1.00104.05           C  
ANISOU 2115  CZ  ARG B  19    12354  14279  12901    566    524   -747       C  
ATOM   2116  NH1 ARG B  19      11.212  47.356 -28.723  1.00105.13           N1+
ANISOU 2116  NH1 ARG B  19    12594  14470  12881    438    437   -818       N1+
ATOM   2117  NH2 ARG B  19      12.844  45.930 -27.971  1.00106.59           N  
ANISOU 2117  NH2 ARG B  19    12767  14498  13233    678    674   -845       N  
ATOM   2118  N   GLU B  20       8.399  51.272 -25.891  1.00 66.62           N  
ANISOU 2118  N   GLU B  20     7411   9515   8386    173   -232   -518       N  
ATOM   2119  CA  GLU B  20       7.050  51.350 -26.447  1.00 66.40           C  
ANISOU 2119  CA  GLU B  20     7430   9549   8251     85   -299   -547       C  
ATOM   2120  C   GLU B  20       6.307  52.576 -25.927  1.00 56.33           C  
ANISOU 2120  C   GLU B  20     6079   8254   7071     59   -425   -442       C  
ATOM   2121  O   GLU B  20       5.651  53.287 -26.698  1.00 51.48           O  
ANISOU 2121  O   GLU B  20     5426   7736   6398     -1   -483   -360       O  
ATOM   2122  CB  GLU B  20       6.266  50.084 -26.108  1.00 76.23           C  
ANISOU 2122  CB  GLU B  20     8791  10727   9447     62   -289   -696       C  
ATOM   2123  CG  GLU B  20       4.768  50.248 -26.301  1.00 91.55           C  
ANISOU 2123  CG  GLU B  20    10742  12715  11329    -37   -395   -687       C  
ATOM   2124  CD  GLU B  20       3.985  48.998 -25.966  1.00105.14           C  
ANISOU 2124  CD  GLU B  20    12569  14375  13003    -83   -402   -812       C  
ATOM   2125  OE1 GLU B  20       3.444  48.915 -24.843  1.00111.22           O  
ANISOU 2125  OE1 GLU B  20    13317  15060  13881    -64   -449   -819       O  
ATOM   2126  OE2 GLU B  20       3.914  48.098 -26.828  1.00116.56           O1-
ANISOU 2126  OE2 GLU B  20    14136  15854  14296   -144   -361   -903       O1-
ATOM   2127  N   LEU B  21       6.384  52.826 -24.617  1.00 54.16           N  
ANISOU 2127  N   LEU B  21     5791   7850   6938    107   -464   -440       N  
ATOM   2128  CA  LEU B  21       5.752  54.009 -24.041  1.00 58.04           C  
ANISOU 2128  CA  LEU B  21     6242   8291   7520    108   -559   -353       C  
ATOM   2129  C   LEU B  21       6.252  55.282 -24.712  1.00 60.20           C  
ANISOU 2129  C   LEU B  21     6439   8621   7811     91   -599   -205       C  
ATOM   2130  O   LEU B  21       5.456  56.130 -25.131  1.00 60.60           O  
ANISOU 2130  O   LEU B  21     6453   8713   7859     64   -659   -119       O  
ATOM   2131  CB  LEU B  21       6.019  54.049 -22.536  1.00 58.77           C  
ANISOU 2131  CB  LEU B  21     6368   8227   7735    158   -579   -383       C  
ATOM   2132  CG  LEU B  21       5.345  52.948 -21.718  1.00 56.53           C  
ANISOU 2132  CG  LEU B  21     6150   7879   7447    171   -558   -506       C  
ATOM   2133  CD1 LEU B  21       5.834  52.991 -20.279  1.00 52.96           C  
ANISOU 2133  CD1 LEU B  21     5738   7286   7097    210   -576   -524       C  
ATOM   2134  CD2 LEU B  21       3.823  53.089 -21.788  1.00 55.88           C  
ANISOU 2134  CD2 LEU B  21     6061   7833   7336    148   -593   -500       C  
ATOM   2135  N   ARG B  22       7.576  55.429 -24.830  1.00 57.14           N  
ANISOU 2135  N   ARG B  22     6016   8243   7452    105   -567   -152       N  
ATOM   2136  CA  ARG B  22       8.136  56.598 -25.503  1.00 62.99           C  
ANISOU 2136  CA  ARG B  22     6678   9047   8209     74   -609      7       C  
ATOM   2137  C   ARG B  22       7.791  56.605 -26.988  1.00 55.42           C  
ANISOU 2137  C   ARG B  22     5689   8261   7108     22   -581     46       C  
ATOM   2138  O   ARG B  22       7.442  57.654 -27.544  1.00 56.52           O  
ANISOU 2138  O   ARG B  22     5774   8451   7249    -20   -652    171       O  
ATOM   2139  CB  ARG B  22       9.656  56.639 -25.308  1.00 60.56           C  
ANISOU 2139  CB  ARG B  22     6317   8729   7962     90   -580     77       C  
ATOM   2140  CG  ARG B  22      10.308  57.905 -25.839  1.00 62.83           C  
ANISOU 2140  CG  ARG B  22     6518   9067   8287     43   -643    263       C  
ATOM   2141  CD  ARG B  22      11.805  57.936 -25.565  1.00 61.57           C  
ANISOU 2141  CD  ARG B  22     6284   8907   8205     46   -627    366       C  
ATOM   2142  NE  ARG B  22      12.518  56.865 -26.256  1.00 63.25           N  
ANISOU 2142  NE  ARG B  22     6452   9241   8338     97   -475    335       N  
ATOM   2143  CZ  ARG B  22      12.978  56.958 -27.501  1.00 68.78           C  
ANISOU 2143  CZ  ARG B  22     7080  10108   8945     90   -394    420       C  
ATOM   2144  NH1 ARG B  22      12.793  58.074 -28.193  1.00 72.37           N1+
ANISOU 2144  NH1 ARG B  22     7485  10635   9377     20   -470    551       N1+
ATOM   2145  NH2 ARG B  22      13.620  55.939 -28.056  1.00 71.04           N  
ANISOU 2145  NH2 ARG B  22     7352  10485   9155    160   -228    378       N  
ATOM   2146  N   SER B  23       7.883  55.442 -27.645  1.00 54.81           N  
ANISOU 2146  N   SER B  23     5658   8269   6898     20   -480    -57       N  
ATOM   2147  CA  SER B  23       7.663  55.369 -29.088  1.00 63.13           C  
ANISOU 2147  CA  SER B  23     6716   9492   7780    -44   -447    -31       C  
ATOM   2148  C   SER B  23       6.224  55.705 -29.468  1.00 67.68           C  
ANISOU 2148  C   SER B  23     7298  10114   8304   -122   -546     -5       C  
ATOM   2149  O   SER B  23       5.996  56.481 -30.402  1.00 73.46           O  
ANISOU 2149  O   SER B  23     7973  10963   8975   -186   -595    121       O  
ATOM   2150  CB  SER B  23       8.045  53.984 -29.613  1.00 69.72           C  
ANISOU 2150  CB  SER B  23     7648  10370   8473    -25   -308   -173       C  
ATOM   2151  OG  SER B  23       7.426  53.726 -30.860  1.00 77.65           O  
ANISOU 2151  OG  SER B  23     8716  11511   9276   -115   -298   -193       O  
ATOM   2152  N   GLU B  24       5.240  55.131 -28.767  1.00 65.86           N  
ANISOU 2152  N   GLU B  24     7120   9805   8099   -120   -578   -101       N  
ATOM   2153  CA  GLU B  24       3.846  55.390 -29.124  1.00 66.50           C  
ANISOU 2153  CA  GLU B  24     7180   9948   8142   -194   -671    -46       C  
ATOM   2154  C   GLU B  24       3.449  56.840 -28.874  1.00 63.94           C  
ANISOU 2154  C   GLU B  24     6750   9592   7952   -170   -761    119       C  
ATOM   2155  O   GLU B  24       2.531  57.348 -29.525  1.00 64.56           O  
ANISOU 2155  O   GLU B  24     6769   9761   7999   -231   -835    233       O  
ATOM   2156  CB  GLU B  24       2.906  54.427 -28.395  1.00 70.78           C  
ANISOU 2156  CB  GLU B  24     7781  10420   8689   -199   -681   -162       C  
ATOM   2157  CG  GLU B  24       2.779  54.688 -26.910  1.00 84.23           C  
ANISOU 2157  CG  GLU B  24     9469  11963  10571   -101   -690   -182       C  
ATOM   2158  CD  GLU B  24       1.955  53.629 -26.207  1.00 96.18           C  
ANISOU 2158  CD  GLU B  24    11039  13423  12081   -109   -687   -291       C  
ATOM   2159  OE1 GLU B  24       1.390  52.762 -26.906  1.00 97.23           O  
ANISOU 2159  OE1 GLU B  24    11221  13639  12081   -205   -698   -339       O  
ATOM   2160  OE2 GLU B  24       1.876  53.664 -24.961  1.00 95.45           O1-
ANISOU 2160  OE2 GLU B  24    10952  13205  12109    -33   -678   -325       O1-
ATOM   2161  N   ARG B  25       4.120  57.523 -27.949  1.00 65.12           N  
ANISOU 2161  N   ARG B  25     6883   9607   8252    -88   -761    145       N  
ATOM   2162  CA  ARG B  25       3.864  58.933 -27.685  1.00 57.48           C  
ANISOU 2162  CA  ARG B  25     5855   8573   7414    -58   -838    291       C  
ATOM   2163  C   ARG B  25       4.674  59.848 -28.593  1.00 57.01           C  
ANISOU 2163  C   ARG B  25     5731   8591   7339   -102   -866    437       C  
ATOM   2164  O   ARG B  25       4.536  61.073 -28.495  1.00 52.47           O  
ANISOU 2164  O   ARG B  25     5114   7954   6870    -87   -938    573       O  
ATOM   2165  CB  ARG B  25       4.157  59.265 -26.222  1.00 51.98           C  
ANISOU 2165  CB  ARG B  25     5210   7674   6867     29   -838    244       C  
ATOM   2166  CG  ARG B  25       3.110  58.732 -25.273  1.00 59.88           C  
ANISOU 2166  CG  ARG B  25     6253   8593   7905     82   -822    150       C  
ATOM   2167  CD  ARG B  25       3.661  58.534 -23.880  1.00 61.14           C  
ANISOU 2167  CD  ARG B  25     6500   8584   8147    144   -796     50       C  
ATOM   2168  NE  ARG B  25       2.611  58.091 -22.973  1.00 60.10           N  
ANISOU 2168  NE  ARG B  25     6404   8386   8045    196   -773    -23       N  
ATOM   2169  CZ  ARG B  25       2.115  56.860 -22.955  1.00 59.73           C  
ANISOU 2169  CZ  ARG B  25     6367   8400   7927    170   -737   -120       C  
ATOM   2170  NH1 ARG B  25       2.572  55.946 -23.800  1.00 55.49           N1+
ANISOU 2170  NH1 ARG B  25     5832   7972   7281    103   -715   -173       N1+
ATOM   2171  NH2 ARG B  25       1.157  56.542 -22.093  1.00 63.29           N  
ANISOU 2171  NH2 ARG B  25     6837   8798   8415    214   -719   -160       N  
ATOM   2172  N   GLY B  26       5.489  59.276 -29.477  1.00 66.96           N  
ANISOU 2172  N   GLY B  26     6990   9983   8466   -150   -805    419       N  
ATOM   2173  CA  GLY B  26       6.382  60.040 -30.312  1.00 83.90           C  
ANISOU 2173  CA  GLY B  26     9068  12222  10589   -191   -813    563       C  
ATOM   2174  C   GLY B  26       7.146  61.076 -29.513  1.00 80.63           C  
ANISOU 2174  C   GLY B  26     8625  11664  10346   -155   -868    657       C  
ATOM   2175  O   GLY B  26       7.043  62.279 -29.785  1.00 89.21           O  
ANISOU 2175  O   GLY B  26     9659  12736  11499   -182   -956    817       O  
ATOM   2176  N   LEU B  27       7.881  60.633 -28.495  1.00 72.54           N  
ANISOU 2176  N   LEU B  27     7645  10522   9394   -103   -832    567       N  
ATOM   2177  CA  LEU B  27       8.736  61.502 -27.701  1.00 69.04           C  
ANISOU 2177  CA  LEU B  27     7197   9942   9093    -98   -898    653       C  
ATOM   2178  C   LEU B  27      10.192  61.185 -28.002  1.00 62.56           C  
ANISOU 2178  C   LEU B  27     6312   9207   8252   -117   -840    710       C  
ATOM   2179  O   LEU B  27      10.578  60.017 -28.109  1.00 61.36           O  
ANISOU 2179  O   LEU B  27     6164   9122   8026    -80   -725    605       O  
ATOM   2180  CB  LEU B  27       8.462  61.333 -26.201  1.00 63.98           C  
ANISOU 2180  CB  LEU B  27     6656   9099   8554    -41   -920    537       C  
ATOM   2181  CG  LEU B  27       7.146  61.970 -25.733  1.00 57.53           C  
ANISOU 2181  CG  LEU B  27     5894   8168   7796     -1   -973    527       C  
ATOM   2182  CD1 LEU B  27       6.717  61.455 -24.360  1.00 54.98           C  
ANISOU 2182  CD1 LEU B  27     5677   7689   7523     64   -951    378       C  
ATOM   2183  CD2 LEU B  27       7.222  63.506 -25.751  1.00 50.88           C  
ANISOU 2183  CD2 LEU B  27     5053   7224   7053    -22  -1076    686       C  
ATOM   2184  N   ARG B  28      10.992  62.230 -28.165  1.00 68.83           N  
ANISOU 2184  N   ARG B  28     7038   9998   9117   -170   -916    890       N  
ATOM   2185  CA  ARG B  28      12.423  62.039 -28.318  1.00 76.64           C  
ANISOU 2185  CA  ARG B  28     7938  11064  10118   -188   -870    986       C  
ATOM   2186  C   ARG B  28      13.061  61.709 -26.970  1.00 67.71           C  
ANISOU 2186  C   ARG B  28     6848   9780   9100   -167   -897    936       C  
ATOM   2187  O   ARG B  28      12.497  61.978 -25.904  1.00 65.96           O  
ANISOU 2187  O   ARG B  28     6737   9374   8953   -160   -980    858       O  
ATOM   2188  CB  ARG B  28      13.054  63.266 -28.978  1.00 88.79           C  
ANISOU 2188  CB  ARG B  28     9378  12666  11694   -276   -956   1223       C  
ATOM   2189  CG  ARG B  28      12.811  63.288 -30.477  1.00 97.14           C  
ANISOU 2189  CG  ARG B  28    10364  13941  12603   -301   -890   1292       C  
ATOM   2190  CD  ARG B  28      12.918  64.674 -31.073  1.00103.68           C  
ANISOU 2190  CD  ARG B  28    11123  14796  13475   -393  -1012   1516       C  
ATOM   2191  NE  ARG B  28      12.593  64.645 -32.496  1.00111.98           N  
ANISOU 2191  NE  ARG B  28    12117  16065  14367   -428   -953   1577       N  
ATOM   2192  CZ  ARG B  28      11.366  64.788 -32.987  1.00107.14           C  
ANISOU 2192  CZ  ARG B  28    11547  15476  13685   -441   -987   1543       C  
ATOM   2193  NH1 ARG B  28      11.163  64.737 -34.296  1.00109.57           N1+
ANISOU 2193  NH1 ARG B  28    11807  15995  13829   -495   -944   1612       N1+
ATOM   2194  NH2 ARG B  28      10.344  64.988 -32.168  1.00104.93           N  
ANISOU 2194  NH2 ARG B  28    11353  15018  13498   -402  -1063   1451       N  
ATOM   2195  N   LEU B  29      14.239  61.081 -27.029  1.00 65.73           N  
ANISOU 2195  N   LEU B  29     6505   9613   8856   -150   -817    988       N  
ATOM   2196  CA  LEU B  29      14.909  60.660 -25.800  1.00 61.35           C  
ANISOU 2196  CA  LEU B  29     5970   8935   8405   -139   -845    965       C  
ATOM   2197  C   LEU B  29      15.180  61.842 -24.878  1.00 61.29           C  
ANISOU 2197  C   LEU B  29     6009   8759   8521   -237  -1037   1078       C  
ATOM   2198  O   LEU B  29      14.989  61.741 -23.660  1.00 58.77           O  
ANISOU 2198  O   LEU B  29     5803   8268   8258   -241  -1105    987       O  
ATOM   2199  CB  LEU B  29      16.207  59.918 -26.122  1.00 59.11           C  
ANISOU 2199  CB  LEU B  29     5545   8786   8129   -101   -727   1059       C  
ATOM   2200  CG  LEU B  29      16.062  58.453 -26.539  1.00 56.69           C  
ANISOU 2200  CG  LEU B  29     5253   8563   7723     19   -527    896       C  
ATOM   2201  CD1 LEU B  29      17.356  57.944 -27.160  1.00 52.17           C  
ANISOU 2201  CD1 LEU B  29     4526   8147   7151     77   -379   1029       C  
ATOM   2202  CD2 LEU B  29      15.651  57.591 -25.350  1.00 54.82           C  
ANISOU 2202  CD2 LEU B  29     5126   8171   7534     67   -533    721       C  
ATOM   2203  N   LYS B  30      15.615  62.975 -25.443  1.00 64.82           N  
ANISOU 2203  N   LYS B  30     6386   9243   8999   -327  -1129   1275       N  
ATOM   2204  CA  LYS B  30      15.916  64.144 -24.621  1.00 72.18           C  
ANISOU 2204  CA  LYS B  30     7391   9995  10038   -440  -1324   1388       C  
ATOM   2205  C   LYS B  30      14.681  64.642 -23.879  1.00 69.56           C  
ANISOU 2205  C   LYS B  30     7263   9452   9717   -417  -1393   1237       C  
ATOM   2206  O   LYS B  30      14.762  64.979 -22.693  1.00 67.83           O  
ANISOU 2206  O   LYS B  30     7181   9034   9559   -463  -1501   1203       O  
ATOM   2207  CB  LYS B  30      16.545  65.253 -25.468  1.00 86.56           C  
ANISOU 2207  CB  LYS B  30     9103  11897  11888   -545  -1411   1635       C  
ATOM   2208  CG  LYS B  30      15.753  65.657 -26.697  1.00 99.76           C  
ANISOU 2208  CG  LYS B  30    10744  13682  13480   -519  -1360   1650       C  
ATOM   2209  CD  LYS B  30      16.502  66.722 -27.479  1.00103.04           C  
ANISOU 2209  CD  LYS B  30    11039  14182  13929   -636  -1452   1919       C  
ATOM   2210  CE  LYS B  30      15.850  67.004 -28.820  1.00 99.33           C  
ANISOU 2210  CE  LYS B  30    10509  13870  13360   -619  -1392   1961       C  
ATOM   2211  NZ  LYS B  30      14.453  67.483 -28.646  1.00 97.97           N1+
ANISOU 2211  NZ  LYS B  30    10482  13549  13192   -580  -1444   1844       N1+
ATOM   2212  N   ASP B  31      13.525  64.675 -24.555  1.00 69.21           N  
ANISOU 2212  N   ASP B  31     7240   9451   9607   -347  -1327   1153       N  
ATOM   2213  CA  ASP B  31      12.286  65.098 -23.905  1.00 74.86           C  
ANISOU 2213  CA  ASP B  31     8117   9984  10341   -297  -1361   1028       C  
ATOM   2214  C   ASP B  31      12.020  64.278 -22.649  1.00 67.03           C  
ANISOU 2214  C   ASP B  31     7245   8872   9352   -242  -1328    844       C  
ATOM   2215  O   ASP B  31      11.820  64.835 -21.562  1.00 66.69           O  
ANISOU 2215  O   ASP B  31     7363   8617   9359   -258  -1410    801       O  
ATOM   2216  CB  ASP B  31      11.110  64.949 -24.873  1.00 87.00           C  
ANISOU 2216  CB  ASP B  31     9614  11637  11805   -226  -1278    980       C  
ATOM   2217  CG  ASP B  31      11.377  65.581 -26.221  1.00 98.67           C  
ANISOU 2217  CG  ASP B  31    10963  13276  13253   -285  -1297   1162       C  
ATOM   2218  OD1 ASP B  31      12.022  66.649 -26.264  1.00106.96           O  
ANISOU 2218  OD1 ASP B  31    12002  14262  14377   -370  -1412   1331       O  
ATOM   2219  OD2 ASP B  31      10.940  65.003 -27.239  1.00103.92           O1-
ANISOU 2219  OD2 ASP B  31    11547  14129  13811   -259  -1204   1140       O1-
ATOM   2220  N   VAL B  32      12.008  62.949 -22.786  1.00 63.12           N  
ANISOU 2220  N   VAL B  32     6687   8503   8794   -180  -1203    734       N  
ATOM   2221  CA  VAL B  32      11.788  62.074 -21.635  1.00 60.18           C  
ANISOU 2221  CA  VAL B  32     6410   8032   8423   -134  -1170    574       C  
ATOM   2222  C   VAL B  32      12.893  62.261 -20.600  1.00 56.88           C  
ANISOU 2222  C   VAL B  32     6036   7500   8076   -217  -1275    641       C  
ATOM   2223  O   VAL B  32      12.622  62.340 -19.395  1.00 53.98           O  
ANISOU 2223  O   VAL B  32     5823   6959   7727   -225  -1330    554       O  
ATOM   2224  CB  VAL B  32      11.655  60.605 -22.085  1.00 58.46           C  
ANISOU 2224  CB  VAL B  32     6119   7964   8131    -62  -1024    462       C  
ATOM   2225  CG1 VAL B  32      11.400  59.683 -20.886  1.00 56.41           C  
ANISOU 2225  CG1 VAL B  32     5954   7602   7879    -20   -998    310       C  
ATOM   2226  CG2 VAL B  32      10.554  60.455 -23.131  1.00 57.49           C  
ANISOU 2226  CG2 VAL B  32     5967   7956   7919    -17   -951    411       C  
ATOM   2227  N   ALA B  33      14.149  62.346 -21.050  1.00 54.85           N  
ANISOU 2227  N   ALA B  33     5642   7344   7853   -288  -1307    811       N  
ATOM   2228  CA  ALA B  33      15.270  62.455 -20.117  1.00 56.27           C  
ANISOU 2228  CA  ALA B  33     5832   7442   8105   -389  -1423    913       C  
ATOM   2229  C   ALA B  33      15.197  63.748 -19.316  1.00 57.91           C  
ANISOU 2229  C   ALA B  33     6218   7432   8352   -498  -1601    958       C  
ATOM   2230  O   ALA B  33      15.319  63.738 -18.085  1.00 56.53           O  
ANISOU 2230  O   ALA B  33     6192   7099   8188   -552  -1687    904       O  
ATOM   2231  CB  ALA B  33      16.593  62.376 -20.877  1.00 56.75           C  
ANISOU 2231  CB  ALA B  33     5679   7678   8206   -440  -1416   1129       C  
ATOM   2232  N   GLU B  34      15.017  64.877 -20.004  1.00 65.24           N  
ANISOU 2232  N   GLU B  34     7153   8341   9294   -538  -1663   1059       N  
ATOM   2233  CA  GLU B  34      14.908  66.153 -19.306  1.00 72.94           C  
ANISOU 2233  CA  GLU B  34     8329   9079  10305   -635  -1826   1093       C  
ATOM   2234  C   GLU B  34      13.735  66.144 -18.334  1.00 71.22           C  
ANISOU 2234  C   GLU B  34     8344   8668  10050   -546  -1788    877       C  
ATOM   2235  O   GLU B  34      13.842  66.662 -17.218  1.00 74.53           O  
ANISOU 2235  O   GLU B  34     8976   8871  10470   -621  -1899    843       O  
ATOM   2236  CB  GLU B  34      14.775  67.294 -20.316  1.00 87.71           C  
ANISOU 2236  CB  GLU B  34    10159  10963  12203   -668  -1876   1234       C  
ATOM   2237  CG  GLU B  34      15.942  67.403 -21.289  1.00100.72           C  
ANISOU 2237  CG  GLU B  34    11576  12808  13882   -762  -1910   1471       C  
ATOM   2238  CD  GLU B  34      15.792  68.560 -22.261  1.00113.49           C  
ANISOU 2238  CD  GLU B  34    13160  14438  15526   -808  -1971   1623       C  
ATOM   2239  OE1 GLU B  34      15.261  69.615 -21.853  1.00124.09           O  
ANISOU 2239  OE1 GLU B  34    14693  15553  16901   -838  -2075   1610       O  
ATOM   2240  OE2 GLU B  34      16.198  68.412 -23.433  1.00118.66           O1-
ANISOU 2240  OE2 GLU B  34    13602  15322  16162   -808  -1908   1757       O1-
ATOM   2241  N   THR B  35      12.608  65.547 -18.738  1.00 70.35           N  
ANISOU 2241  N   THR B  35     8197   8637   9895   -393  -1632    738       N  
ATOM   2242  CA  THR B  35      11.451  65.457 -17.851  1.00 69.73           C  
ANISOU 2242  CA  THR B  35     8302   8407   9785   -294  -1572    553       C  
ATOM   2243  C   THR B  35      11.768  64.601 -16.635  1.00 65.38           C  
ANISOU 2243  C   THR B  35     7840   7799   9202   -316  -1575    447       C  
ATOM   2244  O   THR B  35      11.437  64.968 -15.502  1.00 64.17           O  
ANISOU 2244  O   THR B  35     7910   7445   9028   -324  -1615    357       O  
ATOM   2245  CB  THR B  35      10.258  64.871 -18.609  1.00 75.15           C  
ANISOU 2245  CB  THR B  35     8888   9230  10436   -150  -1418    464       C  
ATOM   2246  CG2 THR B  35       8.947  65.211 -17.904  1.00 75.00           C  
ANISOU 2246  CG2 THR B  35     9036   9049  10410    -38  -1361    339       C  
ATOM   2247  OG1 THR B  35      10.226  65.399 -19.941  1.00 81.68           O  
ANISOU 2247  OG1 THR B  35     9574  10183  11278   -156  -1419    596       O  
ATOM   2248  N   ALA B  36      12.425  63.462 -16.850  1.00 61.73           N  
ANISOU 2248  N   ALA B  36     7213   7505   8735   -322  -1528    462       N  
ATOM   2249  CA  ALA B  36      12.741  62.526 -15.781  1.00 60.11           C  
ANISOU 2249  CA  ALA B  36     7057   7269   8512   -338  -1528    381       C  
ATOM   2250  C   ALA B  36      13.985  62.915 -14.992  1.00 67.17           C  
ANISOU 2250  C   ALA B  36     8009   8072   9440   -505  -1700    508       C  
ATOM   2251  O   ALA B  36      14.292  62.256 -13.991  1.00 67.57           O  
ANISOU 2251  O   ALA B  36     8120   8079   9475   -543  -1729    464       O  
ATOM   2252  CB  ALA B  36      12.901  61.114 -16.354  1.00 55.80           C  
ANISOU 2252  CB  ALA B  36     6319   6924   7959   -263  -1397    351       C  
ATOM   2253  N   GLY B  37      14.701  63.957 -15.405  1.00 72.26           N  
ANISOU 2253  N   GLY B  37     8635   8689  10129   -621  -1828    680       N  
ATOM   2254  CA  GLY B  37      15.890  64.360 -14.679  1.00 80.35           C  
ANISOU 2254  CA  GLY B  37     9709   9634  11186   -811  -2019    830       C  
ATOM   2255  C   GLY B  37      16.993  63.327 -14.735  1.00 75.89           C  
ANISOU 2255  C   GLY B  37     8920   9244  10671   -846  -2013    954       C  
ATOM   2256  O   GLY B  37      17.673  63.086 -13.730  1.00 84.96           O  
ANISOU 2256  O   GLY B  37    10124  10331  11828   -962  -2129   1006       O  
ATOM   2257  N   ILE B  38      17.171  62.691 -15.894  1.00 68.08           N  
ANISOU 2257  N   ILE B  38     7684   8473   9712   -742  -1871   1005       N  
ATOM   2258  CA  ILE B  38      18.199  61.682 -16.096  1.00 67.77           C  
ANISOU 2258  CA  ILE B  38     7416   8605   9731   -732  -1820   1129       C  
ATOM   2259  C   ILE B  38      18.820  61.920 -17.466  1.00 65.67           C  
ANISOU 2259  C   ILE B  38     6918   8529   9504   -717  -1763   1308       C  
ATOM   2260  O   ILE B  38      18.272  62.641 -18.302  1.00 64.82           O  
ANISOU 2260  O   ILE B  38     6826   8438   9366   -693  -1738   1296       O  
ATOM   2261  CB  ILE B  38      17.646  60.241 -15.964  1.00 68.01           C  
ANISOU 2261  CB  ILE B  38     7414   8696   9729   -573  -1640    947       C  
ATOM   2262  CG1 ILE B  38      16.464  60.033 -16.906  1.00 70.60           C  
ANISOU 2262  CG1 ILE B  38     7749   9088   9988   -422  -1473    780       C  
ATOM   2263  CG2 ILE B  38      17.222  59.944 -14.531  1.00 68.73           C  
ANISOU 2263  CG2 ILE B  38     7707   8622   9785   -607  -1706    813       C  
ATOM   2264  CD1 ILE B  38      16.793  59.185 -18.079  1.00 70.19           C  
ANISOU 2264  CD1 ILE B  38     7490   9241   9937   -316  -1306    814       C  
ATOM   2265  N   SER B  39      19.988  61.321 -17.683  1.00 68.86           N  
ANISOU 2265  N   SER B  39     7100   9082   9982   -730  -1737   1491       N  
ATOM   2266  CA  SER B  39      20.704  61.529 -18.932  1.00 71.60           C  
ANISOU 2266  CA  SER B  39     7216   9625  10364   -716  -1670   1688       C  
ATOM   2267  C   SER B  39      20.153  60.634 -20.031  1.00 61.30           C  
ANISOU 2267  C   SER B  39     5825   8477   8991   -519  -1416   1551       C  
ATOM   2268  O   SER B  39      19.598  59.563 -19.771  1.00 53.69           O  
ANISOU 2268  O   SER B  39     4913   7498   7989   -396  -1291   1358       O  
ATOM   2269  CB  SER B  39      22.195  61.245 -18.745  1.00 74.74           C  
ANISOU 2269  CB  SER B  39     7393  10133  10874   -792  -1724   1966       C  
ATOM   2270  OG  SER B  39      22.424  59.888 -18.396  1.00 69.55           O  
ANISOU 2270  OG  SER B  39     6652   9528  10246   -669  -1591   1909       O  
ATOM   2271  N   VAL B  40      20.295  61.102 -21.277  1.00 60.31           N  
ANISOU 2271  N   VAL B  40     5579   8497   8839   -502  -1351   1656       N  
ATOM   2272  CA  VAL B  40      19.956  60.275 -22.437  1.00 64.29           C  
ANISOU 2272  CA  VAL B  40     6000   9169   9258   -340  -1114   1558       C  
ATOM   2273  C   VAL B  40      20.694  58.937 -22.449  1.00 67.93           C  
ANISOU 2273  C   VAL B  40     6323   9735   9753   -219   -945   1574       C  
ATOM   2274  O   VAL B  40      20.050  57.904 -22.663  1.00 76.36           O  
ANISOU 2274  O   VAL B  40     7456  10812  10747    -83   -782   1366       O  
ATOM   2275  CB  VAL B  40      20.106  61.080 -23.736  1.00 64.87           C  
ANISOU 2275  CB  VAL B  40     5968   9391   9288   -369  -1089   1701       C  
ATOM   2276  CG1 VAL B  40      19.979  60.174 -24.956  1.00 59.99           C  
ANISOU 2276  CG1 VAL B  40     5266   8965   8563   -217   -839   1627       C  
ATOM   2277  CG2 VAL B  40      19.070  62.198 -23.791  1.00 77.16           C  
ANISOU 2277  CG2 VAL B  40     7688  10826  10804   -441  -1216   1631       C  
ATOM   2278  N   PRO B  41      22.016  58.880 -22.211  1.00 66.63           N  
ANISOU 2278  N   PRO B  41     5971   9642   9704   -260   -977   1823       N  
ATOM   2279  CA  PRO B  41      22.680  57.564 -22.179  1.00 63.70           C  
ANISOU 2279  CA  PRO B  41     5468   9351   9384   -116   -797   1843       C  
ATOM   2280  C   PRO B  41      22.103  56.611 -21.146  1.00 57.80           C  
ANISOU 2280  C   PRO B  41     4867   8453   8642    -60   -793   1630       C  
ATOM   2281  O   PRO B  41      21.995  55.408 -21.420  1.00 57.95           O  
ANISOU 2281  O   PRO B  41     4875   8507   8635    104   -593   1507       O  
ATOM   2282  CB  PRO B  41      24.147  57.912 -21.886  1.00 60.97           C  
ANISOU 2282  CB  PRO B  41     4891   9088   9188   -210   -894   2193       C  
ATOM   2283  CG  PRO B  41      24.298  59.318 -22.356  1.00 62.23           C  
ANISOU 2283  CG  PRO B  41     5023   9283   9338   -369  -1047   2360       C  
ATOM   2284  CD  PRO B  41      22.987  59.976 -22.053  1.00 63.41           C  
ANISOU 2284  CD  PRO B  41     5445   9255   9392   -436  -1167   2121       C  
ATOM   2285  N   TYR B  42      21.731  57.104 -19.962  1.00 56.62           N  
ANISOU 2285  N   TYR B  42     4868   8130   8515   -192  -1003   1582       N  
ATOM   2286  CA  TYR B  42      21.132  56.222 -18.965  1.00 58.65           C  
ANISOU 2286  CA  TYR B  42     5266   8252   8764   -147   -999   1386       C  
ATOM   2287  C   TYR B  42      19.765  55.733 -19.419  1.00 60.34           C  
ANISOU 2287  C   TYR B  42     5641   8436   8849    -34   -865   1093       C  
ATOM   2288  O   TYR B  42      19.456  54.541 -19.307  1.00 61.61           O  
ANISOU 2288  O   TYR B  42     5833   8582   8994     84   -733    947       O  
ATOM   2289  CB  TYR B  42      21.022  56.923 -17.611  1.00 62.71           C  
ANISOU 2289  CB  TYR B  42     5930   8592   9305   -321  -1245   1400       C  
ATOM   2290  CG  TYR B  42      20.536  55.998 -16.521  1.00 69.65           C  
ANISOU 2290  CG  TYR B  42     6935   9353  10177   -285  -1244   1235       C  
ATOM   2291  CD1 TYR B  42      21.173  54.788 -16.280  1.00 77.05           C  
ANISOU 2291  CD1 TYR B  42     7743  10337  11195   -193  -1146   1288       C  
ATOM   2292  CD2 TYR B  42      19.445  56.333 -15.733  1.00 73.07           C  
ANISOU 2292  CD2 TYR B  42     7609   9625  10528   -335  -1330   1038       C  
ATOM   2293  CE1 TYR B  42      20.736  53.935 -15.289  1.00 85.18           C  
ANISOU 2293  CE1 TYR B  42     8884  11260  12222   -170  -1153   1153       C  
ATOM   2294  CE2 TYR B  42      19.000  55.488 -14.739  1.00 80.90           C  
ANISOU 2294  CE2 TYR B  42     8708  10522  11507   -308  -1325    901       C  
ATOM   2295  CZ  TYR B  42      19.649  54.291 -14.519  1.00 90.57           C  
ANISOU 2295  CZ  TYR B  42     9804  11798  12812   -235  -1246    960       C  
ATOM   2296  OH  TYR B  42      19.204  53.449 -13.526  1.00 91.81           O  
ANISOU 2296  OH  TYR B  42    10067  11861  12958   -217  -1250    836       O  
ATOM   2297  N   LEU B  43      18.927  56.645 -19.922  1.00 61.59           N  
ANISOU 2297  N   LEU B  43     5900   8580   8922    -78   -910   1019       N  
ATOM   2298  CA  LEU B  43      17.629  56.247 -20.455  1.00 57.53           C  
ANISOU 2298  CA  LEU B  43     5508   8062   8289     11   -798    782       C  
ATOM   2299  C   LEU B  43      17.799  55.239 -21.580  1.00 61.03           C  
ANISOU 2299  C   LEU B  43     5863   8652   8674    147   -576    738       C  
ATOM   2300  O   LEU B  43      17.096  54.223 -21.632  1.00 63.11           O  
ANISOU 2300  O   LEU B  43     6217   8890   8874    235   -465    546       O  
ATOM   2301  CB  LEU B  43      16.873  57.470 -20.967  1.00 58.37           C  
ANISOU 2301  CB  LEU B  43     5686   8156   8334    -55   -878    774       C  
ATOM   2302  CG  LEU B  43      15.468  57.217 -21.521  1.00 62.00           C  
ANISOU 2302  CG  LEU B  43     6256   8622   8679     12   -795    571       C  
ATOM   2303  CD1 LEU B  43      14.622  56.415 -20.536  1.00 59.58           C  
ANISOU 2303  CD1 LEU B  43     6086   8193   8359     53   -786    377       C  
ATOM   2304  CD2 LEU B  43      14.788  58.535 -21.876  1.00 61.41           C  
ANISOU 2304  CD2 LEU B  43     6237   8517   8578    -55   -895    605       C  
ATOM   2305  N   SER B  44      18.731  55.513 -22.498  1.00 70.24           N  
ANISOU 2305  N   SER B  44     6866   9969   9853    160   -507    920       N  
ATOM   2306  CA  SER B  44      18.973  54.596 -23.605  1.00 70.17           C  
ANISOU 2306  CA  SER B  44     6794  10096   9770    298   -273    881       C  
ATOM   2307  C   SER B  44      19.368  53.217 -23.093  1.00 67.52           C  
ANISOU 2307  C   SER B  44     6449   9713   9493    419   -149    818       C  
ATOM   2308  O   SER B  44      18.917  52.195 -23.627  1.00 59.86           O  
ANISOU 2308  O   SER B  44     5563   8750   8430    531     21    643       O  
ATOM   2309  CB  SER B  44      20.052  55.164 -24.517  1.00 72.60           C  
ANISOU 2309  CB  SER B  44     6910  10578  10097    294   -216   1125       C  
ATOM   2310  OG  SER B  44      20.056  54.487 -25.762  1.00 76.26           O  
ANISOU 2310  OG  SER B  44     7362  11178  10436    418     17   1059       O  
ATOM   2311  N   ASP B  45      20.204  53.167 -22.051  1.00 61.10           N  
ANISOU 2311  N   ASP B  45     5542   8842   8831    386   -243    966       N  
ATOM   2312  CA  ASP B  45      20.574  51.884 -21.461  1.00 60.56           C  
ANISOU 2312  CA  ASP B  45     5456   8714   8840    496   -144    929       C  
ATOM   2313  C   ASP B  45      19.359  51.182 -20.868  1.00 56.57           C  
ANISOU 2313  C   ASP B  45     5162   8064   8269    508   -159    659       C  
ATOM   2314  O   ASP B  45      19.213  49.961 -21.004  1.00 55.00           O  
ANISOU 2314  O   ASP B  45     5013   7834   8052    633     -5    531       O  
ATOM   2315  CB  ASP B  45      21.653  52.090 -20.396  1.00 67.70           C  
ANISOU 2315  CB  ASP B  45     6214   9588   9920    423   -285   1168       C  
ATOM   2316  CG  ASP B  45      23.022  52.341 -20.994  1.00 74.85           C  
ANISOU 2316  CG  ASP B  45     6864  10656  10921    456   -214   1465       C  
ATOM   2317  OD1 ASP B  45      23.208  52.058 -22.197  1.00 77.21           O  
ANISOU 2317  OD1 ASP B  45     7102  11082  11152    584      1   1461       O  
ATOM   2318  OD2 ASP B  45      23.914  52.811 -20.258  1.00 79.89           O1-
ANISOU 2318  OD2 ASP B  45     7363  11297  11694    347   -373   1711       O1-
ATOM   2319  N   LEU B  46      18.480  51.936 -20.201  1.00 53.83           N  
ANISOU 2319  N   LEU B  46     4943   7624   7889    383   -339    579       N  
ATOM   2320  CA  LEU B  46      17.252  51.354 -19.671  1.00 59.08           C  
ANISOU 2320  CA  LEU B  46     5789   8172   8485    390   -352    344       C  
ATOM   2321  C   LEU B  46      16.377  50.812 -20.791  1.00 63.04           C  
ANISOU 2321  C   LEU B  46     6379   8727   8843    465   -203    163       C  
ATOM   2322  O   LEU B  46      15.840  49.703 -20.690  1.00 60.35           O  
ANISOU 2322  O   LEU B  46     6136   8328   8466    530   -118      3       O  
ATOM   2323  CB  LEU B  46      16.482  52.405 -18.873  1.00 63.33           C  
ANISOU 2323  CB  LEU B  46     6440   8615   9005    261   -543    311       C  
ATOM   2324  CG  LEU B  46      17.059  52.902 -17.548  1.00 66.31           C  
ANISOU 2324  CG  LEU B  46     6818   8894   9482    153   -721    433       C  
ATOM   2325  CD1 LEU B  46      16.155  53.981 -16.955  1.00 63.48           C  
ANISOU 2325  CD1 LEU B  46     6617   8433   9071     51   -869    364       C  
ATOM   2326  CD2 LEU B  46      17.251  51.748 -16.571  1.00 69.83           C  
ANISOU 2326  CD2 LEU B  46     7278   9264   9990    190   -706    395       C  
ATOM   2327  N   GLU B  47      16.222  51.583 -21.871  1.00 66.88           N  
ANISOU 2327  N   GLU B  47     6841   9326   9244    441   -182    197       N  
ATOM   2328  CA  GLU B  47      15.395  51.137 -22.988  1.00 70.26           C  
ANISOU 2328  CA  GLU B  47     7363   9818   9516    482    -63     43       C  
ATOM   2329  C   GLU B  47      15.976  49.916 -23.691  1.00 74.22           C  
ANISOU 2329  C   GLU B  47     7859  10363   9978    614    152     -5       C  
ATOM   2330  O   GLU B  47      15.216  49.072 -24.178  1.00 81.20           O  
ANISOU 2330  O   GLU B  47     8883  11226  10742    647    241   -188       O  
ATOM   2331  CB  GLU B  47      15.195  52.282 -23.979  1.00 72.26           C  
ANISOU 2331  CB  GLU B  47     7578  10190   9686    417    -99    122       C  
ATOM   2332  CG  GLU B  47      14.091  53.235 -23.586  1.00 71.02           C  
ANISOU 2332  CG  GLU B  47     7499   9972   9515    317   -264     83       C  
ATOM   2333  CD  GLU B  47      13.811  54.252 -24.664  1.00 62.49           C  
ANISOU 2333  CD  GLU B  47     6384   9006   8353    261   -289    161       C  
ATOM   2334  OE1 GLU B  47      14.353  54.089 -25.778  1.00 61.07           O  
ANISOU 2334  OE1 GLU B  47     6143   8965   8095    294   -170    214       O  
ATOM   2335  OE2 GLU B  47      13.057  55.209 -24.391  1.00 61.49           O1-
ANISOU 2335  OE2 GLU B  47     6295   8827   8239    191   -421    174       O1-
ATOM   2336  N   ARG B  48      17.303  49.803 -23.767  1.00 74.01           N  
ANISOU 2336  N   ARG B  48     7679  10392  10049    691    241    165       N  
ATOM   2337  CA  ARG B  48      17.903  48.638 -24.403  1.00 71.78           C  
ANISOU 2337  CA  ARG B  48     7397  10136   9741    848    476    127       C  
ATOM   2338  C   ARG B  48      18.018  47.448 -23.464  1.00 67.47           C  
ANISOU 2338  C   ARG B  48     6895   9442   9299    928    512     54       C  
ATOM   2339  O   ARG B  48      18.412  46.367 -23.909  1.00 70.00           O  
ANISOU 2339  O   ARG B  48     7252   9741   9604   1073    714     -3       O  
ATOM   2340  CB  ARG B  48      19.270  48.987 -25.006  1.00 78.05           C  
ANISOU 2340  CB  ARG B  48     7986  11072  10596    923    593    361       C  
ATOM   2341  CG  ARG B  48      19.200  50.032 -26.106  1.00 89.48           C  
ANISOU 2341  CG  ARG B  48     9394  12680  11923    855    589    436       C  
ATOM   2342  CD  ARG B  48      20.504  50.146 -26.881  1.00101.82           C  
ANISOU 2342  CD  ARG B  48    10767  14403  13517    953    760    650       C  
ATOM   2343  NE  ARG B  48      20.499  51.324 -27.746  1.00111.84           N  
ANISOU 2343  NE  ARG B  48    11970  15826  14698    856    709    768       N  
ATOM   2344  CZ  ARG B  48      21.525  51.710 -28.497  1.00113.17           C  
ANISOU 2344  CZ  ARG B  48    11959  16165  14875    902    826    986       C  
ATOM   2345  NH1 ARG B  48      22.651  51.009 -28.498  1.00115.92           N1+
ANISOU 2345  NH1 ARG B  48    12165  16556  15322   1061   1016   1115       N1+
ATOM   2346  NH2 ARG B  48      21.425  52.800 -29.245  1.00114.39           N  
ANISOU 2346  NH2 ARG B  48    12065  16451  14949    795    756   1091       N  
ATOM   2347  N   GLY B  49      17.664  47.610 -22.193  1.00 62.80           N  
ANISOU 2347  N   GLY B  49     6319   8739   8801    839    329     53       N  
ATOM   2348  CA  GLY B  49      17.805  46.539 -21.229  1.00 61.10           C  
ANISOU 2348  CA  GLY B  49     6132   8391   8692    899    342     13       C  
ATOM   2349  C   GLY B  49      19.217  46.287 -20.764  1.00 67.20           C  
ANISOU 2349  C   GLY B  49     6711   9176   9648    981    388    237       C  
ATOM   2350  O   GLY B  49      19.459  45.270 -20.102  1.00 67.49           O  
ANISOU 2350  O   GLY B  49     6754   9107   9781   1057    430    225       O  
ATOM   2351  N   ARG B  50      20.161  47.174 -21.091  1.00 69.48           N  
ANISOU 2351  N   ARG B  50     6813   9591   9993    963    373    464       N  
ATOM   2352  CA  ARG B  50      21.535  46.985 -20.640  1.00 73.68           C  
ANISOU 2352  CA  ARG B  50     7125  10157  10715   1028    401    725       C  
ATOM   2353  C   ARG B  50      21.627  47.043 -19.121  1.00 73.42           C  
ANISOU 2353  C   ARG B  50     7070  10015  10810    914    183    807       C  
ATOM   2354  O   ARG B  50      22.417  46.315 -18.510  1.00 74.95           O  
ANISOU 2354  O   ARG B  50     7149  10172  11157    986    214    942       O  
ATOM   2355  CB  ARG B  50      22.451  48.031 -21.271  1.00 79.14           C  
ANISOU 2355  CB  ARG B  50     7616  11018  11436    995    396    973       C  
ATOM   2356  CG  ARG B  50      22.649  47.877 -22.768  1.00 91.57           C  
ANISOU 2356  CG  ARG B  50     9173  12723  12895   1130    645    946       C  
ATOM   2357  CD  ARG B  50      23.826  48.719 -23.224  1.00104.22           C  
ANISOU 2357  CD  ARG B  50    10520  14503  14577   1120    660   1259       C  
ATOM   2358  NE  ARG B  50      25.053  48.320 -22.542  1.00117.21           N  
ANISOU 2358  NE  ARG B  50    11936  16159  16440   1189    677   1524       N  
ATOM   2359  CZ  ARG B  50      26.127  49.091 -22.414  1.00124.39           C  
ANISOU 2359  CZ  ARG B  50    12588  17192  17480   1120    590   1858       C  
ATOM   2360  NH1 ARG B  50      26.128  50.319 -22.917  1.00125.19           N1+
ANISOU 2360  NH1 ARG B  50    12645  17406  17515    979    481   1955       N1+
ATOM   2361  NH2 ARG B  50      27.198  48.639 -21.775  1.00137.78           N  
ANISOU 2361  NH2 ARG B  50    14067  18902  19381   1180    601   2113       N  
ATOM   2362  N   THR B  51      20.829  47.903 -18.495  1.00 75.60           N  
ANISOU 2362  N   THR B  51     7459  10241  11024    739    -32    735       N  
ATOM   2363  CA  THR B  51      20.774  48.013 -17.048  1.00 78.10           C  
ANISOU 2363  CA  THR B  51     7808  10450  11417    614   -239    779       C  
ATOM   2364  C   THR B  51      19.327  47.869 -16.597  1.00 75.47           C  
ANISOU 2364  C   THR B  51     7709  10002  10963    560   -301    512       C  
ATOM   2365  O   THR B  51      18.389  48.036 -17.383  1.00 70.28           O  
ANISOU 2365  O   THR B  51     7167   9366  10170    575   -239    337       O  
ATOM   2366  CB  THR B  51      21.337  49.358 -16.567  1.00 81.08           C  
ANISOU 2366  CB  THR B  51     8101  10866  11840    437   -456    989       C  
ATOM   2367  CG2 THR B  51      20.752  50.497 -17.376  1.00 86.72           C  
ANISOU 2367  CG2 THR B  51     8881  11637  12431    370   -488    926       C  
ATOM   2368  OG1 THR B  51      21.011  49.548 -15.186  1.00 78.93           O  
ANISOU 2368  OG1 THR B  51     7938  10472  11581    294   -662    970       O  
ATOM   2369  N   ASN B  52      19.151  47.558 -15.315  1.00 75.81           N  
ANISOU 2369  N   ASN B  52     7814   9936  11055    490   -428    502       N  
ATOM   2370  CA  ASN B  52      17.822  47.366 -14.763  1.00 73.04           C  
ANISOU 2370  CA  ASN B  52     7664   9486  10602    443   -480    279       C  
ATOM   2371  C   ASN B  52      17.444  48.541 -13.876  1.00 68.62           C  
ANISOU 2371  C   ASN B  52     7192   8880  10000    276   -687    298       C  
ATOM   2372  O   ASN B  52      18.206  48.906 -12.973  1.00 69.73           O  
ANISOU 2372  O   ASN B  52     7284   8996  10217    175   -832    464       O  
ATOM   2373  CB  ASN B  52      17.753  46.056 -13.966  1.00 78.99           C  
ANISOU 2373  CB  ASN B  52     8453  10141  11418    496   -450    230       C  
ATOM   2374  CG  ASN B  52      17.546  44.847 -14.860  1.00 86.94           C  
ANISOU 2374  CG  ASN B  52     9488  11137  12409    657   -237    101       C  
ATOM   2375  ND2 ASN B  52      18.347  43.807 -14.654  1.00 91.85           N  
ANISOU 2375  ND2 ASN B  52    10024  11718  13159    763   -149    191       N  
ATOM   2376  OD1 ASN B  52      16.676  44.854 -15.734  1.00 88.40           O  
ANISOU 2376  OD1 ASN B  52     9778  11344  12466    681   -158    -70       O  
ATOM   2377  N   PRO B  53      16.289  49.157 -14.109  1.00 65.22           N  
ANISOU 2377  N   PRO B  53     6899   8435   9448    243   -705    140       N  
ATOM   2378  CA  PRO B  53      15.904  50.325 -13.311  1.00 63.89           C  
ANISOU 2378  CA  PRO B  53     6840   8202   9233    108   -874    146       C  
ATOM   2379  C   PRO B  53      15.575  49.934 -11.883  1.00 66.50           C  
ANISOU 2379  C   PRO B  53     7285   8422   9561     45   -967    101       C  
ATOM   2380  O   PRO B  53      15.067  48.841 -11.613  1.00 69.70           O  
ANISOU 2380  O   PRO B  53     7727   8796   9960    106   -893     -7       O  
ATOM   2381  CB  PRO B  53      14.652  50.839 -14.032  1.00 58.76           C  
ANISOU 2381  CB  PRO B  53     6289   7569   8469    134   -822    -13       C  
ATOM   2382  CG  PRO B  53      14.072  49.612 -14.670  1.00 56.70           C  
ANISOU 2382  CG  PRO B  53     6031   7339   8174    245   -665   -152       C  
ATOM   2383  CD  PRO B  53      15.253  48.781 -15.088  1.00 55.26           C  
ANISOU 2383  CD  PRO B  53     5709   7205   8083    324   -571    -46       C  
ATOM   2384  N   SER B  54      15.876  50.841 -10.961  1.00 69.28           N  
ANISOU 2384  N   SER B  54     7708   8712   9906    -92  -1135    187       N  
ATOM   2385  CA  SER B  54      15.417  50.669  -9.595  1.00 61.22           C  
ANISOU 2385  CA  SER B  54     6840   7586   8837   -167  -1225    125       C  
ATOM   2386  C   SER B  54      13.940  51.029  -9.500  1.00 64.37           C  
ANISOU 2386  C   SER B  54     7410   7932   9114   -139  -1180    -76       C  
ATOM   2387  O   SER B  54      13.358  51.623 -10.412  1.00 66.99           O  
ANISOU 2387  O   SER B  54     7744   8302   9406    -88  -1118   -138       O  
ATOM   2388  CB  SER B  54      16.203  51.569  -8.647  1.00 61.26           C  
ANISOU 2388  CB  SER B  54     6903   7528   8845   -340  -1426    275       C  
ATOM   2389  OG  SER B  54      15.821  52.923  -8.823  1.00 61.17           O  
ANISOU 2389  OG  SER B  54     7014   7470   8758   -400  -1487    241       O  
ATOM   2390  N   LEU B  55      13.332  50.655  -8.373  1.00 63.74           N  
ANISOU 2390  N   LEU B  55     7462   7777   8977   -172  -1209   -158       N  
ATOM   2391  CA  LEU B  55      11.927  50.982  -8.151  1.00 62.43           C  
ANISOU 2391  CA  LEU B  55     7447   7570   8705   -137  -1155   -321       C  
ATOM   2392  C   LEU B  55      11.715  52.491  -8.169  1.00 63.42           C  
ANISOU 2392  C   LEU B  55     7689   7638   8771   -183  -1216   -322       C  
ATOM   2393  O   LEU B  55      10.735  52.986  -8.736  1.00 57.52           O  
ANISOU 2393  O   LEU B  55     6976   6900   7979   -111  -1138   -411       O  
ATOM   2394  CB  LEU B  55      11.476  50.401  -6.813  1.00 67.49           C  
ANISOU 2394  CB  LEU B  55     8211   8144   9291   -178  -1183   -377       C  
ATOM   2395  CG  LEU B  55      10.007  50.006  -6.688  1.00 74.96           C  
ANISOU 2395  CG  LEU B  55     9230   9092  10162   -100  -1071   -531       C  
ATOM   2396  CD1 LEU B  55       9.567  49.192  -7.896  1.00 79.13           C  
ANISOU 2396  CD1 LEU B  55     9623   9710  10734      3   -950   -584       C  
ATOM   2397  CD2 LEU B  55       9.795  49.222  -5.406  1.00 74.42           C  
ANISOU 2397  CD2 LEU B  55     9243   8979  10054   -147  -1098   -549       C  
ATOM   2398  N   GLU B  56      12.635  53.237  -7.552  1.00 65.28           N  
ANISOU 2398  N   GLU B  56     7987   7807   9010   -313  -1366   -207       N  
ATOM   2399  CA  GLU B  56      12.552  54.692  -7.561  1.00 68.99           C  
ANISOU 2399  CA  GLU B  56     8591   8192   9429   -370  -1440   -198       C  
ATOM   2400  C   GLU B  56      12.650  55.242  -8.979  1.00 66.02           C  
ANISOU 2400  C   GLU B  56     8080   7897   9109   -311  -1392   -152       C  
ATOM   2401  O   GLU B  56      11.958  56.205  -9.326  1.00 61.02           O  
ANISOU 2401  O   GLU B  56     7534   7216   8434   -279  -1370   -205       O  
ATOM   2402  CB  GLU B  56      13.654  55.264  -6.669  1.00 75.24           C  
ANISOU 2402  CB  GLU B  56     9474   8899  10214   -553  -1635    -63       C  
ATOM   2403  CG  GLU B  56      13.802  56.772  -6.727  1.00 81.53           C  
ANISOU 2403  CG  GLU B  56    10417   9591  10971   -642  -1741    -27       C  
ATOM   2404  CD  GLU B  56      14.771  57.282  -5.676  1.00 89.86           C  
ANISOU 2404  CD  GLU B  56    11613  10541  11988   -856  -1956     92       C  
ATOM   2405  OE1 GLU B  56      15.160  56.477  -4.802  1.00 94.52           O  
ANISOU 2405  OE1 GLU B  56    12203  11142  12569   -926  -2014    132       O  
ATOM   2406  OE2 GLU B  56      15.142  58.473  -5.718  1.00 93.37           O1-
ANISOU 2406  OE2 GLU B  56    12175  10890  12412   -967  -2080    157       O1-
ATOM   2407  N   THR B  57      13.503  54.637  -9.814  1.00 66.33           N  
ANISOU 2407  N   THR B  57     7905   8057   9240   -289  -1364    -45       N  
ATOM   2408  CA  THR B  57      13.602  55.052 -11.211  1.00 64.76           C  
ANISOU 2408  CA  THR B  57     7574   7958   9076   -232  -1303      2       C  
ATOM   2409  C   THR B  57      12.292  54.797 -11.951  1.00 62.04           C  
ANISOU 2409  C   THR B  57     7233   7660   8678   -105  -1157   -152       C  
ATOM   2410  O   THR B  57      11.881  55.596 -12.803  1.00 56.65           O  
ANISOU 2410  O   THR B  57     6541   7006   7981    -78  -1134   -151       O  
ATOM   2411  CB  THR B  57      14.760  54.312 -11.891  1.00 69.32           C  
ANISOU 2411  CB  THR B  57     7930   8658   9750   -212  -1269    140       C  
ATOM   2412  CG2 THR B  57      14.928  54.768 -13.338  1.00 68.69           C  
ANISOU 2412  CG2 THR B  57     7720   8691   9685   -161  -1201    198       C  
ATOM   2413  OG1 THR B  57      15.978  54.559 -11.177  1.00 81.88           O  
ANISOU 2413  OG1 THR B  57     9489  10218  11403   -343  -1421    321       O  
ATOM   2414  N   LEU B  58      11.615  53.690 -11.628  1.00 60.61           N  
ANISOU 2414  N   LEU B  58     7065   7489   8473    -39  -1070   -268       N  
ATOM   2415  CA  LEU B  58      10.343  53.381 -12.275  1.00 57.75           C  
ANISOU 2415  CA  LEU B  58     6703   7179   8060     55   -953   -393       C  
ATOM   2416  C   LEU B  58       9.283  54.422 -11.945  1.00 52.78           C  
ANISOU 2416  C   LEU B  58     6207   6474   7373     67   -963   -450       C  
ATOM   2417  O   LEU B  58       8.481  54.792 -12.810  1.00 55.68           O  
ANISOU 2417  O   LEU B  58     6539   6896   7722    124   -904   -475       O  
ATOM   2418  CB  LEU B  58       9.868  51.984 -11.873  1.00 63.02           C  
ANISOU 2418  CB  LEU B  58     7369   7859   8717     97   -882   -486       C  
ATOM   2419  CG  LEU B  58      10.291  50.841 -12.794  1.00 68.27           C  
ANISOU 2419  CG  LEU B  58     7906   8616   9416    150   -794   -487       C  
ATOM   2420  CD1 LEU B  58       9.581  49.554 -12.402  1.00 75.25           C  
ANISOU 2420  CD1 LEU B  58     8824   9488  10282    183   -733   -594       C  
ATOM   2421  CD2 LEU B  58      10.009  51.197 -14.246  1.00 68.05           C  
ANISOU 2421  CD2 LEU B  58     7809   8691   9357    191   -728   -491       C  
ATOM   2422  N   GLN B  59       9.257  54.901 -10.696  1.00 54.10           N  
ANISOU 2422  N   GLN B  59     6533   6512   7510     15  -1032   -465       N  
ATOM   2423  CA  GLN B  59       8.328  55.966 -10.327  1.00 61.41           C  
ANISOU 2423  CA  GLN B  59     7610   7340   8384     47  -1022   -517       C  
ATOM   2424  C   GLN B  59       8.544  57.201 -11.187  1.00 57.23           C  
ANISOU 2424  C   GLN B  59     7063   6798   7883     38  -1062   -438       C  
ATOM   2425  O   GLN B  59       7.579  57.818 -11.655  1.00 55.84           O  
ANISOU 2425  O   GLN B  59     6901   6618   7697    117  -1000   -465       O  
ATOM   2426  CB  GLN B  59       8.514  56.334  -8.856  1.00 72.31           C  
ANISOU 2426  CB  GLN B  59     9199   8570   9706    -25  -1096   -541       C  
ATOM   2427  CG  GLN B  59       8.366  55.184  -7.891  1.00 85.80           C  
ANISOU 2427  CG  GLN B  59    10935  10285  11380    -36  -1072   -599       C  
ATOM   2428  CD  GLN B  59       8.567  55.625  -6.456  1.00 98.07           C  
ANISOU 2428  CD  GLN B  59    12718  11694  12849   -123  -1153   -619       C  
ATOM   2429  NE2 GLN B  59       9.245  54.798  -5.669  1.00 99.86           N  
ANISOU 2429  NE2 GLN B  59    12945  11925  13072   -212  -1223   -586       N  
ATOM   2430  OE1 GLN B  59       8.125  56.707  -6.063  1.00 95.89           O  
ANISOU 2430  OE1 GLN B  59    12629  11296  12509   -113  -1151   -660       O  
ATOM   2431  N   THR B  60       9.808  57.577 -11.402  1.00 53.70           N  
ANISOU 2431  N   THR B  60     6575   6349   7481    -60  -1172   -320       N  
ATOM   2432  CA  THR B  60      10.117  58.748 -12.213  1.00 55.39           C  
ANISOU 2432  CA  THR B  60     6766   6552   7728    -88  -1227   -223       C  
ATOM   2433  C   THR B  60       9.764  58.511 -13.677  1.00 58.35           C  
ANISOU 2433  C   THR B  60     6957   7090   8124    -11  -1134   -202       C  
ATOM   2434  O   THR B  60       9.169  59.375 -14.330  1.00 59.21           O  
ANISOU 2434  O   THR B  60     7069   7193   8235     28  -1119   -181       O  
ATOM   2435  CB  THR B  60      11.600  59.105 -12.053  1.00 52.06           C  
ANISOU 2435  CB  THR B  60     6321   6110   7352   -231  -1374    -72       C  
ATOM   2436  CG2 THR B  60      12.002  60.183 -13.037  1.00 49.64           C  
ANISOU 2436  CG2 THR B  60     5952   5822   7087   -268  -1430     52       C  
ATOM   2437  OG1 THR B  60      11.839  59.573 -10.721  1.00 61.31           O  
ANISOU 2437  OG1 THR B  60     7708   7109   8479   -332  -1488    -87       O  
ATOM   2438  N   LEU B  61      10.115  57.338 -14.204  1.00 57.92           N  
ANISOU 2438  N   LEU B  61     6753   7173   8081     12  -1070   -204       N  
ATOM   2439  CA  LEU B  61       9.772  57.017 -15.615  1.00 57.06           C  
ANISOU 2439  CA  LEU B  61     6499   7219   7960     72   -978   -201       C  
ATOM   2440  C   LEU B  61       8.251  56.968 -15.759  1.00 59.19           C  
ANISOU 2440  C   LEU B  61     6809   7498   8182    151   -903   -301       C  
ATOM   2441  O   LEU B  61       7.740  57.511 -16.738  1.00 60.08           O  
ANISOU 2441  O   LEU B  61     6865   7679   8285    173   -882   -264       O  
ATOM   2442  CB  LEU B  61      10.392  55.675 -16.002  1.00 60.51           C  
ANISOU 2442  CB  LEU B  61     6821   7767   8403     92   -908   -211       C  
ATOM   2443  CG  LEU B  61      11.799  55.754 -16.580  1.00 63.03           C  
ANISOU 2443  CG  LEU B  61     7013   8160   8773     52   -931    -65       C  
ATOM   2444  CD1 LEU B  61      12.148  54.474 -17.315  1.00 63.15           C  
ANISOU 2444  CD1 LEU B  61     6920   8295   8780    118   -807    -93       C  
ATOM   2445  CD2 LEU B  61      11.938  56.952 -17.501  1.00 63.96           C  
ANISOU 2445  CD2 LEU B  61     7085   8324   8892     20   -971     44       C  
ATOM   2446  N   ALA B  62       7.558  56.357 -14.798  1.00 59.02           N  
ANISOU 2446  N   ALA B  62     6872   7418   8137    182   -868   -405       N  
ATOM   2447  CA  ALA B  62       6.100  56.308 -14.865  1.00 57.42           C  
ANISOU 2447  CA  ALA B  62     6683   7234   7901    255   -795   -470       C  
ATOM   2448  C   ALA B  62       5.497  57.704 -14.775  1.00 58.33           C  
ANISOU 2448  C   ALA B  62     6873   7258   8031    292   -813   -429       C  
ATOM   2449  O   ALA B  62       4.514  58.008 -15.460  1.00 56.47           O  
ANISOU 2449  O   ALA B  62     6577   7084   7794    348   -767   -407       O  
ATOM   2450  CB  ALA B  62       5.552  55.401 -13.762  1.00 52.73           C  
ANISOU 2450  CB  ALA B  62     6157   6595   7280    276   -754   -568       C  
ATOM   2451  N   GLY B  63       6.077  58.568 -13.939  1.00 58.26           N  
ANISOU 2451  N   GLY B  63     7003   7096   8037    256   -884   -409       N  
ATOM   2452  CA  GLY B  63       5.603  59.942 -13.859  1.00 54.58           C  
ANISOU 2452  CA  GLY B  63     6641   6508   7590    296   -898   -372       C  
ATOM   2453  C   GLY B  63       5.771  60.706 -15.159  1.00 52.19           C  
ANISOU 2453  C   GLY B  63     6226   6274   7329    285   -932   -257       C  
ATOM   2454  O   GLY B  63       4.919  61.519 -15.524  1.00 52.60           O  
ANISOU 2454  O   GLY B  63     6283   6297   7405    357   -900   -219       O  
ATOM   2455  N   ALA B  64       6.871  60.456 -15.875  1.00 48.53           N  
ANISOU 2455  N   ALA B  64     5653   5909   6876    199   -990   -186       N  
ATOM   2456  CA  ALA B  64       7.079  61.105 -17.166  1.00 50.38           C  
ANISOU 2456  CA  ALA B  64     5770   6236   7135    178  -1017    -66       C  
ATOM   2457  C   ALA B  64       5.984  60.735 -18.160  1.00 54.44           C  
ANISOU 2457  C   ALA B  64     6163   6899   7622    245   -934    -72       C  
ATOM   2458  O   ALA B  64       5.571  61.568 -18.976  1.00 57.32           O  
ANISOU 2458  O   ALA B  64     6477   7294   8008    260   -948     22       O  
ATOM   2459  CB  ALA B  64       8.445  60.728 -17.730  1.00 45.71           C  
ANISOU 2459  CB  ALA B  64     5068   5749   6550     90  -1063     14       C  
ATOM   2460  N   TYR B  65       5.513  59.487 -18.118  1.00 53.35           N  
ANISOU 2460  N   TYR B  65     5980   6855   7437    271   -860   -166       N  
ATOM   2461  CA  TYR B  65       4.471  59.006 -19.017  1.00 56.72           C  
ANISOU 2461  CA  TYR B  65     6303   7427   7823    301   -802   -168       C  
ATOM   2462  C   TYR B  65       3.066  59.178 -18.448  1.00 56.61           C  
ANISOU 2462  C   TYR B  65     6323   7361   7826    386   -753   -194       C  
ATOM   2463  O   TYR B  65       2.101  58.700 -19.054  1.00 57.96           O  
ANISOU 2463  O   TYR B  65     6402   7654   7967    398   -718   -181       O  
ATOM   2464  CB  TYR B  65       4.733  57.551 -19.420  1.00 55.33           C  
ANISOU 2464  CB  TYR B  65     6068   7376   7579    266   -756   -245       C  
ATOM   2465  CG  TYR B  65       6.048  57.365 -20.147  1.00 58.33           C  
ANISOU 2465  CG  TYR B  65     6391   7830   7942    210   -769   -200       C  
ATOM   2466  CD1 TYR B  65       6.267  57.963 -21.380  1.00 61.48           C  
ANISOU 2466  CD1 TYR B  65     6708   8337   8316    177   -785    -95       C  
ATOM   2467  CD2 TYR B  65       7.072  56.601 -19.601  1.00 58.91           C  
ANISOU 2467  CD2 TYR B  65     6481   7873   8027    196   -757   -243       C  
ATOM   2468  CE1 TYR B  65       7.472  57.807 -22.049  1.00 62.18           C  
ANISOU 2468  CE1 TYR B  65     6732   8507   8385    139   -775    -39       C
[truncated: 265,301 more chars]
