# Supplementary material for: The Deinococcus protease PprI senses DNA damage by directly interacting with single-stranded DNA
Source: Nat Commun. 2024 Feb 29;15:1892. doi: 10.1038/s41467-024-46208-9 (PMC10904395; doi:10.1038/s41467-024-46208-9)
Supplement: Supplementary file 6 — Supplementary Dataset 3 [file 41467_2024_46208_MOESM6_ESM.txt]

CRYST1  142.494   95.120   78.359  90.00  90.00  90.00               0
MODEL        1
ATOM      1  C5' DG5   511      89.410  45.500  20.530  0.00  0.00           C  
ATOM      2  O5' DG5   511      88.400  46.260  19.870  0.00  0.00           O  
ATOM      3  C4' DG5   511      89.620  45.790  22.060  0.00  0.00           C  
ATOM      4  O4' DG5   511      89.990  47.220  22.100  0.00  0.00           O  
ATOM      5  C3' DG5   511      88.350  45.610  22.910  0.00  0.00           C  
ATOM      6  O3' DG5   511      88.550  45.130  24.240  0.00  0.00           O  
ATOM      7  C2' DG5   511      87.720  47.050  22.870  0.00  0.00           C  
ATOM      8  C1' DG5   511      88.980  47.950  22.890  0.00  0.00           C  
ATOM      9  N1  DG5   511      87.630  50.940  19.020  0.00  0.00           N  
ATOM     10  C2  DG5   511      87.270  49.620  19.270  0.00  0.00           C  
ATOM     11  N2  DG5   511      86.670  49.030  18.280  0.00  0.00           N  
ATOM     12  N3  DG5   511      87.700  48.940  20.340  0.00  0.00           N  
ATOM     13  C4  DG5   511      88.210  49.750  21.310  0.00  0.00           C  
ATOM     14  C5  DG5   511      88.520  51.080  21.190  0.00  0.00           C  
ATOM     15  C6  DG5   511      88.300  51.710  19.900  0.00  0.00           C  
ATOM     16  O6  DG5   511      88.510  52.860  19.590  0.00  0.00           O  
ATOM     17  N7  DG5   511      89.160  51.650  22.300  0.00  0.00           N  
ATOM     18  C8  DG5   511      89.320  50.560  23.030  0.00  0.00           C  
ATOM     19  N9  DG5   511      88.730  49.370  22.530  0.00  0.00           N  
ATOM     20 HO5' DG5   511      88.470  47.190  20.060  0.00  0.00           H  
ATOM     21  H1  DG5   511      87.370  51.400  18.170  0.00  0.00           H  
ATOM     22  H8  DG5   511      89.830  50.570  23.980  0.00  0.00           H  
ATOM     23  H1' DG5   511      89.460  48.010  23.870  0.00  0.00           H  
ATOM     24  H2' DG5   511      87.150  47.140  21.950  0.00  0.00           H  
ATOM     25  H21 DG5   511      86.340  49.470  17.430  0.00  0.00           H  
ATOM     26  H3' DG5   511      87.620  44.960  22.410  0.00  0.00           H  
ATOM     27  H22 DG5   511      86.340  48.070  18.330  0.00  0.00           H  
ATOM     28  H4' DG5   511      90.480  45.240  22.450  0.00  0.00           H  
ATOM     29  H5' DG5   511      90.390  45.670  20.080  0.00  0.00           H  
ATOM     30 H2'' DG5   511      87.050  47.270  23.690  0.00  0.00           H  
ATOM     31 H5'' DG5   511      89.230  44.420  20.450  0.00  0.00           H  
ATOM     32  P    DC   512      87.420  45.110  25.430  0.00  0.00           P  
ATOM     33  C5'  DC   512      88.350  47.280  26.510  0.00  0.00           C  
ATOM     34  O5'  DC   512      87.260  46.540  26.000  0.00  0.00           O  
ATOM     35  C4'  DC   512      88.090  48.760  26.700  0.00  0.00           C  
ATOM     36  O4'  DC   512      87.940  49.420  25.470  0.00  0.00           O  
ATOM     37  C3'  DC   512      86.880  48.960  27.590  0.00  0.00           C  
ATOM     38  O3'  DC   512      87.470  49.620  28.780  0.00  0.00           O  
ATOM     39  C2'  DC   512      86.040  49.900  26.740  0.00  0.00           C  
ATOM     40  C1'  DC   512      86.960  50.440  25.710  0.00  0.00           C  
ATOM     41  N1   DC   512      86.240  50.870  24.490  0.00  0.00           N  
ATOM     42  C2   DC   512      86.440  52.230  24.020  0.00  0.00           C  
ATOM     43  O2   DC   512      86.920  53.090  24.770  0.00  0.00           O  
ATOM     44  N3   DC   512      85.970  52.660  22.870  0.00  0.00           N  
ATOM     45  C4   DC   512      85.440  51.780  22.110  0.00  0.00           C  
ATOM     46  N4   DC   512      85.010  52.180  20.980  0.00  0.00           N  
ATOM     47  C5   DC   512      85.230  50.420  22.370  0.00  0.00           C  
ATOM     48  C6   DC   512      85.690  49.960  23.550  0.00  0.00           C  
ATOM     49  OP1  DC   512      87.790  44.200  26.490  0.00  0.00           O  
ATOM     50  OP2  DC   512      86.070  44.870  24.760  0.00  0.00           O1-
ATOM     51  H5   DC   512      84.800  49.750  21.640  0.00  0.00           H  
ATOM     52  H6   DC   512      85.690  48.910  23.800  0.00  0.00           H  
ATOM     53  H1'  DC   512      87.560  51.250  26.120  0.00  0.00           H  
ATOM     54  H2'  DC   512      85.250  49.260  26.350  0.00  0.00           H  
ATOM     55  H3'  DC   512      86.420  48.030  27.930  0.00  0.00           H  
ATOM     56  H4'  DC   512      88.950  49.210  27.180  0.00  0.00           H  
ATOM     57  H41  DC   512      85.080  53.170  20.830  0.00  0.00           H  
ATOM     58  H5'  DC   512      89.200  47.230  25.830  0.00  0.00           H  
ATOM     59  H42  DC   512      84.480  51.600  20.340  0.00  0.00           H  
ATOM     60 H2''  DC   512      85.600  50.670  27.370  0.00  0.00           H  
ATOM     61 H5''  DC   512      88.730  46.850  27.440  0.00  0.00           H  
ATOM     62  P    DA   513      87.980  48.830  30.040  0.00  0.00           P  
ATOM     63  C5'  DA   513      90.260  50.110  29.690  0.00  0.00           C  
ATOM     64  O5'  DA   513      89.080  49.910  30.360  0.00  0.00           O  
ATOM     65  C4'  DA   513      91.500  49.170  30.130  0.00  0.00           C  
ATOM     66  O4'  DA   513      92.460  48.940  29.090  0.00  0.00           O  
ATOM     67  C3'  DA   513      92.280  49.740  31.360  0.00  0.00           C  
ATOM     68  O3'  DA   513      92.620  48.730  32.190  0.00  0.00           O  
ATOM     69  C2'  DA   513      93.530  50.330  30.610  0.00  0.00           C  
ATOM     70  C1'  DA   513      93.790  49.180  29.610  0.00  0.00           C  
ATOM     71  N1   DA   513      96.270  52.620  26.420  0.00  0.00           N  
ATOM     72  C2   DA   513      95.440  52.800  27.460  0.00  0.00           C  
ATOM     73  N3   DA   513      94.860  51.880  28.240  0.00  0.00           N  
ATOM     74  C4   DA   513      95.170  50.570  27.870  0.00  0.00           C  
ATOM     75  C5   DA   513      95.980  50.230  26.850  0.00  0.00           C  
ATOM     76  C6   DA   513      96.580  51.380  26.140  0.00  0.00           C  
ATOM     77  N6   DA   513      97.390  51.410  25.100  0.00  0.00           N  
ATOM     78  N7   DA   513      96.350  48.840  26.830  0.00  0.00           N  
ATOM     79  C8   DA   513      95.570  48.420  27.780  0.00  0.00           C  
ATOM     80  N9   DA   513      94.890  49.390  28.570  0.00  0.00           N  
ATOM     81  OP1  DA   513      86.930  48.930  31.050  0.00  0.00           O  
ATOM     82  OP2  DA   513      88.590  47.520  29.690  0.00  0.00           O1-
ATOM     83  H2   DA   513      94.960  53.760  27.560  0.00  0.00           H  
ATOM     84  H8   DA   513      95.490  47.380  28.070  0.00  0.00           H  
ATOM     85  H1'  DA   513      94.040  48.340  30.260  0.00  0.00           H  
ATOM     86  H2'  DA   513      93.280  51.280  30.140  0.00  0.00           H  
ATOM     87  H3'  DA   513      91.690  50.520  31.840  0.00  0.00           H  
ATOM     88  H4'  DA   513      91.090  48.210  30.450  0.00  0.00           H  
ATOM     89  H5'  DA   513      90.660  51.110  29.870  0.00  0.00           H  
ATOM     90  H61  DA   513      97.850  52.310  25.080  0.00  0.00           H  
ATOM     91  H62  DA   513      97.800  50.540  24.780  0.00  0.00           H  
ATOM     92 H2''  DA   513      94.340  50.530  31.310  0.00  0.00           H  
ATOM     93 H5''  DA   513      90.150  50.210  28.610  0.00  0.00           H  
ATOM     94  P    DG   514      92.330  48.920  33.800  0.00  0.00           P  
ATOM     95  C5'  DG   514      94.310  50.340  34.550  0.00  0.00           C  
ATOM     96  O5'  DG   514      92.920  50.230  34.350  0.00  0.00           O  
ATOM     97  C4'  DG   514      94.550  51.780  34.940  0.00  0.00           C  
ATOM     98  O4'  DG   514      94.630  52.500  33.680  0.00  0.00           O  
ATOM     99  C3'  DG   514      93.520  52.580  35.740  0.00  0.00           C  
ATOM    100  O3'  DG   514      94.190  53.210  36.790  0.00  0.00           O  
ATOM    101  C2'  DG   514      92.850  53.580  34.730  0.00  0.00           C  
ATOM    102  C1'  DG   514      94.020  53.790  33.760  0.00  0.00           C  
ATOM    103  N1   DG   514      95.380  56.730  29.870  0.00  0.00           N  
ATOM    104  C2   DG   514      95.940  56.490  31.050  0.00  0.00           C  
ATOM    105  N2   DG   514      97.020  57.120  31.210  0.00  0.00           N  
ATOM    106  N3   DG   514      95.510  55.650  31.970  0.00  0.00           N  
ATOM    107  C4   DG   514      94.280  55.200  31.640  0.00  0.00           C  
ATOM    108  C5   DG   514      93.530  55.450  30.550  0.00  0.00           C  
ATOM    109  C6   DG   514      94.160  56.220  29.530  0.00  0.00           C  
ATOM    110  O6   DG   514      93.740  56.550  28.420  0.00  0.00           O  
ATOM    111  N7   DG   514      92.330  54.690  30.510  0.00  0.00           N  
ATOM    112  C8   DG   514      92.420  54.110  31.690  0.00  0.00           C  
ATOM    113  N9   DG   514      93.540  54.360  32.440  0.00  0.00           N  
ATOM    114  OP1  DG   514      92.930  47.810  34.540  0.00  0.00           O  
ATOM    115  OP2  DG   514      90.900  49.110  34.010  0.00  0.00           O1-
ATOM    116  H1   DG   514      95.720  57.540  29.380  0.00  0.00           H  
ATOM    117  H8   DG   514      91.690  53.430  32.080  0.00  0.00           H  
ATOM    118  H1'  DG   514      94.630  54.510  34.310  0.00  0.00           H  
ATOM    119  H2'  DG   514      92.020  53.080  34.230  0.00  0.00           H  
ATOM    120  H21  DG   514      97.290  57.790  30.500  0.00  0.00           H  
ATOM    121  H3'  DG   514      92.720  51.920  36.080  0.00  0.00           H  
ATOM    122  H22  DG   514      97.530  56.900  32.050  0.00  0.00           H  
ATOM    123  H4'  DG   514      95.510  51.910  35.440  0.00  0.00           H  
ATOM    124  H5'  DG   514      94.790  50.060  33.620  0.00  0.00           H  
ATOM    125 H2''  DG   514      92.420  54.450  35.240  0.00  0.00           H  
ATOM    126 H5''  DG   514      94.690  49.770  35.400  0.00  0.00           H  
ATOM    127  P    DT   515      93.920  52.840  38.340  0.00  0.00           P  
ATOM    128  C5'  DT   515      95.170  50.530  38.750  0.00  0.00           C  
ATOM    129  O5'  DT   515      94.000  51.250  38.390  0.00  0.00           O  
ATOM    130  C4'  DT   515      95.520  50.490  40.220  0.00  0.00           C  
ATOM    131  O4'  DT   515      94.440  49.920  41.000  0.00  0.00           O  
ATOM    132  C3'  DT   515      96.760  49.640  40.540  0.00  0.00           C  
ATOM    133  O3'  DT   515      97.650  50.390  41.370  0.00  0.00           O  
ATOM    134  C2'  DT   515      96.120  48.390  41.240  0.00  0.00           C  
ATOM    135  C1'  DT   515      95.000  49.040  42.030  0.00  0.00           C  
ATOM    136  N1   DT   515      93.990  48.060  42.490  0.00  0.00           N  
ATOM    137  C2   DT   515      94.050  47.700  43.830  0.00  0.00           C  
ATOM    138  O2   DT   515      94.990  48.010  44.610  0.00  0.00           O  
ATOM    139  N3   DT   515      93.000  46.930  44.260  0.00  0.00           N  
ATOM    140  C4   DT   515      92.070  46.300  43.470  0.00  0.00           C  
ATOM    141  O4   DT   515      91.300  45.560  44.040  0.00  0.00           O  
ATOM    142  C5   DT   515      92.180  46.640  42.050  0.00  0.00           C  
ATOM    143  C6   DT   515      93.070  47.550  41.670  0.00  0.00           C  
ATOM    144  C7   DT   515      91.110  46.300  41.070  0.00  0.00           C  
ATOM    145  OP1  DT   515      92.510  53.120  38.710  0.00  0.00           O  
ATOM    146  OP2  DT   515      94.990  53.370  39.150  0.00  0.00           O1-
ATOM    147  H3   DT   515      92.970  46.890  45.270  0.00  0.00           H  
ATOM    148  H6   DT   515      93.090  47.920  40.650  0.00  0.00           H  
ATOM    149  H1'  DT   515      95.430  49.610  42.850  0.00  0.00           H  
ATOM    150  H2'  DT   515      95.880  47.570  40.560  0.00  0.00           H  
ATOM    151  H3'  DT   515      97.260  49.370  39.610  0.00  0.00           H  
ATOM    152  H4'  DT   515      95.840  51.480  40.500  0.00  0.00           H  
ATOM    153  H5'  DT   515      95.920  50.810  38.020  0.00  0.00           H  
ATOM    154  H71  DT   515      91.470  46.300  40.040  0.00  0.00           H  
ATOM    155  H72  DT   515      90.660  45.340  41.330  0.00  0.00           H  
ATOM    156  H73  DT   515      90.400  47.110  41.130  0.00  0.00           H  
ATOM    157 H2''  DT   515      96.800  47.960  41.960  0.00  0.00           H  
ATOM    158 H5''  DT   515      94.960  49.500  38.460  0.00  0.00           H  
ATOM    159  P   DT3   516      99.220  50.170  41.100  0.00  0.00           P  
ATOM    160  C5' DT3   516      99.970  47.810  40.310  0.00  0.00           C  
ATOM    161  O5' DT3   516      99.420  48.590  41.360  0.00  0.00           O  
ATOM    162  C4' DT3   516     100.170  46.390  40.640  0.00  0.00           C  
ATOM    163  O4' DT3   516     101.220  46.350  41.600  0.00  0.00           O  
ATOM    164  C3' DT3   516      98.980  45.650  41.170  0.00  0.00           C  
ATOM    165  O3' DT3   516      99.200  44.310  40.840  0.00  0.00           O  
ATOM    166  C2' DT3   516      99.190  45.790  42.710  0.00  0.00           C  
ATOM    167  C1' DT3   516     100.720  45.760  42.820  0.00  0.00           C  
ATOM    168  N1  DT3   516     101.220  46.450  44.050  0.00  0.00           N  
ATOM    169  C2  DT3   516     101.310  45.700  45.230  0.00  0.00           C  
ATOM    170  O2  DT3   516     101.010  44.510  45.320  0.00  0.00           O  
ATOM    171  N3  DT3   516     101.830  46.350  46.330  0.00  0.00           N  
ATOM    172  C4  DT3   516     102.200  47.690  46.450  0.00  0.00           C  
ATOM    173  O4  DT3   516     102.520  48.140  47.530  0.00  0.00           O  
ATOM    174  C5  DT3   516     102.100  48.400  45.140  0.00  0.00           C  
ATOM    175  C6  DT3   516     101.490  47.800  44.040  0.00  0.00           C  
ATOM    176  C7  DT3   516     102.260  49.850  45.180  0.00  0.00           C  
ATOM    177  OP1 DT3   516      99.900  50.900  42.290  0.00  0.00           O  
ATOM    178  OP2 DT3   516      99.570  50.510  39.670  0.00  0.00           O  
ATOM    179 HO3' DT3   516      98.520  43.740  41.220  0.00  0.00           H  
ATOM    180  H3  DT3   516     101.870  45.710  47.120  0.00  0.00           H  
ATOM    181  H6  DT3   516     101.410  48.350  43.110  0.00  0.00           H  
ATOM    182  H1' DT3   516     101.040  44.720  42.790  0.00  0.00           H  
ATOM    183  H2' DT3   516      98.890  46.760  43.110  0.00  0.00           H  
ATOM    184  H3' DT3   516      98.010  45.990  40.800  0.00  0.00           H  
ATOM    185  H4' DT3   516     100.470  45.800  39.770  0.00  0.00           H  
ATOM    186  H5' DT3   516     100.980  48.110  40.020  0.00  0.00           H  
ATOM    187  H71 DT3   516     101.530  50.280  45.860  0.00  0.00           H  
ATOM    188  H72 DT3   516     103.270  50.090  45.530  0.00  0.00           H  
ATOM    189  H73 DT3   516     102.140  50.180  44.150  0.00  0.00           H  
ATOM    190 H2'' DT3   516      98.820  44.930  43.280  0.00  0.00           H  
ATOM    191 H5'' DT3   516      99.360  47.940  39.420  0.00  0.00           H  
ATOM    192  C5' DT5   517     106.400  39.450  11.420  0.00  0.00           C  
ATOM    193  O5' DT5   517     107.230  40.180  12.250  0.00  0.00           O  
ATOM    194  C4' DT5   517     105.700  38.170  11.940  0.00  0.00           C  
ATOM    195  O4' DT5   517     106.590  37.020  11.910  0.00  0.00           O  
ATOM    196  C3' DT5   517     105.220  38.460  13.430  0.00  0.00           C  
ATOM    197  O3' DT5   517     104.080  37.700  13.730  0.00  0.00           O  
ATOM    198  C2' DT5   517     106.400  37.950  14.130  0.00  0.00           C  
ATOM    199  C1' DT5   517     106.950  36.780  13.230  0.00  0.00           C  
ATOM    200  N1  DT5   517     108.410  36.590  13.530  0.00  0.00           N  
ATOM    201  C2  DT5   517     108.720  35.610  14.450  0.00  0.00           C  
ATOM    202  O2  DT5   517     107.860  34.770  14.780  0.00  0.00           O  
ATOM    203  N3  DT5   517     110.000  35.590  14.900  0.00  0.00           N  
ATOM    204  C4  DT5   517     111.020  36.460  14.560  0.00  0.00           C  
ATOM    205  O4  DT5   517     112.030  36.340  15.140  0.00  0.00           O  
ATOM    206  C5  DT5   517     110.660  37.490  13.530  0.00  0.00           C  
ATOM    207  C6  DT5   517     109.370  37.520  13.060  0.00  0.00           C  
ATOM    208  C7  DT5   517     111.720  38.400  13.000  0.00  0.00           C  
ATOM    209 HO5' DT5   517     108.070  40.320  11.800  0.00  0.00           H  
ATOM    210  H3  DT5   517     110.250  34.810  15.500  0.00  0.00           H  
ATOM    211  H6  DT5   517     109.040  38.260  12.340  0.00  0.00           H  
ATOM    212  H1' DT5   517     106.320  36.020  13.680  0.00  0.00           H  
ATOM    213  H2' DT5   517     107.160  38.720  14.230  0.00  0.00           H  
ATOM    214  H3' DT5   517     105.110  39.520  13.670  0.00  0.00           H  
ATOM    215  H4' DT5   517     104.870  37.940  11.260  0.00  0.00           H  
ATOM    216  H5' DT5   517     106.900  39.170  10.500  0.00  0.00           H  
ATOM    217  H71 DT5   517     111.210  39.050  12.280  0.00  0.00           H  
ATOM    218  H72 DT5   517     112.250  38.930  13.790  0.00  0.00           H  
ATOM    219  H73 DT5   517     112.430  37.820  12.430  0.00  0.00           H  
ATOM    220 H2'' DT5   517     106.180  37.540  15.120  0.00  0.00           H  
ATOM    221 H5'' DT5   517     105.650  40.150  11.070  0.00  0.00           H  
ATOM    222  P    DT   518     103.010  38.130  14.750  0.00  0.00           P  
ATOM    223  C5'  DT   518     103.900  36.220  16.240  0.00  0.00           C  
ATOM    224  O5'  DT   518     103.700  37.680  16.100  0.00  0.00           O  
ATOM    225  C4'  DT   518     104.740  35.880  17.430  0.00  0.00           C  
ATOM    226  O4'  DT   518     106.190  36.000  17.250  0.00  0.00           O  
ATOM    227  C3'  DT   518     104.510  36.800  18.680  0.00  0.00           C  
ATOM    228  O3'  DT   518     104.380  35.920  19.760  0.00  0.00           O  
ATOM    229  C2'  DT   518     105.850  37.560  18.910  0.00  0.00           C  
ATOM    230  C1'  DT   518     106.890  36.590  18.330  0.00  0.00           C  
ATOM    231  N1   DT   518     108.150  37.260  17.930  0.00  0.00           N  
ATOM    232  C2   DT   518     109.310  36.730  18.460  0.00  0.00           C  
ATOM    233  O2   DT   518     109.280  35.780  19.250  0.00  0.00           O  
ATOM    234  N3   DT   518     110.470  37.240  18.120  0.00  0.00           N  
ATOM    235  C4   DT   518     110.590  38.400  17.460  0.00  0.00           C  
ATOM    236  O4   DT   518     111.720  38.890  17.370  0.00  0.00           O  
ATOM    237  C5   DT   518     109.380  38.870  16.730  0.00  0.00           C  
ATOM    238  C6   DT   518     108.190  38.320  17.070  0.00  0.00           C  
ATOM    239  C7   DT   518     109.540  40.070  15.790  0.00  0.00           C  
ATOM    240  OP1  DT   518     101.770  37.380  14.410  0.00  0.00           O  
ATOM    241  OP2  DT   518     102.970  39.610  14.810  0.00  0.00           O1-
ATOM    242  H3   DT   518     111.300  36.950  18.630  0.00  0.00           H  
ATOM    243  H6   DT   518     107.280  38.780  16.710  0.00  0.00           H  
ATOM    244  H1'  DT   518     107.050  35.790  19.060  0.00  0.00           H  
ATOM    245  H2'  DT   518     105.890  38.510  18.390  0.00  0.00           H  
ATOM    246  H3'  DT   518     103.690  37.520  18.640  0.00  0.00           H  
ATOM    247  H4'  DT   518     104.590  34.840  17.720  0.00  0.00           H  
ATOM    248  H5'  DT   518     104.460  35.820  15.390  0.00  0.00           H  
ATOM    249  H71  DT   518     108.560  40.360  15.420  0.00  0.00           H  
ATOM    250  H72  DT   518     109.990  40.980  16.200  0.00  0.00           H  
ATOM    251  H73  DT   518     110.070  39.880  14.860  0.00  0.00           H  
ATOM    252 H2''  DT   518     106.060  37.720  19.970  0.00  0.00           H  
ATOM    253 H5''  DT   518     102.980  35.640  16.320  0.00  0.00           H  
ATOM    254  P    DT   519     103.070  35.890  20.660  0.00  0.00           P  
ATOM    255  C5'  DT   519     102.730  38.430  21.470  0.00  0.00           C  
ATOM    256  O5'  DT   519     103.080  37.120  21.750  0.00  0.00           O  
ATOM    257  C4'  DT   519     102.230  39.290  22.640  0.00  0.00           C  
ATOM    258  O4'  DT   519     101.920  40.570  22.150  0.00  0.00           O  
ATOM    259  C3'  DT   519     100.900  38.700  23.210  0.00  0.00           C  
ATOM    260  O3'  DT   519     100.740  38.990  24.610  0.00  0.00           O  
ATOM    261  C2'  DT   519      99.840  39.340  22.260  0.00  0.00           C  
ATOM    262  C1'  DT   519     100.510  40.770  22.380  0.00  0.00           C  
ATOM    263  N1   DT   519      99.900  41.780  21.470  0.00  0.00           N  
ATOM    264  C2   DT   519      99.980  41.650  20.070  0.00  0.00           C  
ATOM    265  O2   DT   519     100.500  40.730  19.430  0.00  0.00           O  
ATOM    266  N3   DT   519      99.290  42.590  19.330  0.00  0.00           N  
ATOM    267  C4   DT   519      98.810  43.770  19.870  0.00  0.00           C  
ATOM    268  O4   DT   519      98.360  44.620  19.040  0.00  0.00           O  
ATOM    269  C5   DT   519      98.840  43.890  21.320  0.00  0.00           C  
ATOM    270  C6   DT   519      99.380  42.860  22.080  0.00  0.00           C  
ATOM    271  C7   DT   519      98.280  45.100  22.010  0.00  0.00           C  
ATOM    272  OP1  DT   519     103.160  34.690  21.450  0.00  0.00           O  
ATOM    273  OP2  DT   519     101.860  36.100  19.840  0.00  0.00           O1-
ATOM    274  H3   DT   519      99.230  42.430  18.340  0.00  0.00           H  
ATOM    275  H6   DT   519      99.240  42.930  23.150  0.00  0.00           H  
ATOM    276  H1'  DT   519     100.390  41.120  23.400  0.00  0.00           H  
ATOM    277  H2'  DT   519      99.980  38.850  21.300  0.00  0.00           H  
ATOM    278  H3'  DT   519     100.960  37.630  23.000  0.00  0.00           H  
ATOM    279  H4'  DT   519     103.030  39.380  23.380  0.00  0.00           H  
ATOM    280  H5'  DT   519     101.900  38.400  20.760  0.00  0.00           H  
ATOM    281  H71  DT   519      98.200  44.920  23.090  0.00  0.00           H  
ATOM    282  H72  DT   519      99.090  45.820  21.900  0.00  0.00           H  
ATOM    283  H73  DT   519      97.350  45.450  21.560  0.00  0.00           H  
ATOM    284 H2''  DT   519      98.830  39.300  22.660  0.00  0.00           H  
ATOM    285 H5''  DT   519     103.600  38.870  21.000  0.00  0.00           H  
ATOM    286  P    DT   520      99.620  38.250  25.560  0.00  0.00           P  
ATOM    287  C5'  DT   520      98.410  40.640  25.780  0.00  0.00           C  
ATOM    288  O5'  DT   520      98.380  39.230  25.780  0.00  0.00           O  
ATOM    289  C4'  DT   520      97.190  41.280  25.210  0.00  0.00           C  
ATOM    290  O4'  DT   520      97.300  41.470  23.810  0.00  0.00           O  
ATOM    291  C3'  DT   520      95.920  40.390  25.480  0.00  0.00           C  
ATOM    292  O3'  DT   520      94.690  41.030  25.950  0.00  0.00           O  
ATOM    293  C2'  DT   520      95.660  40.000  24.050  0.00  0.00           C  
ATOM    294  C1'  DT   520      96.090  41.230  23.250  0.00  0.00           C  
ATOM    295  N1   DT   520      96.190  41.130  21.720  0.00  0.00           N  
ATOM    296  C2   DT   520      95.670  42.220  20.920  0.00  0.00           C  
ATOM    297  O2   DT   520      95.200  43.240  21.420  0.00  0.00           O  
ATOM    298  N3   DT   520      95.600  42.070  19.590  0.00  0.00           N  
ATOM    299  C4   DT   520      96.170  41.040  18.840  0.00  0.00           C  
ATOM    300  O4   DT   520      96.100  41.050  17.590  0.00  0.00           O  
ATOM    301  C5   DT   520      96.790  39.930  19.620  0.00  0.00           C  
ATOM    302  C6   DT   520      96.660  39.970  21.020  0.00  0.00           C  
ATOM    303  C7   DT   520      97.450  38.700  18.950  0.00  0.00           C  
ATOM    304  OP1  DT   520     100.290  38.100  26.860  0.00  0.00           O  
ATOM    305  OP2  DT   520      99.070  37.150  24.860  0.00  0.00           O1-
ATOM    306  H3   DT   520      95.160  42.740  18.980  0.00  0.00           H  
ATOM    307  H6   DT   520      96.900  39.050  21.520  0.00  0.00           H  
ATOM    308  H1'  DT   520      95.360  42.000  23.480  0.00  0.00           H  
ATOM    309  H2'  DT   520      96.240  39.120  23.760  0.00  0.00           H  
ATOM    310  H3'  DT   520      96.140  39.520  26.090  0.00  0.00           H  
ATOM    311  H4'  DT   520      96.960  42.210  25.720  0.00  0.00           H  
ATOM    312  H5'  DT   520      99.220  41.010  25.150  0.00  0.00           H  
ATOM    313  H71  DT   520      97.600  38.930  17.890  0.00  0.00           H  
ATOM    314  H72  DT   520      98.320  38.250  19.420  0.00  0.00           H  
ATOM    315  H73  DT   520      96.610  38.000  18.910  0.00  0.00           H  
ATOM    316 H2''  DT   520      94.620  39.760  23.810  0.00  0.00           H  
ATOM    317 H5''  DT   520      98.560  40.870  26.830  0.00  0.00           H  
ATOM    318  P   DT3   521      94.510  41.170  27.500  0.00  0.00           P  
ATOM    319  C5' DT3   521      94.070  43.720  27.410  0.00  0.00           C  
ATOM    320  O5' DT3   521      93.590  42.400  27.630  0.00  0.00           O  
ATOM    321  C4' DT3   521      92.930  44.690  27.670  0.00  0.00           C  
ATOM    322  O4' DT3   521      93.300  46.090  27.350  0.00  0.00           O  
ATOM    323  C3' DT3   521      91.630  44.510  26.820  0.00  0.00           C  
ATOM    324  O3' DT3   521      90.480  44.750  27.620  0.00  0.00           O  
ATOM    325  C2' DT3   521      91.730  45.590  25.730  0.00  0.00           C  
ATOM    326  C1' DT3   521      92.310  46.690  26.580  0.00  0.00           C  
ATOM    327  N1  DT3   521      92.900  47.690  25.630  0.00  0.00           N  
ATOM    328  C2  DT3   521      92.390  48.990  25.620  0.00  0.00           C  
ATOM    329  O2  DT3   521      91.310  49.240  26.090  0.00  0.00           O  
ATOM    330  N3  DT3   521      93.180  49.870  24.890  0.00  0.00           N  
ATOM    331  C4  DT3   521      94.330  49.560  24.160  0.00  0.00           C  
ATOM    332  O4  DT3   521      94.800  50.480  23.470  0.00  0.00           O  
ATOM    333  C5  DT3   521      94.680  48.110  24.110  0.00  0.00           C  
ATOM    334  C6  DT3   521      93.970  47.290  24.880  0.00  0.00           C  
ATOM    335  C7  DT3   521      95.830  47.690  23.190  0.00  0.00           C  
ATOM    336  OP1 DT3   521      95.830  41.490  28.100  0.00  0.00           O  
ATOM    337  OP2 DT3   521      93.880  39.920  27.840  0.00  0.00           O  
ATOM    338 HO3' DT3   521      89.700  44.340  27.240  0.00  0.00           H  
ATOM    339  H3  DT3   521      92.910  50.840  24.910  0.00  0.00           H  
ATOM    340  H6  DT3   521      94.170  46.230  24.880  0.00  0.00           H  
ATOM    341  H1' DT3   521      91.490  47.080  27.180  0.00  0.00           H  
ATOM    342  H2' DT3   521      92.470  45.280  25.000  0.00  0.00           H  
ATOM    343  H3' DT3   521      91.570  43.560  26.280  0.00  0.00           H  
ATOM    344  H4' DT3   521      92.630  44.670  28.720  0.00  0.00           H  
ATOM    345  H5' DT3   521      94.450  43.860  26.400  0.00  0.00           H  
ATOM    346  H71 DT3   521      96.760  47.510  23.730  0.00  0.00           H  
ATOM    347  H72 DT3   521      95.710  46.750  22.640  0.00  0.00           H  
ATOM    348  H73 DT3   521      96.060  48.410  22.410  0.00  0.00           H  
ATOM    349 H2'' DT3   521      90.740  45.840  25.340  0.00  0.00           H  
ATOM    350 H5'' DT3   521      94.900  44.010  28.040  0.00  0.00           H  
TER   
ATOM    351 MN    MN   522      82.300  57.350  36.900  0.00  0.00          Mn  
ATOM    352  K     K  2616      73.350  60.200   3.880  0.00  0.00           K  
ATOM    353  K     K  2617      81.460  39.580  26.880  0.00  0.00           K  
ATOM    354  K     K  2618      79.600  74.430  65.920  0.00  0.00           K  
ATOM    355  K     K  2619      42.850  78.290  13.240  0.00  0.00           K  
ATOM    356  K     K  2620     134.250  36.180  59.970  0.00  0.00           K  
ATOM    357  K     K  2621      37.760  80.440  71.090  0.00  0.00           K  
ATOM    358  K     K  2622      61.000  68.520   3.070  0.00  0.00           K  
ATOM    359  K     K  2623      51.700  21.910  58.510  0.00  0.00           K  
ATOM    360  K     K  2624     115.340  74.330  41.810  0.00  0.00           K  
ATOM    361  K     K  2625      36.100  59.450  17.770  0.00  0.00           K  
ATOM    362  K     K  2626      70.000  53.500  19.000  0.00  0.00           K  
ATOM    363  K     K  2627      14.860  54.480  17.730  0.00  0.00           K  
ATOM    364  K     K  2628     121.750  87.110  49.790  0.00  0.00           K  
ATOM    365  K     K  2629      27.290  94.790   5.740  0.00  0.00           K  
ATOM    366  K     K  2630      88.280   2.720  58.370  0.00  0.00           K  
ATOM    367  K     K  2631       2.920  20.570  15.950  0.00  0.00           K  
ATOM    368  K     K  2632      58.690  78.340  54.070  0.00  0.00           K  
ATOM    369  K     K  2633     115.910  28.030  35.360  0.00  0.00           K  
ATOM    370  K     K  2634      74.000  86.110  44.590  0.00  0.00           K  
ATOM    371  K     K  2635      79.150  27.700  20.330  0.00  0.00           K  
ATOM    372  K     K  2636      20.060  84.280  52.730  0.00  0.00           K  
ATOM    373  K     K  2637     129.370   4.310   4.900  0.00  0.00           K  
ATOM    374  K     K  2638      65.000   4.220  68.490  0.00  0.00           K  
ATOM    375  K     K  2639      11.840  22.680   1.530  0.00  0.00           K  
ATOM    376  K     K  2640      17.700  38.050  23.600  0.00  0.00           K  
ATOM    377  K     K  2641     131.330  35.730  32.960  0.00  0.00           K  
ATOM    378  K     K  2642     141.640  55.510   1.440  0.00  0.00           K  
ATOM    379  K     K  2643      13.820  79.520  21.840  0.00  0.00           K  
ATOM    380  K     K  2644      64.460  48.430  34.760  0.00  0.00           K  
ATOM    381  K     K  2645     116.050  68.590  62.200  0.00  0.00           K  
ATOM    382  K     K  2646      49.700  75.810  44.320  0.00  0.00           K  
ATOM    383  K     K  2647      18.110  10.860  54.100  0.00  0.00           K  
ATOM    384  K     K  2648     137.750  79.160   2.930  0.00  0.00           K  
ATOM    385  K     K  2649      68.010  46.060  77.940  0.00  0.00           K  
ATOM    386  K     K  2650      69.920  34.600  63.560  0.00  0.00           K  
ATOM    387  K     K  2651      40.530  34.000   9.520  0.00  0.00           K  
ATOM    388  K     K  2652     137.520   7.590  59.210  0.00  0.00           K  
ATOM    389  K     K  2653      10.180  40.830   4.200  0.00  0.00           K  
ATOM    390  K     K  2654      21.790  89.660  70.430  0.00  0.00           K  
ATOM    391  K     K  2655      93.690  25.370  37.880  0.00  0.00           K  
ATOM    392  K     K  2656      57.780  24.010  44.680  0.00  0.00           K  
ATOM    393  K     K  2657     111.790  29.880  43.660  0.00  0.00           K  
ATOM    394  K     K  2658      29.170  57.440  56.730  0.00  0.00           K  
ATOM    395  K     K  2659     138.490  59.300  25.230  0.00  0.00           K  
ATOM    396  K     K  2660     134.210  29.540  74.680  0.00  0.00           K  
ATOM    397  K     K  2661      12.010  77.090  28.850  0.00  0.00           K  
ATOM    398  K     K  2662      90.490  10.150  75.350  0.00  0.00           K  
ATOM    399  K     K  2663      81.070  15.210  61.870  0.00  0.00           K  
ATOM    400  K     K  2664     132.170  41.040  49.730  0.00  0.00           K  
ATOM    401  K     K  2665      34.500   6.150  74.550  0.00  0.00           K  
ATOM    402  K     K  2666     137.690  73.890  65.650  0.00  0.00           K  
ATOM    403  K     K  2667     120.840   8.830  68.400  0.00  0.00           K  
ATOM    404  K     K  2668     139.160  49.090  39.280  0.00  0.00           K  
ATOM    405  K     K  2669     110.820  60.580  58.900  0.00  0.00           K  
ATOM    406  K     K  2670      77.150  28.690   1.920  0.00  0.00           K  
ATOM    407  K     K  2671     111.230  56.770  15.780  0.00  0.00           K  
ATOM    408  K     K  2672      25.060  62.190  63.070  0.00  0.00           K  
ATOM    409  K     K  2673     103.090  20.190  21.000  0.00  0.00           K  
ATOM    410  K     K  2674      89.470  75.240  69.780  0.00  0.00           K  
ATOM    411  K     K  2675      37.240  44.660   7.550  0.00  0.00           K  
ATOM    412  K     K  2676      53.940  80.670  28.900  0.00  0.00           K  
ATOM    413  K     K  2677      56.560  80.120  73.450  0.00  0.00           K  
ATOM    414  K     K  2678      79.900  73.880  19.120  0.00  0.00           K  
ATOM    415  K     K  2679     138.150  73.090  17.990  0.00  0.00           K  
ATOM    416  K     K  2680       5.220  47.190  17.740  0.00  0.00           K  
ATOM    417  K     K  2681      55.250   5.280   4.630  0.00  0.00           K  
ATOM    418  K     K  2682      38.850  20.650   9.910  0.00  0.00           K  
ATOM    419  K     K  2683      53.700  22.090  18.940  0.00  0.00           K  
ATOM    420  K     K  2684     139.570  19.460  25.740  0.00  0.00           K  
ATOM    421  K     K  2685      69.200  41.010  20.510  0.00  0.00           K  
ATOM    422  K     K  2686      24.330  90.390  36.860  0.00  0.00           K  
ATOM    423  K     K  2687      55.240  14.360  78.260  0.00  0.00           K  
ATOM    424  K     K  2688       1.770  87.490  68.510  0.00  0.00           K  
ATOM    425  K     K  2689     117.830  14.930   9.690  0.00  0.00           K  
ATOM    426  K     K  2690      38.340  79.750  48.950  0.00  0.00           K  
ATOM    427  K     K  2691      48.380  81.880  27.860  0.00  0.00           K  
ATOM    428  K     K  2692      84.480  17.930  34.140  0.00  0.00           K  
ATOM    429  K     K  2693      41.330  88.730  11.410  0.00  0.00           K  
ATOM    430  K     K  2694     135.140   5.710  40.750  0.00  0.00           K  
ATOM    431  K     K  2695      84.200   7.110  37.340  0.00  0.00           K  
ATOM    432  K     K  2696     125.720  27.870  35.380  0.00  0.00           K  
ATOM    433  K     K  2697      74.190  11.420   0.540  0.00  0.00           K  
ATOM    434  K     K  2698      27.900  22.610  64.150  0.00  0.00           K  
ATOM    435  K     K  2699     122.730  31.300  30.800  0.00  0.00           K  
ATOM    436  K     K  2700     131.810  51.680  65.010  0.00  0.00           K  
ATOM    437  K     K  2701      24.450  75.260   9.820  0.00  0.00           K  
ATOM    438  K     K  2702      63.160  65.520   8.880  0.00  0.00           K  
ATOM    439  K     K  2703     128.140  75.130   6.270  0.00  0.00           K  
ATOM    440  K     K  2704     136.110  85.180  74.170  0.00  0.00           K  
ATOM    441  K     K  2705      96.440  62.070  54.090  0.00  0.00           K  
ATOM    442  K     K  2706     130.430  12.070  20.470  0.00  0.00           K  
ATOM    443  K     K  2707      26.210   7.930  12.680  0.00  0.00           K  
ATOM    444  K     K  2708      24.140  37.280  70.970  0.00  0.00           K  
ATOM    445  K     K  2709      65.860  86.050  36.540  0.00  0.00           K  
ATOM    446  K     K  2710      87.480  45.750  14.850  0.00  0.00           K  
ATOM    447  K     K  2711      97.240  75.240   0.030  0.00  0.00           K  
ATOM    448  K     K  2712     100.920   4.350  15.870  0.00  0.00           K  
ATOM    449  K     K  2713      49.590  29.830  54.880  0.00  0.00           K  
ATOM    450  K     K  2714      20.540  53.510  76.720  0.00  0.00           K  
ATOM    451  K     K  2715      68.660  56.500  62.950  0.00  0.00           K  
ATOM    452  K     K  2716      13.950   4.550  47.670  0.00  0.00           K  
ATOM    453  K     K  2717      55.520  90.920  56.740  0.00  0.00           K  
ATOM    454  K     K  2718      73.050   1.580  22.470  0.00  0.00           K  
ATOM    455  K     K  2719      68.700  77.910  24.800  0.00  0.00           K  
ATOM    456  K     K  2720       6.360  16.080  42.160  0.00  0.00           K  
ATOM    457  K     K  2721      58.640   8.950  70.060  0.00  0.00           K  
ATOM    458  K     K  2722       2.560  61.750  54.790  0.00  0.00           K  
ATOM    459  K     K  2723      96.290  19.780  54.650  0.00  0.00           K  
ATOM    460  K     K  2724      96.680  51.810  22.110  0.00  0.00           K  
ATOM    461  K     K  2725     128.300  58.110   8.770  0.00  0.00           K  
ATOM    462  K     K  2726      98.090  11.010  67.340  0.00  0.00           K  
ATOM    463  K     K  2727      75.750  20.170  34.510  0.00  0.00           K  
ATOM    464 CL    CL  2728      26.510  93.290  11.720  0.00  0.00          Cl  
ATOM    465 CL    CL  2729      10.330   8.870  51.160  0.00  0.00          Cl  
ATOM    466 CL    CL  2730      76.240  32.610  26.500  0.00  0.00          Cl  
ATOM    467 CL    CL  2731     115.540  25.920  25.650  0.00  0.00          Cl  
ATOM    468 CL    CL  2732     106.110  72.590  11.510  0.00  0.00          Cl  
ATOM    469 CL    CL  2733      53.410  82.000  77.910  0.00  0.00          Cl  
ATOM    470 CL    CL  2734      67.540   4.690  62.850  0.00  0.00          Cl  
ATOM    471 CL    CL  2735     110.850  92.910  13.510  0.00  0.00          Cl  
ATOM    472 CL    CL  2736     125.640  15.710  17.800  0.00  0.00          Cl  
ATOM    473 CL    CL  2737     137.940  86.730   2.300  0.00  0.00          Cl  
ATOM    474 CL    CL  2738      63.030  89.370   6.470  0.00  0.00          Cl  
ATOM    475 CL    CL  2739      51.430  71.540  19.360  0.00  0.00          Cl  
ATOM    476 CL    CL  2740       7.330  90.300  11.300  0.00  0.00          Cl  
ATOM    477 CL    CL  2741      82.670   2.620  65.660  0.00  0.00          Cl  
ATOM    478 CL    CL  2742      73.290   4.070  69.070  0.00  0.00          Cl  
ATOM    479 CL    CL  2743      41.360  91.820  12.710  0.00  0.00          Cl  
ATOM    480 CL    CL  2744      98.920  47.940   0.370  0.00  0.00          Cl  
ATOM    481 CL    CL  2745      79.740  22.800  10.060  0.00  0.00          Cl  
ATOM    482 CL    CL  2746      48.980  83.280  68.390  0.00  0.00          Cl  
ATOM    483 CL    CL  2747      10.200  39.400  16.490  0.00  0.00          Cl  
ATOM    484 CL    CL  2748      43.670  30.900   7.310  0.00  0.00          Cl  
ATOM    485 CL    CL  2749      43.960  81.620   7.970  0.00  0.00          Cl  
ATOM    486 CL    CL  2750      84.720  34.360   3.850  0.00  0.00          Cl  
ATOM    487 CL    CL  2751      53.330   1.160  66.860  0.00  0.00          Cl  
ATOM    488 CL    CL  2752      64.260  74.020  77.660  0.00  0.00          Cl  
ATOM    489 CL    CL  2753       7.420  50.040  35.190  0.00  0.00          Cl  
ATOM    490 CL    CL  2754      29.630  70.110  34.000  0.00  0.00          Cl  
ATOM    491 CL    CL  2755      45.030  71.790  27.880  0.00  0.00          Cl  
ATOM    492 CL    CL  2756      65.350  30.880  17.640  0.00  0.00          Cl  
ATOM    493 CL    CL  2757      13.980  20.440  38.090  0.00  0.00          Cl  
ATOM    494 CL    CL  2758     102.450  21.080   8.900  0.00  0.00          Cl  
ATOM    495 CL    CL  2759      55.590  66.800  36.450  0.00  0.00          Cl  
ATOM    496 CL    CL  2760      95.480  17.190  35.390  0.00  0.00          Cl  
ATOM    497 CL    CL  2761     140.070  87.580  56.540  0.00  0.00          Cl  
ATOM    498 CL    CL  2762     134.550  39.220  49.490  0.00  0.00          Cl  
ATOM    499 CL    CL  2763     115.980  81.980  64.070  0.00  0.00          Cl  
ATOM    500 CL    CL  2764     103.180  14.330  53.020  0.00  0.00          Cl  
ATOM    501 CL    CL  2765      76.700  35.990  17.710  0.00  0.00          Cl  
ATOM    502 CL    CL  2766       9.370  78.000  49.210  0.00  0.00          Cl  
ATOM    503 CL    CL  2767      86.580  61.600  64.630  0.00  0.00          Cl  
ATOM    504 CL    CL  2768      71.160  89.300  47.450  0.00  0.00          Cl  
ATOM    505 CL    CL  2769     101.260  13.050  70.990  0.00  0.00          Cl  
ATOM    506 CL    CL  2770     129.600  21.830  30.560  0.00  0.00          Cl  
ATOM    507 CL    CL  2771     137.750   0.230  35.970  0.00  0.00          Cl  
ATOM    508 CL    CL  2772      33.780  82.310  56.980  0.00  0.00          Cl  
ATOM    509 CL    CL  2773     118.250  55.220  59.420  0.00  0.00          Cl  
ATOM    510 CL    CL  2774     102.770  36.200  52.130  0.00  0.00          Cl  
ATOM    511 CL    CL  2775      81.560  15.220  68.130  0.00  0.00          Cl  
ATOM    512 CL    CL  2776     118.470  88.680   8.040  0.00  0.00          Cl  
ATOM    513 CL    CL  2777       9.650  63.610  76.450  0.00  0.00          Cl  
ATOM    514 CL    CL  2778     123.800  76.280  14.240  0.00  0.00          Cl  
ATOM    515 CL    CL  2779      37.150  54.790   2.340  0.00  0.00          Cl  
ATOM    516 CL    CL  2780      30.840  60.870  20.810  0.00  0.00          Cl  
ATOM    517 CL    CL  2781      45.230  68.090  60.930  0.00  0.00          Cl  
ATOM    518 CL    CL  2782      66.980  92.760  33.810  0.00  0.00          Cl  
ATOM    519 CL    CL  2783     139.930  62.260  54.070  0.00  0.00          Cl  
ATOM    520 CL    CL  2784     110.690  71.430  40.890  0.00  0.00          Cl  
ATOM    521 CL    CL  2785      90.790  38.880  34.310  0.00  0.00          Cl  
ATOM    522 CL    CL  2786      15.590  44.280  53.660  0.00  0.00          Cl  
ATOM    523 CL    CL  2787      89.190  42.790  54.430  0.00  0.00          Cl  
ATOM    524 CL    CL  2788      45.320  11.370  12.270  0.00  0.00          Cl  
ATOM    525 CL    CL  2789      74.750  30.350   3.500  0.00  0.00          Cl  
ATOM    526 CL    CL  2790      23.390   2.880  30.670  0.00  0.00          Cl  
ATOM    527 CL    CL  2791     132.780   9.850  69.420  0.00  0.00          Cl  
ATOM    528 CL    CL  2792     135.890  56.200  28.660  0.00  0.00          Cl  
ATOM    529 CL    CL  2793      41.180  84.650  41.890  0.00  0.00          Cl  
ATOM    530 CL    CL  2794      17.130  57.270   8.000  0.00  0.00          Cl  
ATOM    531 CL    CL  2795      42.870  25.120   2.320  0.00  0.00          Cl  
ATOM    532 CL    CL  2796      23.950  50.830  61.680  0.00  0.00          Cl  
ATOM    533 CL    CL  2797     141.210  37.110  10.280  0.00  0.00          Cl  
ATOM    534 CL    CL  2798      17.480  88.590  67.430  0.00  0.00          Cl  
ATOM    535 CL    CL  2799      86.540  37.280  18.660  0.00  0.00          Cl  
ATOM    536 CL    CL  2800      96.470   6.450  18.980  0.00  0.00          Cl  
ATOM    537 CL    CL  2801      37.440  37.540   2.670  0.00  0.00          Cl  
ATOM    538 CL    CL  2802      72.140  31.620   7.560  0.00  0.00          Cl  
ATOM    539 CL    CL  2803      80.410  88.120  25.730  0.00  0.00          Cl  
ATOM    540 CL    CL  2804      27.700  79.550  54.300  0.00  0.00          Cl  
ATOM    541 CL    CL  2805      71.500  74.930  75.460  0.00  0.00          Cl  
ATOM    542 CL    CL  2806     132.080  59.260  33.720  0.00  0.00          Cl  
ATOM    543 CL    CL  2807     129.000  25.360   7.020  0.00  0.00          Cl  
ATOM    544 CL    CL  2808       6.850  52.280  57.080  0.00  0.00          Cl  
ATOM    545 CL    CL  2809      18.340  81.300  38.010  0.00  0.00          Cl  
ATOM    546 CL    CL  2810      66.930   9.720   3.500  0.00  0.00          Cl  
ATOM    547 CL    CL  2811      44.080  82.850  77.130  0.00  0.00          Cl  
ATOM    548 CL    CL  2812       7.340  88.710  76.290  0.00  0.00          Cl  
ATOM    549 CL    CL  2813     102.750  80.110  65.620  0.00  0.00          Cl  
ATOM    550 CL    CL  2814      88.560  89.510  31.310  0.00  0.00          Cl  
ATOM    551 CL    CL  2815      27.150  69.150  67.500  0.00  0.00          Cl  
ATOM    552 CL    CL  2816     128.730  55.700  43.040  0.00  0.00          Cl  
ATOM    553 CL    CL  2817      22.330  35.550  72.510  0.00  0.00          Cl  
ATOM    554 CL    CL  2818      46.850  91.000   2.110  0.00  0.00          Cl  
ATOM    555 CL    CL  2819     117.930  41.590  54.880  0.00  0.00          Cl  
ATOM    556 CL    CL  2820      22.170  33.300   1.160  0.00  0.00          Cl  
ATOM    557 CL    CL  2821     110.440  65.770  56.660  0.00  0.00          Cl  
ATOM    558 CL    CL  2822      43.610  50.230   5.680  0.00  0.00          Cl  
ATOM    559 CL    CL  2823      56.060  10.570  70.110  0.00  0.00          Cl  
ATOM    560 CL    CL  2824     139.070  23.670  57.710  0.00  0.00          Cl  
ATOM    561 CL    CL  2825      34.130  58.170  23.810  0.00  0.00          Cl  
ATOM    562 CL    CL  2826     130.580  56.240   7.760  0.00  0.00          Cl  
ATOM    563 CL    CL  2827      96.920   8.080  40.920  0.00  0.00          Cl  
ATOM    564  N   LEU A   1      89.660  64.580  11.780  0.00  0.00           N  
ATOM    565  CA  LEU A   1      88.730  64.480  12.990  0.00  0.00           C  
ATOM    566  C   LEU A   1      89.220  63.720  14.150  0.00  0.00           C  
ATOM    567  O   LEU A   1      89.640  62.620  13.950  0.00  0.00           O  
ATOM    568  CB  LEU A   1      87.400  63.870  12.550  0.00  0.00           C  
ATOM    569  CG  LEU A   1      86.250  63.710  13.640  0.00  0.00           C  
ATOM    570  CD1 LEU A   1      85.740  65.050  14.260  0.00  0.00           C  
ATOM    571  CD2 LEU A   1      85.070  62.910  13.070  0.00  0.00           C  
ATOM    572  HA  LEU A   1      88.580  65.530  13.270  0.00  0.00           H  
ATOM    573  HB2 LEU A   1      87.000  64.400  11.690  0.00  0.00           H  
ATOM    574  HB3 LEU A   1      87.590  62.880  12.140  0.00  0.00           H  
ATOM    575  HG  LEU A   1      86.590  63.080  14.460  0.00  0.00           H  
ATOM    576 HD11 LEU A   1      86.520  65.640  14.740  0.00  0.00           H  
ATOM    577 HD12 LEU A   1      85.320  65.630  13.440  0.00  0.00           H  
ATOM    578 HD13 LEU A   1      84.930  64.760  14.940  0.00  0.00           H  
ATOM    579 HD21 LEU A   1      84.270  62.900  13.800  0.00  0.00           H  
ATOM    580 HD22 LEU A   1      84.800  63.480  12.180  0.00  0.00           H  
ATOM    581 HD23 LEU A   1      85.520  61.930  12.920  0.00  0.00           H  
ATOM    582  H1  LEU A   1      89.350  65.280  11.110  0.00  0.00           H  
ATOM    583  H2  LEU A   1      89.750  63.690  11.310  0.00  0.00           H  
ATOM    584  H3  LEU A   1      90.610  64.840  12.030  0.00  0.00           H  
ATOM    585  N   ALA A   2      89.200  64.410  15.290  0.00  0.00           N  
ATOM    586  CA  ALA A   2      89.680  63.780  16.620  0.00  0.00           C  
ATOM    587  C   ALA A   2      88.720  62.720  17.070  0.00  0.00           C  
ATOM    588  O   ALA A   2      87.530  63.110  17.170  0.00  0.00           O  
ATOM    589  CB  ALA A   2      89.820  64.800  17.790  0.00  0.00           C  
ATOM    590  H   ALA A   2      88.860  65.360  15.280  0.00  0.00           H  
ATOM    591  HA  ALA A   2      90.620  63.250  16.470  0.00  0.00           H  
ATOM    592  HB1 ALA A   2      88.950  65.430  17.970  0.00  0.00           H  
ATOM    593  HB2 ALA A   2      90.110  64.150  18.620  0.00  0.00           H  
ATOM    594  HB3 ALA A   2      90.630  65.460  17.500  0.00  0.00           H  
ATOM    595  N   PRO A   3      89.060  61.390  17.110  0.00  0.00           N  
ATOM    596  CA  PRO A   3      88.250  60.380  17.850  0.00  0.00           C  
ATOM    597  C   PRO A   3      87.830  60.870  19.240  0.00  0.00           C  
ATOM    598  O   PRO A   3      88.450  61.790  19.800  0.00  0.00           O  
ATOM    599  CB  PRO A   3      89.110  59.120  17.920  0.00  0.00           C  
ATOM    600  CG  PRO A   3      90.510  59.560  17.460  0.00  0.00           C  
ATOM    601  CD  PRO A   3      90.190  60.700  16.500  0.00  0.00           C  
ATOM    602  HA  PRO A   3      87.300  60.260  17.330  0.00  0.00           H  
ATOM    603  HB2 PRO A   3      89.080  58.710  18.930  0.00  0.00           H  
ATOM    604  HB3 PRO A   3      88.760  58.350  17.240  0.00  0.00           H  
ATOM    605  HG2 PRO A   3      91.010  59.940  18.350  0.00  0.00           H  
ATOM    606  HG3 PRO A   3      91.130  58.750  17.070  0.00  0.00           H  
ATOM    607  HD2 PRO A   3      91.060  61.350  16.570  0.00  0.00           H  
ATOM    608  HD3 PRO A   3      89.960  60.400  15.470  0.00  0.00           H  
ATOM    609  N   ALA A   4      86.800  60.220  19.790  0.00  0.00           N  
ATOM    610  CA  ALA A   4      86.170  60.590  21.030  0.00  0.00           C  
ATOM    611  C   ALA A   4      87.250  60.750  22.100  0.00  0.00           C  
ATOM    612  O   ALA A   4      87.280  61.730  22.890  0.00  0.00           O  
ATOM    613  CB  ALA A   4      85.160  59.520  21.500  0.00  0.00           C  
ATOM    614  H   ALA A   4      86.580  59.430  19.200  0.00  0.00           H  
ATOM    615  HA  ALA A   4      85.620  61.530  21.040  0.00  0.00           H  
ATOM    616  HB1 ALA A   4      84.950  59.770  22.540  0.00  0.00           H  
ATOM    617  HB2 ALA A   4      84.220  59.610  20.950  0.00  0.00           H  
ATOM    618  HB3 ALA A   4      85.430  58.470  21.550  0.00  0.00           H  
ATOM    619  N   LYS A   5      88.320  59.950  22.100  0.00  0.00           N  
ATOM    620  CA  LYS A   5      89.340  60.050  23.190  0.00  0.00           C  
ATOM    621  C   LYS A   5      90.350  61.170  23.010  0.00  0.00           C  
ATOM    622  O   LYS A   5      90.560  61.820  24.040  0.00  0.00           O  
ATOM    623  CB  LYS A   5      90.020  58.740  23.340  0.00  0.00           C  
ATOM    624  CG  LYS A   5      89.270  57.600  24.030  0.00  0.00           C  
ATOM    625  CD  LYS A   5      89.910  56.260  23.840  0.00  0.00           C  
ATOM    626  CE  LYS A   5      89.290  55.130  24.770  0.00  0.00           C  
ATOM    627  NZ  LYS A   5      89.690  53.790  24.340  0.00  0.00           N1+
ATOM    628  H   LYS A   5      88.340  59.240  21.380  0.00  0.00           H  
ATOM    629  HA  LYS A   5      88.880  60.310  24.140  0.00  0.00           H  
ATOM    630  HB2 LYS A   5      90.170  58.440  22.300  0.00  0.00           H  
ATOM    631  HB3 LYS A   5      90.960  58.810  23.880  0.00  0.00           H  
ATOM    632  HG2 LYS A   5      89.220  57.890  25.080  0.00  0.00           H  
ATOM    633  HG3 LYS A   5      88.260  57.540  23.630  0.00  0.00           H  
ATOM    634  HD2 LYS A   5      89.920  55.870  22.820  0.00  0.00           H  
ATOM    635  HD3 LYS A   5      90.910  56.340  24.260  0.00  0.00           H  
ATOM    636  HE2 LYS A   5      89.730  55.390  25.730  0.00  0.00           H  
ATOM    637  HE3 LYS A   5      88.210  55.270  24.770  0.00  0.00           H  
ATOM    638  HZ1 LYS A   5      90.680  53.640  24.450  0.00  0.00           H  
ATOM    639  HZ2 LYS A   5      89.180  53.080  24.860  0.00  0.00           H  
ATOM    640  HZ3 LYS A   5      89.420  53.600  23.380  0.00  0.00           H  
ATOM    641  N   ALA A   6      90.730  61.430  21.780  0.00  0.00           N  
ATOM    642  CA  ALA A   6      91.490  62.650  21.450  0.00  0.00           C  
ATOM    643  C   ALA A   6      90.690  63.970  21.850  0.00  0.00           C  
ATOM    644  O   ALA A   6      91.240  64.910  22.420  0.00  0.00           O  
ATOM    645  CB  ALA A   6      91.750  62.470  19.950  0.00  0.00           C  
ATOM    646  H   ALA A   6      90.460  60.810  21.020  0.00  0.00           H  
ATOM    647  HA  ALA A   6      92.470  62.640  21.910  0.00  0.00           H  
ATOM    648  HB1 ALA A   6      92.590  61.800  19.740  0.00  0.00           H  
ATOM    649  HB2 ALA A   6      90.870  62.040  19.480  0.00  0.00           H  
ATOM    650  HB3 ALA A   6      91.890  63.460  19.510  0.00  0.00           H  
ATOM    651  N   ARG A   7      89.380  64.020  21.560  0.00  0.00           N  
ATOM    652  CA  ARG A   7      88.510  65.110  21.820  0.00  0.00           C  
ATOM    653  C   ARG A   7      88.280  65.270  23.320  0.00  0.00           C  
ATOM    654  O   ARG A   7      88.310  66.390  23.890  0.00  0.00           O  
ATOM    655  CB  ARG A   7      87.230  65.070  20.980  0.00  0.00           C  
ATOM    656  CG  ARG A   7      86.590  66.490  21.080  0.00  0.00           C  
ATOM    657  CD  ARG A   7      85.390  66.590  20.190  0.00  0.00           C  
ATOM    658  NE  ARG A   7      84.270  67.090  20.880  0.00  0.00           N  
ATOM    659  CZ  ARG A   7      83.110  67.470  20.390  0.00  0.00           C  
ATOM    660  NH1 ARG A   7      82.740  66.990  19.270  0.00  0.00           N1+
ATOM    661  NH2 ARG A   7      82.240  68.260  20.950  0.00  0.00           N  
ATOM    662  H   ARG A   7      88.960  63.330  20.960  0.00  0.00           H  
ATOM    663  HA  ARG A   7      89.140  65.910  21.440  0.00  0.00           H  
ATOM    664  HB2 ARG A   7      87.610  65.110  19.960  0.00  0.00           H  
ATOM    665  HB3 ARG A   7      86.540  64.250  21.190  0.00  0.00           H  
ATOM    666  HG2 ARG A   7      86.260  66.630  22.100  0.00  0.00           H  
ATOM    667  HG3 ARG A   7      87.280  67.250  20.720  0.00  0.00           H  
ATOM    668  HD2 ARG A   7      85.610  67.220  19.320  0.00  0.00           H  
ATOM    669  HD3 ARG A   7      85.160  65.550  19.920  0.00  0.00           H  
ATOM    670  HE  ARG A   7      84.380  67.500  21.800  0.00  0.00           H  
ATOM    671 HH11 ARG A   7      83.460  66.670  18.640  0.00  0.00           H  
ATOM    672 HH12 ARG A   7      81.800  67.200  18.950  0.00  0.00           H  
ATOM    673 HH21 ARG A   7      82.350  68.710  21.850  0.00  0.00           H  
ATOM    674 HH22 ARG A   7      81.350  68.330  20.490  0.00  0.00           H  
ATOM    675  N   MET A   8      87.980  64.130  23.990  0.00  0.00           N  
ATOM    676  CA  MET A   8      87.900  64.180  25.510  0.00  0.00           C  
ATOM    677  C   MET A   8      89.320  64.390  26.140  0.00  0.00           C  
ATOM    678  O   MET A   8      89.450  65.090  27.160  0.00  0.00           O  
ATOM    679  CB  MET A   8      87.330  62.830  25.970  0.00  0.00           C  
ATOM    680  CG  MET A   8      87.050  62.800  27.460  0.00  0.00           C  
ATOM    681  SD  MET A   8      85.700  63.850  28.060  0.00  0.00           S  
ATOM    682  CE  MET A   8      86.650  64.690  29.420  0.00  0.00           C  
ATOM    683  H   MET A   8      87.900  63.280  23.450  0.00  0.00           H  
ATOM    684  HA  MET A   8      87.230  64.950  25.900  0.00  0.00           H  
ATOM    685  HB2 MET A   8      86.420  62.610  25.410  0.00  0.00           H  
ATOM    686  HB3 MET A   8      88.000  61.980  25.840  0.00  0.00           H  
ATOM    687  HG2 MET A   8      86.810  61.810  27.840  0.00  0.00           H  
ATOM    688  HG3 MET A   8      87.930  63.240  27.930  0.00  0.00           H  
ATOM    689  HE1 MET A   8      87.310  65.460  29.000  0.00  0.00           H  
ATOM    690  HE2 MET A   8      85.930  65.130  30.100  0.00  0.00           H  
ATOM    691  HE3 MET A   8      87.150  63.990  30.090  0.00  0.00           H  
ATOM    692  N   ARG A   9      90.480  64.020  25.580  0.00  0.00           N  
ATOM    693  CA  ARG A   9      91.890  64.400  25.980  0.00  0.00           C  
ATOM    694  C   ARG A   9      92.080  65.950  25.900  0.00  0.00           C  
ATOM    695  O   ARG A   9      92.640  66.620  26.800  0.00  0.00           O  
ATOM    696  CB  ARG A   9      92.920  63.560  25.160  0.00  0.00           C  
ATOM    697  CG  ARG A   9      93.090  62.170  25.740  0.00  0.00           C  
ATOM    698  CD  ARG A   9      94.000  61.460  24.780  0.00  0.00           C  
ATOM    699  NE  ARG A   9      95.380  61.800  25.000  0.00  0.00           N  
ATOM    700  CZ  ARG A   9      96.420  61.270  24.430  0.00  0.00           C  
ATOM    701  NH1 ARG A   9      96.410  60.380  23.460  0.00  0.00           N1+
ATOM    702  NH2 ARG A   9      97.590  61.680  24.790  0.00  0.00           N  
ATOM    703  H   ARG A   9      90.370  63.450  24.750  0.00  0.00           H  
ATOM    704  HA  ARG A   9      92.080  64.050  27.000  0.00  0.00           H  
ATOM    705  HB2 ARG A   9      92.780  63.610  24.080  0.00  0.00           H  
ATOM    706  HB3 ARG A   9      93.880  64.050  25.280  0.00  0.00           H  
ATOM    707  HG2 ARG A   9      93.390  62.200  26.790  0.00  0.00           H  
ATOM    708  HG3 ARG A   9      92.130  61.650  25.650  0.00  0.00           H  
ATOM    709  HD2 ARG A   9      93.890  60.390  24.960  0.00  0.00           H  
ATOM    710  HD3 ARG A   9      93.820  61.600  23.720  0.00  0.00           H  
ATOM    711  HE  ARG A   9      95.590  62.540  25.670  0.00  0.00           H  
ATOM    712 HH11 ARG A   9      95.540  59.940  23.180  0.00  0.00           H  
ATOM    713 HH12 ARG A   9      97.310  59.970  23.280  0.00  0.00           H  
ATOM    714 HH21 ARG A   9      97.560  62.490  25.390  0.00  0.00           H  
ATOM    715 HH22 ARG A   9      98.420  61.350  24.310  0.00  0.00           H  
ATOM    716  N   GLU A  10      91.620  66.610  24.830  0.00  0.00           N  
ATOM    717  CA  GLU A  10      91.510  68.020  24.630  0.00  0.00           C  
ATOM    718  C   GLU A  10      90.540  68.690  25.600  0.00  0.00           C  
ATOM    719  O   GLU A  10      90.780  69.780  26.100  0.00  0.00           O  
ATOM    720  CB  GLU A  10      91.200  68.190  23.190  0.00  0.00           C  
ATOM    721  CG  GLU A  10      91.230  69.650  22.610  0.00  0.00           C  
ATOM    722  CD  GLU A  10      91.410  69.770  21.110  0.00  0.00           C  
ATOM    723  OE1 GLU A  10      91.960  68.860  20.510  0.00  0.00           O  
ATOM    724  OE2 GLU A  10      90.770  70.710  20.580  0.00  0.00           O1-
ATOM    725  H   GLU A  10      91.290  66.080  24.030  0.00  0.00           H  
ATOM    726  HA  GLU A  10      92.490  68.400  24.890  0.00  0.00           H  
ATOM    727  HB2 GLU A  10      92.060  67.710  22.740  0.00  0.00           H  
ATOM    728  HB3 GLU A  10      90.290  67.680  22.880  0.00  0.00           H  
ATOM    729  HG2 GLU A  10      90.270  70.080  22.870  0.00  0.00           H  
ATOM    730  HG3 GLU A  10      92.060  70.130  23.120  0.00  0.00           H  
ATOM    731  N   LEU A  11      89.470  68.070  26.040  0.00  0.00           N  
ATOM    732  CA  LEU A  11      88.520  68.650  27.050  0.00  0.00           C  
ATOM    733  C   LEU A  11      89.070  68.620  28.480  0.00  0.00           C  
ATOM    734  O   LEU A  11      88.810  69.560  29.190  0.00  0.00           O  
ATOM    735  CB  LEU A  11      87.230  67.930  26.840  0.00  0.00           C  
ATOM    736  CG  LEU A  11      85.930  68.550  27.400  0.00  0.00           C  
ATOM    737  CD1 LEU A  11      85.590  69.850  26.700  0.00  0.00           C  
ATOM    738  CD2 LEU A  11      84.800  67.440  27.360  0.00  0.00           C  
ATOM    739  H   LEU A  11      89.260  67.190  25.590  0.00  0.00           H  
ATOM    740  HA  LEU A  11      88.360  69.710  26.860  0.00  0.00           H  
ATOM    741  HB2 LEU A  11      87.070  67.700  25.790  0.00  0.00           H  
ATOM    742  HB3 LEU A  11      87.430  66.930  27.240  0.00  0.00           H  
ATOM    743  HG  LEU A  11      86.070  68.780  28.450  0.00  0.00           H  
ATOM    744 HD11 LEU A  11      86.310  70.650  26.880  0.00  0.00           H  
ATOM    745 HD12 LEU A  11      85.330  69.640  25.660  0.00  0.00           H  
ATOM    746 HD13 LEU A  11      84.640  70.070  27.200  0.00  0.00           H  
ATOM    747 HD21 LEU A  11      84.770  67.080  26.330  0.00  0.00           H  
ATOM    748 HD22 LEU A  11      84.960  66.590  28.030  0.00  0.00           H  
ATOM    749 HD23 LEU A  11      83.880  67.910  27.720  0.00  0.00           H  
ATOM    750  N   ALA A  12      89.840  67.530  28.770  0.00  0.00           N  
ATOM    751  CA  ALA A  12      90.600  67.490  29.970  0.00  0.00           C  
ATOM    752  C   ALA A  12      91.870  68.410  29.970  0.00  0.00           C  
ATOM    753  O   ALA A  12      92.140  69.010  30.970  0.00  0.00           O  
ATOM    754  CB  ALA A  12      91.070  66.110  30.100  0.00  0.00           C  
ATOM    755  H   ALA A  12      89.960  66.780  28.110  0.00  0.00           H  
ATOM    756  HA  ALA A  12      90.010  67.830  30.820  0.00  0.00           H  
ATOM    757  HB1 ALA A  12      90.240  65.410  30.250  0.00  0.00           H  
ATOM    758  HB2 ALA A  12      91.830  65.870  29.360  0.00  0.00           H  
ATOM    759  HB3 ALA A  12      91.570  66.150  31.070  0.00  0.00           H  
ATOM    760  N   THR A  13      92.530  68.620  28.810  0.00  0.00           N  
ATOM    761  CA  THR A  13      93.680  69.510  28.910  0.00  0.00           C  
ATOM    762  C   THR A  13      93.270  70.960  28.980  0.00  0.00           C  
ATOM    763  O   THR A  13      93.960  71.710  29.700  0.00  0.00           O  
ATOM    764  CB  THR A  13      94.630  69.200  27.720  0.00  0.00           C  
ATOM    765  CG2 THR A  13      95.820  70.130  27.620  0.00  0.00           C  
ATOM    766  OG1 THR A  13      95.180  67.880  27.820  0.00  0.00           O  
ATOM    767  H   THR A  13      92.460  67.990  28.030  0.00  0.00           H  
ATOM    768  HA  THR A  13      94.180  69.220  29.830  0.00  0.00           H  
ATOM    769  HB  THR A  13      94.090  69.290  26.780  0.00  0.00           H  
ATOM    770  HG1 THR A  13      94.400  67.370  27.580  0.00  0.00           H  
ATOM    771 HG21 THR A  13      95.590  71.140  27.310  0.00  0.00           H  
ATOM    772 HG22 THR A  13      96.330  70.270  28.570  0.00  0.00           H  
ATOM    773 HG23 THR A  13      96.550  69.790  26.880  0.00  0.00           H  
ATOM    774  N   ALA A  14      92.140  71.310  28.390  0.00  0.00           N  
ATOM    775  CA  ALA A  14      91.600  72.640  28.440  0.00  0.00           C  
ATOM    776  C   ALA A  14      91.210  73.000  29.950  0.00  0.00           C  
ATOM    777  O   ALA A  14      91.300  74.190  30.260  0.00  0.00           O  
ATOM    778  CB  ALA A  14      90.470  72.750  27.440  0.00  0.00           C  
ATOM    779  H   ALA A  14      91.510  70.620  28.010  0.00  0.00           H  
ATOM    780  HA  ALA A  14      92.370  73.360  28.150  0.00  0.00           H  
ATOM    781  HB1 ALA A  14      89.880  73.650  27.540  0.00  0.00           H  
ATOM    782  HB2 ALA A  14      90.830  72.580  26.420  0.00  0.00           H  
ATOM    783  HB3 ALA A  14      89.750  72.020  27.810  0.00  0.00           H  
ATOM    784  N   TYR A  15      90.850  72.020  30.740  0.00  0.00           N  
ATOM    785  CA  TYR A  15      90.460  72.140  32.190  0.00  0.00           C  
ATOM    786  C   TYR A  15      91.760  72.160  33.040  0.00  0.00           C  
ATOM    787  O   TYR A  15      91.850  73.090  33.780  0.00  0.00           O  
ATOM    788  CB  TYR A  15      89.600  70.930  32.560  0.00  0.00           C  
ATOM    789  CG  TYR A  15      89.110  71.000  34.040  0.00  0.00           C  
ATOM    790  CD1 TYR A  15      89.780  70.270  35.040  0.00  0.00           C  
ATOM    791  CD2 TYR A  15      88.150  71.910  34.330  0.00  0.00           C  
ATOM    792  CE1 TYR A  15      89.340  70.380  36.390  0.00  0.00           C  
ATOM    793  CE2 TYR A  15      87.660  72.010  35.680  0.00  0.00           C  
ATOM    794  CZ  TYR A  15      88.250  71.220  36.710  0.00  0.00           C  
ATOM    795  OH  TYR A  15      87.820  71.210  37.990  0.00  0.00           O  
ATOM    796  H   TYR A  15      90.560  71.150  30.310  0.00  0.00           H  
ATOM    797  HA  TYR A  15      90.010  73.130  32.320  0.00  0.00           H  
ATOM    798  HB2 TYR A  15      88.750  70.880  31.890  0.00  0.00           H  
ATOM    799  HB3 TYR A  15      90.260  70.070  32.450  0.00  0.00           H  
ATOM    800  HD1 TYR A  15      90.570  69.570  34.790  0.00  0.00           H  
ATOM    801  HD2 TYR A  15      87.730  72.580  33.590  0.00  0.00           H  
ATOM    802  HE1 TYR A  15      89.800  69.780  37.170  0.00  0.00           H  
ATOM    803  HE2 TYR A  15      86.830  72.680  35.850  0.00  0.00           H  
ATOM    804  HH  TYR A  15      88.350  70.630  38.540  0.00  0.00           H  
ATOM    805  N   ALA A  16      92.770  71.320  32.690  0.00  0.00           N  
ATOM    806  CA  ALA A  16      93.990  71.270  33.500  0.00  0.00           C  
ATOM    807  C   ALA A  16      94.700  72.610  33.350  0.00  0.00           C  
ATOM    808  O   ALA A  16      95.170  73.210  34.310  0.00  0.00           O  
ATOM    809  CB  ALA A  16      94.830  70.130  32.990  0.00  0.00           C  
ATOM    810  H   ALA A  16      92.550  70.470  32.190  0.00  0.00           H  
ATOM    811  HA  ALA A  16      93.740  71.090  34.550  0.00  0.00           H  
ATOM    812  HB1 ALA A  16      94.320  69.200  33.230  0.00  0.00           H  
ATOM    813  HB2 ALA A  16      95.010  70.270  31.920  0.00  0.00           H  
ATOM    814  HB3 ALA A  16      95.710  70.240  33.620  0.00  0.00           H  
ATOM    815  N   ARG A  17      94.670  73.230  32.140  0.00  0.00           N  
ATOM    816  CA  ARG A  17      95.550  74.410  31.910  0.00  0.00           C  
ATOM    817  C   ARG A  17      94.940  75.780  32.390  0.00  0.00           C  
ATOM    818  O   ARG A  17      95.560  76.820  32.240  0.00  0.00           O  
ATOM    819  CB  ARG A  17      96.090  74.360  30.450  0.00  0.00           C  
ATOM    820  CG  ARG A  17      96.920  73.140  30.270  0.00  0.00           C  
ATOM    821  CD  ARG A  17      97.580  73.080  28.840  0.00  0.00           C  
ATOM    822  NE  ARG A  17      98.380  71.820  28.630  0.00  0.00           N  
ATOM    823  CZ  ARG A  17      98.830  71.320  27.490  0.00  0.00           C  
ATOM    824  NH1 ARG A  17      98.760  71.930  26.350  0.00  0.00           N1+
ATOM    825  NH2 ARG A  17      99.440  70.200  27.500  0.00  0.00           N  
ATOM    826  H   ARG A  17      94.220  72.720  31.400  0.00  0.00           H  
ATOM    827  HA  ARG A  17      96.470  74.230  32.470  0.00  0.00           H  
ATOM    828  HB2 ARG A  17      95.200  74.460  29.830  0.00  0.00           H  
ATOM    829  HB3 ARG A  17      96.650  75.280  30.270  0.00  0.00           H  
ATOM    830  HG2 ARG A  17      97.720  73.190  31.010  0.00  0.00           H  
ATOM    831  HG3 ARG A  17      96.290  72.280  30.470  0.00  0.00           H  
ATOM    832  HD2 ARG A  17      96.720  73.000  28.170  0.00  0.00           H  
ATOM    833  HD3 ARG A  17      98.060  74.030  28.600  0.00  0.00           H  
ATOM    834  HE  ARG A  17      98.270  71.210  29.430  0.00  0.00           H  
ATOM    835 HH11 ARG A  17      98.230  72.780  26.220  0.00  0.00           H  
ATOM    836 HH12 ARG A  17      99.210  71.550  25.530  0.00  0.00           H  
ATOM    837 HH21 ARG A  17      99.410  69.560  28.280  0.00  0.00           H  
ATOM    838 HH22 ARG A  17      99.780  69.770  26.650  0.00  0.00           H  
ATOM    839  N   ARG A  18      93.800  75.710  33.010  0.00  0.00           N  
ATOM    840  CA  ARG A  18      93.140  76.780  33.840  0.00  0.00           C  
ATOM    841  C   ARG A  18      93.100  76.610  35.350  0.00  0.00           C  
ATOM    842  O   ARG A  18      92.440  77.360  36.010  0.00  0.00           O  
ATOM    843  CB  ARG A  18      91.770  77.140  33.250  0.00  0.00           C  
ATOM    844  CG  ARG A  18      90.720  76.030  33.230  0.00  0.00           C  
ATOM    845  CD  ARG A  18      90.170  75.440  34.560  0.00  0.00           C  
ATOM    846  NE  ARG A  18      89.330  76.420  35.210  0.00  0.00           N  
ATOM    847  CZ  ARG A  18      88.090  76.770  35.170  0.00  0.00           C  
ATOM    848  NH1 ARG A  18      87.150  76.210  34.370  0.00  0.00           N1+
ATOM    849  NH2 ARG A  18      87.720  77.820  35.810  0.00  0.00           N  
ATOM    850  H   ARG A  18      93.400  74.790  33.070  0.00  0.00           H  
ATOM    851  HA  ARG A  18      93.610  77.760  33.760  0.00  0.00           H  
ATOM    852  HB2 ARG A  18      91.330  78.020  33.720  0.00  0.00           H  
ATOM    853  HB3 ARG A  18      91.930  77.480  32.230  0.00  0.00           H  
ATOM    854  HG2 ARG A  18      89.810  76.270  32.690  0.00  0.00           H  
ATOM    855  HG3 ARG A  18      91.050  75.100  32.760  0.00  0.00           H  
ATOM    856  HD2 ARG A  18      89.560  74.580  34.280  0.00  0.00           H  
ATOM    857  HD3 ARG A  18      91.040  75.110  35.130  0.00  0.00           H  
ATOM    858  HE  ARG A  18      89.800  76.870  35.980  0.00  0.00           H  
ATOM    859 HH11 ARG A  18      87.330  75.540  33.640  0.00  0.00           H  
ATOM    860 HH12 ARG A  18      86.260  76.650  34.200  0.00  0.00           H  
ATOM    861 HH21 ARG A  18      88.290  78.400  36.410  0.00  0.00           H  
ATOM    862 HH22 ARG A  18      86.750  78.110  35.750  0.00  0.00           H  
ATOM    863  N   LEU A  19      93.660  75.570  35.980  0.00  0.00           N  
ATOM    864  CA  LEU A  19      93.600  75.380  37.460  0.00  0.00           C  
ATOM    865  C   LEU A  19      94.860  76.030  38.250  0.00  0.00           C  
ATOM    866  O   LEU A  19      95.920  76.230  37.680  0.00  0.00           O  
ATOM    867  CB  LEU A  19      93.550  73.850  37.770  0.00  0.00           C  
ATOM    868  CG  LEU A  19      92.240  73.150  37.380  0.00  0.00           C  
ATOM    869  CD1 LEU A  19      92.330  71.660  37.770  0.00  0.00           C  
ATOM    870  CD2 LEU A  19      90.950  73.720  38.000  0.00  0.00           C  
ATOM    871  H   LEU A  19      94.160  74.860  35.460  0.00  0.00           H  
ATOM    872  HA  LEU A  19      92.710  75.900  37.810  0.00  0.00           H  
ATOM    873  HB2 LEU A  19      94.390  73.350  37.290  0.00  0.00           H  
ATOM    874  HB3 LEU A  19      93.750  73.670  38.830  0.00  0.00           H  
ATOM    875  HG  LEU A  19      92.150  73.160  36.290  0.00  0.00           H  
ATOM    876 HD11 LEU A  19      93.290  71.210  37.530  0.00  0.00           H  
ATOM    877 HD12 LEU A  19      92.140  71.460  38.830  0.00  0.00           H  
ATOM    878 HD13 LEU A  19      91.630  71.110  37.140  0.00  0.00           H  
ATOM    879 HD21 LEU A  19      90.130  73.040  37.800  0.00  0.00           H  
ATOM    880 HD22 LEU A  19      91.120  73.770  39.080  0.00  0.00           H  
ATOM    881 HD23 LEU A  19      90.670  74.680  37.570  0.00  0.00           H  
ATOM    882  N   PRO A  20      94.720  76.330  39.520  0.00  0.00           N  
ATOM    883  CA  PRO A  20      95.770  76.900  40.400  0.00  0.00           C  
ATOM    884  C   PRO A  20      96.780  75.820  40.750  0.00  0.00           C  
ATOM    885  O   PRO A  20      97.700  75.970  41.570  0.00  0.00           O  
ATOM    886  CB  PRO A  20      94.980  77.420  41.590  0.00  0.00           C  
ATOM    887  CG  PRO A  20      93.740  76.540  41.780  0.00  0.00           C  
ATOM    888  CD  PRO A  20      93.440  76.310  40.240  0.00  0.00           C  
ATOM    889  HA  PRO A  20      96.320  77.710  39.920  0.00  0.00           H  
ATOM    890  HB2 PRO A  20      95.540  77.420  42.520  0.00  0.00           H  
ATOM    891  HB3 PRO A  20      94.770  78.480  41.480  0.00  0.00           H  
ATOM    892  HG2 PRO A  20      94.070  75.610  42.260  0.00  0.00           H  
ATOM    893  HG3 PRO A  20      92.930  77.020  42.320  0.00  0.00           H  
ATOM    894  HD2 PRO A  20      92.900  75.370  40.120  0.00  0.00           H  
ATOM    895  HD3 PRO A  20      92.790  77.040  39.760  0.00  0.00           H  
ATOM    896  N   GLY A  21      96.550  74.580  40.370  0.00  0.00           N  
ATOM    897  CA  GLY A  21      97.400  73.400  40.590  0.00  0.00           C  
ATOM    898  C   GLY A  21      96.740  72.090  40.180  0.00  0.00           C  
ATOM    899  O   GLY A  21      95.870  72.140  39.330  0.00  0.00           O  
ATOM    900  H   GLY A  21      95.790  74.460  39.720  0.00  0.00           H  
ATOM    901  HA2 GLY A  21      98.220  73.600  39.890  0.00  0.00           H  
ATOM    902  HA3 GLY A  21      97.680  73.310  41.640  0.00  0.00           H  
ATOM    903  N   LEU A  22      97.140  71.030  40.900  0.00  0.00           N  
ATOM    904  CA  LEU A  22      96.710  69.630  40.690  0.00  0.00           C  
ATOM    905  C   LEU A  22      96.540  68.810  41.930  0.00  0.00           C  
ATOM    906  O   LEU A  22      96.170  67.620  41.810  0.00  0.00           O  
ATOM    907  CB  LEU A  22      97.620  68.830  39.600  0.00  0.00           C  
ATOM    908  CG  LEU A  22      97.620  69.440  38.170  0.00  0.00           C  
ATOM    909  CD1 LEU A  22      98.740  68.840  37.350  0.00  0.00           C  
ATOM    910  CD2 LEU A  22      96.340  69.210  37.390  0.00  0.00           C  
ATOM    911  H   LEU A  22      97.880  71.170  41.580  0.00  0.00           H  
ATOM    912  HA  LEU A  22      95.710  69.810  40.290  0.00  0.00           H  
ATOM    913  HB2 LEU A  22      98.640  68.700  39.950  0.00  0.00           H  
ATOM    914  HB3 LEU A  22      97.210  67.820  39.490  0.00  0.00           H  
ATOM    915  HG  LEU A  22      97.880  70.490  38.290  0.00  0.00           H  
ATOM    916 HD11 LEU A  22      99.660  68.830  37.940  0.00  0.00           H  
ATOM    917 HD12 LEU A  22      98.490  67.830  37.010  0.00  0.00           H  
ATOM    918 HD13 LEU A  22      98.980  69.430  36.460  0.00  0.00           H  
ATOM    919 HD21 LEU A  22      96.340  69.510  36.340  0.00  0.00           H  
ATOM    920 HD22 LEU A  22      96.230  68.140  37.240  0.00  0.00           H  
ATOM    921 HD23 LEU A  22      95.460  69.600  37.910  0.00  0.00           H  
ATOM    922  N   ASP A  23      96.830  69.380  43.090  0.00  0.00           N  
ATOM    923  CA  ASP A  23      96.460  68.530  44.280  0.00  0.00           C  
ATOM    924  C   ASP A  23      94.910  68.670  44.530  0.00  0.00           C  
ATOM    925  O   ASP A  23      94.180  69.500  44.020  0.00  0.00           O  
ATOM    926  CB  ASP A  23      97.250  69.150  45.460  0.00  0.00           C  
ATOM    927  CG  ASP A  23      97.210  68.410  46.810  0.00  0.00           C  
ATOM    928  OD1 ASP A  23      97.010  67.200  46.690  0.00  0.00           O  
ATOM    929  OD2 ASP A  23      97.440  68.840  47.960  0.00  0.00           O1-
ATOM    930  H   ASP A  23      97.070  70.340  43.260  0.00  0.00           H  
ATOM    931  HA  ASP A  23      96.920  67.540  44.200  0.00  0.00           H  
ATOM    932  HB2 ASP A  23      98.280  69.080  45.130  0.00  0.00           H  
ATOM    933  HB3 ASP A  23      96.860  70.160  45.580  0.00  0.00           H  
ATOM    934  N   THR A  24      94.440  67.810  45.470  0.00  0.00           N  
ATOM    935  CA  THR A  24      93.010  67.480  45.750  0.00  0.00           C  
ATOM    936  C   THR A  24      92.160  68.730  45.790  0.00  0.00           C  
ATOM    937  O   THR A  24      91.070  68.670  45.250  0.00  0.00           O  
ATOM    938  CB  THR A  24      92.990  66.850  47.150  0.00  0.00           C  
ATOM    939  CG2 THR A  24      91.610  66.340  47.540  0.00  0.00           C  
ATOM    940  OG1 THR A  24      93.910  65.720  47.100  0.00  0.00           O  
ATOM    941  H   THR A  24      95.130  67.250  45.950  0.00  0.00           H  
ATOM    942  HA  THR A  24      92.610  66.780  45.030  0.00  0.00           H  
ATOM    943  HB  THR A  24      93.500  67.510  47.850  0.00  0.00           H  
ATOM    944  HG1 THR A  24      94.030  65.280  47.940  0.00  0.00           H  
ATOM    945 HG21 THR A  24      91.360  65.720  46.680  0.00  0.00           H  
ATOM    946 HG22 THR A  24      91.730  65.620  48.360  0.00  0.00           H  
ATOM    947 HG23 THR A  24      90.850  67.090  47.720  0.00  0.00           H  
ATOM    948  N   HIE A  25      92.560  69.870  46.410  0.00  0.00           N  
ATOM    949  CA  HIE A  25      91.630  71.090  46.570  0.00  0.00           C  
ATOM    950  C   HIE A  25      91.790  71.860  45.260  0.00  0.00           C  
ATOM    951  O   HIE A  25      90.780  72.380  44.780  0.00  0.00           O  
ATOM    952  CB  HIE A  25      92.160  71.980  47.790  0.00  0.00           C  
ATOM    953  CG  HIE A  25      93.640  72.380  47.800  0.00  0.00           C  
ATOM    954  CD2 HIE A  25      94.130  73.660  47.660  0.00  0.00           C  
ATOM    955  ND1 HIE A  25      94.730  71.440  47.660  0.00  0.00           N  
ATOM    956  CE1 HIE A  25      95.810  72.200  47.410  0.00  0.00           C  
ATOM    957  NE2 HIE A  25      95.540  73.490  47.450  0.00  0.00           N  
ATOM    958  H   HIE A  25      93.390  69.850  46.990  0.00  0.00           H  
ATOM    959  HA  HIE A  25      90.610  70.730  46.650  0.00  0.00           H  
ATOM    960  HB2 HIE A  25      91.490  72.840  47.810  0.00  0.00           H  
ATOM    961  HB3 HIE A  25      91.870  71.430  48.690  0.00  0.00           H  
ATOM    962  HD2 HIE A  25      93.590  74.590  47.630  0.00  0.00           H  
ATOM    963  HE1 HIE A  25      96.780  71.780  47.170  0.00  0.00           H  
ATOM    964  HE2 HIE A  25      96.210  74.160  47.090  0.00  0.00           H  
ATOM    965  N   SER A  26      92.890  71.890  44.580  0.00  0.00           N  
ATOM    966  CA  SER A  26      93.080  72.630  43.330  0.00  0.00           C  
ATOM    967  C   SER A  26      92.270  71.930  42.240  0.00  0.00           C  
ATOM    968  O   SER A  26      91.430  72.530  41.550  0.00  0.00           O  
ATOM    969  CB  SER A  26      94.580  72.590  42.920  0.00  0.00           C  
ATOM    970  OG  SER A  26      95.340  73.320  43.880  0.00  0.00           O  
ATOM    971  H   SER A  26      93.690  71.360  44.910  0.00  0.00           H  
ATOM    972  HA  SER A  26      92.750  73.640  43.560  0.00  0.00           H  
ATOM    973  HB2 SER A  26      94.960  71.570  42.930  0.00  0.00           H  
ATOM    974  HB3 SER A  26      94.790  72.990  41.930  0.00  0.00           H  
ATOM    975  HG  SER A  26      96.170  72.850  43.930  0.00  0.00           H  
ATOM    976  N   LEU A  27      92.610  70.640  42.040  0.00  0.00           N  
ATOM    977  CA  LEU A  27      91.950  69.660  41.140  0.00  0.00           C  
ATOM    978  C   LEU A  27      90.400  69.900  41.180  0.00  0.00           C  
ATOM    979  O   LEU A  27      89.750  70.100  40.130  0.00  0.00           O  
ATOM    980  CB  LEU A  27      92.320  68.250  41.660  0.00  0.00           C  
ATOM    981  CG  LEU A  27      91.850  67.180  40.690  0.00  0.00           C  
ATOM    982  CD1 LEU A  27      92.310  67.500  39.310  0.00  0.00           C  
ATOM    983  CD2 LEU A  27      92.380  65.790  41.110  0.00  0.00           C  
ATOM    984  H   LEU A  27      93.330  70.280  42.650  0.00  0.00           H  
ATOM    985  HA  LEU A  27      92.310  69.810  40.130  0.00  0.00           H  
ATOM    986  HB2 LEU A  27      93.400  68.170  41.830  0.00  0.00           H  
ATOM    987  HB3 LEU A  27      91.810  68.070  42.610  0.00  0.00           H  
ATOM    988  HG  LEU A  27      90.770  67.130  40.630  0.00  0.00           H  
ATOM    989 HD11 LEU A  27      92.090  66.660  38.650  0.00  0.00           H  
ATOM    990 HD12 LEU A  27      91.840  68.330  38.790  0.00  0.00           H  
ATOM    991 HD13 LEU A  27      93.380  67.650  39.410  0.00  0.00           H  
ATOM    992 HD21 LEU A  27      92.200  65.020  40.370  0.00  0.00           H  
ATOM    993 HD22 LEU A  27      93.460  65.840  41.160  0.00  0.00           H  
ATOM    994 HD23 LEU A  27      92.000  65.500  42.090  0.00  0.00           H  
ATOM    995  N   MET A  28      89.810  70.100  42.370  0.00  0.00           N  
ATOM    996  CA  MET A  28      88.360  70.340  42.570  0.00  0.00           C  
ATOM    997  C   MET A  28      87.900  71.810  42.380  0.00  0.00           C  
ATOM    998  O   MET A  28      86.750  72.110  41.960  0.00  0.00           O  
ATOM    999  CB  MET A  28      88.040  69.800  43.930  0.00  0.00           C  
ATOM   1000  CG  MET A  28      86.460  69.860  44.230  0.00  0.00           C  
ATOM   1001  SD  MET A  28      85.450  68.720  43.230  0.00  0.00           S  
ATOM   1002  CE  MET A  28      83.740  69.200  43.590  0.00  0.00           C  
ATOM   1003  H   MET A  28      90.400  69.960  43.170  0.00  0.00           H  
ATOM   1004  HA  MET A  28      87.810  69.700  41.870  0.00  0.00           H  
ATOM   1005  HB2 MET A  28      88.210  68.720  43.890  0.00  0.00           H  
ATOM   1006  HB3 MET A  28      88.480  70.390  44.740  0.00  0.00           H  
ATOM   1007  HG2 MET A  28      86.300  69.760  45.310  0.00  0.00           H  
ATOM   1008  HG3 MET A  28      86.140  70.860  43.940  0.00  0.00           H  
ATOM   1009  HE1 MET A  28      83.080  68.450  43.150  0.00  0.00           H  
ATOM   1010  HE2 MET A  28      83.490  69.000  44.630  0.00  0.00           H  
ATOM   1011  HE3 MET A  28      83.510  70.190  43.200  0.00  0.00           H  
ATOM   1012  N   SER A  29      88.800  72.790  42.530  0.00  0.00           N  
ATOM   1013  CA  SER A  29      88.420  74.260  42.490  0.00  0.00           C  
ATOM   1014  C   SER A  29      87.920  74.820  41.160  0.00  0.00           C  
ATOM   1015  O   SER A  29      87.640  76.050  41.070  0.00  0.00           O  
ATOM   1016  CB  SER A  29      89.640  75.050  42.960  0.00  0.00           C  
ATOM   1017  OG  SER A  29      89.810  74.850  44.320  0.00  0.00           O  
ATOM   1018  H   SER A  29      89.730  72.570  42.870  0.00  0.00           H  
ATOM   1019  HA  SER A  29      87.570  74.440  43.150  0.00  0.00           H  
ATOM   1020  HB2 SER A  29      90.510  74.720  42.380  0.00  0.00           H  
ATOM   1021  HB3 SER A  29      89.480  76.110  42.820  0.00  0.00           H  
ATOM   1022  HG  SER A  29      90.090  73.960  44.510  0.00  0.00           H  
ATOM   1023  N   GLY A  30      87.850  73.960  40.080  0.00  0.00           N  
ATOM   1024  CA  GLY A  30      87.280  74.330  38.830  0.00  0.00           C  
ATOM   1025  C   GLY A  30      85.830  73.910  38.630  0.00  0.00           C  
ATOM   1026  O   GLY A  30      85.120  74.490  37.790  0.00  0.00           O  
ATOM   1027  H   GLY A  30      88.120  73.010  40.280  0.00  0.00           H  
ATOM   1028  HA2 GLY A  30      87.340  75.420  38.780  0.00  0.00           H  
ATOM   1029  HA3 GLY A  30      87.870  73.870  38.040  0.00  0.00           H  
ATOM   1030  N   LEU A  31      85.400  72.990  39.490  0.00  0.00           N  
ATOM   1031  CA  LEU A  31      84.090  72.310  39.290  0.00  0.00           C  
ATOM   1032  C   LEU A  31      83.160  72.830  40.400  0.00  0.00           C  
ATOM   1033  O   LEU A  31      83.480  72.700  41.580  0.00  0.00           O  
ATOM   1034  CB  LEU A  31      84.310  70.760  39.530  0.00  0.00           C  
ATOM   1035  CG  LEU A  31      82.980  69.990  39.690  0.00  0.00           C  
ATOM   1036  CD1 LEU A  31      81.990  70.250  38.520  0.00  0.00           C  
ATOM   1037  CD2 LEU A  31      83.320  68.530  39.810  0.00  0.00           C  
ATOM   1038  H   LEU A  31      86.010  72.680  40.230  0.00  0.00           H  
ATOM   1039  HA  LEU A  31      83.730  72.510  38.280  0.00  0.00           H  
ATOM   1040  HB2 LEU A  31      84.870  70.400  38.660  0.00  0.00           H  
ATOM   1041  HB3 LEU A  31      84.960  70.670  40.400  0.00  0.00           H  
ATOM   1042  HG  LEU A  31      82.530  70.310  40.630  0.00  0.00           H  
ATOM   1043 HD11 LEU A  31      81.760  71.310  38.500  0.00  0.00           H  
ATOM   1044 HD12 LEU A  31      82.470  70.080  37.550  0.00  0.00           H  
ATOM   1045 HD13 LEU A  31      81.040  69.730  38.600  0.00  0.00           H  
ATOM   1046 HD21 LEU A  31      83.880  68.160  38.950  0.00  0.00           H  
ATOM   1047 HD22 LEU A  31      83.950  68.370  40.690  0.00  0.00           H  
ATOM   1048 HD23 LEU A  31      82.390  67.990  40.040  0.00  0.00           H  
ATOM   1049  N   ASP A  32      82.030  73.420  40.030  0.00  0.00           N  
ATOM   1050  CA  ASP A  32      81.080  74.060  41.020  0.00  0.00           C  
ATOM   1051  C   ASP A  32      80.170  73.060  41.620  0.00  0.00           C  
ATOM   1052  O   ASP A  32      78.990  72.980  41.250  0.00  0.00           O  
ATOM   1053  CB  ASP A  32      80.340  75.260  40.480  0.00  0.00           C  
ATOM   1054  CG  ASP A  32      79.700  75.220  39.170  0.00  0.00           C  
ATOM   1055  OD1 ASP A  32      79.780  74.160  38.560  0.00  0.00           O  
ATOM   1056  OD2 ASP A  32      79.040  76.210  38.750  0.00  0.00           O1-
ATOM   1057  H   ASP A  32      81.630  73.310  39.110  0.00  0.00           H  
ATOM   1058  HA  ASP A  32      81.690  74.450  41.840  0.00  0.00           H  
ATOM   1059  HB2 ASP A  32      79.660  75.560  41.280  0.00  0.00           H  
ATOM   1060  HB3 ASP A  32      80.990  76.130  40.580  0.00  0.00           H  
ATOM   1061  N   ALA A  33      80.640  72.240  42.510  0.00  0.00           N  
ATOM   1062  CA  ALA A  33      80.130  71.130  43.300  0.00  0.00           C  
ATOM   1063  C   ALA A  33      80.890  70.900  44.580  0.00  0.00           C  
ATOM   1064  O   ALA A  33      81.990  71.410  44.750  0.00  0.00           O  
ATOM   1065  CB  ALA A  33      80.270  69.820  42.410  0.00  0.00           C  
ATOM   1066  H   ALA A  33      81.630  72.400  42.640  0.00  0.00           H  
ATOM   1067  HA  ALA A  33      79.090  71.310  43.580  0.00  0.00           H  
ATOM   1068  HB1 ALA A  33      79.880  70.120  41.440  0.00  0.00           H  
ATOM   1069  HB2 ALA A  33      81.310  69.540  42.270  0.00  0.00           H  
ATOM   1070  HB3 ALA A  33      79.700  68.940  42.700  0.00  0.00           H  
ATOM   1071  N   THR A  34      80.430  70.040  45.450  0.00  0.00           N  
ATOM   1072  CA  THR A  34      81.070  69.770  46.760  0.00  0.00           C  
ATOM   1073  C   THR A  34      81.960  68.480  46.720  0.00  0.00           C  
ATOM   1074  O   THR A  34      81.830  67.570  45.890  0.00  0.00           O  
ATOM   1075  CB  THR A  34      79.980  69.760  47.880  0.00  0.00           C  
ATOM   1076  CG2 THR A  34      80.530  69.460  49.280  0.00  0.00           C  
ATOM   1077  OG1 THR A  34      79.350  71.050  47.950  0.00  0.00           O  
ATOM   1078  H   THR A  34      79.640  69.470  45.170  0.00  0.00           H  
ATOM   1079  HA  THR A  34      81.770  70.580  46.960  0.00  0.00           H  
ATOM   1080  HB  THR A  34      79.170  69.040  47.730  0.00  0.00           H  
ATOM   1081  HG1 THR A  34      78.670  71.120  47.270  0.00  0.00           H  
ATOM   1082 HG21 THR A  34      81.230  70.260  49.510  0.00  0.00           H  
ATOM   1083 HG22 THR A  34      79.710  69.500  50.000  0.00  0.00           H  
ATOM   1084 HG23 THR A  34      81.010  68.480  49.290  0.00  0.00           H  
ATOM   1085  N   LEU A  35      82.920  68.370  47.610  0.00  0.00           N  
ATOM   1086  CA  LEU A  35      83.810  67.220  47.720  0.00  0.00           C  
ATOM   1087  C   LEU A  35      83.850  66.490  49.090  0.00  0.00           C  
ATOM   1088  O   LEU A  35      83.840  67.160  50.160  0.00  0.00           O  
ATOM   1089  CB  LEU A  35      85.280  67.690  47.490  0.00  0.00           C  
ATOM   1090  CG  LEU A  35      86.240  66.510  47.380  0.00  0.00           C  
ATOM   1091  CD1 LEU A  35      85.830  65.510  46.320  0.00  0.00           C  
ATOM   1092  CD2 LEU A  35      87.640  67.100  46.980  0.00  0.00           C  
ATOM   1093  H   LEU A  35      83.140  69.170  48.190  0.00  0.00           H  
ATOM   1094  HA  LEU A  35      83.430  66.410  47.100  0.00  0.00           H  
ATOM   1095  HB2 LEU A  35      85.240  68.260  46.560  0.00  0.00           H  
ATOM   1096  HB3 LEU A  35      85.620  68.260  48.360  0.00  0.00           H  
ATOM   1097  HG  LEU A  35      86.180  65.940  48.300  0.00  0.00           H  
ATOM   1098 HD11 LEU A  35      85.970  66.100  45.420  0.00  0.00           H  
ATOM   1099 HD12 LEU A  35      86.480  64.630  46.320  0.00  0.00           H  
ATOM   1100 HD13 LEU A  35      84.830  65.200  46.590  0.00  0.00           H  
ATOM   1101 HD21 LEU A  35      87.610  67.650  46.040  0.00  0.00           H  
ATOM   1102 HD22 LEU A  35      87.960  67.750  47.790  0.00  0.00           H  
ATOM   1103 HD23 LEU A  35      88.400  66.330  46.810  0.00  0.00           H  
ATOM   1104  N   THR A  36      83.900  65.180  49.060  0.00  0.00           N  
ATOM   1105  CA  THR A  36      83.890  64.360  50.310  0.00  0.00           C  
ATOM   1106  C   THR A  36      84.800  63.100  50.260  0.00  0.00           C  
ATOM   1107  O   THR A  36      84.810  62.400  49.260  0.00  0.00           O  
ATOM   1108  CB  THR A  36      82.430  64.060  50.650  0.00  0.00           C  
ATOM   1109  CG2 THR A  36      82.260  63.110  51.760  0.00  0.00           C  
ATOM   1110  OG1 THR A  36      81.700  65.270  50.990  0.00  0.00           O  
ATOM   1111  H   THR A  36      83.640  64.840  48.140  0.00  0.00           H  
ATOM   1112  HA  THR A  36      84.420  64.900  51.090  0.00  0.00           H  
ATOM   1113  HB  THR A  36      81.980  63.680  49.730  0.00  0.00           H  
ATOM   1114  HG1 THR A  36      82.250  65.980  50.660  0.00  0.00           H  
ATOM   1115 HG21 THR A  36      82.840  63.290  52.660  0.00  0.00           H  
ATOM   1116 HG22 THR A  36      81.220  63.190  52.090  0.00  0.00           H  
ATOM   1117 HG23 THR A  36      82.420  62.100  51.390  0.00  0.00           H  
ATOM   1118  N   PHE A  37      85.520  62.860  51.360  0.00  0.00           N  
ATOM   1119  CA  PHE A  37      86.250  61.640  51.560  0.00  0.00           C  
ATOM   1120  C   PHE A  37      85.460  60.790  52.580  0.00  0.00           C  
ATOM   1121  O   PHE A  37      85.150  61.300  53.640  0.00  0.00           O  
ATOM   1122  CB  PHE A  37      87.720  61.880  51.910  0.00  0.00           C  
ATOM   1123  CG  PHE A  37      88.580  62.150  50.630  0.00  0.00           C  
ATOM   1124  CD1 PHE A  37      89.520  61.250  50.090  0.00  0.00           C  
ATOM   1125  CD2 PHE A  37      88.470  63.410  49.930  0.00  0.00           C  
ATOM   1126  CE1 PHE A  37      90.300  61.580  48.960  0.00  0.00           C  
ATOM   1127  CE2 PHE A  37      89.330  63.770  48.850  0.00  0.00           C  
ATOM   1128  CZ  PHE A  37      90.170  62.780  48.360  0.00  0.00           C  
ATOM   1129  H   PHE A  37      85.410  63.510  52.120  0.00  0.00           H  
ATOM   1130  HA  PHE A  37      86.290  61.050  50.640  0.00  0.00           H  
ATOM   1131  HB2 PHE A  37      87.820  62.730  52.580  0.00  0.00           H  
ATOM   1132  HB3 PHE A  37      88.180  61.040  52.440  0.00  0.00           H  
ATOM   1133  HD1 PHE A  37      89.600  60.260  50.500  0.00  0.00           H  
ATOM   1134  HD2 PHE A  37      87.810  64.170  50.320  0.00  0.00           H  
ATOM   1135  HE1 PHE A  37      91.020  60.850  48.620  0.00  0.00           H  
ATOM   1136  HE2 PHE A  37      89.270  64.750  48.390  0.00  0.00           H  
ATOM   1137  HZ  PHE A  37      90.750  63.020  47.480  0.00  0.00           H  
ATOM   1138  N   MET A  38      85.200  59.490  52.320  0.00  0.00           N  
ATOM   1139  CA  MET A  38      84.570  58.510  53.240  0.00  0.00           C  
ATOM   1140  C   MET A  38      84.880  57.050  52.710  0.00  0.00           C  
ATOM   1141  O   MET A  38      85.000  56.890  51.470  0.00  0.00           O  
ATOM   1142  CB  MET A  38      83.060  58.780  53.410  0.00  0.00           C  
ATOM   1143  CG  MET A  38      82.190  58.550  52.130  0.00  0.00           C  
ATOM   1144  SD  MET A  38      80.510  58.660  52.340  0.00  0.00           S  
ATOM   1145  CE  MET A  38      80.330  57.140  53.180  0.00  0.00           C  
ATOM   1146  H   MET A  38      85.560  59.090  51.470  0.00  0.00           H  
ATOM   1147  HA  MET A  38      85.080  58.680  54.190  0.00  0.00           H  
ATOM   1148  HB2 MET A  38      82.750  58.140  54.230  0.00  0.00           H  
ATOM   1149  HB3 MET A  38      82.960  59.800  53.790  0.00  0.00           H  
ATOM   1150  HG2 MET A  38      82.550  59.090  51.250  0.00  0.00           H  
ATOM   1151  HG3 MET A  38      82.450  57.520  51.840  0.00  0.00           H  
ATOM   1152  HE1 MET A  38      81.340  56.770  53.340  0.00  0.00           H  
ATOM   1153  HE2 MET A  38      79.800  57.340  54.110  0.00  0.00           H  
ATOM   1154  HE3 MET A  38      79.910  56.420  52.480  0.00  0.00           H  
ATOM   1155  N   PRO A  39      85.050  56.020  53.590  0.00  0.00           N  
ATOM   1156  CA  PRO A  39      84.990  54.670  53.200  0.00  0.00           C  
ATOM   1157  C   PRO A  39      83.650  54.200  52.620  0.00  0.00           C  
ATOM   1158  O   PRO A  39      82.590  54.680  53.030  0.00  0.00           O  
ATOM   1159  CB  PRO A  39      85.470  53.900  54.370  0.00  0.00           C  
ATOM   1160  CG  PRO A  39      85.170  54.680  55.660  0.00  0.00           C  
ATOM   1161  CD  PRO A  39      84.980  56.090  55.060  0.00  0.00           C  
ATOM   1162  HA  PRO A  39      85.740  54.540  52.420  0.00  0.00           H  
ATOM   1163  HB2 PRO A  39      84.920  52.950  54.330  0.00  0.00           H  
ATOM   1164  HB3 PRO A  39      86.550  53.770  54.330  0.00  0.00           H  
ATOM   1165  HG2 PRO A  39      84.280  54.310  56.170  0.00  0.00           H  
ATOM   1166  HG3 PRO A  39      85.960  54.710  56.410  0.00  0.00           H  
ATOM   1167  HD2 PRO A  39      84.060  56.500  55.470  0.00  0.00           H  
ATOM   1168  HD3 PRO A  39      85.800  56.740  55.360  0.00  0.00           H  
ATOM   1169  N   MET A  40      83.720  53.390  51.560  0.00  0.00           N  
ATOM   1170  CA  MET A  40      82.600  52.880  50.730  0.00  0.00           C  
ATOM   1171  C   MET A  40      82.710  51.540  50.130  0.00  0.00           C  
ATOM   1172  O   MET A  40      81.890  51.070  49.330  0.00  0.00           O  
ATOM   1173  CB  MET A  40      82.210  53.910  49.670  0.00  0.00           C  
ATOM   1174  CG  MET A  40      83.400  54.260  48.720  0.00  0.00           C  
ATOM   1175  SD  MET A  40      82.890  55.560  47.480  0.00  0.00           S  
ATOM   1176  CE  MET A  40      82.990  56.920  48.610  0.00  0.00           C  
ATOM   1177  H   MET A  40      84.650  53.070  51.320  0.00  0.00           H  
ATOM   1178  HA  MET A  40      81.640  52.860  51.260  0.00  0.00           H  
ATOM   1179  HB2 MET A  40      81.350  53.540  49.120  0.00  0.00           H  
ATOM   1180  HB3 MET A  40      81.990  54.770  50.300  0.00  0.00           H  
ATOM   1181  HG2 MET A  40      84.290  54.660  49.230  0.00  0.00           H  
ATOM   1182  HG3 MET A  40      83.680  53.330  48.240  0.00  0.00           H  
ATOM   1183  HE1 MET A  40      83.940  56.990  49.140  0.00  0.00           H  
ATOM   1184  HE2 MET A  40      82.940  57.910  48.160  0.00  0.00           H  
ATOM   1185  HE3 MET A  40      82.260  56.780  49.400  0.00  0.00           H  
ATOM   1186  N   GLY A  41      83.730  50.730  50.480  0.00  0.00           N  
ATOM   1187  CA  GLY A  41      83.940  49.330  49.940  0.00  0.00           C  
ATOM   1188  C   GLY A  41      84.610  49.310  48.570  0.00  0.00           C  
ATOM   1189  O   GLY A  41      85.490  50.140  48.260  0.00  0.00           O  
ATOM   1190  H   GLY A  41      84.480  51.010  51.100  0.00  0.00           H  
ATOM   1191  HA2 GLY A  41      84.460  48.690  50.660  0.00  0.00           H  
ATOM   1192  HA3 GLY A  41      82.960  48.880  49.810  0.00  0.00           H  
ATOM   1193  N   ASP A  42      84.210  48.380  47.660  0.00  0.00           N  
ATOM   1194  CA  ASP A  42      84.900  48.120  46.400  0.00  0.00           C  
ATOM   1195  C   ASP A  42      84.720  49.210  45.280  0.00  0.00           C  
ATOM   1196  O   ASP A  42      85.480  49.160  44.310  0.00  0.00           O  
ATOM   1197  CB  ASP A  42      84.600  46.700  45.950  0.00  0.00           C  
ATOM   1198  CG  ASP A  42      84.870  45.560  46.940  0.00  0.00           C  
ATOM   1199  OD1 ASP A  42      84.180  44.520  46.880  0.00  0.00           O  
ATOM   1200  OD2 ASP A  42      85.690  45.850  47.900  0.00  0.00           O1-
ATOM   1201  H   ASP A  42      83.520  47.680  47.870  0.00  0.00           H  
ATOM   1202  HA  ASP A  42      85.970  48.110  46.600  0.00  0.00           H  
ATOM   1203  HB2 ASP A  42      83.550  46.730  45.650  0.00  0.00           H  
ATOM   1204  HB3 ASP A  42      85.270  46.570  45.100  0.00  0.00           H  
ATOM   1205  N   ARG A  43      83.900  50.200  45.420  0.00  0.00           N  
ATOM   1206  CA  ARG A  43      83.970  51.330  44.520  0.00  0.00           C  
ATOM   1207  C   ARG A  43      84.920  52.360  45.060  0.00  0.00           C  
ATOM   1208  O   ARG A  43      85.060  52.630  46.270  0.00  0.00           O  
ATOM   1209  CB  ARG A  43      82.550  51.890  44.250  0.00  0.00           C  
ATOM   1210  CG  ARG A  43      81.800  52.560  45.380  0.00  0.00           C  
ATOM   1211  CD  ARG A  43      81.130  51.680  46.450  0.00  0.00           C  
ATOM   1212  NE  ARG A  43      80.260  50.630  45.940  0.00  0.00           N  
ATOM   1213  CZ  ARG A  43      79.670  49.750  46.760  0.00  0.00           C  
ATOM   1214  NH1 ARG A  43      79.000  48.720  46.330  0.00  0.00           N1+
ATOM   1215  NH2 ARG A  43      79.710  49.760  48.040  0.00  0.00           N  
ATOM   1216  H   ARG A  43      83.220  50.280  46.160  0.00  0.00           H  
ATOM   1217  HA  ARG A  43      84.300  51.010  43.540  0.00  0.00           H  
ATOM   1218  HB2 ARG A  43      82.840  52.640  43.520  0.00  0.00           H  
ATOM   1219  HB3 ARG A  43      81.960  51.160  43.690  0.00  0.00           H  
ATOM   1220  HG2 ARG A  43      82.380  53.290  45.940  0.00  0.00           H  
ATOM   1221  HG3 ARG A  43      81.010  53.200  44.980  0.00  0.00           H  
ATOM   1222  HD2 ARG A  43      81.930  51.220  47.030  0.00  0.00           H  
ATOM   1223  HD3 ARG A  43      80.450  52.280  47.060  0.00  0.00           H  
ATOM   1224  HE  ARG A  43      80.010  50.730  44.970  0.00  0.00           H  
ATOM   1225 HH11 ARG A  43      78.940  48.610  45.320  0.00  0.00           H  
ATOM   1226 HH12 ARG A  43      78.350  48.300  46.970  0.00  0.00           H  
ATOM   1227 HH21 ARG A  43      80.480  50.260  48.470  0.00  0.00           H  
ATOM   1228 HH22 ARG A  43      79.350  48.940  48.490  0.00  0.00           H  
ATOM   1229  N   ASP A  44      85.700  52.930  44.090  0.00  0.00           N  
ATOM   1230  CA  ASP A  44      86.650  53.970  44.380  0.00  0.00           C  
ATOM   1231  C   ASP A  44      85.990  55.320  44.730  0.00  0.00           C  
ATOM   1232  O   ASP A  44      86.600  56.120  45.520  0.00  0.00           O  
ATOM   1233  CB  ASP A  44      87.680  54.070  43.210  0.00  0.00           C  
ATOM   1234  CG  ASP A  44      88.310  52.720  42.670  0.00  0.00           C  
ATOM   1235  OD1 ASP A  44      88.510  52.530  41.420  0.00  0.00           O  
ATOM   1236  OD2 ASP A  44      88.710  51.830  43.510  0.00  0.00           O1-
ATOM   1237  H   ASP A  44      85.460  52.730  43.130  0.00  0.00           H  
ATOM   1238  HA  ASP A  44      87.230  53.600  45.230  0.00  0.00           H  
ATOM   1239  HB2 ASP A  44      87.090  54.390  42.350  0.00  0.00           H  
ATOM   1240  HB3 ASP A  44      88.510  54.710  43.480  0.00  0.00           H  
ATOM   1241  N   GLY A  45      84.800  55.550  44.310  0.00  0.00           N  
ATOM   1242  CA  GLY A  45      84.020  56.750  44.450  0.00  0.00           C  
ATOM   1243  C   GLY A  45      82.660  56.670  43.790  0.00  0.00           C  
ATOM   1244  O   GLY A  45      82.380  55.670  43.060  0.00  0.00           O  
ATOM   1245  H   GLY A  45      84.300  54.810  43.840  0.00  0.00           H  
ATOM   1246  HA2 GLY A  45      83.860  56.980  45.500  0.00  0.00           H  
ATOM   1247  HA3 GLY A  45      84.630  57.610  44.150  0.00  0.00           H  
ATOM   1248  N   ALA A  46      81.930  57.750  43.910  0.00  0.00           N  
ATOM   1249  CA  ALA A  46      80.670  57.970  43.280  0.00  0.00           C  
ATOM   1250  C   ALA A  46      80.380  59.480  43.130  0.00  0.00           C  
ATOM   1251  O   ALA A  46      81.010  60.300  43.770  0.00  0.00           O  
ATOM   1252  CB  ALA A  46      79.650  57.270  44.250  0.00  0.00           C  
ATOM   1253  H   ALA A  46      82.140  58.420  44.640  0.00  0.00           H  
ATOM   1254  HA  ALA A  46      80.540  57.620  42.260  0.00  0.00           H  
ATOM   1255  HB1 ALA A  46      79.820  57.490  45.300  0.00  0.00           H  
ATOM   1256  HB2 ALA A  46      78.640  57.600  43.990  0.00  0.00           H  
ATOM   1257  HB3 ALA A  46      79.610  56.190  44.180  0.00  0.00           H  
ATOM   1258  N   TYR A  47      79.470  59.850  42.270  0.00  0.00           N  
ATOM   1259  CA  TYR A  47      78.920  61.220  42.240  0.00  0.00           C  
ATOM   1260  C   TYR A  47      77.340  61.110  42.400  0.00  0.00           C  
ATOM   1261  O   TYR A  47      76.790  60.050  42.040  0.00  0.00           O  
ATOM   1262  CB  TYR A  47      79.400  61.930  40.930  0.00  0.00           C  
ATOM   1263  CG  TYR A  47      78.680  63.260  40.670  0.00  0.00           C  
ATOM   1264  CD1 TYR A  47      77.620  63.410  39.830  0.00  0.00           C  
ATOM   1265  CD2 TYR A  47      79.090  64.380  41.370  0.00  0.00           C  
ATOM   1266  CE1 TYR A  47      77.090  64.690  39.530  0.00  0.00           C  
ATOM   1267  CE2 TYR A  47      78.480  65.620  41.190  0.00  0.00           C  
ATOM   1268  CZ  TYR A  47      77.550  65.850  40.170  0.00  0.00           C  
ATOM   1269  OH  TYR A  47      76.990  67.050  40.040  0.00  0.00           O  
ATOM   1270  H   TYR A  47      78.870  59.130  41.900  0.00  0.00           H  
ATOM   1271  HA  TYR A  47      79.290  61.790  43.090  0.00  0.00           H  
ATOM   1272  HB2 TYR A  47      80.460  62.170  40.950  0.00  0.00           H  
ATOM   1273  HB3 TYR A  47      79.170  61.260  40.100  0.00  0.00           H  
ATOM   1274  HD1 TYR A  47      77.100  62.550  39.430  0.00  0.00           H  
ATOM   1275  HD2 TYR A  47      80.000  64.200  41.920  0.00  0.00           H  
ATOM   1276  HE1 TYR A  47      76.290  64.770  38.820  0.00  0.00           H  
ATOM   1277  HE2 TYR A  47      78.820  66.370  41.890  0.00  0.00           H  
ATOM   1278  HH  TYR A  47      76.300  67.070  39.380  0.00  0.00           H  
ATOM   1279  N   ASP A  48      76.760  62.120  43.040  0.00  0.00           N  
ATOM   1280  CA  ASP A  48      75.340  62.150  43.460  0.00  0.00           C  
ATOM   1281  C   ASP A  48      74.710  63.430  42.920  0.00  0.00           C  
ATOM   1282  O   ASP A  48      74.630  64.430  43.700  0.00  0.00           O  
ATOM   1283  CB  ASP A  48      75.330  62.040  45.000  0.00  0.00           C  
ATOM   1284  CG  ASP A  48      73.880  61.930  45.740  0.00  0.00           C  
ATOM   1285  OD1 ASP A  48      72.820  62.140  45.050  0.00  0.00           O  
ATOM   1286  OD2 ASP A  48      73.830  61.740  46.980  0.00  0.00           O1-
ATOM   1287  H   ASP A  48      77.240  62.990  43.210  0.00  0.00           H  
ATOM   1288  HA  ASP A  48      74.830  61.250  43.100  0.00  0.00           H  
ATOM   1289  HB2 ASP A  48      75.980  61.230  45.310  0.00  0.00           H  
ATOM   1290  HB3 ASP A  48      75.880  62.870  45.460  0.00  0.00           H  
ATOM   1291  N   PRO A  49      74.310  63.520  41.630  0.00  0.00           N  
ATOM   1292  CA  PRO A  49      73.430  64.590  41.050  0.00  0.00           C  
ATOM   1293  C   PRO A  49      72.290  65.090  41.850  0.00  0.00           C  
ATOM   1294  O   PRO A  49      72.040  66.320  41.780  0.00  0.00           O  
ATOM   1295  CB  PRO A  49      72.870  64.050  39.770  0.00  0.00           C  
ATOM   1296  CG  PRO A  49      73.790  62.940  39.310  0.00  0.00           C  
ATOM   1297  CD  PRO A  49      74.320  62.420  40.640  0.00  0.00           C  
ATOM   1298  HA  PRO A  49      74.120  65.410  40.870  0.00  0.00           H  
ATOM   1299  HB2 PRO A  49      71.850  63.680  39.820  0.00  0.00           H  
ATOM   1300  HB3 PRO A  49      72.940  64.880  39.070  0.00  0.00           H  
ATOM   1301  HG2 PRO A  49      73.270  62.190  38.710  0.00  0.00           H  
ATOM   1302  HG3 PRO A  49      74.580  63.370  38.690  0.00  0.00           H  
ATOM   1303  HD2 PRO A  49      73.740  61.610  41.080  0.00  0.00           H  
ATOM   1304  HD3 PRO A  49      75.330  62.030  40.490  0.00  0.00           H  
ATOM   1305  N   GLU A  50      71.580  64.400  42.720  0.00  0.00           N  
ATOM   1306  CA  GLU A  50      70.450  64.910  43.540  0.00  0.00           C  
ATOM   1307  C   GLU A  50      70.980  65.820  44.670  0.00  0.00           C  
ATOM   1308  O   GLU A  50      70.210  66.530  45.290  0.00  0.00           O  
ATOM   1309  CB  GLU A  50      69.730  63.700  44.230  0.00  0.00           C  
ATOM   1310  CG  GLU A  50      68.740  63.050  43.240  0.00  0.00           C  
ATOM   1311  CD  GLU A  50      67.710  64.030  42.680  0.00  0.00           C  
ATOM   1312  OE1 GLU A  50      67.600  64.450  41.500  0.00  0.00           O  
ATOM   1313  OE2 GLU A  50      66.710  64.180  43.410  0.00  0.00           O1-
ATOM   1314  H   GLU A  50      71.710  63.410  42.850  0.00  0.00           H  
ATOM   1315  HA  GLU A  50      69.870  65.520  42.840  0.00  0.00           H  
ATOM   1316  HB2 GLU A  50      70.470  62.920  44.440  0.00  0.00           H  
ATOM   1317  HB3 GLU A  50      69.210  64.000  45.140  0.00  0.00           H  
ATOM   1318  HG2 GLU A  50      69.200  62.580  42.370  0.00  0.00           H  
ATOM   1319  HG3 GLU A  50      68.250  62.350  43.910  0.00  0.00           H  
ATOM   1320  N   HIP A  51      72.250  65.760  44.970  0.00  0.00           N  
ATOM   1321  CA  HIP A  51      72.910  66.360  46.120  0.00  0.00           C  
ATOM   1322  C   HIP A  51      74.220  67.050  45.760  0.00  0.00           C  
ATOM   1323  O   HIP A  51      74.950  67.520  46.680  0.00  0.00           O  
ATOM   1324  CB  HIP A  51      73.130  65.380  47.260  0.00  0.00           C  
ATOM   1325  CG  HIP A  51      71.780  64.650  47.700  0.00  0.00           C  
ATOM   1326  CD2 HIP A  51      70.710  65.220  48.390  0.00  0.00           C  
ATOM   1327  ND1 HIP A  51      71.470  63.330  47.520  0.00  0.00           N1+
ATOM   1328  CE1 HIP A  51      70.330  63.020  48.060  0.00  0.00           C  
ATOM   1329  NE2 HIP A  51      69.810  64.180  48.610  0.00  0.00           N  
ATOM   1330  H   HIP A  51      72.760  64.950  44.650  0.00  0.00           H  
ATOM   1331  HA  HIP A  51      72.240  67.130  46.510  0.00  0.00           H  
ATOM   1332  HB2 HIP A  51      73.900  64.630  47.110  0.00  0.00           H  
ATOM   1333  HB3 HIP A  51      73.470  66.010  48.080  0.00  0.00           H  
ATOM   1334  HD1 HIP A  51      72.100  62.690  47.060  0.00  0.00           H  
ATOM   1335  HD2 HIP A  51      70.560  66.250  48.680  0.00  0.00           H  
ATOM   1336  HE1 HIP A  51      69.950  62.030  48.270  0.00  0.00           H  
ATOM   1337  HE2 HIP A  51      68.980  64.200  49.190  0.00  0.00           H  
ATOM   1338  N   ARG A  52      74.560  67.220  44.500  0.00  0.00           N  
ATOM   1339  CA  ARG A  52      75.720  67.950  43.940  0.00  0.00           C  
ATOM   1340  C   ARG A  52      77.050  67.800  44.630  0.00  0.00           C  
ATOM   1341  O   ARG A  52      77.720  68.690  44.990  0.00  0.00           O  
ATOM   1342  CB  ARG A  52      75.360  69.330  43.600  0.00  0.00           C  
ATOM   1343  CG  ARG A  52      76.350  69.920  42.530  0.00  0.00           C  
ATOM   1344  CD  ARG A  52      75.730  71.240  41.970  0.00  0.00           C  
ATOM   1345  NE  ARG A  52      76.700  71.690  40.950  0.00  0.00           N  
ATOM   1346  CZ  ARG A  52      76.760  71.320  39.660  0.00  0.00           C  
ATOM   1347  NH1 ARG A  52      75.920  70.560  39.060  0.00  0.00           N1+
ATOM   1348  NH2 ARG A  52      77.700  71.810  38.840  0.00  0.00           N  
ATOM   1349  H   ARG A  52      73.930  66.750  43.870  0.00  0.00           H  
ATOM   1350  HA  ARG A  52      75.930  67.430  43.010  0.00  0.00           H  
ATOM   1351  HB2 ARG A  52      74.390  69.280  43.110  0.00  0.00           H  
ATOM   1352  HB3 ARG A  52      75.280  69.900  44.530  0.00  0.00           H  
ATOM   1353  HG2 ARG A  52      77.330  70.120  42.980  0.00  0.00           H  
ATOM   1354  HG3 ARG A  52      76.370  69.260  41.660  0.00  0.00           H  
ATOM   1355  HD2 ARG A  52      74.800  71.050  41.440  0.00  0.00           H  
ATOM   1356  HD3 ARG A  52      75.540  72.050  42.670  0.00  0.00           H  
ATOM   1357  HE  ARG A  52      77.550  72.070  41.330  0.00  0.00           H  
ATOM   1358 HH11 ARG A  52      75.130  70.240  39.600  0.00  0.00           H  
ATOM   1359 HH12 ARG A  52      76.070  70.310  38.100  0.00  0.00           H  
ATOM   1360 HH21 ARG A  52      78.510  72.350  39.110  0.00  0.00           H  
ATOM   1361 HH22 ARG A  52      77.660  71.500  37.880  0.00  0.00           H  
ATOM   1362  N   VAL A  53      77.460  66.540  44.770  0.00  0.00           N  
ATOM   1363  CA  VAL A  53      78.630  66.190  45.560  0.00  0.00           C  
ATOM   1364  C   VAL A  53      79.370  64.970  44.860  0.00  0.00           C  
ATOM   1365  O   VAL A  53      78.690  64.140  44.220  0.00  0.00           O  
ATOM   1366  CB  VAL A  53      78.320  65.870  47.060  0.00  0.00           C  
ATOM   1367  CG1 VAL A  53      77.610  64.540  47.280  0.00  0.00           C  
ATOM   1368  CG2 VAL A  53      79.510  65.990  48.020  0.00  0.00           C  
ATOM   1369  H   VAL A  53      76.830  65.800  44.510  0.00  0.00           H  
ATOM   1370  HA  VAL A  53      79.290  67.060  45.590  0.00  0.00           H  
ATOM   1371  HB  VAL A  53      77.620  66.650  47.380  0.00  0.00           H  
ATOM   1372 HG11 VAL A  53      77.120  64.390  48.240  0.00  0.00           H  
ATOM   1373 HG12 VAL A  53      76.840  64.430  46.510  0.00  0.00           H  
ATOM   1374 HG13 VAL A  53      78.310  63.720  47.130  0.00  0.00           H  
ATOM   1375 HG21 VAL A  53      80.080  66.920  47.960  0.00  0.00           H  
ATOM   1376 HG22 VAL A  53      79.140  65.790  49.020  0.00  0.00           H  
ATOM   1377 HG23 VAL A  53      80.210  65.170  47.820  0.00  0.00           H  
ATOM   1378  N   VAL A  54      80.740  65.030  44.860  0.00  0.00           N  
ATOM   1379  CA  VAL A  54      81.610  63.910  44.560  0.00  0.00           C  
ATOM   1380  C   VAL A  54      82.020  63.250  45.820  0.00  0.00           C  
ATOM   1381  O   VAL A  54      82.570  63.890  46.740  0.00  0.00           O  
ATOM   1382  CB  VAL A  54      82.820  64.340  43.710  0.00  0.00           C  
ATOM   1383  CG1 VAL A  54      83.290  63.080  42.960  0.00  0.00           C  
ATOM   1384  CG2 VAL A  54      82.560  65.410  42.740  0.00  0.00           C  
ATOM   1385  H   VAL A  54      81.290  65.690  45.390  0.00  0.00           H  
ATOM   1386  HA  VAL A  54      81.060  63.190  43.950  0.00  0.00           H  
ATOM   1387  HB  VAL A  54      83.620  64.700  44.360  0.00  0.00           H  
ATOM   1388 HG11 VAL A  54      82.560  62.820  42.190  0.00  0.00           H  
ATOM   1389 HG12 VAL A  54      84.270  63.290  42.540  0.00  0.00           H  
ATOM   1390 HG13 VAL A  54      83.390  62.320  43.730  0.00  0.00           H  
ATOM   1391 HG21 VAL A  54      81.740  65.090  42.090  0.00  0.00           H  
ATOM   1392 HG22 VAL A  54      82.330  66.340  43.270  0.00  0.00           H  
ATOM   1393 HG23 VAL A  54      83.400  65.580  42.060  0.00  0.00           H  
ATOM   1394  N   LEU A  55      81.780  61.910  46.020  0.00  0.00           N  
ATOM   1395  CA  LEU A  55      82.130  61.110  47.160  0.00  0.00           C  
ATOM   1396  C   LEU A  55      83.300  60.210  46.830  0.00  0.00           C  
ATOM   1397  O   LEU A  55      83.210  59.300  45.930  0.00  0.00           O  
ATOM   1398  CB  LEU A  55      80.870  60.370  47.560  0.00  0.00           C  
ATOM   1399  CG  LEU A  55      79.530  61.100  47.850  0.00  0.00           C  
ATOM   1400  CD1 LEU A  55      78.510  60.820  46.660  0.00  0.00           C  
ATOM   1401  CD2 LEU A  55      78.900  60.710  49.180  0.00  0.00           C  
ATOM   1402  H   LEU A  55      81.330  61.370  45.290  0.00  0.00           H  
ATOM   1403  HA  LEU A  55      82.360  61.720  48.030  0.00  0.00           H  
ATOM   1404  HB2 LEU A  55      80.660  59.560  46.860  0.00  0.00           H  
ATOM   1405  HB3 LEU A  55      81.010  59.900  48.530  0.00  0.00           H  
ATOM   1406  HG  LEU A  55      79.640  62.190  47.910  0.00  0.00           H  
ATOM   1407 HD11 LEU A  55      79.020  60.820  45.700  0.00  0.00           H  
ATOM   1408 HD12 LEU A  55      78.010  59.850  46.770  0.00  0.00           H  
ATOM   1409 HD13 LEU A  55      77.750  61.590  46.790  0.00  0.00           H  
ATOM   1410 HD21 LEU A  55      79.300  61.400  49.930  0.00  0.00           H  
ATOM   1411 HD22 LEU A  55      77.820  60.840  49.180  0.00  0.00           H  
ATOM   1412 HD23 LEU A  55      79.090  59.670  49.460  0.00  0.00           H  
ATOM   1413  N   ILE A  56      84.470  60.380  47.480  0.00  0.00           N  
ATOM   1414  CA  ILE A  56      85.610  59.530  47.170  0.00  0.00           C  
ATOM   1415  C   ILE A  56      85.940  58.520  48.320  0.00  0.00           C  
ATOM   1416  O   ILE A  56      85.940  58.880  49.490  0.00  0.00           O  
ATOM   1417  CB  ILE A  56      86.820  60.430  46.940  0.00  0.00           C  
ATOM   1418  CG1 ILE A  56      86.540  61.610  45.850  0.00  0.00           C  
ATOM   1419  CG2 ILE A  56      88.080  59.690  46.350  0.00  0.00           C  
ATOM   1420  CD1 ILE A  56      86.630  61.230  44.400  0.00  0.00           C  
ATOM   1421  H   ILE A  56      84.530  61.090  48.190  0.00  0.00           H  
ATOM   1422  HA  ILE A  56      85.440  58.870  46.310  0.00  0.00           H  
ATOM   1423  HB  ILE A  56      87.130  60.960  47.830  0.00  0.00           H  
ATOM   1424 HG12 ILE A  56      85.580  62.090  46.060  0.00  0.00           H  
ATOM   1425 HG13 ILE A  56      87.360  62.320  46.010  0.00  0.00           H  
ATOM   1426 HG21 ILE A  56      88.770  60.380  45.860  0.00  0.00           H  
ATOM   1427 HG22 ILE A  56      88.500  59.000  47.070  0.00  0.00           H  
ATOM   1428 HG23 ILE A  56      87.780  58.970  45.590  0.00  0.00           H  
ATOM   1429 HD11 ILE A  56      85.830  60.510  44.310  0.00  0.00           H  
ATOM   1430 HD12 ILE A  56      86.540  62.080  43.720  0.00  0.00           H  
ATOM   1431 HD13 ILE A  56      87.610  60.830  44.140  0.00  0.00           H  
ATOM   1432  N   ASN A  57      86.290  57.280  47.970  0.00  0.00           N  
ATOM   1433  CA  ASN A  57      86.690  56.290  48.940  0.00  0.00           C  
ATOM   1434  C   ASN A  57      87.990  56.660  49.700  0.00  0.00           C  
ATOM   1435  O   ASN A  57      89.010  56.980  49.110  0.00  0.00           O  
ATOM   1436  CB  ASN A  57      86.880  54.920  48.270  0.00  0.00           C  
ATOM   1437  CG  ASN A  57      86.920  53.750  49.210  0.00  0.00           C  
ATOM   1438  ND2 ASN A  57      86.590  52.590  48.660  0.00  0.00           N  
ATOM   1439  OD1 ASN A  57      87.160  53.880  50.400  0.00  0.00           O  
ATOM   1440  H   ASN A  57      86.410  57.030  47.000  0.00  0.00           H  
ATOM   1441  HA  ASN A  57      85.830  56.230  49.610  0.00  0.00           H  
ATOM   1442  HB2 ASN A  57      85.990  54.680  47.670  0.00  0.00           H  
ATOM   1443  HB3 ASN A  57      87.810  54.980  47.720  0.00  0.00           H  
ATOM   1444 HD21 ASN A  57      86.530  51.750  49.220  0.00  0.00           H  
ATOM   1445 HD22 ASN A  57      86.130  52.540  47.760  0.00  0.00           H  
ATOM   1446  N   SER A  58      87.950  56.710  51.000  0.00  0.00           N  
ATOM   1447  CA  SER A  58      89.110  56.990  51.880  0.00  0.00           C  
ATOM   1448  C   SER A  58      89.940  55.740  52.370  0.00  0.00           C  
ATOM   1449  O   SER A  58      90.960  55.870  52.980  0.00  0.00           O  
ATOM   1450  CB  SER A  58      88.610  57.740  53.120  0.00  0.00           C  
ATOM   1451  OG  SER A  58      87.950  56.890  54.020  0.00  0.00           O  
ATOM   1452  H   SER A  58      87.060  56.570  51.440  0.00  0.00           H  
ATOM   1453  HA  SER A  58      89.800  57.650  51.350  0.00  0.00           H  
ATOM   1454  HB2 SER A  58      89.530  58.050  53.620  0.00  0.00           H  
ATOM   1455  HB3 SER A  58      87.990  58.540  52.700  0.00  0.00           H  
ATOM   1456  HG  SER A  58      88.460  56.510  54.740  0.00  0.00           H  
ATOM   1457  N   ARG A  59      89.460  54.550  51.980  0.00  0.00           N  
ATOM   1458  CA  ARG A  59      90.110  53.260  52.070  0.00  0.00           C  
ATOM   1459  C   ARG A  59      90.550  52.770  50.720  0.00  0.00           C  
ATOM   1460  O   ARG A  59      90.180  51.600  50.380  0.00  0.00           O  
ATOM   1461  CB  ARG A  59      89.260  52.290  52.900  0.00  0.00           C  
ATOM   1462  CG  ARG A  59      90.190  51.170  53.400  0.00  0.00           C  
ATOM   1463  CD  ARG A  59      89.530  50.260  54.410  0.00  0.00           C  
ATOM   1464  NE  ARG A  59      88.470  49.420  53.800  0.00  0.00           N  
ATOM   1465  CZ  ARG A  59      88.520  48.170  53.440  0.00  0.00           C  
ATOM   1466  NH1 ARG A  59      89.670  47.550  53.270  0.00  0.00           N1+
ATOM   1467  NH2 ARG A  59      87.460  47.450  53.100  0.00  0.00           N  
ATOM   1468  H   ARG A  59      88.600  54.570  51.450  0.00  0.00           H  
ATOM   1469  HA  ARG A  59      90.990  53.560  52.640  0.00  0.00           H  
ATOM   1470  HB2 ARG A  59      88.720  52.750  53.730  0.00  0.00           H  
ATOM   1471  HB3 ARG A  59      88.470  51.890  52.270  0.00  0.00           H  
ATOM   1472  HG2 ARG A  59      90.650  50.620  52.580  0.00  0.00           H  
ATOM   1473  HG3 ARG A  59      91.070  51.570  53.910  0.00  0.00           H  
ATOM   1474  HD2 ARG A  59      90.370  49.680  54.800  0.00  0.00           H  
ATOM   1475  HD3 ARG A  59      89.030  50.840  55.170  0.00  0.00           H  
ATOM   1476  HE  ARG A  59      87.510  49.700  53.960  0.00  0.00           H  
ATOM   1477 HH11 ARG A  59      90.490  48.070  53.570  0.00  0.00           H  
ATOM   1478 HH12 ARG A  59      89.770  46.550  53.250  0.00  0.00           H  
ATOM   1479 HH21 ARG A  59      86.520  47.810  53.050  0.00  0.00           H  
ATOM   1480 HH22 ARG A  59      87.620  46.460  53.020  0.00  0.00           H  
ATOM   1481  N   VAL A  60      91.280  53.590  49.980  0.00  0.00           N  
ATOM   1482  CA  VAL A  60      92.170  53.220  48.890  0.00  0.00           C  
ATOM   1483  C   VAL A  60      93.490  53.960  48.960  0.00  0.00           C  
ATOM   1484  O   VAL A  60      93.560  55.050  49.510  0.00  0.00           O  
ATOM   1485  CB  VAL A  60      91.460  53.440  47.480  0.00  0.00           C  
ATOM   1486  CG1 VAL A  60      90.290  52.570  47.290  0.00  0.00           C  
ATOM   1487  CG2 VAL A  60      91.120  54.880  47.150  0.00  0.00           C  
ATOM   1488  H   VAL A  60      91.550  54.480  50.380  0.00  0.00           H  
ATOM   1489  HA  VAL A  60      92.420  52.160  48.990  0.00  0.00           H  
ATOM   1490  HB  VAL A  60      92.180  53.110  46.740  0.00  0.00           H  
ATOM   1491 HG11 VAL A  60      90.390  51.520  47.550  0.00  0.00           H  
ATOM   1492 HG12 VAL A  60      89.480  52.970  47.900  0.00  0.00           H  
ATOM   1493 HG13 VAL A  60      90.050  52.540  46.230  0.00  0.00           H  
ATOM   1494 HG21 VAL A  60      92.010  55.490  47.230  0.00  0.00           H  
ATOM   1495 HG22 VAL A  60      90.720  55.030  46.140  0.00  0.00           H  
ATOM   1496 HG23 VAL A  60      90.320  55.350  47.720  0.00  0.00           H  
ATOM   1497  N   ARG A  61      94.530  53.430  48.350  0.00  0.00           N  
ATOM   1498  CA  ARG A  61      95.860  54.020  48.360  0.00  0.00           C  
ATOM   1499  C   ARG A  61      95.760  55.470  47.830  0.00  0.00           C  
ATOM   1500  O   ARG A  61      95.130  55.670  46.820  0.00  0.00           O  
ATOM   1501  CB  ARG A  61      96.880  53.100  47.610  0.00  0.00           C  
ATOM   1502  CG  ARG A  61      97.120  51.710  48.210  0.00  0.00           C  
ATOM   1503  CD  ARG A  61      98.250  50.840  47.570  0.00  0.00           C  
ATOM   1504  NE  ARG A  61      97.780  50.010  46.430  0.00  0.00           N  
ATOM   1505  CZ  ARG A  61      98.160  50.170  45.190  0.00  0.00           C  
ATOM   1506  NH1 ARG A  61      98.860  51.180  44.820  0.00  0.00           N1+
ATOM   1507  NH2 ARG A  61      97.800  49.250  44.340  0.00  0.00           N  
ATOM   1508  H   ARG A  61      94.300  52.500  48.000  0.00  0.00           H  
ATOM   1509  HA  ARG A  61      96.090  54.140  49.420  0.00  0.00           H  
ATOM   1510  HB2 ARG A  61      96.560  52.970  46.570  0.00  0.00           H  
ATOM   1511  HB3 ARG A  61      97.810  53.650  47.680  0.00  0.00           H  
ATOM   1512  HG2 ARG A  61      97.370  51.910  49.260  0.00  0.00           H  
ATOM   1513  HG3 ARG A  61      96.220  51.120  48.390  0.00  0.00           H  
ATOM   1514  HD2 ARG A  61      99.070  51.490  47.260  0.00  0.00           H  
ATOM   1515  HD3 ARG A  61      98.600  50.210  48.390  0.00  0.00           H  
ATOM   1516  HE  ARG A  61      96.970  49.410  46.540  0.00  0.00           H  
ATOM   1517 HH11 ARG A  61      99.130  51.930  45.440  0.00  0.00           H  
ATOM   1518 HH12 ARG A  61      99.230  51.130  43.880  0.00  0.00           H  
ATOM   1519 HH21 ARG A  61      97.630  48.310  44.670  0.00  0.00           H  
ATOM   1520 HH22 ARG A  61      98.230  49.390  43.430  0.00  0.00           H  
ATOM   1521  N   PRO A  62      96.450  56.430  48.470  0.00  0.00           N  
ATOM   1522  CA  PRO A  62      96.280  57.820  47.990  0.00  0.00           C  
ATOM   1523  C   PRO A  62      96.730  58.100  46.520  0.00  0.00           C  
ATOM   1524  O   PRO A  62      96.100  58.990  45.950  0.00  0.00           O  
ATOM   1525  CB  PRO A  62      97.070  58.690  48.960  0.00  0.00           C  
ATOM   1526  CG  PRO A  62      97.920  57.650  49.770  0.00  0.00           C  
ATOM   1527  CD  PRO A  62      97.170  56.320  49.710  0.00  0.00           C  
ATOM   1528  HA  PRO A  62      95.200  57.920  48.060  0.00  0.00           H  
ATOM   1529  HB2 PRO A  62      97.710  59.450  48.520  0.00  0.00           H  
ATOM   1530  HB3 PRO A  62      96.300  59.070  49.630  0.00  0.00           H  
ATOM   1531  HG2 PRO A  62      98.930  57.580  49.360  0.00  0.00           H  
ATOM   1532  HG3 PRO A  62      98.110  58.000  50.780  0.00  0.00           H  
ATOM   1533  HD2 PRO A  62      97.870  55.500  49.910  0.00  0.00           H  
ATOM   1534  HD3 PRO A  62      96.450  56.400  50.530  0.00  0.00           H  
ATOM   1535  N   GLU A  63      97.570  57.280  45.900  0.00  0.00           N  
ATOM   1536  CA  GLU A  63      97.970  57.470  44.440  0.00  0.00           C  
ATOM   1537  C   GLU A  63      96.890  57.100  43.430  0.00  0.00           C  
ATOM   1538  O   GLU A  63      97.140  57.200  42.260  0.00  0.00           O  
ATOM   1539  CB  GLU A  63      99.230  56.610  44.230  0.00  0.00           C  
ATOM   1540  CG  GLU A  63      98.980  55.120  44.190  0.00  0.00           C  
ATOM   1541  CD  GLU A  63     100.280  54.360  44.470  0.00  0.00           C  
ATOM   1542  OE1 GLU A  63     101.270  54.490  43.720  0.00  0.00           O  
ATOM   1543  OE2 GLU A  63     100.360  53.640  45.480  0.00  0.00           O1-
ATOM   1544  H   GLU A  63      98.180  56.720  46.480  0.00  0.00           H  
ATOM   1545  HA  GLU A  63      98.410  58.440  44.230  0.00  0.00           H  
ATOM   1546  HB2 GLU A  63      99.650  57.110  43.350  0.00  0.00           H  
ATOM   1547  HB3 GLU A  63      99.860  56.830  45.090  0.00  0.00           H  
ATOM   1548  HG2 GLU A  63      98.250  54.820  44.930  0.00  0.00           H  
ATOM   1549  HG3 GLU A  63      98.720  54.880  43.160  0.00  0.00           H  
ATOM   1550  N   ARG A  64      95.720  56.710  43.980  0.00  0.00           N  
ATOM   1551  CA  ARG A  64      94.480  56.450  43.310  0.00  0.00           C  
ATOM   1552  C   ARG A  64      93.360  57.500  43.630  0.00  0.00           C  
ATOM   1553  O   ARG A  64      92.440  57.660  42.840  0.00  0.00           O  
ATOM   1554  CB  ARG A  64      94.050  54.940  43.580  0.00  0.00           C  
ATOM   1555  CG  ARG A  64      94.960  53.970  42.960  0.00  0.00           C  
ATOM   1556  CD  ARG A  64      94.390  52.540  42.880  0.00  0.00           C  
ATOM   1557  NE  ARG A  64      93.340  52.320  41.860  0.00  0.00           N  
ATOM   1558  CZ  ARG A  64      92.030  52.130  42.050  0.00  0.00           C  
ATOM   1559  NH1 ARG A  64      91.420  51.970  43.180  0.00  0.00           N1+
ATOM   1560  NH2 ARG A  64      91.280  52.250  41.010  0.00  0.00           N  
ATOM   1561  H   ARG A  64      95.740  56.510  44.970  0.00  0.00           H  
ATOM   1562  HA  ARG A  64      94.660  56.610  42.250  0.00  0.00           H  
ATOM   1563  HB2 ARG A  64      93.920  54.730  44.640  0.00  0.00           H  
ATOM   1564  HB3 ARG A  64      93.090  54.860  43.060  0.00  0.00           H  
ATOM   1565  HG2 ARG A  64      95.220  54.390  41.990  0.00  0.00           H  
ATOM   1566  HG3 ARG A  64      95.870  53.860  43.530  0.00  0.00           H  
ATOM   1567  HD2 ARG A  64      95.230  51.910  42.580  0.00  0.00           H  
ATOM   1568  HD3 ARG A  64      94.030  52.220  43.860  0.00  0.00           H  
ATOM   1569  HE  ARG A  64      93.580  52.550  40.910  0.00  0.00           H  
ATOM   1570 HH11 ARG A  64      92.000  51.710  43.970  0.00  0.00           H  
ATOM   1571 HH12 ARG A  64      90.410  51.910  43.220  0.00  0.00           H  
ATOM   1572 HH21 ARG A  64      91.640  52.390  40.080  0.00  0.00           H  
ATOM   1573 HH22 ARG A  64      90.270  52.270  41.130  0.00  0.00           H  
ATOM   1574  N   GLN A  65      93.470  58.230  44.710  0.00  0.00           N  
ATOM   1575  CA  GLN A  65      92.370  59.100  45.090  0.00  0.00           C  
ATOM   1576  C   GLN A  65      92.150  60.240  44.070  0.00  0.00           C  
ATOM   1577  O   GLN A  65      91.020  60.550  43.750  0.00  0.00           O  
ATOM   1578  CB  GLN A  65      92.720  59.660  46.440  0.00  0.00           C  
ATOM   1579  CG  GLN A  65      92.470  58.610  47.510  0.00  0.00           C  
ATOM   1580  CD  GLN A  65      92.810  59.060  48.890  0.00  0.00           C  
ATOM   1581  NE2 GLN A  65      92.330  58.360  49.890  0.00  0.00           N  
ATOM   1582  OE1 GLN A  65      93.550  60.040  49.080  0.00  0.00           O  
ATOM   1583  H   GLN A  65      94.360  58.210  45.190  0.00  0.00           H  
ATOM   1584  HA  GLN A  65      91.450  58.550  45.300  0.00  0.00           H  
ATOM   1585  HB2 GLN A  65      93.770  59.930  46.420  0.00  0.00           H  
ATOM   1586  HB3 GLN A  65      92.210  60.590  46.660  0.00  0.00           H  
ATOM   1587  HG2 GLN A  65      91.430  58.300  47.480  0.00  0.00           H  
ATOM   1588  HG3 GLN A  65      93.110  57.740  47.320  0.00  0.00           H  
ATOM   1589 HE21 GLN A  65      92.860  58.490  50.740  0.00  0.00           H  
ATOM   1590 HE22 GLN A  65      91.750  57.560  49.700  0.00  0.00           H  
ATOM   1591  N   ARG A  66      93.240  60.790  43.550  0.00  0.00           N  
ATOM   1592  CA  ARG A  66      93.090  62.070  42.780  0.00  0.00           C  
ATOM   1593  C   ARG A  66      92.730  61.730  41.370  0.00  0.00           C  
ATOM   1594  O   ARG A  66      91.990  62.450  40.700  0.00  0.00           O  
ATOM   1595  CB  ARG A  66      94.440  62.850  42.810  0.00  0.00           C  
ATOM   1596  CG  ARG A  66      94.700  63.520  44.160  0.00  0.00           C  
ATOM   1597  CD  ARG A  66      96.040  64.240  44.190  0.00  0.00           C  
ATOM   1598  NE  ARG A  66      96.480  64.650  45.570  0.00  0.00           N  
ATOM   1599  CZ  ARG A  66      96.970  63.940  46.560  0.00  0.00           C  
ATOM   1600  NH1 ARG A  66      96.840  62.670  46.610  0.00  0.00           N1+
ATOM   1601  NH2 ARG A  66      97.470  64.620  47.550  0.00  0.00           N  
ATOM   1602  H   ARG A  66      94.140  60.390  43.740  0.00  0.00           H  
ATOM   1603  HA  ARG A  66      92.340  62.750  43.180  0.00  0.00           H  
ATOM   1604  HB2 ARG A  66      95.240  62.120  42.680  0.00  0.00           H  
ATOM   1605  HB3 ARG A  66      94.530  63.630  42.060  0.00  0.00           H  
ATOM   1606  HG2 ARG A  66      93.920  64.230  44.450  0.00  0.00           H  
ATOM   1607  HG3 ARG A  66      94.730  62.730  44.920  0.00  0.00           H  
ATOM   1608  HD2 ARG A  66      96.730  63.530  43.730  0.00  0.00           H  
ATOM   1609  HD3 ARG A  66      96.030  65.070  43.490  0.00  0.00           H  
ATOM   1610  HE  ARG A  66      96.570  65.640  45.770  0.00  0.00           H  
ATOM   1611 HH11 ARG A  66      96.310  62.110  45.960  0.00  0.00           H  
ATOM   1612 HH12 ARG A  66      97.290  62.190  47.380  0.00  0.00           H  
ATOM   1613 HH21 ARG A  66      97.650  65.580  47.280  0.00  0.00           H  
ATOM   1614 HH22 ARG A  66      97.920  64.250  48.370  0.00  0.00           H  
ATOM   1615  N   PHE A  67      93.200  60.580  40.850  0.00  0.00           N  
ATOM   1616  CA  PHE A  67      92.710  59.960  39.600  0.00  0.00           C  
ATOM   1617  C   PHE A  67      91.220  59.650  39.590  0.00  0.00           C  
ATOM   1618  O   PHE A  67      90.530  59.900  38.600  0.00  0.00           O  
ATOM   1619  CB  PHE A  67      93.590  58.750  39.130  0.00  0.00           C  
ATOM   1620  CG  PHE A  67      93.390  58.400  37.620  0.00  0.00           C  
ATOM   1621  CD1 PHE A  67      92.330  57.460  37.240  0.00  0.00           C  
ATOM   1622  CD2 PHE A  67      94.310  58.800  36.680  0.00  0.00           C  
ATOM   1623  CE1 PHE A  67      92.160  57.060  35.970  0.00  0.00           C  
ATOM   1624  CE2 PHE A  67      94.140  58.310  35.430  0.00  0.00           C  
ATOM   1625  CZ  PHE A  67      93.130  57.440  35.020  0.00  0.00           C  
ATOM   1626  H   PHE A  67      93.900  60.070  41.370  0.00  0.00           H  
ATOM   1627  HA  PHE A  67      92.810  60.730  38.830  0.00  0.00           H  
ATOM   1628  HB2 PHE A  67      94.610  59.140  39.100  0.00  0.00           H  
ATOM   1629  HB3 PHE A  67      93.470  57.880  39.780  0.00  0.00           H  
ATOM   1630  HD1 PHE A  67      91.720  57.110  38.060  0.00  0.00           H  
ATOM   1631  HD2 PHE A  67      95.210  59.360  36.910  0.00  0.00           H  
ATOM   1632  HE1 PHE A  67      91.360  56.380  35.740  0.00  0.00           H  
ATOM   1633  HE2 PHE A  67      94.960  58.490  34.750  0.00  0.00           H  
ATOM   1634  HZ  PHE A  67      93.160  57.050  34.010  0.00  0.00           H  
ATOM   1635  N   THR A  68      90.720  59.190  40.720  0.00  0.00           N  
ATOM   1636  CA  THR A  68      89.230  58.950  40.870  0.00  0.00           C  
ATOM   1637  C   THR A  68      88.450  60.210  40.860  0.00  0.00           C  
ATOM   1638  O   THR A  68      87.350  60.310  40.300  0.00  0.00           O  
ATOM   1639  CB  THR A  68      88.970  58.070  42.160  0.00  0.00           C  
ATOM   1640  CG2 THR A  68      87.540  57.800  42.420  0.00  0.00           C  
ATOM   1641  OG1 THR A  68      89.580  56.820  41.990  0.00  0.00           O  
ATOM   1642  H   THR A  68      91.370  59.010  41.470  0.00  0.00           H  
ATOM   1643  HA  THR A  68      88.860  58.530  39.940  0.00  0.00           H  
ATOM   1644  HB  THR A  68      89.340  58.590  43.050  0.00  0.00           H  
ATOM   1645  HG1 THR A  68      90.230  56.760  42.700  0.00  0.00           H  
ATOM   1646 HG21 THR A  68      87.260  56.840  41.980  0.00  0.00           H  
ATOM   1647 HG22 THR A  68      87.470  57.730  43.500  0.00  0.00           H  
ATOM   1648 HG23 THR A  68      86.750  58.500  42.120  0.00  0.00           H  
ATOM   1649  N   LEU A  69      89.010  61.260  41.550  0.00  0.00           N  
ATOM   1650  CA  LEU A  69      88.470  62.620  41.490  0.00  0.00           C  
ATOM   1651  C   LEU A  69      88.410  63.140  40.050  0.00  0.00           C  
ATOM   1652  O   LEU A  69      87.390  63.450  39.460  0.00  0.00           O  
ATOM   1653  CB  LEU A  69      89.180  63.480  42.510  0.00  0.00           C  
ATOM   1654  CG  LEU A  69      88.740  64.920  42.680  0.00  0.00           C  
ATOM   1655  CD1 LEU A  69      87.240  65.150  42.600  0.00  0.00           C  
ATOM   1656  CD2 LEU A  69      89.170  65.460  44.060  0.00  0.00           C  
ATOM   1657  H   LEU A  69      89.870  61.080  42.040  0.00  0.00           H  
ATOM   1658  HA  LEU A  69      87.430  62.630  41.840  0.00  0.00           H  
ATOM   1659  HB2 LEU A  69      89.040  62.950  43.450  0.00  0.00           H  
ATOM   1660  HB3 LEU A  69      90.250  63.530  42.300  0.00  0.00           H  
ATOM   1661  HG  LEU A  69      89.170  65.540  41.890  0.00  0.00           H  
ATOM   1662 HD11 LEU A  69      86.730  64.510  43.310  0.00  0.00           H  
ATOM   1663 HD12 LEU A  69      87.080  66.170  42.950  0.00  0.00           H  
ATOM   1664 HD13 LEU A  69      86.860  64.920  41.600  0.00  0.00           H  
ATOM   1665 HD21 LEU A  69      88.450  65.100  44.800  0.00  0.00           H  
ATOM   1666 HD22 LEU A  69      90.180  65.200  44.370  0.00  0.00           H  
ATOM   1667 HD23 LEU A  69      89.080  66.540  44.080  0.00  0.00           H  
ATOM   1668  N   ALA A  70      89.610  63.140  39.430  0.00  0.00           N  
ATOM   1669  CA  ALA A  70      89.770  63.610  38.030  0.00  0.00           C  
ATOM   1670  C   ALA A  70      88.930  62.820  37.010  0.00  0.00           C  
ATOM   1671  O   ALA A  70      88.580  63.300  35.910  0.00  0.00           O  
ATOM   1672  CB  ALA A  70      91.220  63.640  37.630  0.00  0.00           C  
ATOM   1673  H   ALA A  70      90.430  62.800  39.910  0.00  0.00           H  
ATOM   1674  HA  ALA A  70      89.320  64.600  37.950  0.00  0.00           H  
ATOM   1675  HB1 ALA A  70      91.810  64.400  38.150  0.00  0.00           H  
ATOM   1676  HB2 ALA A  70      91.530  62.630  37.900  0.00  0.00           H  
ATOM   1677  HB3 ALA A  70      91.300  63.900  36.580  0.00  0.00           H  
ATOM   1678  N   HID A  71      88.500  61.620  37.370  0.00  0.00           N  
ATOM   1679  CA  HID A  71      87.510  60.840  36.600  0.00  0.00           C  
ATOM   1680  C   HID A  71      86.070  61.380  36.720  0.00  0.00           C  
ATOM   1681  O   HID A  71      85.510  61.570  35.660  0.00  0.00           O  
ATOM   1682  CB  HID A  71      87.660  59.390  36.980  0.00  0.00           C  
ATOM   1683  CG  HID A  71      86.560  58.510  36.630  0.00  0.00           C  
ATOM   1684  CD2 HID A  71      85.420  58.370  37.350  0.00  0.00           C  
ATOM   1685  ND1 HID A  71      86.420  57.650  35.600  0.00  0.00           N  
ATOM   1686  CE1 HID A  71      85.270  56.970  35.720  0.00  0.00           C  
ATOM   1687  NE2 HID A  71      84.580  57.420  36.790  0.00  0.00           N  
ATOM   1688  H   HID A  71      89.010  61.200  38.140  0.00  0.00           H  
ATOM   1689  HA  HID A  71      87.770  60.840  35.540  0.00  0.00           H  
ATOM   1690  HB2 HID A  71      88.520  58.880  36.540  0.00  0.00           H  
ATOM   1691  HB3 HID A  71      87.760  59.270  38.060  0.00  0.00           H  
ATOM   1692  HD1 HID A  71      87.140  57.470  34.920  0.00  0.00           H  
ATOM   1693  HD2 HID A  71      85.120  58.870  38.270  0.00  0.00           H  
ATOM   1694  HE1 HID A  71      84.940  56.200  35.040  0.00  0.00           H  
ATOM   1695  N   GLU A  72      85.490  61.620  37.870  0.00  0.00           N  
ATOM   1696  CA  GLU A  72      84.130  62.280  37.980  0.00  0.00           C  
ATOM   1697  C   GLU A  72      84.110  63.780  37.610  0.00  0.00           C  
ATOM   1698  O   GLU A  72      83.080  64.220  37.180  0.00  0.00           O  
ATOM   1699  CB  GLU A  72      83.460  62.120  39.330  0.00  0.00           C  
ATOM   1700  CG  GLU A  72      83.200  60.630  39.690  0.00  0.00           C  
ATOM   1701  CD  GLU A  72      82.160  60.050  38.640  0.00  0.00           C  
ATOM   1702  OE1 GLU A  72      82.380  58.920  38.160  0.00  0.00           O  
ATOM   1703  OE2 GLU A  72      81.140  60.710  38.370  0.00  0.00           O1-
ATOM   1704  H   GLU A  72      85.970  61.370  38.730  0.00  0.00           H  
ATOM   1705  HA  GLU A  72      83.370  62.010  37.240  0.00  0.00           H  
ATOM   1706  HB2 GLU A  72      84.010  62.530  40.180  0.00  0.00           H  
ATOM   1707  HB3 GLU A  72      82.490  62.620  39.370  0.00  0.00           H  
ATOM   1708  HG2 GLU A  72      84.150  60.090  39.710  0.00  0.00           H  
ATOM   1709  HG3 GLU A  72      82.770  60.700  40.690  0.00  0.00           H  
ATOM   1710  N   ILE A  73      85.220  64.480  37.730  0.00  0.00           N  
ATOM   1711  CA  ILE A  73      85.450  65.790  37.020  0.00  0.00           C  
ATOM   1712  C   ILE A  73      85.310  65.670  35.450  0.00  0.00           C  
ATOM   1713  O   ILE A  73      84.570  66.460  34.800  0.00  0.00           O  
ATOM   1714  CB  ILE A  73      86.830  66.540  37.330  0.00  0.00           C  
ATOM   1715  CG1 ILE A  73      86.890  66.990  38.780  0.00  0.00           C  
ATOM   1716  CG2 ILE A  73      87.020  67.720  36.370  0.00  0.00           C  
ATOM   1717  CD1 ILE A  73      88.250  67.540  39.330  0.00  0.00           C  
ATOM   1718  H   ILE A  73      85.910  64.100  38.360  0.00  0.00           H  
ATOM   1719  HA  ILE A  73      84.700  66.500  37.350  0.00  0.00           H  
ATOM   1720  HB  ILE A  73      87.500  65.690  37.220  0.00  0.00           H  
ATOM   1721 HG12 ILE A  73      86.190  67.820  38.920  0.00  0.00           H  
ATOM   1722 HG13 ILE A  73      86.450  66.240  39.430  0.00  0.00           H  
ATOM   1723 HG21 ILE A  73      87.030  67.440  35.310  0.00  0.00           H  
ATOM   1724 HG22 ILE A  73      86.220  68.450  36.450  0.00  0.00           H  
ATOM   1725 HG23 ILE A  73      87.920  68.280  36.630  0.00  0.00           H  
ATOM   1726 HD11 ILE A  73      88.580  68.320  38.650  0.00  0.00           H  
ATOM   1727 HD12 ILE A  73      88.270  68.050  40.290  0.00  0.00           H  
ATOM   1728 HD13 ILE A  73      88.960  66.720  39.420  0.00  0.00           H  
ATOM   1729  N   SER A  74      85.890  64.680  34.860  0.00  0.00           N  
ATOM   1730  CA  SER A  74      85.750  64.320  33.440  0.00  0.00           C  
ATOM   1731  C   SER A  74      84.340  63.940  33.020  0.00  0.00           C  
ATOM   1732  O   SER A  74      83.930  64.420  31.930  0.00  0.00           O  
ATOM   1733  CB  SER A  74      86.820  63.280  33.120  0.00  0.00           C  
ATOM   1734  OG  SER A  74      88.080  63.870  33.320  0.00  0.00           O  
ATOM   1735  H   SER A  74      86.560  64.100  35.330  0.00  0.00           H  
ATOM   1736  HA  SER A  74      86.010  65.210  32.870  0.00  0.00           H  
ATOM   1737  HB2 SER A  74      86.720  62.350  33.680  0.00  0.00           H  
ATOM   1738  HB3 SER A  74      86.650  63.010  32.080  0.00  0.00           H  
ATOM   1739  HG  SER A  74      88.410  63.760  34.210  0.00  0.00           H  
ATOM   1740  N   HID A  75      83.560  63.200  33.820  0.00  0.00           N  
ATOM   1741  CA  HID A  75      82.100  63.030  33.690  0.00  0.00           C  
ATOM   1742  C   HID A  75      81.410  64.460  33.630  0.00  0.00           C  
ATOM   1743  O   HID A  75      80.630  64.770  32.710  0.00  0.00           O  
ATOM   1744  CB  HID A  75      81.420  62.130  34.730  0.00  0.00           C  
ATOM   1745  CG  HID A  75      81.670  60.660  34.620  0.00  0.00           C  
ATOM   1746  CD2 HID A  75      82.620  59.950  35.250  0.00  0.00           C  
ATOM   1747  ND1 HID A  75      80.840  59.750  33.960  0.00  0.00           N  
ATOM   1748  CE1 HID A  75      81.340  58.530  34.200  0.00  0.00           C  
ATOM   1749  NE2 HID A  75      82.420  58.620  35.020  0.00  0.00           N  
ATOM   1750  H   HID A  75      83.990  62.650  34.540  0.00  0.00           H  
ATOM   1751  HA  HID A  75      81.890  62.600  32.710  0.00  0.00           H  
ATOM   1752  HB2 HID A  75      81.680  62.420  35.750  0.00  0.00           H  
ATOM   1753  HB3 HID A  75      80.330  62.190  34.680  0.00  0.00           H  
ATOM   1754  HD1 HID A  75      79.900  59.880  33.610  0.00  0.00           H  
ATOM   1755  HD2 HID A  75      83.480  60.320  35.800  0.00  0.00           H  
ATOM   1756  HE1 HID A  75      80.830  57.590  34.030  0.00  0.00           H  
ATOM   1757  N   ALA A  76      81.750  65.370  34.510  0.00  0.00           N  
ATOM   1758  CA  ALA A  76      81.070  66.670  34.550  0.00  0.00           C  
ATOM   1759  C   ALA A  76      81.360  67.580  33.410  0.00  0.00           C  
ATOM   1760  O   ALA A  76      80.530  68.400  33.030  0.00  0.00           O  
ATOM   1761  CB  ALA A  76      81.440  67.370  35.890  0.00  0.00           C  
ATOM   1762  H   ALA A  76      82.150  65.120  35.410  0.00  0.00           H  
ATOM   1763  HA  ALA A  76      80.000  66.480  34.660  0.00  0.00           H  
ATOM   1764  HB1 ALA A  76      81.540  66.700  36.750  0.00  0.00           H  
ATOM   1765  HB2 ALA A  76      82.400  67.890  35.790  0.00  0.00           H  
ATOM   1766  HB3 ALA A  76      80.730  68.170  36.080  0.00  0.00           H  
ATOM   1767  N   LEU A  77      82.550  67.390  32.880  0.00  0.00           N  
ATOM   1768  CA  LEU A  77      82.980  68.060  31.620  0.00  0.00           C  
ATOM   1769  C   LEU A  77      82.410  67.450  30.230  0.00  0.00           C  
ATOM   1770  O   LEU A  77      82.010  68.230  29.360  0.00  0.00           O  
ATOM   1771  CB  LEU A  77      84.510  68.100  31.530  0.00  0.00           C  
ATOM   1772  CG  LEU A  77      85.190  68.950  32.600  0.00  0.00           C  
ATOM   1773  CD1 LEU A  77      86.650  68.540  32.700  0.00  0.00           C  
ATOM   1774  CD2 LEU A  77      85.100  70.410  32.140  0.00  0.00           C  
ATOM   1775  H   LEU A  77      83.040  66.600  33.260  0.00  0.00           H  
ATOM   1776  HA  LEU A  77      82.700  69.110  31.610  0.00  0.00           H  
ATOM   1777  HB2 LEU A  77      84.840  67.070  31.650  0.00  0.00           H  
ATOM   1778  HB3 LEU A  77      84.890  68.460  30.570  0.00  0.00           H  
ATOM   1779  HG  LEU A  77      84.710  68.850  33.570  0.00  0.00           H  
ATOM   1780 HD11 LEU A  77      87.080  68.450  31.710  0.00  0.00           H  
ATOM   1781 HD12 LEU A  77      87.240  69.230  33.310  0.00  0.00           H  
ATOM   1782 HD13 LEU A  77      86.640  67.550  33.170  0.00  0.00           H  
ATOM   1783 HD21 LEU A  77      85.680  70.430  31.230  0.00  0.00           H  
ATOM   1784 HD22 LEU A  77      84.080  70.710  31.880  0.00  0.00           H  
ATOM   1785 HD23 LEU A  77      85.490  71.070  32.920  0.00  0.00           H  
ATOM   1786  N   LEU A  78      82.190  66.140  30.100  0.00  0.00           N  
ATOM   1787  CA  LEU A  78      81.650  65.480  28.960  0.00  0.00           C  
ATOM   1788  C   LEU A  78      80.190  65.810  28.780  0.00  0.00           C  
ATOM   1789  O   LEU A  78      79.630  65.920  27.690  0.00  0.00           O  
ATOM   1790  CB  LEU A  78      81.840  63.940  29.220  0.00  0.00           C  
ATOM   1791  CG  LEU A  78      81.380  62.980  28.170  0.00  0.00           C  
ATOM   1792  CD1 LEU A  78      81.970  63.200  26.770  0.00  0.00           C  
ATOM   1793  CD2 LEU A  78      81.540  61.520  28.570  0.00  0.00           C  
ATOM   1794  H   LEU A  78      82.340  65.640  30.960  0.00  0.00           H  
ATOM   1795  HA  LEU A  78      82.090  65.860  28.050  0.00  0.00           H  
ATOM   1796  HB2 LEU A  78      82.830  63.670  29.580  0.00  0.00           H  
ATOM   1797  HB3 LEU A  78      81.250  63.780  30.130  0.00  0.00           H  
ATOM   1798  HG  LEU A  78      80.300  63.130  28.070  0.00  0.00           H  
ATOM   1799 HD11 LEU A  78      81.700  62.430  26.050  0.00  0.00           H  
ATOM   1800 HD12 LEU A  78      81.720  64.220  26.450  0.00  0.00           H  
ATOM   1801 HD13 LEU A  78      83.060  63.250  26.850  0.00  0.00           H  
ATOM   1802 HD21 LEU A  78      81.290  60.870  27.730  0.00  0.00           H  
ATOM   1803 HD22 LEU A  78      82.550  61.260  28.890  0.00  0.00           H  
ATOM   1804 HD23 LEU A  78      80.870  61.240  29.390  0.00  0.00           H  
ATOM   1805  N   LEU A  79      79.500  66.070  29.940  0.00  0.00           N  
ATOM   1806  CA  LEU A  79      78.110  66.650  30.080  0.00  0.00           C  
ATOM   1807  C   LEU A  79      78.130  68.180  30.030  0.00  0.00           C  
ATOM   1808  O   LEU A  79      77.060  68.820  29.950  0.00  0.00           O  
ATOM   1809  CB  LEU A  79      77.460  66.140  31.400  0.00  0.00           C  
ATOM   1810  CG  LEU A  79      76.430  65.000  31.240  0.00  0.00           C  
ATOM   1811  CD1 LEU A  79      76.810  63.770  30.420  0.00  0.00           C  
ATOM   1812  CD2 LEU A  79      75.930  64.450  32.560  0.00  0.00           C  
ATOM   1813  H   LEU A  79      79.950  65.730  30.770  0.00  0.00           H  
ATOM   1814  HA  LEU A  79      77.520  66.310  29.230  0.00  0.00           H  
ATOM   1815  HB2 LEU A  79      78.240  65.830  32.100  0.00  0.00           H  
ATOM   1816  HB3 LEU A  79      77.000  66.960  31.950  0.00  0.00           H  
ATOM   1817  HG  LEU A  79      75.600  65.440  30.680  0.00  0.00           H  
ATOM   1818 HD11 LEU A  79      77.190  64.130  29.460  0.00  0.00           H  
ATOM   1819 HD12 LEU A  79      77.560  63.170  30.940  0.00  0.00           H  
ATOM   1820 HD13 LEU A  79      75.910  63.160  30.300  0.00  0.00           H  
ATOM   1821 HD21 LEU A  79      75.650  65.320  33.160  0.00  0.00           H  
ATOM   1822 HD22 LEU A  79      75.140  63.710  32.450  0.00  0.00           H  
ATOM   1823 HD23 LEU A  79      76.730  64.060  33.180  0.00  0.00           H  
ATOM   1824  N   GLY A  80      79.310  68.790  30.100  0.00  0.00           N  
ATOM   1825  CA  GLY A  80      79.390  70.250  29.830  0.00  0.00           C  
ATOM   1826  C   GLY A  80      79.550  70.600  28.280  0.00  0.00           C  
ATOM   1827  O   GLY A  80      79.370  71.710  27.810  0.00  0.00           O  
ATOM   1828  H   GLY A  80      80.160  68.250  30.120  0.00  0.00           H  
ATOM   1829  HA2 GLY A  80      78.500  70.740  30.230  0.00  0.00           H  
ATOM   1830  HA3 GLY A  80      80.260  70.620  30.370  0.00  0.00           H  
ATOM   1831  N   ASP A  81      80.100  69.670  27.510  0.00  0.00           N  
ATOM   1832  CA  ASP A  81      80.110  69.600  26.020  0.00  0.00           C  
ATOM   1833  C   ASP A  81      78.730  69.050  25.610  0.00  0.00           C  
ATOM   1834  O   ASP A  81      78.050  68.410  26.360  0.00  0.00           O  
ATOM   1835  CB  ASP A  81      81.280  68.640  25.720  0.00  0.00           C  
ATOM   1836  CG  ASP A  81      81.280  68.290  24.240  0.00  0.00           C  
ATOM   1837  OD1 ASP A  81      81.850  69.110  23.430  0.00  0.00           O  
ATOM   1838  OD2 ASP A  81      80.540  67.370  23.800  0.00  0.00           O1-
ATOM   1839  H   ASP A  81      80.400  68.820  27.960  0.00  0.00           H  
ATOM   1840  HA  ASP A  81      80.220  70.530  25.460  0.00  0.00           H  
ATOM   1841  HB2 ASP A  81      82.230  69.040  26.070  0.00  0.00           H  
ATOM   1842  HB3 ASP A  81      81.110  67.670  26.190  0.00  0.00           H  
ATOM   1843  N   ASP A  82      78.370  69.320  24.380  0.00  0.00           N  
ATOM   1844  CA  ASP A  82      77.010  69.090  23.860  0.00  0.00           C  
ATOM   1845  C   ASP A  82      76.790  67.830  23.000  0.00  0.00           C  
ATOM   1846  O   ASP A  82      75.680  67.280  22.910  0.00  0.00           O  
ATOM   1847  CB  ASP A  82      76.520  70.320  22.930  0.00  0.00           C  
ATOM   1848  CG  ASP A  82      76.540  71.720  23.570  0.00  0.00           C  
ATOM   1849  OD1 ASP A  82      76.840  72.740  22.940  0.00  0.00           O  
ATOM   1850  OD2 ASP A  82      76.270  71.870  24.770  0.00  0.00           O1-
ATOM   1851  H   ASP A  82      79.000  69.880  23.820  0.00  0.00           H  
ATOM   1852  HA  ASP A  82      76.330  68.970  24.700  0.00  0.00           H  
ATOM   1853  HB2 ASP A  82      77.110  70.300  22.010  0.00  0.00           H  
ATOM   1854  HB3 ASP A  82      75.500  70.120  22.600  0.00  0.00           H  
ATOM   1855  N   ASP A  83      77.830  67.460  22.270  0.00  0.00           N  
ATOM   1856  CA  ASP A  83      77.720  66.420  21.250  0.00  0.00           C  
ATOM   1857  C   ASP A  83      78.800  65.240  21.270  0.00  0.00           C  
ATOM   1858  O   ASP A  83      78.520  64.190  20.630  0.00  0.00           O  
ATOM   1859  CB  ASP A  83      77.870  67.150  19.920  0.00  0.00           C  
ATOM   1860  CG  ASP A  83      79.270  67.740  19.580  0.00  0.00           C  
ATOM   1861  OD1 ASP A  83      79.590  68.820  20.100  0.00  0.00           O  
ATOM   1862  OD2 ASP A  83      80.020  66.960  18.940  0.00  0.00           O1-
ATOM   1863  H   ASP A  83      78.600  68.110  22.280  0.00  0.00           H  
ATOM   1864  HA  ASP A  83      76.700  66.050  21.240  0.00  0.00           H  
ATOM   1865  HB2 ASP A  83      77.620  66.530  19.070  0.00  0.00           H  
ATOM   1866  HB3 ASP A  83      77.160  67.980  19.910  0.00  0.00           H  
ATOM   1867  N   LEU A  84      79.870  65.270  22.030  0.00  0.00           N  
ATOM   1868  CA  LEU A  84      80.820  64.150  22.180  0.00  0.00           C  
ATOM   1869  C   LEU A  84      80.110  62.910  22.780  0.00  0.00           C  
ATOM   1870  O   LEU A  84      80.250  61.870  22.190  0.00  0.00           O  
ATOM   1871  CB  LEU A  84      82.140  64.600  22.910  0.00  0.00           C  
ATOM   1872  CG  LEU A  84      83.540  63.800  22.740  0.00  0.00           C  
ATOM   1873  CD1 LEU A  84      84.560  64.410  23.640  0.00  0.00           C  
ATOM   1874  CD2 LEU A  84      83.480  62.330  23.180  0.00  0.00           C  
ATOM   1875  H   LEU A  84      79.910  66.030  22.690  0.00  0.00           H  
ATOM   1876  HA  LEU A  84      80.980  63.840  21.150  0.00  0.00           H  
ATOM   1877  HB2 LEU A  84      82.230  65.640  22.600  0.00  0.00           H  
ATOM   1878  HB3 LEU A  84      81.850  64.590  23.960  0.00  0.00           H  
ATOM   1879  HG  LEU A  84      83.810  63.930  21.690  0.00  0.00           H  
ATOM   1880 HD11 LEU A  84      84.710  65.480  23.490  0.00  0.00           H  
ATOM   1881 HD12 LEU A  84      84.320  64.250  24.700  0.00  0.00           H  
ATOM   1882 HD13 LEU A  84      85.550  63.970  23.520  0.00  0.00           H  
ATOM   1883 HD21 LEU A  84      82.700  61.840  22.600  0.00  0.00           H  
ATOM   1884 HD22 LEU A  84      84.430  61.830  23.010  0.00  0.00           H  
ATOM   1885 HD23 LEU A  84      83.240  62.260  24.240  0.00  0.00           H  
ATOM   1886  N   LEU A  85      79.430  62.970  23.940  0.00  0.00           N  
ATOM   1887  CA  LEU A  85      78.770  61.730  24.360  0.00  0.00           C  
ATOM   1888  C   LEU A  85      77.710  61.260  23.380  0.00  0.00           C  
ATOM   1889  O   LEU A  85      77.510  60.090  23.110  0.00  0.00           O  
ATOM   1890  CB  LEU A  85      78.290  61.900  25.840  0.00  0.00           C  
ATOM   1891  CG  LEU A  85      77.330  60.800  26.340  0.00  0.00           C  
ATOM   1892  CD1 LEU A  85      77.710  59.300  26.260  0.00  0.00           C  
ATOM   1893  CD2 LEU A  85      77.070  61.230  27.780  0.00  0.00           C  
ATOM   1894  H   LEU A  85      79.170  63.860  24.350  0.00  0.00           H  
ATOM   1895  HA  LEU A  85      79.490  60.920  24.390  0.00  0.00           H  
ATOM   1896  HB2 LEU A  85      79.180  61.840  26.460  0.00  0.00           H  
ATOM   1897  HB3 LEU A  85      77.900  62.920  25.930  0.00  0.00           H  
ATOM   1898  HG  LEU A  85      76.380  60.880  25.810  0.00  0.00           H  
ATOM   1899 HD11 LEU A  85      76.980  58.730  26.820  0.00  0.00           H  
ATOM   1900 HD12 LEU A  85      77.740  58.830  25.280  0.00  0.00           H  
ATOM   1901 HD13 LEU A  85      78.650  59.130  26.790  0.00  0.00           H  
ATOM   1902 HD21 LEU A  85      76.640  62.240  27.810  0.00  0.00           H  
ATOM   1903 HD22 LEU A  85      76.360  60.530  28.220  0.00  0.00           H  
ATOM   1904 HD23 LEU A  85      78.020  61.250  28.310  0.00  0.00           H  
ATOM   1905  N   SER A  86      77.000  62.200  22.760  0.00  0.00           N  
ATOM   1906  CA  SER A  86      76.030  61.810  21.730  0.00  0.00           C  
ATOM   1907  C   SER A  86      76.610  60.940  20.610  0.00  0.00           C  
ATOM   1908  O   SER A  86      75.830  60.380  19.880  0.00  0.00           O  
ATOM   1909  CB  SER A  86      75.440  63.090  21.210  0.00  0.00           C  
ATOM   1910  OG  SER A  86      74.590  63.730  22.120  0.00  0.00           O  
ATOM   1911  H   SER A  86      76.970  63.170  23.040  0.00  0.00           H  
ATOM   1912  HA  SER A  86      75.270  61.220  22.240  0.00  0.00           H  
ATOM   1913  HB2 SER A  86      76.260  63.770  20.970  0.00  0.00           H  
ATOM   1914  HB3 SER A  86      74.770  62.920  20.360  0.00  0.00           H  
ATOM   1915  HG  SER A  86      73.930  63.110  22.440  0.00  0.00           H  
ATOM   1916  N   ASP A  87      77.910  60.810  20.480  0.00  0.00           N  
ATOM   1917  CA  ASP A  87      78.540  60.040  19.380  0.00  0.00           C  
ATOM   1918  C   ASP A  87      78.760  58.560  19.960  0.00  0.00           C  
ATOM   1919  O   ASP A  87      78.380  57.520  19.390  0.00  0.00           O  
ATOM   1920  CB  ASP A  87      79.790  60.840  18.950  0.00  0.00           C  
ATOM   1921  CG  ASP A  87      80.460  60.300  17.650  0.00  0.00           C  
ATOM   1922  OD1 ASP A  87      81.690  60.150  17.760  0.00  0.00           O  
ATOM   1923  OD2 ASP A  87      79.710  59.870  16.740  0.00  0.00           O1-
ATOM   1924  H   ASP A  87      78.580  61.350  21.000  0.00  0.00           H  
ATOM   1925  HA  ASP A  87      77.810  59.970  18.570  0.00  0.00           H  
ATOM   1926  HB2 ASP A  87      79.490  61.880  18.810  0.00  0.00           H  
ATOM   1927  HB3 ASP A  87      80.600  60.710  19.660  0.00  0.00           H  
ATOM   1928  N   LEU A  88      79.180  58.430  21.240  0.00  0.00           N  
ATOM   1929  CA  LEU A  88      79.210  57.140  21.970  0.00  0.00           C  
ATOM   1930  C   LEU A  88      77.730  56.650  22.030  0.00  0.00           C  
ATOM   1931  O   LEU A  88      77.460  55.440  21.830  0.00  0.00           O  
ATOM   1932  CB  LEU A  88      79.670  57.390  23.380  0.00  0.00           C  
ATOM   1933  CG  LEU A  88      81.160  57.450  23.620  0.00  0.00           C  
ATOM   1934  CD1 LEU A  88      81.970  58.560  22.920  0.00  0.00           C  
ATOM   1935  CD2 LEU A  88      81.260  57.640  25.100  0.00  0.00           C  
ATOM   1936  H   LEU A  88      79.370  59.310  21.690  0.00  0.00           H  
ATOM   1937  HA  LEU A  88      79.810  56.380  21.460  0.00  0.00           H  
ATOM   1938  HB2 LEU A  88      79.300  58.340  23.780  0.00  0.00           H  
ATOM   1939  HB3 LEU A  88      79.280  56.620  24.040  0.00  0.00           H  
ATOM   1940  HG  LEU A  88      81.580  56.490  23.310  0.00  0.00           H  
ATOM   1941 HD11 LEU A  88      81.390  59.480  22.960  0.00  0.00           H  
ATOM   1942 HD12 LEU A  88      83.020  58.580  23.220  0.00  0.00           H  
ATOM   1943 HD13 LEU A  88      81.840  58.400  21.850  0.00  0.00           H  
ATOM   1944 HD21 LEU A  88      80.770  58.540  25.480  0.00  0.00           H  
ATOM   1945 HD22 LEU A  88      80.690  56.800  25.490  0.00  0.00           H  
ATOM   1946 HD23 LEU A  88      82.300  57.520  25.400  0.00  0.00           H  
ATOM   1947  N   HID A  89      76.790  57.540  22.320  0.00  0.00           N  
ATOM   1948  CA  HID A  89      75.360  57.100  22.510  0.00  0.00           C  
ATOM   1949  C   HID A  89      74.670  56.470  21.310  0.00  0.00           C  
ATOM   1950  O   HID A  89      73.710  55.780  21.440  0.00  0.00           O  
ATOM   1951  CB  HID A  89      74.610  58.190  23.160  0.00  0.00           C  
ATOM   1952  CG  HID A  89      73.140  57.880  23.520  0.00  0.00           C  
ATOM   1953  CD2 HID A  89      72.640  57.170  24.590  0.00  0.00           C  
ATOM   1954  ND1 HID A  89      72.000  58.380  22.860  0.00  0.00           N  
ATOM   1955  CE1 HID A  89      70.910  57.930  23.480  0.00  0.00           C  
ATOM   1956  NE2 HID A  89      71.210  57.250  24.560  0.00  0.00           N  
ATOM   1957  H   HID A  89      77.060  58.430  22.710  0.00  0.00           H  
ATOM   1958  HA  HID A  89      75.320  56.270  23.220  0.00  0.00           H  
ATOM   1959  HB2 HID A  89      75.130  58.520  24.060  0.00  0.00           H  
ATOM   1960  HB3 HID A  89      74.540  59.040  22.480  0.00  0.00           H  
ATOM   1961  HD1 HID A  89      72.050  59.100  22.150  0.00  0.00           H  
ATOM   1962  HD2 HID A  89      73.270  56.640  25.290  0.00  0.00           H  
ATOM   1963  HE1 HID A  89      69.890  58.150  23.190  0.00  0.00           H  
ATOM   1964  N   ASP A  90      75.100  56.780  20.050  0.00  0.00           N  
ATOM   1965  CA  ASP A  90      74.590  56.180  18.790  0.00  0.00           C  
ATOM   1966  C   ASP A  90      75.510  54.990  18.330  0.00  0.00           C  
ATOM   1967  O   ASP A  90      75.180  54.310  17.370  0.00  0.00           O  
ATOM   1968  CB  ASP A  90      74.690  57.290  17.760  0.00  0.00           C  
ATOM   1969  CG  ASP A  90      73.980  56.970  16.490  0.00  0.00           C  
ATOM   1970  OD1 ASP A  90      74.400  57.380  15.410  0.00  0.00           O  
ATOM   1971  OD2 ASP A  90      72.850  56.400  16.580  0.00  0.00           O1-
ATOM   1972  H   ASP A  90      75.930  57.350  20.000  0.00  0.00           H  
ATOM   1973  HA  ASP A  90      73.560  55.840  18.890  0.00  0.00           H  
ATOM   1974  HB2 ASP A  90      74.210  58.220  18.070  0.00  0.00           H  
ATOM   1975  HB3 ASP A  90      75.760  57.410  17.570  0.00  0.00           H  
ATOM   1976  N   ALA A  91      76.650  54.740  18.970  0.00  0.00           N  
ATOM   1977  CA  ALA A  91      77.540  53.580  18.680  0.00  0.00           C  
ATOM   1978  C   ALA A  91      77.240  52.420  19.600  0.00  0.00           C  
ATOM   1979  O   ALA A  91      77.490  51.240  19.270  0.00  0.00           O  
ATOM   1980  CB  ALA A  91      78.950  53.950  18.920  0.00  0.00           C  
ATOM   1981  H   ALA A  91      76.860  55.270  19.810  0.00  0.00           H  
ATOM   1982  HA  ALA A  91      77.510  53.390  17.610  0.00  0.00           H  
ATOM   1983  HB1 ALA A  91      79.140  54.690  19.700  0.00  0.00           H  
ATOM   1984  HB2 ALA A  91      79.670  53.130  18.970  0.00  0.00           H  
ATOM   1985  HB3 ALA A  91      79.320  54.530  18.080  0.00  0.00           H  
ATOM   1986  N   TYR A  92      76.920  52.790  20.870  0.00  0.00           N  
ATOM   1987  CA  TYR A  92      77.000  51.740  21.950  0.00  0.00           C  
ATOM   1988  C   TYR A  92      75.680  51.790  22.750  0.00  0.00           C  
ATOM   1989  O   TYR A  92      74.940  52.780  22.810  0.00  0.00           O  
ATOM   1990  CB  TYR A  92      78.260  51.950  22.800  0.00  0.00           C  
ATOM   1991  CG  TYR A  92      79.570  51.540  22.040  0.00  0.00           C  
ATOM   1992  CD1 TYR A  92      79.830  50.200  21.650  0.00  0.00           C  
ATOM   1993  CD2 TYR A  92      80.520  52.530  21.720  0.00  0.00           C  
ATOM   1994  CE1 TYR A  92      80.960  49.790  20.860  0.00  0.00           C  
ATOM   1995  CE2 TYR A  92      81.690  52.190  20.960  0.00  0.00           C  
ATOM   1996  CZ  TYR A  92      81.830  50.870  20.460  0.00  0.00           C  
ATOM   1997  OH  TYR A  92      82.950  50.520  19.810  0.00  0.00           O  
ATOM   1998  H   TYR A  92      76.960  53.750  21.170  0.00  0.00           H  
ATOM   1999  HA  TYR A  92      77.000  50.750  21.490  0.00  0.00           H  
ATOM   2000  HB2 TYR A  92      78.260  53.000  23.110  0.00  0.00           H  
ATOM   2001  HB3 TYR A  92      78.140  51.360  23.700  0.00  0.00           H  
ATOM   2002  HD1 TYR A  92      79.060  49.510  21.950  0.00  0.00           H  
ATOM   2003  HD2 TYR A  92      80.380  53.520  22.140  0.00  0.00           H  
ATOM   2004  HE1 TYR A  92      81.070  48.750  20.610  0.00  0.00           H  
ATOM   2005  HE2 TYR A  92      82.380  52.950  20.640  0.00  0.00           H  
ATOM   2006  HH  TYR A  92      82.940  49.570  19.750  0.00  0.00           H  
ATOM   2007  N   GLU A  93      75.340  50.740  23.490  0.00  0.00           N  
ATOM   2008  CA  GLU A  93      74.180  50.590  24.330  0.00  0.00           C  
ATOM   2009  C   GLU A  93      74.530  49.900  25.640  0.00  0.00           C  
ATOM   2010  O   GLU A  93      75.460  49.050  25.800  0.00  0.00           O  
ATOM   2011  CB  GLU A  93      73.030  49.880  23.590  0.00  0.00           C  
ATOM   2012  CG  GLU A  93      73.250  48.400  23.200  0.00  0.00           C  
ATOM   2013  CD  GLU A  93      71.930  47.670  22.810  0.00  0.00           C  
ATOM   2014  OE1 GLU A  93      70.980  48.150  22.100  0.00  0.00           O  
ATOM   2015  OE2 GLU A  93      71.740  46.620  23.470  0.00  0.00           O1-
ATOM   2016  H   GLU A  93      75.790  49.870  23.230  0.00  0.00           H  
ATOM   2017  HA  GLU A  93      73.770  51.570  24.580  0.00  0.00           H  
ATOM   2018  HB2 GLU A  93      72.230  49.840  24.330  0.00  0.00           H  
ATOM   2019  HB3 GLU A  93      72.880  50.430  22.670  0.00  0.00           H  
ATOM   2020  HG2 GLU A  93      73.930  48.350  22.350  0.00  0.00           H  
ATOM   2021  HG3 GLU A  93      73.770  47.920  24.030  0.00  0.00           H  
ATOM   2022  N   GLY A  94      73.720  50.240  26.640  0.00  0.00           N  
ATOM   2023  CA  GLY A  94      73.600  49.540  27.910  0.00  0.00           C  
ATOM   2024  C   GLY A  94      74.890  49.360  28.700  0.00  0.00           C  
ATOM   2025  O   GLY A  94      75.710  50.310  28.880  0.00  0.00           O  
ATOM   2026  H   GLY A  94      73.090  51.000  26.410  0.00  0.00           H  
ATOM   2027  HA2 GLY A  94      73.020  50.230  28.530  0.00  0.00           H  
ATOM   2028  HA3 GLY A  94      73.060  48.600  27.820  0.00  0.00           H  
ATOM   2029  N   GLU A  95      75.130  48.200  29.200  0.00  0.00           N  
ATOM   2030  CA  GLU A  95      76.320  47.820  29.880  0.00  0.00           C  
ATOM   2031  C   GLU A  95      77.590  48.200  29.140  0.00  0.00           C  
ATOM   2032  O   GLU A  95      78.520  48.750  29.670  0.00  0.00           O  
ATOM   2033  CB  GLU A  95      76.240  46.340  30.260  0.00  0.00           C  
ATOM   2034  CG  GLU A  95      77.480  45.760  31.000  0.00  0.00           C  
ATOM   2035  CD  GLU A  95      77.490  46.150  32.490  0.00  0.00           C  
ATOM   2036  OE1 GLU A  95      76.940  45.400  33.320  0.00  0.00           O  
ATOM   2037  OE2 GLU A  95      78.110  47.150  32.820  0.00  0.00           O1-
ATOM   2038  H   GLU A  95      74.460  47.450  29.040  0.00  0.00           H  
ATOM   2039  HA  GLU A  95      76.360  48.290  30.860  0.00  0.00           H  
ATOM   2040  HB2 GLU A  95      75.340  46.090  30.820  0.00  0.00           H  
ATOM   2041  HB3 GLU A  95      76.130  45.830  29.300  0.00  0.00           H  
ATOM   2042  HG2 GLU A  95      77.450  44.690  30.800  0.00  0.00           H  
ATOM   2043  HG3 GLU A  95      78.370  46.200  30.560  0.00  0.00           H  
ATOM   2044  N   ARG A  96      77.680  47.900  27.850  0.00  0.00           N  
ATOM   2045  CA  ARG A  96      78.870  48.230  26.930  0.00  0.00           C  
ATOM   2046  C   ARG A  96      79.070  49.720  26.730  0.00  0.00           C  
ATOM   2047  O   ARG A  96      80.200  50.190  26.640  0.00  0.00           O  
ATOM   2048  CB  ARG A  96      78.620  47.520  25.590  0.00  0.00           C  
ATOM   2049  CG  ARG A  96      79.730  47.620  24.520  0.00  0.00           C  
ATOM   2050  CD  ARG A  96      81.160  47.540  25.110  0.00  0.00           C  
ATOM   2051  NE  ARG A  96      82.140  47.100  24.120  0.00  0.00           N  
ATOM   2052  CZ  ARG A  96      83.390  46.680  24.210  0.00  0.00           C  
ATOM   2053  NH1 ARG A  96      84.030  46.500  25.330  0.00  0.00           N1+
ATOM   2054  NH2 ARG A  96      84.030  46.350  23.070  0.00  0.00           N  
ATOM   2055  H   ARG A  96      76.880  47.490  27.380  0.00  0.00           H  
ATOM   2056  HA  ARG A  96      79.790  47.890  27.400  0.00  0.00           H  
ATOM   2057  HB2 ARG A  96      78.540  46.450  25.800  0.00  0.00           H  
ATOM   2058  HB3 ARG A  96      77.660  47.870  25.220  0.00  0.00           H  
ATOM   2059  HG2 ARG A  96      79.560  46.760  23.870  0.00  0.00           H  
ATOM   2060  HG3 ARG A  96      79.590  48.540  23.950  0.00  0.00           H  
ATOM   2061  HD2 ARG A  96      81.560  48.470  25.500  0.00  0.00           H  
ATOM   2062  HD3 ARG A  96      81.230  46.910  26.000  0.00  0.00           H  
ATOM   2063  HE  ARG A  96      81.770  47.160  23.180  0.00  0.00           H  
ATOM   2064 HH11 ARG A  96      83.470  46.610  26.170  0.00  0.00           H  
ATOM   2065 HH12 ARG A  96      84.900  46.000  25.330  0.00  0.00           H  
ATOM   2066 HH21 ARG A  96      83.490  46.300  22.220  0.00  0.00           H  
ATOM   2067 HH22 ARG A  96      84.920  45.900  23.200  0.00  0.00           H  
ATOM   2068  N   LEU A  97      77.950  50.440  26.680  0.00  0.00           N  
ATOM   2069  CA  LEU A  97      77.990  51.920  26.760  0.00  0.00           C  
ATOM   2070  C   LEU A  97      78.550  52.430  28.150  0.00  0.00           C  
ATOM   2071  O   LEU A  97      79.550  53.140  28.110  0.00  0.00           O  
ATOM   2072  CB  LEU A  97      76.650  52.600  26.470  0.00  0.00           C  
ATOM   2073  CG  LEU A  97      76.580  54.120  26.470  0.00  0.00           C  
ATOM   2074  CD1 LEU A  97      77.470  54.770  25.460  0.00  0.00           C  
ATOM   2075  CD2 LEU A  97      75.160  54.410  26.220  0.00  0.00           C  
ATOM   2076  H   LEU A  97      77.050  50.020  26.490  0.00  0.00           H  
ATOM   2077  HA  LEU A  97      78.650  52.330  26.000  0.00  0.00           H  
ATOM   2078  HB2 LEU A  97      76.340  52.250  25.480  0.00  0.00           H  
ATOM   2079  HB3 LEU A  97      75.990  52.150  27.210  0.00  0.00           H  
ATOM   2080  HG  LEU A  97      76.880  54.410  27.480  0.00  0.00           H  
ATOM   2081 HD11 LEU A  97      77.460  55.860  25.510  0.00  0.00           H  
ATOM   2082 HD12 LEU A  97      78.530  54.570  25.620  0.00  0.00           H  
ATOM   2083 HD13 LEU A  97      77.240  54.460  24.440  0.00  0.00           H  
ATOM   2084 HD21 LEU A  97      74.780  53.920  25.320  0.00  0.00           H  
ATOM   2085 HD22 LEU A  97      74.580  54.020  27.060  0.00  0.00           H  
ATOM   2086 HD23 LEU A  97      74.960  55.480  26.180  0.00  0.00           H  
ATOM   2087  N   GLU A  98      78.020  51.980  29.290  0.00  0.00           N  
ATOM   2088  CA  GLU A  98      78.520  52.290  30.660  0.00  0.00           C  
ATOM   2089  C   GLU A  98      80.030  52.000  30.800  0.00  0.00           C  
ATOM   2090  O   GLU A  98      80.690  52.590  31.710  0.00  0.00           O  
ATOM   2091  CB  GLU A  98      77.600  51.570  31.660  0.00  0.00           C  
ATOM   2092  CG  GLU A  98      77.350  52.280  33.000  0.00  0.00           C  
ATOM   2093  CD  GLU A  98      76.170  51.690  33.690  0.00  0.00           C  
ATOM   2094  OE1 GLU A  98      75.010  51.870  33.250  0.00  0.00           O  
ATOM   2095  OE2 GLU A  98      76.370  51.050  34.740  0.00  0.00           O1-
ATOM   2096  H   GLU A  98      77.250  51.330  29.210  0.00  0.00           H  
ATOM   2097  HA  GLU A  98      78.290  53.330  30.890  0.00  0.00           H  
ATOM   2098  HB2 GLU A  98      76.650  51.660  31.130  0.00  0.00           H  
ATOM   2099  HB3 GLU A  98      77.830  50.510  31.760  0.00  0.00           H  
ATOM   2100  HG2 GLU A  98      78.260  52.180  33.590  0.00  0.00           H  
ATOM   2101  HG3 GLU A  98      77.070  53.320  32.840  0.00  0.00           H  
ATOM   2102  N   GLN A  99      80.580  51.110  29.980  0.00  0.00           N  
ATOM   2103  CA  GLN A  99      82.000  50.750  29.910  0.00  0.00           C  
ATOM   2104  C   GLN A  99      82.880  51.730  29.120  0.00  0.00           C  
ATOM   2105  O   GLN A  99      83.880  52.290  29.640  0.00  0.00           O  
ATOM   2106  CB  GLN A  99      82.180  49.290  29.310  0.00  0.00           C  
ATOM   2107  CG  GLN A  99      83.520  48.660  29.500  0.00  0.00           C  
ATOM   2108  CD  GLN A  99      83.780  47.380  28.690  0.00  0.00           C  
ATOM   2109  NE2 GLN A  99      84.830  46.740  29.020  0.00  0.00           N  
ATOM   2110  OE1 GLN A  99      83.040  46.810  27.920  0.00  0.00           O  
ATOM   2111  H   GLN A  99      79.970  50.620  29.350  0.00  0.00           H  
ATOM   2112  HA  GLN A  99      82.410  50.830  30.920  0.00  0.00           H  
ATOM   2113  HB2 GLN A  99      81.380  48.730  29.790  0.00  0.00           H  
ATOM   2114  HB3 GLN A  99      81.980  49.410  28.240  0.00  0.00           H  
ATOM   2115  HG2 GLN A  99      84.230  49.400  29.130  0.00  0.00           H  
ATOM   2116  HG3 GLN A  99      83.600  48.400  30.560  0.00  0.00           H  
ATOM   2117 HE21 GLN A  99      84.710  45.870  28.500  0.00  0.00           H  
ATOM   2118 HE22 GLN A  99      85.410  46.960  29.810  0.00  0.00           H  
ATOM   2119  N   VAL A 100      82.350  52.090  27.950  0.00  0.00           N  
ATOM   2120  CA  VAL A 100      82.970  53.130  27.030  0.00  0.00           C  
ATOM   2121  C   VAL A 100      82.930  54.520  27.700  0.00  0.00           C  
ATOM   2122  O   VAL A 100      83.810  55.290  27.410  0.00  0.00           O  
ATOM   2123  CB  VAL A 100      82.290  53.090  25.640  0.00  0.00           C  
ATOM   2124  CG1 VAL A 100      82.670  54.290  24.730  0.00  0.00           C  
ATOM   2125  CG2 VAL A 100      82.620  51.830  24.870  0.00  0.00           C  
ATOM   2126  H   VAL A 100      81.480  51.690  27.630  0.00  0.00           H  
ATOM   2127  HA  VAL A 100      83.990  52.880  26.770  0.00  0.00           H  
ATOM   2128  HB  VAL A 100      81.200  53.120  25.730  0.00  0.00           H  
ATOM   2129 HG11 VAL A 100      82.210  54.280  23.750  0.00  0.00           H  
ATOM   2130 HG12 VAL A 100      82.460  55.270  25.170  0.00  0.00           H  
ATOM   2131 HG13 VAL A 100      83.740  54.300  24.490  0.00  0.00           H  
ATOM   2132 HG21 VAL A 100      82.100  51.640  23.930  0.00  0.00           H  
ATOM   2133 HG22 VAL A 100      83.680  51.820  24.620  0.00  0.00           H  
ATOM   2134 HG23 VAL A 100      82.410  50.970  25.500  0.00  0.00           H  
ATOM   2135  N   ILE A 101      81.870  54.810  28.440  0.00  0.00           N  
ATOM   2136  CA  ILE A 101      81.760  56.140  29.130  0.00  0.00           C  
ATOM   2137  C   ILE A 101      82.710  56.170  30.310  0.00  0.00           C  
ATOM   2138  O   ILE A 101      83.510  57.060  30.400  0.00  0.00           O  
ATOM   2139  CB  ILE A 101      80.380  56.540  29.640  0.00  0.00           C  
ATOM   2140  CG1 ILE A 101      79.330  56.670  28.510  0.00  0.00           C  
ATOM   2141  CG2 ILE A 101      80.350  57.850  30.430  0.00  0.00           C  
ATOM   2142  CD1 ILE A 101      77.940  56.980  29.030  0.00  0.00           C  
ATOM   2143  H   ILE A 101      81.170  54.100  28.650  0.00  0.00           H  
ATOM   2144  HA  ILE A 101      82.240  56.850  28.450  0.00  0.00           H  
ATOM   2145  HB  ILE A 101      80.060  55.670  30.210  0.00  0.00           H  
ATOM   2146 HG12 ILE A 101      79.620  57.410  27.750  0.00  0.00           H  
ATOM   2147 HG13 ILE A 101      79.250  55.710  28.010  0.00  0.00           H  
ATOM   2148 HG21 ILE A 101      80.990  57.770  31.310  0.00  0.00           H  
ATOM   2149 HG22 ILE A 101      80.740  58.600  29.740  0.00  0.00           H  
ATOM   2150 HG23 ILE A 101      79.360  58.210  30.720  0.00  0.00           H  
ATOM   2151 HD11 ILE A 101      77.820  56.450  29.980  0.00  0.00           H  
ATOM   2152 HD12 ILE A 101      77.820  58.040  29.260  0.00  0.00           H  
ATOM   2153 HD13 ILE A 101      77.190  56.670  28.310  0.00  0.00           H  
ATOM   2154  N   GLU A 102      82.760  55.210  31.210  0.00  0.00           N  
ATOM   2155  CA  GLU A 102      83.750  55.140  32.320  0.00  0.00           C  
ATOM   2156  C   GLU A 102      85.170  55.210  31.830  0.00  0.00           C  
ATOM   2157  O   GLU A 102      85.960  55.950  32.410  0.00  0.00           O  
ATOM   2158  CB  GLU A 102      83.560  53.800  33.110  0.00  0.00           C  
ATOM   2159  CG  GLU A 102      82.360  53.940  34.120  0.00  0.00           C  
ATOM   2160  CD  GLU A 102      82.830  54.570  35.430  0.00  0.00           C  
ATOM   2161  OE1 GLU A 102      83.500  53.850  36.160  0.00  0.00           O  
ATOM   2162  OE2 GLU A 102      82.460  55.730  35.720  0.00  0.00           O1-
ATOM   2163  H   GLU A 102      82.190  54.390  31.050  0.00  0.00           H  
ATOM   2164  HA  GLU A 102      83.590  56.010  32.960  0.00  0.00           H  
ATOM   2165  HB2 GLU A 102      83.410  52.990  32.400  0.00  0.00           H  
ATOM   2166  HB3 GLU A 102      84.440  53.570  33.710  0.00  0.00           H  
ATOM   2167  HG2 GLU A 102      81.560  54.480  33.620  0.00  0.00           H  
ATOM   2168  HG3 GLU A 102      81.960  52.940  34.300  0.00  0.00           H  
ATOM   2169  N   THR A 103      85.400  54.460  30.770  0.00  0.00           N  
ATOM   2170  CA  THR A 103      86.750  54.410  30.170  0.00  0.00           C  
ATOM   2171  C   THR A 103      87.110  55.690  29.510  0.00  0.00           C  
ATOM   2172  O   THR A 103      88.250  56.100  29.610  0.00  0.00           O  
ATOM   2173  CB  THR A 103      87.020  53.160  29.300  0.00  0.00           C  
ATOM   2174  CG2 THR A 103      88.470  53.140  28.740  0.00  0.00           C  
ATOM   2175  OG1 THR A 103      87.010  51.980  30.110  0.00  0.00           O  
ATOM   2176  H   THR A 103      84.700  53.830  30.430  0.00  0.00           H  
ATOM   2177  HA  THR A 103      87.450  54.210  30.990  0.00  0.00           H  
ATOM   2178  HB  THR A 103      86.380  53.130  28.420  0.00  0.00           H  
ATOM   2179  HG1 THR A 103      87.180  51.260  29.500  0.00  0.00           H  
ATOM   2180 HG21 THR A 103      89.250  53.210  29.500  0.00  0.00           H  
ATOM   2181 HG22 THR A 103      88.740  52.200  28.270  0.00  0.00           H  
ATOM   2182 HG23 THR A 103      88.520  53.930  27.990  0.00  0.00           H  
ATOM   2183  N   LEU A 104      86.170  56.490  29.020  0.00  0.00           N  
ATOM   2184  CA  LEU A 104      86.460  57.840  28.530  0.00  0.00           C  
ATOM   2185  C   LEU A 104      86.680  58.930  29.550  0.00  0.00           C  
ATOM   2186  O   LEU A 104      87.400  59.900  29.340  0.00  0.00           O  
ATOM   2187  CB  LEU A 104      85.360  58.180  27.490  0.00  0.00           C  
ATOM   2188  CG  LEU A 104      85.570  59.460  26.630  0.00  0.00           C  
ATOM   2189  CD1 LEU A 104      86.940  59.400  26.040  0.00  0.00           C  
ATOM   2190  CD2 LEU A 104      84.480  59.350  25.550  0.00  0.00           C  
ATOM   2191  H   LEU A 104      85.210  56.200  29.150  0.00  0.00           H  
ATOM   2192  HA  LEU A 104      87.380  57.790  27.960  0.00  0.00           H  
ATOM   2193  HB2 LEU A 104      85.180  57.330  26.840  0.00  0.00           H  
ATOM   2194  HB3 LEU A 104      84.460  58.270  28.100  0.00  0.00           H  
ATOM   2195  HG  LEU A 104      85.450  60.340  27.270  0.00  0.00           H  
ATOM   2196 HD11 LEU A 104      87.700  59.710  26.760  0.00  0.00           H  
ATOM   2197 HD12 LEU A 104      87.200  58.380  25.770  0.00  0.00           H  
ATOM   2198 HD13 LEU A 104      87.020  60.100  25.210  0.00  0.00           H  
ATOM   2199 HD21 LEU A 104      83.480  59.640  25.850  0.00  0.00           H  
ATOM   2200 HD22 LEU A 104      84.720  60.170  24.860  0.00  0.00           H  
ATOM   2201 HD23 LEU A 104      84.430  58.400  25.020  0.00  0.00           H  
ATOM   2202  N   CYS A 105      86.090  58.770  30.690  0.00  0.00           N  
ATOM   2203  CA  CYS A 105      86.300  59.660  31.800  0.00  0.00           C  
ATOM   2204  C   CYS A 105      87.580  59.350  32.530  0.00  0.00           C  
ATOM   2205  O   CYS A 105      88.110  60.240  33.080  0.00  0.00           O  
ATOM   2206  CB  CYS A 105      85.020  59.830  32.730  0.00  0.00           C  
ATOM   2207  SG  CYS A 105      83.540  60.370  31.840  0.00  0.00           S  
ATOM   2208  H   CYS A 105      85.550  57.950  30.930  0.00  0.00           H  
ATOM   2209  HA  CYS A 105      86.540  60.650  31.430  0.00  0.00           H  
ATOM   2210  HB2 CYS A 105      84.720  58.910  33.240  0.00  0.00           H  
ATOM   2211  HB3 CYS A 105      85.260  60.540  33.510  0.00  0.00           H  
ATOM   2212  HG  CYS A 105      83.390  59.290  31.070  0.00  0.00           H  
ATOM   2213  N   ASN A 106      88.080  58.060  32.490  0.00  0.00           N  
ATOM   2214  CA  ASN A 106      89.430  57.630  32.900  0.00  0.00           C  
ATOM   2215  C   ASN A 106      90.600  58.120  31.930  0.00  0.00           C  
ATOM   2216  O   ASN A 106      91.630  58.630  32.350  0.00  0.00           O  
ATOM   2217  CB  ASN A 106      89.590  56.020  33.040  0.00  0.00           C  
ATOM   2218  CG  ASN A 106      88.860  55.570  34.210  0.00  0.00           C  
ATOM   2219  ND2 ASN A 106      88.410  54.340  34.170  0.00  0.00           N  
ATOM   2220  OD1 ASN A 106      88.770  56.160  35.240  0.00  0.00           O  
ATOM   2221  H   ASN A 106      87.470  57.310  32.190  0.00  0.00           H  
ATOM   2222  HA  ASN A 106      89.610  57.970  33.920  0.00  0.00           H  
ATOM   2223  HB2 ASN A 106      89.200  55.580  32.120  0.00  0.00           H  
ATOM   2224  HB3 ASN A 106      90.640  55.760  33.150  0.00  0.00           H  
ATOM   2225 HD21 ASN A 106      87.810  54.070  34.930  0.00  0.00           H  
ATOM   2226 HD22 ASN A 106      88.570  53.750  33.370  0.00  0.00           H  
ATOM   2227  N   VAL A 107      90.390  58.150  30.620  0.00  0.00           N  
ATOM   2228  CA  VAL A 107      91.190  59.030  29.630  0.00  0.00           C  
ATOM   2229  C   VAL A 107      91.140  60.490  30.110  0.00  0.00           C  
ATOM   2230  O   VAL A 107      92.170  61.180  29.970  0.00  0.00           O  
ATOM   2231  CB  VAL A 107      90.580  58.820  28.260  0.00  0.00           C  
ATOM   2232  CG1 VAL A 107      91.240  59.790  27.230  0.00  0.00           C  
ATOM   2233  CG2 VAL A 107      90.750  57.350  27.810  0.00  0.00           C  
ATOM   2234  H   VAL A 107      89.730  57.530  30.180  0.00  0.00           H  
ATOM   2235  HA  VAL A 107      92.280  58.900  29.630  0.00  0.00           H  
ATOM   2236  HB  VAL A 107      89.530  59.090  28.400  0.00  0.00           H  
ATOM   2237 HG11 VAL A 107      90.990  60.820  27.470  0.00  0.00           H  
ATOM   2238 HG12 VAL A 107      92.310  59.570  27.220  0.00  0.00           H  
ATOM   2239 HG13 VAL A 107      90.740  59.630  26.270  0.00  0.00           H  
ATOM   2240 HG21 VAL A 107      90.780  56.690  28.670  0.00  0.00           H  
ATOM   2241 HG22 VAL A 107      89.960  57.110  27.100  0.00  0.00           H  
ATOM   2242 HG23 VAL A 107      91.740  57.320  27.350  0.00  0.00           H  
ATOM   2243  N   GLY A 108      90.000  60.980  30.520  0.00  0.00           N  
ATOM   2244  CA  GLY A 108      89.880  62.380  30.930  0.00  0.00           C  
ATOM   2245  C   GLY A 108      90.800  62.630  32.130  0.00  0.00           C  
ATOM   2246  O   GLY A 108      91.580  63.620  32.200  0.00  0.00           O  
ATOM   2247  H   GLY A 108      89.200  60.380  30.600  0.00  0.00           H  
ATOM   2248  HA2 GLY A 108      90.240  63.110  30.210  0.00  0.00           H  
ATOM   2249  HA3 GLY A 108      88.930  62.690  31.370  0.00  0.00           H  
ATOM   2250  N   ALA A 109      90.710  61.660  33.140  0.00  0.00           N  
ATOM   2251  CA  ALA A 109      91.410  61.700  34.380  0.00  0.00           C  
ATOM   2252  C   ALA A 109      92.910  61.800  34.190  0.00  0.00           C  
ATOM   2253  O   ALA A 109      93.550  62.710  34.680  0.00  0.00           O  
ATOM   2254  CB  ALA A 109      91.000  60.600  35.340  0.00  0.00           C  
ATOM   2255  H   ALA A 109      90.160  60.840  32.930  0.00  0.00           H  
ATOM   2256  HA  ALA A 109      91.150  62.660  34.810  0.00  0.00           H  
ATOM   2257  HB1 ALA A 109      89.920  60.490  35.370  0.00  0.00           H  
ATOM   2258  HB2 ALA A 109      91.400  59.700  34.880  0.00  0.00           H  
ATOM   2259  HB3 ALA A 109      91.380  60.850  36.330  0.00  0.00           H  
ATOM   2260  N   ALA A 110      93.470  61.030  33.290  0.00  0.00           N  
ATOM   2261  CA  ALA A 110      94.840  61.020  32.820  0.00  0.00           C  
ATOM   2262  C   ALA A 110      95.270  62.360  32.190  0.00  0.00           C  
ATOM   2263  O   ALA A 110      96.110  63.010  32.750  0.00  0.00           O  
ATOM   2264  CB  ALA A 110      95.010  59.790  31.920  0.00  0.00           C  
ATOM   2265  H   ALA A 110      92.840  60.370  32.840  0.00  0.00           H  
ATOM   2266  HA  ALA A 110      95.430  60.970  33.740  0.00  0.00           H  
ATOM   2267  HB1 ALA A 110      94.180  59.870  31.220  0.00  0.00           H  
ATOM   2268  HB2 ALA A 110      95.880  59.810  31.260  0.00  0.00           H  
ATOM   2269  HB3 ALA A 110      94.990  58.900  32.550  0.00  0.00           H  
ATOM   2270  N   ALA A 111      94.510  62.720  31.230  0.00  0.00           N  
ATOM   2271  CA  ALA A 111      94.680  64.010  30.570  0.00  0.00           C  
ATOM   2272  C   ALA A 111      94.460  65.180  31.480  0.00  0.00           C  
ATOM   2273  O   ALA A 111      94.990  66.180  31.070  0.00  0.00           O  
ATOM   2274  CB  ALA A 111      93.790  64.040  29.280  0.00  0.00           C  
ATOM   2275  H   ALA A 111      93.770  62.150  30.840  0.00  0.00           H  
ATOM   2276  HA  ALA A 111      95.700  64.010  30.200  0.00  0.00           H  
ATOM   2277  HB1 ALA A 111      92.730  63.860  29.440  0.00  0.00           H  
ATOM   2278  HB2 ALA A 111      93.860  65.010  28.790  0.00  0.00           H  
ATOM   2279  HB3 ALA A 111      94.200  63.190  28.740  0.00  0.00           H  
ATOM   2280  N   ILE A 112      93.780  65.180  32.670  0.00  0.00           N  
ATOM   2281  CA  ILE A 112      93.750  66.240  33.680  0.00  0.00           C  
ATOM   2282  C   ILE A 112      95.080  66.290  34.420  0.00  0.00           C  
ATOM   2283  O   ILE A 112      95.600  67.360  34.700  0.00  0.00           O  
ATOM   2284  CB  ILE A 112      92.510  66.190  34.660  0.00  0.00           C  
ATOM   2285  CG1 ILE A 112      91.160  66.500  33.980  0.00  0.00           C  
ATOM   2286  CG2 ILE A 112      92.730  67.180  35.870  0.00  0.00           C  
ATOM   2287  CD1 ILE A 112      89.870  66.330  34.810  0.00  0.00           C  
ATOM   2288  H   ILE A 112      93.210  64.370  32.870  0.00  0.00           H  
ATOM   2289  HA  ILE A 112      93.750  67.220  33.200  0.00  0.00           H  
ATOM   2290  HB  ILE A 112      92.420  65.160  35.010  0.00  0.00           H  
ATOM   2291 HG12 ILE A 112      91.190  67.510  33.570  0.00  0.00           H  
ATOM   2292 HG13 ILE A 112      91.070  65.790  33.160  0.00  0.00           H  
ATOM   2293 HG21 ILE A 112      92.850  68.170  35.430  0.00  0.00           H  
ATOM   2294 HG22 ILE A 112      91.850  67.190  36.520  0.00  0.00           H  
ATOM   2295 HG23 ILE A 112      93.600  66.930  36.470  0.00  0.00           H  
ATOM   2296 HD11 ILE A 112      89.920  65.330  35.250  0.00  0.00           H  
ATOM   2297 HD12 ILE A 112      89.920  67.020  35.650  0.00  0.00           H  
ATOM   2298 HD13 ILE A 112      88.960  66.550  34.250  0.00  0.00           H  
ATOM   2299  N   LEU A 113      95.800  65.180  34.620  0.00  0.00           N  
ATOM   2300  CA  LEU A 113      96.830  65.050  35.640  0.00  0.00           C  
ATOM   2301  C   LEU A 113      98.310  65.160  35.160  0.00  0.00           C  
ATOM   2302  O   LEU A 113      99.220  65.310  36.020  0.00  0.00           O  
ATOM   2303  CB  LEU A 113      96.570  63.760  36.390  0.00  0.00           C  
ATOM   2304  CG  LEU A 113      95.280  63.930  37.260  0.00  0.00           C  
ATOM   2305  CD1 LEU A 113      94.670  62.580  37.840  0.00  0.00           C  
ATOM   2306  CD2 LEU A 113      95.500  64.780  38.520  0.00  0.00           C  
ATOM   2307  H   LEU A 113      95.420  64.340  34.210  0.00  0.00           H  
ATOM   2308  HA  LEU A 113      96.740  65.880  36.330  0.00  0.00           H  
ATOM   2309  HB2 LEU A 113      96.530  62.980  35.630  0.00  0.00           H  
ATOM   2310  HB3 LEU A 113      97.390  63.710  37.100  0.00  0.00           H  
ATOM   2311  HG  LEU A 113      94.490  64.400  36.690  0.00  0.00           H  
ATOM   2312 HD11 LEU A 113      95.420  62.150  38.500  0.00  0.00           H  
ATOM   2313 HD12 LEU A 113      93.720  62.760  38.340  0.00  0.00           H  
ATOM   2314 HD13 LEU A 113      94.340  61.990  36.980  0.00  0.00           H  
ATOM   2315 HD21 LEU A 113      96.350  64.480  39.120  0.00  0.00           H  
ATOM   2316 HD22 LEU A 113      95.640  65.830  38.250  0.00  0.00           H  
ATOM   2317 HD23 LEU A 113      94.690  64.690  39.240  0.00  0.00           H  
ATOM   2318  N   MET A 114      98.610  64.750  33.950  0.00  0.00           N  
ATOM   2319  CA  MET A 114      99.920  64.310  33.460  0.00  0.00           C  
ATOM   2320  C   MET A 114     100.380  65.120  32.310  0.00  0.00           C  
ATOM   2321  O   MET A 114     100.030  64.870  31.090  0.00  0.00           O  
ATOM   2322  CB  MET A 114      99.870  62.830  33.110  0.00  0.00           C  
ATOM   2323  CG  MET A 114     100.130  61.960  34.310  0.00  0.00           C  
ATOM   2324  SD  MET A 114     100.390  60.210  33.990  0.00  0.00           S  
ATOM   2325  CE  MET A 114      98.770  59.650  33.770  0.00  0.00           C  
ATOM   2326  H   MET A 114      97.790  64.570  33.400  0.00  0.00           H  
ATOM   2327  HA  MET A 114     100.550  64.340  34.350  0.00  0.00           H  
ATOM   2328  HB2 MET A 114      98.870  62.790  32.680  0.00  0.00           H  
ATOM   2329  HB3 MET A 114     100.770  62.700  32.510  0.00  0.00           H  
ATOM   2330  HG2 MET A 114     101.050  62.320  34.770  0.00  0.00           H  
ATOM   2331  HG3 MET A 114      99.350  62.120  35.060  0.00  0.00           H  
ATOM   2332  HE1 MET A 114      98.640  58.640  33.380  0.00  0.00           H  
ATOM   2333  HE2 MET A 114      98.310  59.630  34.750  0.00  0.00           H  
ATOM   2334  HE3 MET A 114      98.210  60.370  33.180  0.00  0.00           H  
ATOM   2335  N   PRO A 115     101.150  66.220  32.590  0.00  0.00           N  
ATOM   2336  CA  PRO A 115     101.590  67.210  31.620  0.00  0.00           C  
ATOM   2337  C   PRO A 115     102.820  66.790  30.680  0.00  0.00           C  
ATOM   2338  O   PRO A 115     103.810  66.340  31.210  0.00  0.00           O  
ATOM   2339  CB  PRO A 115     101.920  68.510  32.320  0.00  0.00           C  
ATOM   2340  CG  PRO A 115     102.260  67.950  33.700  0.00  0.00           C  
ATOM   2341  CD  PRO A 115     101.470  66.700  33.920  0.00  0.00           C  
ATOM   2342  HA  PRO A 115     100.710  67.320  30.980  0.00  0.00           H  
ATOM   2343  HB2 PRO A 115     102.740  69.090  31.890  0.00  0.00           H  
ATOM   2344  HB3 PRO A 115     101.040  69.080  32.590  0.00  0.00           H  
ATOM   2345  HG2 PRO A 115     103.330  67.750  33.600  0.00  0.00           H  
ATOM   2346  HG3 PRO A 115     102.090  68.730  34.450  0.00  0.00           H  
ATOM   2347  HD2 PRO A 115     102.040  65.920  34.440  0.00  0.00           H  
ATOM   2348  HD3 PRO A 115     100.550  66.790  34.490  0.00  0.00           H  
ATOM   2349  N   GLU A 116     102.830  67.140  29.400  0.00  0.00           N  
ATOM   2350  CA  GLU A 116     103.930  66.870  28.550  0.00  0.00           C  
ATOM   2351  C   GLU A 116     105.190  67.610  29.110  0.00  0.00           C  
ATOM   2352  O   GLU A 116     106.350  67.180  28.910  0.00  0.00           O  
ATOM   2353  CB  GLU A 116     103.690  67.170  27.060  0.00  0.00           C  
ATOM   2354  CG  GLU A 116     104.350  66.250  26.080  0.00  0.00           C  
ATOM   2355  CD  GLU A 116     103.540  66.170  24.770  0.00  0.00           C  
ATOM   2356  OE1 GLU A 116     103.600  67.070  23.870  0.00  0.00           O  
ATOM   2357  OE2 GLU A 116     102.730  65.250  24.570  0.00  0.00           O1-
ATOM   2358  H   GLU A 116     102.020  67.530  28.940  0.00  0.00           H  
ATOM   2359  HA  GLU A 116     104.120  65.810  28.710  0.00  0.00           H  
ATOM   2360  HB2 GLU A 116     102.600  67.140  27.010  0.00  0.00           H  
ATOM   2361  HB3 GLU A 116     104.010  68.200  26.920  0.00  0.00           H  
ATOM   2362  HG2 GLU A 116     105.360  66.660  26.030  0.00  0.00           H  
ATOM   2363  HG3 GLU A 116     104.260  65.270  26.550  0.00  0.00           H  
ATOM   2364  N   THR A 117     105.020  68.730  29.830  0.00  0.00           N  
ATOM   2365  CA  THR A 117     106.140  69.490  30.470  0.00  0.00           C  
ATOM   2366  C   THR A 117     106.740  68.820  31.700  0.00  0.00           C  
ATOM   2367  O   THR A 117     107.660  69.390  32.250  0.00  0.00           O  
ATOM   2368  CB  THR A 117     105.710  70.920  30.710  0.00  0.00           C  
ATOM   2369  CG2 THR A 117     105.330  71.700  29.450  0.00  0.00           C  
ATOM   2370  OG1 THR A 117     104.800  71.070  31.740  0.00  0.00           O  
ATOM   2371  H   THR A 117     104.100  69.000  30.140  0.00  0.00           H  
ATOM   2372  HA  THR A 117     106.870  69.370  29.670  0.00  0.00           H  
ATOM   2373  HB  THR A 117     106.590  71.420  31.130  0.00  0.00           H  
ATOM   2374  HG1 THR A 117     105.310  71.270  32.540  0.00  0.00           H  
ATOM   2375 HG21 THR A 117     106.220  71.660  28.830  0.00  0.00           H  
ATOM   2376 HG22 THR A 117     104.410  71.260  29.060  0.00  0.00           H  
ATOM   2377 HG23 THR A 117     105.210  72.780  29.580  0.00  0.00           H  
ATOM   2378  N   LEU A 118     106.260  67.620  32.080  0.00  0.00           N  
ATOM   2379  CA  LEU A 118     106.920  66.760  33.050  0.00  0.00           C  
ATOM   2380  C   LEU A 118     107.270  65.440  32.400  0.00  0.00           C  
ATOM   2381  O   LEU A 118     108.290  64.930  32.860  0.00  0.00           O  
ATOM   2382  CB  LEU A 118     105.740  66.600  33.980  0.00  0.00           C  
ATOM   2383  CG  LEU A 118     105.990  65.480  35.010  0.00  0.00           C  
ATOM   2384  CD1 LEU A 118     106.890  65.950  36.180  0.00  0.00           C  
ATOM   2385  CD2 LEU A 118     104.630  65.090  35.770  0.00  0.00           C  
ATOM   2386  H   LEU A 118     105.430  67.210  31.670  0.00  0.00           H  
ATOM   2387  HA  LEU A 118     107.820  67.240  33.420  0.00  0.00           H  
ATOM   2388  HB2 LEU A 118     105.460  67.480  34.550  0.00  0.00           H  
ATOM   2389  HB3 LEU A 118     104.780  66.390  33.500  0.00  0.00           H  
ATOM   2390  HG  LEU A 118     106.420  64.570  34.600  0.00  0.00           H  
ATOM   2391 HD11 LEU A 118     107.890  66.310  35.920  0.00  0.00           H  
ATOM   2392 HD12 LEU A 118     106.290  66.680  36.720  0.00  0.00           H  
ATOM   2393 HD13 LEU A 118     107.140  65.080  36.780  0.00  0.00           H  
ATOM   2394 HD21 LEU A 118     103.940  64.690  35.020  0.00  0.00           H  
ATOM   2395 HD22 LEU A 118     104.740  64.270  36.470  0.00  0.00           H  
ATOM   2396 HD23 LEU A 118     104.210  65.980  36.240  0.00  0.00           H  
ATOM   2397  N   ILE A 119     106.550  65.020  31.300  0.00  0.00           N  
ATOM   2398  CA  ILE A 119     106.990  63.770  30.580  0.00  0.00           C  
ATOM   2399  C   ILE A 119     108.250  63.990  29.760  0.00  0.00           C  
ATOM   2400  O   ILE A 119     109.140  63.130  29.750  0.00  0.00           O  
ATOM   2401  CB  ILE A 119     105.860  63.210  29.690  0.00  0.00           C  
ATOM   2402  CG1 ILE A 119     104.500  63.160  30.360  0.00  0.00           C  
ATOM   2403  CG2 ILE A 119     106.230  61.660  29.300  0.00  0.00           C  
ATOM   2404  CD1 ILE A 119     103.370  62.760  29.370  0.00  0.00           C  
ATOM   2405  H   ILE A 119     105.740  65.550  31.020  0.00  0.00           H  
ATOM   2406  HA  ILE A 119     107.160  63.020  31.350  0.00  0.00           H  
ATOM   2407  HB  ILE A 119     105.880  63.820  28.790  0.00  0.00           H  
ATOM   2408 HG12 ILE A 119     104.480  62.350  31.090  0.00  0.00           H  
ATOM   2409 HG13 ILE A 119     104.260  64.120  30.810  0.00  0.00           H  
ATOM   2410 HG21 ILE A 119     105.340  61.120  28.980  0.00  0.00           H  
ATOM   2411 HG22 ILE A 119     107.120  61.700  28.670  0.00  0.00           H  
ATOM   2412 HG23 ILE A 119     106.490  61.040  30.160  0.00  0.00           H  
ATOM   2413 HD11 ILE A 119     103.660  63.170  28.410  0.00  0.00           H  
ATOM   2414 HD12 ILE A 119     103.170  61.690  29.250  0.00  0.00           H  
ATOM   2415 HD13 ILE A 119     102.440  63.230  29.700  0.00  0.00           H  
ATOM   2416  N   ASP A 120     108.450  65.180  29.150  0.00  0.00           N  
ATOM   2417  CA  ASP A 120     109.750  65.630  28.530  0.00  0.00           C  
ATOM   2418  C   ASP A 120     110.960  65.740  29.520  0.00  0.00           C  
ATOM   2419  O   ASP A 120     112.030  65.170  29.200  0.00  0.00           O  
ATOM   2420  CB  ASP A 120     109.580  66.910  27.780  0.00  0.00           C  
ATOM   2421  CG  ASP A 120     108.650  66.810  26.610  0.00  0.00           C  
ATOM   2422  OD1 ASP A 120     108.530  65.720  25.990  0.00  0.00           O  
ATOM   2423  OD2 ASP A 120     108.040  67.850  26.190  0.00  0.00           O1-
ATOM   2424  H   ASP A 120     107.700  65.850  29.110  0.00  0.00           H  
ATOM   2425  HA  ASP A 120     110.010  64.950  27.720  0.00  0.00           H  
ATOM   2426  HB2 ASP A 120     109.220  67.700  28.450  0.00  0.00           H  
ATOM   2427  HB3 ASP A 120     110.510  67.320  27.390  0.00  0.00           H  
ATOM   2428  N   GLU A 121     110.720  66.370  30.710  0.00  0.00           N  
ATOM   2429  CA  GLU A 121     111.750  66.550  31.700  0.00  0.00           C  
ATOM   2430  C   GLU A 121     112.330  65.230  32.150  0.00  0.00           C  
ATOM   2431  O   GLU A 121     113.540  65.110  32.370  0.00  0.00           O  
ATOM   2432  CB  GLU A 121     111.210  67.330  32.930  0.00  0.00           C  
ATOM   2433  CG  GLU A 121     112.320  67.610  34.000  0.00  0.00           C  
ATOM   2434  CD  GLU A 121     111.870  68.380  35.240  0.00  0.00           C  
ATOM   2435  OE1 GLU A 121     111.240  69.470  35.190  0.00  0.00           O  
ATOM   2436  OE2 GLU A 121     112.160  67.990  36.340  0.00  0.00           O1-
ATOM   2437  H   GLU A 121     109.800  66.750  30.890  0.00  0.00           H  
ATOM   2438  HA  GLU A 121     112.540  67.110  31.190  0.00  0.00           H  
ATOM   2439  HB2 GLU A 121     110.910  68.330  32.600  0.00  0.00           H  
ATOM   2440  HB3 GLU A 121     110.360  66.790  33.350  0.00  0.00           H  
ATOM   2441  HG2 GLU A 121     112.790  66.650  34.210  0.00  0.00           H  
ATOM   2442  HG3 GLU A 121     113.110  68.150  33.490  0.00  0.00           H  
ATOM   2443  N   LEU A 122     111.440  64.260  32.440  0.00  0.00           N  
ATOM   2444  CA  LEU A 122     111.760  62.900  32.980  0.00  0.00           C  
ATOM   2445  C   LEU A 122     112.450  62.130  31.800  0.00  0.00           C  
ATOM   2446  O   LEU A 122     113.570  61.600  32.040  0.00  0.00           O  
ATOM   2447  CB  LEU A 122     110.440  62.270  33.370  0.00  0.00           C  
ATOM   2448  CG  LEU A 122     109.790  62.820  34.630  0.00  0.00           C  
ATOM   2449  CD1 LEU A 122     108.630  61.840  35.000  0.00  0.00           C  
ATOM   2450  CD2 LEU A 122     110.750  62.680  35.880  0.00  0.00           C  
ATOM   2451  H   LEU A 122     110.480  64.570  32.400  0.00  0.00           H  
ATOM   2452  HA  LEU A 122     112.400  62.880  33.860  0.00  0.00           H  
ATOM   2453  HB2 LEU A 122     109.700  62.410  32.580  0.00  0.00           H  
ATOM   2454  HB3 LEU A 122     110.500  61.190  33.450  0.00  0.00           H  
ATOM   2455  HG  LEU A 122     109.600  63.890  34.660  0.00  0.00           H  
ATOM   2456 HD11 LEU A 122     108.180  62.210  35.930  0.00  0.00           H  
ATOM   2457 HD12 LEU A 122     107.890  61.870  34.200  0.00  0.00           H  
ATOM   2458 HD13 LEU A 122     108.960  60.820  35.170  0.00  0.00           H  
ATOM   2459 HD21 LEU A 122     111.150  61.670  35.760  0.00  0.00           H  
ATOM   2460 HD22 LEU A 122     111.650  63.290  35.820  0.00  0.00           H  
ATOM   2461 HD23 LEU A 122     110.310  62.720  36.880  0.00  0.00           H  
ATOM   2462  N   LEU A 123     111.950  62.190  30.550  0.00  0.00           N  
ATOM   2463  CA  LEU A 123     112.650  61.460  29.400  0.00  0.00           C  
ATOM   2464  C   LEU A 123     114.050  62.020  29.150  0.00  0.00           C  
ATOM   2465  O   LEU A 123     114.950  61.240  28.730  0.00  0.00           O  
ATOM   2466  CB  LEU A 123     111.760  61.640  28.120  0.00  0.00           C  
ATOM   2467  CG  LEU A 123     110.670  60.590  27.940  0.00  0.00           C  
ATOM   2468  CD1 LEU A 123     109.680  60.730  26.760  0.00  0.00           C  
ATOM   2469  CD2 LEU A 123     111.220  59.200  27.710  0.00  0.00           C  
ATOM   2470  H   LEU A 123     111.240  62.880  30.360  0.00  0.00           H  
ATOM   2471  HA  LEU A 123     112.720  60.430  29.730  0.00  0.00           H  
ATOM   2472  HB2 LEU A 123     111.390  62.660  28.090  0.00  0.00           H  
ATOM   2473  HB3 LEU A 123     112.460  61.530  27.300  0.00  0.00           H  
ATOM   2474  HG  LEU A 123     110.120  60.470  28.870  0.00  0.00           H  
ATOM   2475 HD11 LEU A 123     109.570  59.840  26.140  0.00  0.00           H  
ATOM   2476 HD12 LEU A 123     108.740  61.000  27.250  0.00  0.00           H  
ATOM   2477 HD13 LEU A 123     110.000  61.540  26.100  0.00  0.00           H  
ATOM   2478 HD21 LEU A 123     111.870  59.280  26.850  0.00  0.00           H  
ATOM   2479 HD22 LEU A 123     111.840  58.900  28.560  0.00  0.00           H  
ATOM   2480 HD23 LEU A 123     110.390  58.550  27.430  0.00  0.00           H  
ATOM   2481  N   ALA A 124     114.200  63.320  29.360  0.00  0.00           N  
ATOM   2482  CA  ALA A 124     115.530  64.000  29.270  0.00  0.00           C  
ATOM   2483  C   ALA A 124     116.480  63.580  30.370  0.00  0.00           C  
ATOM   2484  O   ALA A 124     117.600  63.300  30.090  0.00  0.00           O  
ATOM   2485  CB  ALA A 124     115.240  65.560  29.120  0.00  0.00           C  
ATOM   2486  H   ALA A 124     113.400  63.800  29.740  0.00  0.00           H  
ATOM   2487  HA  ALA A 124     116.030  63.760  28.330  0.00  0.00           H  
ATOM   2488  HB1 ALA A 124     114.730  66.030  29.970  0.00  0.00           H  
ATOM   2489  HB2 ALA A 124     116.190  66.080  29.050  0.00  0.00           H  
ATOM   2490  HB3 ALA A 124     114.750  65.840  28.190  0.00  0.00           H  
ATOM   2491  N   ARG A 125     115.930  63.490  31.580  0.00  0.00           N  
ATOM   2492  CA  ARG A 125     116.680  63.210  32.820  0.00  0.00           C  
ATOM   2493  C   ARG A 125     117.080  61.710  33.070  0.00  0.00           C  
ATOM   2494  O   ARG A 125     118.000  61.460  33.840  0.00  0.00           O  
ATOM   2495  CB  ARG A 125     115.910  63.820  33.980  0.00  0.00           C  
ATOM   2496  CG  ARG A 125     116.640  63.720  35.310  0.00  0.00           C  
ATOM   2497  CD  ARG A 125     116.140  64.670  36.460  0.00  0.00           C  
ATOM   2498  NE  ARG A 125     116.870  64.390  37.730  0.00  0.00           N  
ATOM   2499  CZ  ARG A 125     117.830  65.030  38.210  0.00  0.00           C  
ATOM   2500  NH1 ARG A 125     118.380  66.010  37.620  0.00  0.00           N1+
ATOM   2501  NH2 ARG A 125     118.350  64.760  39.460  0.00  0.00           N  
ATOM   2502  H   ARG A 125     114.950  63.750  31.610  0.00  0.00           H  
ATOM   2503  HA  ARG A 125     117.630  63.730  32.710  0.00  0.00           H  
ATOM   2504  HB2 ARG A 125     115.660  64.860  33.760  0.00  0.00           H  
ATOM   2505  HB3 ARG A 125     114.950  63.310  34.080  0.00  0.00           H  
ATOM   2506  HG2 ARG A 125     116.490  62.750  35.770  0.00  0.00           H  
ATOM   2507  HG3 ARG A 125     117.690  63.930  35.100  0.00  0.00           H  
ATOM   2508  HD2 ARG A 125     116.280  65.700  36.100  0.00  0.00           H  
ATOM   2509  HD3 ARG A 125     115.070  64.520  36.570  0.00  0.00           H  
ATOM   2510  HE  ARG A 125     116.510  63.650  38.320  0.00  0.00           H  
ATOM   2511 HH11 ARG A 125     118.200  66.080  36.630  0.00  0.00           H  
ATOM   2512 HH12 ARG A 125     119.220  66.400  38.020  0.00  0.00           H  
ATOM   2513 HH21 ARG A 125     117.630  64.480  40.100  0.00  0.00           H  
ATOM   2514 HH22 ARG A 125     119.260  65.120  39.700  0.00  0.00           H  
ATOM   2515  N   PHE A 126     116.260  60.710  32.590  0.00  0.00           N  
ATOM   2516  CA  PHE A 126     116.320  59.270  32.840  0.00  0.00           C  
ATOM   2517  C   PHE A 126     116.310  58.370  31.590  0.00  0.00           C  
ATOM   2518  O   PHE A 126     116.630  57.210  31.660  0.00  0.00           O  
ATOM   2519  CB  PHE A 126     115.070  58.890  33.690  0.00  0.00           C  
ATOM   2520  CG  PHE A 126     115.160  59.510  35.060  0.00  0.00           C  
ATOM   2521  CD1 PHE A 126     114.150  60.290  35.630  0.00  0.00           C  
ATOM   2522  CD2 PHE A 126     116.170  59.110  35.910  0.00  0.00           C  
ATOM   2523  CE1 PHE A 126     114.160  60.570  36.980  0.00  0.00           C  
ATOM   2524  CE2 PHE A 126     116.250  59.450  37.250  0.00  0.00           C  
ATOM   2525  CZ  PHE A 126     115.170  60.140  37.780  0.00  0.00           C  
ATOM   2526  H   PHE A 126     115.570  61.090  31.960  0.00  0.00           H  
ATOM   2527  HA  PHE A 126     117.250  59.090  33.370  0.00  0.00           H  
ATOM   2528  HB2 PHE A 126     114.160  59.190  33.170  0.00  0.00           H  
ATOM   2529  HB3 PHE A 126     115.160  57.830  33.880  0.00  0.00           H  
ATOM   2530  HD1 PHE A 126     113.240  60.640  35.150  0.00  0.00           H  
ATOM   2531  HD2 PHE A 126     116.880  58.350  35.620  0.00  0.00           H  
ATOM   2532  HE1 PHE A 126     113.440  61.270  37.390  0.00  0.00           H  
ATOM   2533  HE2 PHE A 126     117.070  59.180  37.890  0.00  0.00           H  
ATOM   2534  HZ  PHE A 126     115.120  60.370  38.840  0.00  0.00           H  
ATOM   2535  N   GLY A 127     115.910  58.980  30.440  0.00  0.00           N  
ATOM   2536  CA  GLY A 127     115.660  58.290  29.160  0.00  0.00           C  
ATOM   2537  C   GLY A 127     114.430  57.400  29.240  0.00  0.00           C  
ATOM   2538  O   GLY A 127     113.760  57.450  30.270  0.00  0.00           O  
ATOM   2539  H   GLY A 127     115.640  59.950  30.400  0.00  0.00           H  
ATOM   2540  HA2 GLY A 127     115.580  59.090  28.420  0.00  0.00           H  
ATOM   2541  HA3 GLY A 127     116.510  57.640  28.970  0.00  0.00           H  
ATOM   2542  N   PRO A 128     114.060  56.600  28.230  0.00  0.00           N  
ATOM   2543  CA  PRO A 128     112.850  55.690  28.270  0.00  0.00           C  
ATOM   2544  C   PRO A 128     113.270  54.480  29.130  0.00  0.00           C  
ATOM   2545  O   PRO A 128     113.600  53.410  28.640  0.00  0.00           O  
ATOM   2546  CB  PRO A 128     112.610  55.350  26.810  0.00  0.00           C  
ATOM   2547  CG  PRO A 128     114.000  55.520  26.140  0.00  0.00           C  
ATOM   2548  CD  PRO A 128     114.750  56.520  26.990  0.00  0.00           C  
ATOM   2549  HA  PRO A 128     111.950  56.170  28.660  0.00  0.00           H  
ATOM   2550  HB2 PRO A 128     112.230  54.340  26.640  0.00  0.00           H  
ATOM   2551  HB3 PRO A 128     112.080  56.160  26.320  0.00  0.00           H  
ATOM   2552  HG2 PRO A 128     114.500  54.550  26.110  0.00  0.00           H  
ATOM   2553  HG3 PRO A 128     113.800  55.930  25.150  0.00  0.00           H  
ATOM   2554  HD2 PRO A 128     115.780  56.200  27.120  0.00  0.00           H  
ATOM   2555  HD3 PRO A 128     114.670  57.510  26.550  0.00  0.00           H  
ATOM   2556  N   SER A 129     113.110  54.510  30.460  0.00  0.00           N  
ATOM   2557  CA  SER A 129     113.390  53.630  31.500  0.00  0.00           C  
ATOM   2558  C   SER A 129     112.250  53.320  32.480  0.00  0.00           C  
ATOM   2559  O   SER A 129     111.300  54.130  32.480  0.00  0.00           O  
ATOM   2560  CB  SER A 129     114.540  54.180  32.250  0.00  0.00           C  
ATOM   2561  OG  SER A 129     114.300  55.280  33.020  0.00  0.00           O  
ATOM   2562  H   SER A 129     112.910  55.470  30.710  0.00  0.00           H  
ATOM   2563  HA  SER A 129     113.820  52.750  31.020  0.00  0.00           H  
ATOM   2564  HB2 SER A 129     114.910  53.440  32.950  0.00  0.00           H  
ATOM   2565  HB3 SER A 129     115.340  54.330  31.520  0.00  0.00           H  
ATOM   2566  HG  SER A 129     115.040  55.850  32.800  0.00  0.00           H  
ATOM   2567  N   GLY A 130     112.300  52.220  33.170  0.00  0.00           N  
ATOM   2568  CA  GLY A 130     111.320  51.910  34.310  0.00  0.00           C  
ATOM   2569  C   GLY A 130     111.390  52.860  35.440  0.00  0.00           C  
ATOM   2570  O   GLY A 130     110.420  53.000  36.160  0.00  0.00           O  
ATOM   2571  H   GLY A 130     113.040  51.550  33.040  0.00  0.00           H  
ATOM   2572  HA2 GLY A 130     110.330  51.880  33.840  0.00  0.00           H  
ATOM   2573  HA3 GLY A 130     111.470  50.890  34.660  0.00  0.00           H  
ATOM   2574  N   ARG A 131     112.450  53.630  35.610  0.00  0.00           N  
ATOM   2575  CA  ARG A 131     112.530  54.710  36.580  0.00  0.00           C  
ATOM   2576  C   ARG A 131     111.730  55.860  36.000  0.00  0.00           C  
ATOM   2577  O   ARG A 131     110.940  56.400  36.760  0.00  0.00           O  
ATOM   2578  CB  ARG A 131     114.000  55.060  36.800  0.00  0.00           C  
ATOM   2579  CG  ARG A 131     114.110  56.230  37.800  0.00  0.00           C  
ATOM   2580  CD  ARG A 131     115.520  56.220  38.510  0.00  0.00           C  
ATOM   2581  NE  ARG A 131     115.540  56.990  39.750  0.00  0.00           N  
ATOM   2582  CZ  ARG A 131     116.510  57.580  40.450  0.00  0.00           C  
ATOM   2583  NH1 ARG A 131     117.750  57.410  40.080  0.00  0.00           N1+
ATOM   2584  NH2 ARG A 131     116.360  58.420  41.430  0.00  0.00           N  
ATOM   2585  H   ARG A 131     113.300  53.400  35.110  0.00  0.00           H  
ATOM   2586  HA  ARG A 131     112.090  54.390  37.530  0.00  0.00           H  
ATOM   2587  HB2 ARG A 131     114.510  54.180  37.200  0.00  0.00           H  
ATOM   2588  HB3 ARG A 131     114.570  55.390  35.930  0.00  0.00           H  
ATOM   2589  HG2 ARG A 131     113.910  57.190  37.320  0.00  0.00           H  
ATOM   2590  HG3 ARG A 131     113.400  55.990  38.580  0.00  0.00           H  
ATOM   2591  HD2 ARG A 131     116.040  55.270  38.570  0.00  0.00           H  
ATOM   2592  HD3 ARG A 131     116.180  56.720  37.800  0.00  0.00           H  
ATOM   2593  HE  ARG A 131     114.620  57.130  40.160  0.00  0.00           H  
ATOM   2594 HH11 ARG A 131     118.040  56.720  39.400  0.00  0.00           H  
ATOM   2595 HH12 ARG A 131     118.410  57.970  40.600  0.00  0.00           H  
ATOM   2596 HH21 ARG A 131     115.470  58.630  41.870  0.00  0.00           H  
ATOM   2597 HH22 ARG A 131     117.190  58.790  41.870  0.00  0.00           H  
ATOM   2598  N   ALA A 132     111.800  56.200  34.720  0.00  0.00           N  
ATOM   2599  CA  ALA A 132     111.080  57.330  34.190  0.00  0.00           C  
ATOM   2600  C   ALA A 132     109.560  57.090  34.370  0.00  0.00           C  
ATOM   2601  O   ALA A 132     108.860  58.020  34.470  0.00  0.00           O  
ATOM   2602  CB  ALA A 132     111.500  57.500  32.680  0.00  0.00           C  
ATOM   2603  H   ALA A 132     112.460  55.710  34.130  0.00  0.00           H  
ATOM   2604  HA  ALA A 132     111.420  58.140  34.830  0.00  0.00           H  
ATOM   2605  HB1 ALA A 132     111.400  58.560  32.430  0.00  0.00           H  
ATOM   2606  HB2 ALA A 132     112.480  57.040  32.560  0.00  0.00           H  
ATOM   2607  HB3 ALA A 132     110.860  56.940  31.990  0.00  0.00           H  
ATOM   2608  N   LEU A 133     109.050  55.850  34.410  0.00  0.00           N  
ATOM   2609  CA  LEU A 133     107.620  55.360  34.590  0.00  0.00           C  
ATOM   2610  C   LEU A 133     107.170  55.580  36.020  0.00  0.00           C  
ATOM   2611  O   LEU A 133     106.120  56.150  36.300  0.00  0.00           O  
ATOM   2612  CB  LEU A 133     107.570  53.930  34.010  0.00  0.00           C  
ATOM   2613  CG  LEU A 133     106.240  53.230  33.880  0.00  0.00           C  
ATOM   2614  CD1 LEU A 133     106.440  51.770  33.680  0.00  0.00           C  
ATOM   2615  CD2 LEU A 133     105.240  53.380  35.060  0.00  0.00           C  
ATOM   2616  H   LEU A 133     109.730  55.150  34.160  0.00  0.00           H  
ATOM   2617  HA  LEU A 133     106.960  55.940  33.950  0.00  0.00           H  
ATOM   2618  HB2 LEU A 133     107.960  53.920  32.990  0.00  0.00           H  
ATOM   2619  HB3 LEU A 133     108.260  53.370  34.630  0.00  0.00           H  
ATOM   2620  HG  LEU A 133     105.820  53.610  32.950  0.00  0.00           H  
ATOM   2621 HD11 LEU A 133     105.470  51.350  33.390  0.00  0.00           H  
ATOM   2622 HD12 LEU A 133     107.150  51.550  32.890  0.00  0.00           H  
ATOM   2623 HD13 LEU A 133     106.630  51.260  34.620  0.00  0.00           H  
ATOM   2624 HD21 LEU A 133     104.780  54.360  35.180  0.00  0.00           H  
ATOM   2625 HD22 LEU A 133     104.560  52.560  34.840  0.00  0.00           H  
ATOM   2626 HD23 LEU A 133     105.730  53.150  36.000  0.00  0.00           H  
ATOM   2627  N   ALA A 134     107.960  55.220  37.010  0.00  0.00           N  
ATOM   2628  CA  ALA A 134     107.600  55.570  38.450  0.00  0.00           C  
ATOM   2629  C   ALA A 134     107.780  57.100  38.700  0.00  0.00           C  
ATOM   2630  O   ALA A 134     107.120  57.590  39.590  0.00  0.00           O  
ATOM   2631  CB  ALA A 134     108.590  54.750  39.340  0.00  0.00           C  
ATOM   2632  H   ALA A 134     108.860  54.780  36.930  0.00  0.00           H  
ATOM   2633  HA  ALA A 134     106.580  55.240  38.640  0.00  0.00           H  
ATOM   2634  HB1 ALA A 134     109.600  55.130  39.210  0.00  0.00           H  
ATOM   2635  HB2 ALA A 134     108.380  55.030  40.370  0.00  0.00           H  
ATOM   2636  HB3 ALA A 134     108.480  53.670  39.220  0.00  0.00           H  
ATOM   2637  N   GLU A 135     108.650  57.840  38.030  0.00  0.00           N  
ATOM   2638  CA  GLU A 135     108.830  59.330  38.270  0.00  0.00           C  
ATOM   2639  C   GLU A 135     107.620  60.030  37.710  0.00  0.00           C  
ATOM   2640  O   GLU A 135     107.170  61.010  38.340  0.00  0.00           O  
ATOM   2641  CB  GLU A 135     110.230  59.920  38.090  0.00  0.00           C  
ATOM   2642  CG  GLU A 135     111.200  59.310  39.080  0.00  0.00           C  
ATOM   2643  CD  GLU A 135     110.930  59.920  40.460  0.00  0.00           C  
ATOM   2644  OE1 GLU A 135     111.460  60.960  40.770  0.00  0.00           O  
ATOM   2645  OE2 GLU A 135     110.140  59.350  41.200  0.00  0.00           O1-
ATOM   2646  H   GLU A 135     109.380  57.290  37.610  0.00  0.00           H  
ATOM   2647  HA  GLU A 135     108.660  59.410  39.340  0.00  0.00           H  
ATOM   2648  HB2 GLU A 135     110.610  59.610  37.110  0.00  0.00           H  
ATOM   2649  HB3 GLU A 135     110.320  61.000  38.170  0.00  0.00           H  
ATOM   2650  HG2 GLU A 135     111.140  58.230  39.040  0.00  0.00           H  
ATOM   2651  HG3 GLU A 135     112.250  59.440  38.800  0.00  0.00           H  
ATOM   2652  N   LEU A 136     107.010  59.580  36.620  0.00  0.00           N  
ATOM   2653  CA  LEU A 136     105.750  60.220  36.130  0.00  0.00           C  
ATOM   2654  C   LEU A 136     104.450  59.850  36.940  0.00  0.00           C  
ATOM   2655  O   LEU A 136     103.530  60.640  36.900  0.00  0.00           O  
ATOM   2656  CB  LEU A 136     105.590  59.820  34.640  0.00  0.00           C  
ATOM   2657  CG  LEU A 136     104.370  60.390  33.860  0.00  0.00           C  
ATOM   2658  CD1 LEU A 136     104.520  61.900  33.870  0.00  0.00           C  
ATOM   2659  CD2 LEU A 136     104.480  59.810  32.480  0.00  0.00           C  
ATOM   2660  H   LEU A 136     107.620  58.960  36.120  0.00  0.00           H  
ATOM   2661  HA  LEU A 136     105.840  61.310  36.060  0.00  0.00           H  
ATOM   2662  HB2 LEU A 136     106.490  60.050  34.060  0.00  0.00           H  
ATOM   2663  HB3 LEU A 136     105.400  58.750  34.650  0.00  0.00           H  
ATOM   2664  HG  LEU A 136     103.420  60.060  34.290  0.00  0.00           H  
ATOM   2665 HD11 LEU A 136     104.510  62.210  34.910  0.00  0.00           H  
ATOM   2666 HD12 LEU A 136     105.480  62.130  33.390  0.00  0.00           H  
ATOM   2667 HD13 LEU A 136     103.730  62.300  33.240  0.00  0.00           H  
ATOM   2668 HD21 LEU A 136     105.420  59.970  31.970  0.00  0.00           H  
ATOM   2669 HD22 LEU A 136     104.280  58.740  32.570  0.00  0.00           H  
ATOM   2670 HD23 LEU A 136     103.680  60.300  31.930  0.00  0.00           H  
ATOM   2671  N   ALA A 137     104.500  58.800  37.810  0.00  0.00           N  
ATOM   2672  CA  ALA A 137     103.490  58.430  38.740  0.00  0.00           C  
ATOM   2673  C   ALA A 137     103.570  59.220  39.930  0.00  0.00           C  
ATOM   2674  O   ALA A 137     102.580  59.850  40.300  0.00  0.00           O  
ATOM   2675  CB  ALA A 137     103.600  56.920  38.930  0.00  0.00           C  
ATOM   2676  H   ALA A 137     105.250  58.140  37.630  0.00  0.00           H  
ATOM   2677  HA  ALA A 137     102.590  58.600  38.150  0.00  0.00           H  
ATOM   2678  HB1 ALA A 137     104.590  56.700  39.350  0.00  0.00           H  
ATOM   2679  HB2 ALA A 137     102.770  56.520  39.510  0.00  0.00           H  
ATOM   2680  HB3 ALA A 137     103.660  56.430  37.950  0.00  0.00           H  
ATOM   2681  N   ARG A 138     104.740  59.330  40.490  0.00  0.00           N  
ATOM   2682  CA  ARG A 138     105.010  60.120  41.680  0.00  0.00           C  
ATOM   2683  C   ARG A 138     104.800  61.630  41.470  0.00  0.00           C  
ATOM   2684  O   ARG A 138     103.980  62.250  42.230  0.00  0.00           O  
ATOM   2685  CB  ARG A 138     106.450  59.890  42.150  0.00  0.00           C  
ATOM   2686  CG  ARG A 138     106.730  60.430  43.630  0.00  0.00           C  
ATOM   2687  CD  ARG A 138     108.210  60.210  44.020  0.00  0.00           C  
ATOM   2688  NE  ARG A 138     109.130  60.970  43.160  0.00  0.00           N  
ATOM   2689  CZ  ARG A 138     109.420  62.270  43.210  0.00  0.00           C  
ATOM   2690  NH1 ARG A 138     110.380  62.800  42.420  0.00  0.00           N1+
ATOM   2691  NH2 ARG A 138     108.960  63.120  44.060  0.00  0.00           N  
ATOM   2692  H   ARG A 138     105.530  58.850  40.070  0.00  0.00           H  
ATOM   2693  HA  ARG A 138     104.340  59.790  42.470  0.00  0.00           H  
ATOM   2694  HB2 ARG A 138     106.670  58.820  42.090  0.00  0.00           H  
ATOM   2695  HB3 ARG A 138     107.080  60.470  41.470  0.00  0.00           H  
ATOM   2696  HG2 ARG A 138     106.440  61.480  43.600  0.00  0.00           H  
ATOM   2697  HG3 ARG A 138     106.060  59.840  44.250  0.00  0.00           H  
ATOM   2698  HD2 ARG A 138     108.330  60.560  45.050  0.00  0.00           H  
ATOM   2699  HD3 ARG A 138     108.560  59.180  43.980  0.00  0.00           H  
ATOM   2700  HE  ARG A 138     109.500  60.360  42.440  0.00  0.00           H  
ATOM   2701 HH11 ARG A 138     110.740  62.160  41.730  0.00  0.00           H  
ATOM   2702 HH12 ARG A 138     110.690  63.750  42.550  0.00  0.00           H  
ATOM   2703 HH21 ARG A 138     108.380  62.880  44.860  0.00  0.00           H  
ATOM   2704 HH22 ARG A 138     109.290  64.070  43.990  0.00  0.00           H  
ATOM   2705  N   ARG A 139     105.250  62.200  40.400  0.00  0.00           N  
ATOM   2706  CA  ARG A 139     105.110  63.600  40.030  0.00  0.00           C  
ATOM   2707  C   ARG A 139     103.720  64.010  39.500  0.00  0.00           C  
ATOM   2708  O   ARG A 139     103.620  65.170  39.090  0.00  0.00           O  
ATOM   2709  CB  ARG A 139     106.310  64.030  39.120  0.00  0.00           C  
ATOM   2710  CG  ARG A 139     107.610  63.780  39.840  0.00  0.00           C  
ATOM   2711  CD  ARG A 139     108.890  64.040  39.040  0.00  0.00           C  
ATOM   2712  NE  ARG A 139     109.140  65.450  38.810  0.00  0.00           N  
ATOM   2713  CZ  ARG A 139     109.920  66.170  38.040  0.00  0.00           C  
ATOM   2714  NH1 ARG A 139     110.900  65.650  37.420  0.00  0.00           N1+
ATOM   2715  NH2 ARG A 139     109.760  67.400  37.840  0.00  0.00           N  
ATOM   2716  H   ARG A 139     105.870  61.690  39.790  0.00  0.00           H  
ATOM   2717  HA  ARG A 139     105.170  64.150  40.980  0.00  0.00           H  
ATOM   2718  HB2 ARG A 139     106.310  63.540  38.150  0.00  0.00           H  
ATOM   2719  HB3 ARG A 139     106.270  65.120  39.040  0.00  0.00           H  
ATOM   2720  HG2 ARG A 139     107.560  64.310  40.790  0.00  0.00           H  
ATOM   2721  HG3 ARG A 139     107.630  62.750  40.170  0.00  0.00           H  
ATOM   2722  HD2 ARG A 139     109.780  63.630  39.520  0.00  0.00           H  
ATOM   2723  HD3 ARG A 139     108.800  63.580  38.050  0.00  0.00           H  
ATOM   2724  HE  ARG A 139     108.700  66.050  39.500  0.00  0.00           H  
ATOM   2725 HH11 ARG A 139     111.370  64.880  37.870  0.00  0.00           H  
ATOM   2726 HH12 ARG A 139     111.410  66.210  36.760  0.00  0.00           H  
ATOM   2727 HH21 ARG A 139     108.940  67.860  38.210  0.00  0.00           H  
ATOM   2728 HH22 ARG A 139     110.360  67.900  37.190  0.00  0.00           H  
ATOM   2729  N   ALA A 140     102.740  63.130  39.360  0.00  0.00           N  
ATOM   2730  CA  ALA A 140     101.350  63.540  39.240  0.00  0.00           C  
ATOM   2731  C   ALA A 140     100.400  63.120  40.370  0.00  0.00           C  
ATOM   2732  O   ALA A 140      99.230  63.550  40.340  0.00  0.00           O  
ATOM   2733  CB  ALA A 140     100.920  63.250  37.800  0.00  0.00           C  
ATOM   2734  H   ALA A 140     102.890  62.130  39.350  0.00  0.00           H  
ATOM   2735  HA  ALA A 140     101.210  64.620  39.190  0.00  0.00           H  
ATOM   2736  HB1 ALA A 140     101.560  63.780  37.100  0.00  0.00           H  
ATOM   2737  HB2 ALA A 140     101.070  62.190  37.590  0.00  0.00           H  
ATOM   2738  HB3 ALA A 140      99.890  63.570  37.660  0.00  0.00           H  
ATOM   2739  N   ASP A 141     100.910  62.250  41.270  0.00  0.00           N  
ATOM   2740  CA  ASP A 141     100.150  61.510  42.240  0.00  0.00           C  
ATOM   2741  C   ASP A 141      99.010  60.690  41.640  0.00  0.00           C  
ATOM   2742  O   ASP A 141      97.890  60.550  42.190  0.00  0.00           O  
ATOM   2743  CB  ASP A 141      99.810  62.310  43.540  0.00  0.00           C  
ATOM   2744  CG  ASP A 141     101.000  62.890  44.300  0.00  0.00           C  
ATOM   2745  OD1 ASP A 141     101.440  62.150  45.190  0.00  0.00           O  
ATOM   2746  OD2 ASP A 141     101.490  64.050  44.150  0.00  0.00           O1-
ATOM   2747  H   ASP A 141     101.880  61.990  41.120  0.00  0.00           H  
ATOM   2748  HA  ASP A 141     100.870  60.750  42.540  0.00  0.00           H  
ATOM   2749  HB2 ASP A 141      99.050  63.050  43.340  0.00  0.00           H  
ATOM   2750  HB3 ASP A 141      99.370  61.580  44.220  0.00  0.00           H  
ATOM   2751  N   VAL A 142      99.410  59.950  40.630  0.00  0.00           N  
ATOM   2752  CA  VAL A 142      98.730  58.810  39.990  0.00  0.00           C  
ATOM   2753  C   VAL A 142      99.400  57.520  40.210  0.00  0.00           C  
ATOM   2754  O   VAL A 142     100.550  57.370  40.630  0.00  0.00           O  
ATOM   2755  CB  VAL A 142      98.550  59.130  38.450  0.00  0.00           C  
ATOM   2756  CG1 VAL A 142      97.770  60.430  38.410  0.00  0.00           C  
ATOM   2757  CG2 VAL A 142      99.850  59.230  37.760  0.00  0.00           C  
ATOM   2758  H   VAL A 142     100.360  60.090  40.340  0.00  0.00           H  
ATOM   2759  HA  VAL A 142      97.710  58.770  40.390  0.00  0.00           H  
ATOM   2760  HB  VAL A 142      97.960  58.350  37.970  0.00  0.00           H  
ATOM   2761 HG11 VAL A 142      98.530  61.220  38.370  0.00  0.00           H  
ATOM   2762 HG12 VAL A 142      97.100  60.470  37.550  0.00  0.00           H  
ATOM   2763 HG13 VAL A 142      97.070  60.570  39.230  0.00  0.00           H  
ATOM   2764 HG21 VAL A 142     100.460  59.990  38.260  0.00  0.00           H  
ATOM   2765 HG22 VAL A 142     100.350  58.280  37.920  0.00  0.00           H  
ATOM   2766 HG23 VAL A 142      99.780  59.450  36.690  0.00  0.00           H  
ATOM   2767  N   SER A 143      98.690  56.410  39.970  0.00  0.00           N  
ATOM   2768  CA  SER A 143      99.260  55.010  40.030  0.00  0.00           C  
ATOM   2769  C   SER A 143     100.090  54.710  38.830  0.00  0.00           C  
ATOM   2770  O   SER A 143      99.930  55.210  37.700  0.00  0.00           O  
ATOM   2771  CB  SER A 143      98.030  54.030  40.120  0.00  0.00           C  
ATOM   2772  OG  SER A 143      97.520  53.720  38.800  0.00  0.00           O  
ATOM   2773  H   SER A 143      97.710  56.540  39.780  0.00  0.00           H  
ATOM   2774  HA  SER A 143      99.790  54.820  40.960  0.00  0.00           H  
ATOM   2775  HB2 SER A 143      98.280  53.140  40.700  0.00  0.00           H  
ATOM   2776  HB3 SER A 143      97.170  54.360  40.700  0.00  0.00           H  
ATOM   2777  HG  SER A 143      96.600  53.490  38.950  0.00  0.00           H  
ATOM   2778  N   ALA A 144     101.130  53.870  38.990  0.00  0.00           N  
ATOM   2779  CA  ALA A 144     102.120  53.540  37.970  0.00  0.00           C  
ATOM   2780  C   ALA A 144     101.440  52.620  36.870  0.00  0.00           C  
ATOM   2781  O   ALA A 144     101.700  52.750  35.680  0.00  0.00           O  
ATOM   2782  CB  ALA A 144     103.270  52.720  38.680  0.00  0.00           C  
ATOM   2783  H   ALA A 144     101.140  53.450  39.910  0.00  0.00           H  
ATOM   2784  HA  ALA A 144     102.590  54.370  37.440  0.00  0.00           H  
ATOM   2785  HB1 ALA A 144     102.830  51.820  39.120  0.00  0.00           H  
ATOM   2786  HB2 ALA A 144     104.090  52.410  38.040  0.00  0.00           H  
ATOM   2787  HB3 ALA A 144     103.740  53.370  39.420  0.00  0.00           H  
ATOM   2788  N   SER A 145     100.270  51.980  37.220  0.00  0.00           N  
ATOM   2789  CA  SER A 145      99.490  51.370  36.180  0.00  0.00           C  
ATOM   2790  C   SER A 145      98.750  52.320  35.260  0.00  0.00           C  
ATOM   2791  O   SER A 145      98.200  51.890  34.230  0.00  0.00           O  
ATOM   2792  CB  SER A 145      98.420  50.450  36.740  0.00  0.00           C  
ATOM   2793  OG  SER A 145      99.060  49.430  37.430  0.00  0.00           O  
ATOM   2794  H   SER A 145     100.050  51.890  38.200  0.00  0.00           H  
ATOM   2795  HA  SER A 145     100.140  50.790  35.510  0.00  0.00           H  
ATOM   2796  HB2 SER A 145      97.700  50.930  37.410  0.00  0.00           H  
ATOM   2797  HB3 SER A 145      97.810  49.960  35.970  0.00  0.00           H  
ATOM   2798  HG  SER A 145      99.270  49.810  38.290  0.00  0.00           H  
ATOM   2799  N   SER A 146      98.600  53.610  35.510  0.00  0.00           N  
ATOM   2800  CA  SER A 146      98.020  54.620  34.600  0.00  0.00           C  
ATOM   2801  C   SER A 146      99.160  55.450  33.920  0.00  0.00           C  
ATOM   2802  O   SER A 146      98.980  55.870  32.740  0.00  0.00           O  
ATOM   2803  CB  SER A 146      96.960  55.500  35.300  0.00  0.00           C  
ATOM   2804  OG  SER A 146      97.390  56.030  36.600  0.00  0.00           O  
ATOM   2805  H   SER A 146      99.010  53.950  36.370  0.00  0.00           H  
ATOM   2806  HA  SER A 146      97.440  54.130  33.820  0.00  0.00           H  
ATOM   2807  HB2 SER A 146      96.810  56.360  34.650  0.00  0.00           H  
ATOM   2808  HB3 SER A 146      96.040  54.930  35.370  0.00  0.00           H  
ATOM   2809  HG  SER A 146      97.720  55.290  37.120  0.00  0.00           H  
ATOM   2810  N   ALA A 147     100.270  55.670  34.570  0.00  0.00           N  
ATOM   2811  CA  ALA A 147     101.310  56.560  34.030  0.00  0.00           C  
ATOM   2812  C   ALA A 147     102.170  55.850  32.890  0.00  0.00           C  
ATOM   2813  O   ALA A 147     102.630  56.580  31.990  0.00  0.00           O  
ATOM   2814  CB  ALA A 147     102.100  57.250  35.170  0.00  0.00           C  
ATOM   2815  H   ALA A 147     100.250  55.370  35.530  0.00  0.00           H  
ATOM   2816  HA  ALA A 147     100.810  57.380  33.510  0.00  0.00           H  
ATOM   2817  HB1 ALA A 147     101.380  57.930  35.630  0.00  0.00           H  
ATOM   2818  HB2 ALA A 147     102.240  56.490  35.940  0.00  0.00           H  
ATOM   2819  HB3 ALA A 147     102.970  57.800  34.820  0.00  0.00           H  
ATOM   2820  N   LEU A 148     102.360  54.520  32.880  0.00  0.00           N  
ATOM   2821  CA  LEU A 148     102.980  53.830  31.750  0.00  0.00           C  
ATOM   2822  C   LEU A 148     102.270  54.160  30.390  0.00  0.00           C  
ATOM   2823  O   LEU A 148     102.910  54.200  29.400  0.00  0.00           O  
ATOM   2824  CB  LEU A 148     103.300  52.350  31.970  0.00  0.00           C  
ATOM   2825  CG  LEU A 148     102.160  51.370  31.630  0.00  0.00           C  
ATOM   2826  CD1 LEU A 148     102.650  49.980  32.000  0.00  0.00           C  
ATOM   2827  CD2 LEU A 148     100.870  51.650  32.370  0.00  0.00           C  
ATOM   2828  H   LEU A 148     102.150  54.000  33.720  0.00  0.00           H  
ATOM   2829  HA  LEU A 148     103.960  54.310  31.600  0.00  0.00           H  
ATOM   2830  HB2 LEU A 148     104.170  51.990  31.440  0.00  0.00           H  
ATOM   2831  HB3 LEU A 148     103.490  52.290  33.040  0.00  0.00           H  
ATOM   2832  HG  LEU A 148     102.090  51.480  30.550  0.00  0.00           H  
ATOM   2833 HD11 LEU A 148     103.530  49.760  31.400  0.00  0.00           H  
ATOM   2834 HD12 LEU A 148     102.920  49.830  33.040  0.00  0.00           H  
ATOM   2835 HD13 LEU A 148     101.920  49.240  31.670  0.00  0.00           H  
ATOM   2836 HD21 LEU A 148      99.980  51.100  32.070  0.00  0.00           H  
ATOM   2837 HD22 LEU A 148     101.030  51.410  33.420  0.00  0.00           H  
ATOM   2838 HD23 LEU A 148     100.630  52.710  32.310  0.00  0.00           H  
ATOM   2839  N   TYR A 149     100.970  54.510  30.400  0.00  0.00           N  
ATOM   2840  CA  TYR A 149     100.220  54.720  29.170  0.00  0.00           C  
ATOM   2841  C   TYR A 149     100.530  56.150  28.640  0.00  0.00           C  
ATOM   2842  O   TYR A 149     100.550  56.390  27.450  0.00  0.00           O  
ATOM   2843  CB  TYR A 149      98.690  54.520  29.310  0.00  0.00           C  
ATOM   2844  CG  TYR A 149      98.270  53.070  29.660  0.00  0.00           C  
ATOM   2845  CD1 TYR A 149      98.670  52.020  28.830  0.00  0.00           C  
ATOM   2846  CD2 TYR A 149      97.620  52.770  30.870  0.00  0.00           C  
ATOM   2847  CE1 TYR A 149      98.440  50.640  29.170  0.00  0.00           C  
ATOM   2848  CE2 TYR A 149      97.390  51.430  31.200  0.00  0.00           C  
ATOM   2849  CZ  TYR A 149      97.870  50.370  30.390  0.00  0.00           C  
ATOM   2850  OH  TYR A 149      97.870  49.040  30.880  0.00  0.00           O  
ATOM   2851  H   TYR A 149     100.410  54.400  31.230  0.00  0.00           H  
ATOM   2852  HA  TYR A 149     100.670  54.110  28.390  0.00  0.00           H  
ATOM   2853  HB2 TYR A 149      98.460  55.190  30.140  0.00  0.00           H  
ATOM   2854  HB3 TYR A 149      98.120  54.830  28.430  0.00  0.00           H  
ATOM   2855  HD1 TYR A 149      99.150  52.160  27.870  0.00  0.00           H  
ATOM   2856  HD2 TYR A 149      97.350  53.600  31.510  0.00  0.00           H  
ATOM   2857  HE1 TYR A 149      98.690  49.810  28.520  0.00  0.00           H  
ATOM   2858  HE2 TYR A 149      96.890  51.160  32.120  0.00  0.00           H  
ATOM   2859  HH  TYR A 149      98.110  48.410  30.200  0.00  0.00           H  
ATOM   2860  N   ALA A 150     100.790  57.140  29.530  0.00  0.00           N  
ATOM   2861  CA  ALA A 150     101.160  58.540  29.200  0.00  0.00           C  
ATOM   2862  C   ALA A 150     102.680  58.660  28.840  0.00  0.00           C  
ATOM   2863  O   ALA A 150     103.010  59.410  27.910  0.00  0.00           O  
ATOM   2864  CB  ALA A 150     100.780  59.490  30.290  0.00  0.00           C  
ATOM   2865  H   ALA A 150     100.900  56.880  30.500  0.00  0.00           H  
ATOM   2866  HA  ALA A 150     100.510  58.880  28.390  0.00  0.00           H  
ATOM   2867  HB1 ALA A 150      99.700  59.440  30.410  0.00  0.00           H  
ATOM   2868  HB2 ALA A 150     101.300  59.320  31.230  0.00  0.00           H  
ATOM   2869  HB3 ALA A 150     101.070  60.520  30.080  0.00  0.00           H  
ATOM   2870  N   LEU A 151     103.580  57.880  29.450  0.00  0.00           N  
ATOM   2871  CA  LEU A 151     105.000  57.780  29.080  0.00  0.00           C  
ATOM   2872  C   LEU A 151     105.210  57.090  27.710  0.00  0.00           C  
ATOM   2873  O   LEU A 151     105.990  57.620  26.920  0.00  0.00           O  
ATOM   2874  CB  LEU A 151     105.800  57.030  30.160  0.00  0.00           C  
ATOM   2875  CG  LEU A 151     107.310  56.970  29.940  0.00  0.00           C  
ATOM   2876  CD1 LEU A 151     108.070  58.310  30.030  0.00  0.00           C  
ATOM   2877  CD2 LEU A 151     108.100  56.070  30.940  0.00  0.00           C  
ATOM   2878  H   LEU A 151     103.270  57.390  30.270  0.00  0.00           H  
ATOM   2879  HA  LEU A 151     105.420  58.760  28.850  0.00  0.00           H  
ATOM   2880  HB2 LEU A 151     105.560  57.470  31.130  0.00  0.00           H  
ATOM   2881  HB3 LEU A 151     105.490  55.990  30.240  0.00  0.00           H  
ATOM   2882  HG  LEU A 151     107.500  56.570  28.940  0.00  0.00           H  
ATOM   2883 HD11 LEU A 151     107.970  58.770  31.010  0.00  0.00           H  
ATOM   2884 HD12 LEU A 151     109.160  58.290  29.970  0.00  0.00           H  
ATOM   2885 HD13 LEU A 151     107.660  59.040  29.330  0.00  0.00           H  
ATOM   2886 HD21 LEU A 151     109.020  55.750  30.460  0.00  0.00           H  
ATOM   2887 HD22 LEU A 151     108.300  56.510  31.920  0.00  0.00           H  
ATOM   2888 HD23 LEU A 151     107.600  55.110  31.090  0.00  0.00           H  
ATOM   2889  N   ALA A 152     104.640  55.940  27.480  0.00  0.00           N  
ATOM   2890  CA  ALA A 152     104.690  55.110  26.270  0.00  0.00           C  
ATOM   2891  C   ALA A 152     104.400  55.840  24.980  0.00  0.00           C  
ATOM   2892  O   ALA A 152     105.230  55.940  24.120  0.00  0.00           O  
ATOM   2893  CB  ALA A 152     103.800  53.840  26.500  0.00  0.00           C  
ATOM   2894  H   ALA A 152     104.030  55.610  28.210  0.00  0.00           H  
ATOM   2895  HA  ALA A 152     105.730  54.800  26.210  0.00  0.00           H  
ATOM   2896  HB1 ALA A 152     103.720  53.300  25.560  0.00  0.00           H  
ATOM   2897  HB2 ALA A 152     104.220  53.100  27.190  0.00  0.00           H  
ATOM   2898  HB3 ALA A 152     102.750  54.080  26.610  0.00  0.00           H  
ATOM   2899  N   GLU A 153     103.300  56.560  24.930  0.00  0.00           N  
ATOM   2900  CA  GLU A 153     102.820  57.430  23.830  0.00  0.00           C  
ATOM   2901  C   GLU A 153     103.890  58.460  23.460  0.00  0.00           C  
ATOM   2902  O   GLU A 153     104.070  58.710  22.300  0.00  0.00           O  
ATOM   2903  CB  GLU A 153     101.480  58.150  24.150  0.00  0.00           C  
ATOM   2904  CG  GLU A 153     100.690  58.320  22.810  0.00  0.00           C  
ATOM   2905  CD  GLU A 153      99.390  59.090  23.010  0.00  0.00           C  
ATOM   2906  OE1 GLU A 153      99.340  60.320  23.090  0.00  0.00           O  
ATOM   2907  OE2 GLU A 153      98.340  58.420  23.330  0.00  0.00           O1-
ATOM   2908  H   GLU A 153     102.620  56.520  25.670  0.00  0.00           H  
ATOM   2909  HA  GLU A 153     102.870  56.840  22.910  0.00  0.00           H  
ATOM   2910  HB2 GLU A 153     100.950  57.600  24.920  0.00  0.00           H  
ATOM   2911  HB3 GLU A 153     101.820  59.050  24.670  0.00  0.00           H  
ATOM   2912  HG2 GLU A 153     101.270  58.840  22.040  0.00  0.00           H  
ATOM   2913  HG3 GLU A 153     100.440  57.320  22.480  0.00  0.00           H  
ATOM   2914  N   ARG A 154     104.530  59.110  24.440  0.00  0.00           N  
ATOM   2915  CA  ARG A 154     105.570  60.120  24.270  0.00  0.00           C  
ATOM   2916  C   ARG A 154     106.950  59.580  23.900  0.00  0.00           C  
ATOM   2917  O   ARG A 154     107.780  60.340  23.390  0.00  0.00           O  
ATOM   2918  CB  ARG A 154     105.660  60.990  25.560  0.00  0.00           C  
ATOM   2919  CG  ARG A 154     106.480  62.300  25.520  0.00  0.00           C  
ATOM   2920  CD  ARG A 154     105.820  63.300  24.560  0.00  0.00           C  
ATOM   2921  NE  ARG A 154     106.570  64.530  24.480  0.00  0.00           N  
ATOM   2922  CZ  ARG A 154     106.700  65.230  23.380  0.00  0.00           C  
ATOM   2923  NH1 ARG A 154     106.200  64.880  22.250  0.00  0.00           N1+
ATOM   2924  NH2 ARG A 154     107.350  66.370  23.450  0.00  0.00           N  
ATOM   2925  H   ARG A 154     104.240  58.800  25.360  0.00  0.00           H  
ATOM   2926  HA  ARG A 154     105.240  60.630  23.360  0.00  0.00           H  
ATOM   2927  HB2 ARG A 154     104.700  61.200  26.040  0.00  0.00           H  
ATOM   2928  HB3 ARG A 154     106.170  60.340  26.260  0.00  0.00           H  
ATOM   2929  HG2 ARG A 154     106.520  62.740  26.510  0.00  0.00           H  
ATOM   2930  HG3 ARG A 154     107.520  62.160  25.230  0.00  0.00           H  
ATOM   2931  HD2 ARG A 154     105.630  62.880  23.570  0.00  0.00           H  
ATOM   2932  HD3 ARG A 154     104.870  63.570  25.020  0.00  0.00           H  
ATOM   2933  HE  ARG A 154     107.060  64.910  25.280  0.00  0.00           H  
ATOM   2934 HH11 ARG A 154     105.760  63.980  22.120  0.00  0.00           H  
ATOM   2935 HH12 ARG A 154     105.790  65.660  21.760  0.00  0.00           H  
ATOM   2936 HH21 ARG A 154     107.670  66.730  24.340  0.00  0.00           H  
ATOM   2937 HH22 ARG A 154     107.430  66.910  22.600  0.00  0.00           H  
ATOM   2938  N   THR A 155     107.110  58.260  23.980  0.00  0.00           N  
ATOM   2939  CA  THR A 155     108.410  57.560  23.800  0.00  0.00           C  
ATOM   2940  C   THR A 155     108.640  57.360  22.320  0.00  0.00           C  
ATOM   2941  O   THR A 155     108.070  56.500  21.650  0.00  0.00           O  
ATOM   2942  CB  THR A 155     108.450  56.170  24.540  0.00  0.00           C  
ATOM   2943  CG2 THR A 155     109.810  55.620  24.350  0.00  0.00           C  
ATOM   2944  OG1 THR A 155     108.230  56.290  25.850  0.00  0.00           O  
ATOM   2945  H   THR A 155     106.360  57.660  24.290  0.00  0.00           H  
ATOM   2946  HA  THR A 155     109.220  58.190  24.170  0.00  0.00           H  
ATOM   2947  HB  THR A 155     107.720  55.530  24.050  0.00  0.00           H  
ATOM   2948  HG1 THR A 155     107.490  56.860  26.070  0.00  0.00           H  
ATOM   2949 HG21 THR A 155     110.560  56.350  24.640  0.00  0.00           H  
ATOM   2950 HG22 THR A 155     109.960  54.710  24.940  0.00  0.00           H  
ATOM   2951 HG23 THR A 155     110.000  55.450  23.290  0.00  0.00           H  
ATOM   2952  N   SER A 156     109.580  58.190  21.710  0.00  0.00           N  
ATOM   2953  CA  SER A 156     109.890  58.310  20.260  0.00  0.00           C  
ATOM   2954  C   SER A 156     110.530  57.030  19.630  0.00  0.00           C  
ATOM   2955  O   SER A 156     110.970  56.980  18.470  0.00  0.00           O  
ATOM   2956  CB  SER A 156     110.930  59.430  20.120  0.00  0.00           C  
ATOM   2957  OG  SER A 156     110.280  60.530  20.830  0.00  0.00           O  
ATOM   2958  H   SER A 156     110.090  58.840  22.280  0.00  0.00           H  
ATOM   2959  HA  SER A 156     109.000  58.590  19.700  0.00  0.00           H  
ATOM   2960  HB2 SER A 156     111.850  59.080  20.590  0.00  0.00           H  
ATOM   2961  HB3 SER A 156     111.110  59.550  19.050  0.00  0.00           H  
ATOM   2962  HG  SER A 156     110.940  61.160  21.130  0.00  0.00           H  
ATOM   2963  N   VAL A 157     110.770  56.030  20.480  0.00  0.00           N  
ATOM   2964  CA  VAL A 157     111.560  54.750  20.010  0.00  0.00           C  
ATOM   2965  C   VAL A 157     110.790  53.540  20.450  0.00  0.00           C  
ATOM   2966  O   VAL A 157     110.240  53.610  21.550  0.00  0.00           O  
ATOM   2967  CB  VAL A 157     113.050  54.700  20.420  0.00  0.00           C  
ATOM   2968  CG1 VAL A 157     113.780  55.930  19.730  0.00  0.00           C  
ATOM   2969  CG2 VAL A 157     113.310  54.580  21.900  0.00  0.00           C  
ATOM   2970  H   VAL A 157     110.550  56.190  21.450  0.00  0.00           H  
ATOM   2971  HA  VAL A 157     111.590  54.850  18.930  0.00  0.00           H  
ATOM   2972  HB  VAL A 157     113.450  53.740  20.080  0.00  0.00           H  
ATOM   2973 HG11 VAL A 157     113.730  55.750  18.650  0.00  0.00           H  
ATOM   2974 HG12 VAL A 157     113.230  56.840  19.950  0.00  0.00           H  
ATOM   2975 HG13 VAL A 157     114.840  56.030  19.970  0.00  0.00           H  
ATOM   2976 HG21 VAL A 157     112.620  55.170  22.510  0.00  0.00           H  
ATOM   2977 HG22 VAL A 157     113.150  53.540  22.180  0.00  0.00           H  
ATOM   2978 HG23 VAL A 157     114.350  54.850  22.070  0.00  0.00           H  
ATOM   2979  N   PRO A 158     110.870  52.410  19.680  0.00  0.00           N  
ATOM   2980  CA  PRO A 158     110.140  51.200  20.010  0.00  0.00           C  
ATOM   2981  C   PRO A 158     110.600  50.530  21.360  0.00  0.00           C  
ATOM   2982  O   PRO A 158     111.560  49.720  21.450  0.00  0.00           O  
ATOM   2983  CB  PRO A 158     110.380  50.340  18.760  0.00  0.00           C  
ATOM   2984  CG  PRO A 158     110.790  51.240  17.650  0.00  0.00           C  
ATOM   2985  CD  PRO A 158     111.560  52.330  18.410  0.00  0.00           C  
ATOM   2986  HA  PRO A 158     109.060  51.280  19.940  0.00  0.00           H  
ATOM   2987  HB2 PRO A 158     111.320  49.810  18.910  0.00  0.00           H  
ATOM   2988  HB3 PRO A 158     109.510  49.720  18.540  0.00  0.00           H  
ATOM   2989  HG2 PRO A 158     111.420  50.770  16.890  0.00  0.00           H  
ATOM   2990  HG3 PRO A 158     109.900  51.670  17.200  0.00  0.00           H  
ATOM   2991  HD2 PRO A 158     112.590  52.020  18.590  0.00  0.00           H  
ATOM   2992  HD3 PRO A 158     111.520  53.260  17.850  0.00  0.00           H  
ATOM   2993  N   VAL A 159     109.840  50.900  22.410  0.00  0.00           N  
ATOM   2994  CA  VAL A 159     110.100  50.430  23.760  0.00  0.00           C  
ATOM   2995  C   VAL A 159     108.780  50.010  24.410  0.00  0.00           C  
ATOM   2996  O   VAL A 159     107.740  50.610  24.220  0.00  0.00           O  
ATOM   2997  CB  VAL A 159     110.740  51.560  24.600  0.00  0.00           C  
ATOM   2998  CG1 VAL A 159     110.940  51.080  26.050  0.00  0.00           C  
ATOM   2999  CG2 VAL A 159     112.120  51.980  24.070  0.00  0.00           C  
ATOM   3000  H   VAL A 159     109.160  51.640  22.320  0.00  0.00           H  
ATOM   3001  HA  VAL A 159     110.760  49.560  23.740  0.00  0.00           H  
ATOM   3002  HB  VAL A 159     110.160  52.480  24.500  0.00  0.00           H  
ATOM   3003 HG11 VAL A 159     109.950  50.990  26.510  0.00  0.00           H  
ATOM   3004 HG12 VAL A 159     111.570  50.200  26.180  0.00  0.00           H  
ATOM   3005 HG13 VAL A 159     111.520  51.830  26.590  0.00  0.00           H  
ATOM   3006 HG21 VAL A 159     112.930  51.280  24.280  0.00  0.00           H  
ATOM   3007 HG22 VAL A 159     112.000  52.070  22.990  0.00  0.00           H  
ATOM   3008 HG23 VAL A 159     112.250  53.040  24.260  0.00  0.00           H  
ATOM   3009  N   LEU A 160     108.870  48.890  25.150  0.00  0.00           N  
ATOM   3010  CA  LEU A 160     107.710  48.230  25.770  0.00  0.00           C  
ATOM   3011  C   LEU A 160     107.800  48.410  27.330  0.00  0.00           C  
ATOM   3012  O   LEU A 160     108.710  47.830  27.960  0.00  0.00           O  
ATOM   3013  CB  LEU A 160     107.740  46.750  25.340  0.00  0.00           C  
ATOM   3014  CG  LEU A 160     106.300  46.020  25.360  0.00  0.00           C  
ATOM   3015  CD1 LEU A 160     106.380  44.720  24.600  0.00  0.00           C  
ATOM   3016  CD2 LEU A 160     105.840  45.700  26.750  0.00  0.00           C  
ATOM   3017  H   LEU A 160     109.760  48.410  25.150  0.00  0.00           H  
ATOM   3018  HA  LEU A 160     106.820  48.670  25.340  0.00  0.00           H  
ATOM   3019  HB2 LEU A 160     108.010  46.750  24.290  0.00  0.00           H  
ATOM   3020  HB3 LEU A 160     108.490  46.210  25.910  0.00  0.00           H  
ATOM   3021  HG  LEU A 160     105.490  46.590  24.900  0.00  0.00           H  
ATOM   3022 HD11 LEU A 160     105.480  44.140  24.790  0.00  0.00           H  
ATOM   3023 HD12 LEU A 160     106.450  44.820  23.510  0.00  0.00           H  
ATOM   3024 HD13 LEU A 160     107.220  44.140  24.960  0.00  0.00           H  
ATOM   3025 HD21 LEU A 160     104.780  45.470  26.690  0.00  0.00           H  
ATOM   3026 HD22 LEU A 160     106.560  44.930  27.060  0.00  0.00           H  
ATOM   3027 HD23 LEU A 160     105.890  46.600  27.360  0.00  0.00           H  
ATOM   3028  N   TYR A 161     106.820  49.130  27.890  0.00  0.00           N  
ATOM   3029  CA  TYR A 161     106.930  49.400  29.310  0.00  0.00           C  
ATOM   3030  C   TYR A 161     106.010  48.460  30.170  0.00  0.00           C  
ATOM   3031  O   TYR A 161     104.850  48.250  29.830  0.00  0.00           O  
ATOM   3032  CB  TYR A 161     106.570  50.820  29.600  0.00  0.00           C  
ATOM   3033  CG  TYR A 161     107.500  51.890  29.110  0.00  0.00           C  
ATOM   3034  CD1 TYR A 161     108.500  52.350  29.940  0.00  0.00           C  
ATOM   3035  CD2 TYR A 161     107.250  52.370  27.780  0.00  0.00           C  
ATOM   3036  CE1 TYR A 161     109.280  53.420  29.490  0.00  0.00           C  
ATOM   3037  CE2 TYR A 161     108.120  53.410  27.330  0.00  0.00           C  
ATOM   3038  CZ  TYR A 161     109.120  53.990  28.200  0.00  0.00           C  
ATOM   3039  OH  TYR A 161     109.840  55.090  27.850  0.00  0.00           O  
ATOM   3040  H   TYR A 161     106.040  49.530  27.380  0.00  0.00           H  
ATOM   3041  HA  TYR A 161     107.910  49.300  29.780  0.00  0.00           H  
ATOM   3042  HB2 TYR A 161     105.580  51.090  29.230  0.00  0.00           H  
ATOM   3043  HB3 TYR A 161     106.460  51.080  30.650  0.00  0.00           H  
ATOM   3044  HD1 TYR A 161     108.630  52.020  30.960  0.00  0.00           H  
ATOM   3045  HD2 TYR A 161     106.450  51.920  27.220  0.00  0.00           H  
ATOM   3046  HE1 TYR A 161     110.080  53.800  30.100  0.00  0.00           H  
ATOM   3047  HE2 TYR A 161     108.040  53.780  26.320  0.00  0.00           H  
ATOM   3048  HH  TYR A 161     109.450  55.460  27.050  0.00  0.00           H  
ATOM   3049  N   ALA A 162     106.490  48.060  31.400  0.00  0.00           N  
ATOM   3050  CA  ALA A 162     105.650  47.160  32.300  0.00  0.00           C  
ATOM   3051  C   ALA A 162     105.740  47.470  33.790  0.00  0.00           C  
ATOM   3052  O   ALA A 162     106.780  47.750  34.380  0.00  0.00           O  
ATOM   3053  CB  ALA A 162     106.040  45.720  31.940  0.00  0.00           C  
ATOM   3054  H   ALA A 162     107.450  48.290  31.630  0.00  0.00           H  
ATOM   3055  HA  ALA A 162     104.620  47.150  31.950  0.00  0.00           H  
ATOM   3056  HB1 ALA A 162     105.580  45.450  30.990  0.00  0.00           H  
ATOM   3057  HB2 ALA A 162     107.130  45.620  32.010  0.00  0.00           H  
ATOM   3058  HB3 ALA A 162     105.650  45.110  32.750  0.00  0.00           H  
ATOM   3059  N   VAL A 163     104.630  47.300  34.460  0.00  0.00           N  
ATOM   3060  CA  VAL A 163     104.670  47.060  35.900  0.00  0.00           C  
ATOM   3061  C   VAL A 163     104.750  45.550  36.160  0.00  0.00           C  
ATOM   3062  O   VAL A 163     104.130  44.810  35.380  0.00  0.00           O  
ATOM   3063  CB  VAL A 163     103.360  47.590  36.570  0.00  0.00           C  
ATOM   3064  CG1 VAL A 163     103.450  47.410  38.100  0.00  0.00           C  
ATOM   3065  CG2 VAL A 163     103.050  49.010  36.120  0.00  0.00           C  
ATOM   3066  H   VAL A 163     103.800  47.090  33.930  0.00  0.00           H  
ATOM   3067  HA  VAL A 163     105.520  47.580  36.340  0.00  0.00           H  
ATOM   3068  HB  VAL A 163     102.460  47.030  36.300  0.00  0.00           H  
ATOM   3069 HG11 VAL A 163     103.260  46.380  38.410  0.00  0.00           H  
ATOM   3070 HG12 VAL A 163     104.400  47.810  38.450  0.00  0.00           H  
ATOM   3071 HG13 VAL A 163     102.700  47.990  38.640  0.00  0.00           H  
ATOM   3072 HG21 VAL A 163     104.020  49.500  36.000  0.00  0.00           H  
ATOM   3073 HG22 VAL A 163     102.620  49.040  35.120  0.00  0.00           H  
ATOM   3074 HG23 VAL A 163     102.410  49.590  36.780  0.00  0.00           H  
ATOM   3075  N   CYS A 164     105.430  45.100  37.250  0.00  0.00           N  
ATOM   3076  CA  CYS A 164     105.590  43.710  37.640  0.00  0.00           C  
ATOM   3077  C   CYS A 164     105.560  43.580  39.150  0.00  0.00           C  
ATOM   3078  O   CYS A 164     106.050  44.450  39.860  0.00  0.00           O  
ATOM   3079  CB  CYS A 164     106.830  43.050  37.010  0.00  0.00           C  
ATOM   3080  SG  CYS A 164     106.900  42.970  35.220  0.00  0.00           S  
ATOM   3081  H   CYS A 164     106.060  45.770  37.670  0.00  0.00           H  
ATOM   3082  HA  CYS A 164     104.750  43.220  37.160  0.00  0.00           H  
ATOM   3083  HB2 CYS A 164     107.730  43.580  37.300  0.00  0.00           H  
ATOM   3084  HB3 CYS A 164     106.830  42.030  37.400  0.00  0.00           H  
ATOM   3085  HG  CYS A 164     107.280  44.250  35.180  0.00  0.00           H  
ATOM   3086  N   ALA A 165     104.930  42.550  39.660  0.00  0.00           N  
ATOM   3087  CA  ALA A 165     104.650  42.320  41.100  0.00  0.00           C  
ATOM   3088  C   ALA A 165     104.500  40.820  41.340  0.00  0.00           C  
ATOM   3089  O   ALA A 165     104.250  40.010  40.430  0.00  0.00           O  
ATOM   3090  CB  ALA A 165     103.380  42.970  41.540  0.00  0.00           C  
ATOM   3091  H   ALA A 165     104.420  41.870  39.120  0.00  0.00           H  
ATOM   3092  HA  ALA A 165     105.490  42.700  41.680  0.00  0.00           H  
ATOM   3093  HB1 ALA A 165     102.560  42.670  40.880  0.00  0.00           H  
ATOM   3094  HB2 ALA A 165     103.270  42.770  42.600  0.00  0.00           H  
ATOM   3095  HB3 ALA A 165     103.470  44.030  41.300  0.00  0.00           H  
ATOM   3096  N   VAL A 166     104.630  40.370  42.650  0.00  0.00           N  
ATOM   3097  CA  VAL A 166     104.300  39.010  43.060  0.00  0.00           C  
ATOM   3098  C   VAL A 166     102.790  38.770  43.100  0.00  0.00           C  
ATOM   3099  O   VAL A 166     101.930  39.570  43.520  0.00  0.00           O  
ATOM   3100  CB  VAL A 166     104.970  38.650  44.370  0.00  0.00           C  
ATOM   3101  CG1 VAL A 166     105.010  37.110  44.670  0.00  0.00           C  
ATOM   3102  CG2 VAL A 166     106.430  38.920  44.370  0.00  0.00           C  
ATOM   3103  H   VAL A 166     104.800  41.120  43.310  0.00  0.00           H  
ATOM   3104  HA  VAL A 166     104.720  38.290  42.360  0.00  0.00           H  
ATOM   3105  HB  VAL A 166     104.530  39.220  45.180  0.00  0.00           H  
ATOM   3106 HG11 VAL A 166     105.260  36.930  45.720  0.00  0.00           H  
ATOM   3107 HG12 VAL A 166     103.990  36.750  44.600  0.00  0.00           H  
ATOM   3108 HG13 VAL A 166     105.590  36.450  44.030  0.00  0.00           H  
ATOM   3109 HG21 VAL A 166     106.890  38.370  43.540  0.00  0.00           H  
ATOM   3110 HG22 VAL A 166     106.640  39.970  44.160  0.00  0.00           H  
ATOM   3111 HG23 VAL A 166     106.930  38.570  45.280  0.00  0.00           H  
ATOM   3112  N   SER A 167     102.480  37.650  42.460  0.00  0.00           N  
ATOM   3113  CA  SER A 167     101.060  37.260  42.250  0.00  0.00           C  
ATOM   3114  C   SER A 167     100.750  35.680  42.260  0.00  0.00           C  
ATOM   3115  O   SER A 167     101.660  34.910  42.150  0.00  0.00           O  
ATOM   3116  CB  SER A 167     100.560  37.650  40.880  0.00  0.00           C  
ATOM   3117  OG  SER A 167     100.490  39.070  40.770  0.00  0.00           O  
ATOM   3118  H   SER A 167     103.140  37.010  42.050  0.00  0.00           H  
ATOM   3119  HA  SER A 167     100.420  37.740  42.990  0.00  0.00           H  
ATOM   3120  HB2 SER A 167     101.230  37.220  40.130  0.00  0.00           H  
ATOM   3121  HB3 SER A 167      99.570  37.260  40.640  0.00  0.00           H  
ATOM   3122  HG  SER A 167      99.740  39.400  41.280  0.00  0.00           H  
ATOM   3123  N   ARG A 168      99.520  35.250  42.450  0.00  0.00           N  
ATOM   3124  CA  ARG A 168      98.970  33.940  42.000  0.00  0.00           C  
ATOM   3125  C   ARG A 168      98.660  33.830  40.480  0.00  0.00           C  
ATOM   3126  O   ARG A 168      98.060  34.780  39.930  0.00  0.00           O  
ATOM   3127  CB  ARG A 168      97.720  33.560  42.840  0.00  0.00           C  
ATOM   3128  CG  ARG A 168      96.460  34.350  42.470  0.00  0.00           C  
ATOM   3129  CD  ARG A 168      95.320  33.950  43.440  0.00  0.00           C  
ATOM   3130  NE  ARG A 168      94.780  32.610  43.120  0.00  0.00           N  
ATOM   3131  CZ  ARG A 168      94.100  31.810  43.990  0.00  0.00           C  
ATOM   3132  NH1 ARG A 168      93.840  32.300  45.150  0.00  0.00           N1+
ATOM   3133  NH2 ARG A 168      93.590  30.660  43.650  0.00  0.00           N  
ATOM   3134  H   ARG A 168      98.840  35.990  42.540  0.00  0.00           H  
ATOM   3135  HA  ARG A 168      99.780  33.230  42.200  0.00  0.00           H  
ATOM   3136  HB2 ARG A 168      97.620  32.490  42.700  0.00  0.00           H  
ATOM   3137  HB3 ARG A 168      97.890  33.730  43.900  0.00  0.00           H  
ATOM   3138  HG2 ARG A 168      96.600  35.420  42.610  0.00  0.00           H  
ATOM   3139  HG3 ARG A 168      96.230  34.080  41.440  0.00  0.00           H  
ATOM   3140  HD2 ARG A 168      95.620  34.030  44.490  0.00  0.00           H  
ATOM   3141  HD3 ARG A 168      94.510  34.670  43.370  0.00  0.00           H  
ATOM   3142  HE  ARG A 168      94.870  32.320  42.150  0.00  0.00           H  
ATOM   3143 HH11 ARG A 168      94.120  33.200  45.500  0.00  0.00           H  
ATOM   3144 HH12 ARG A 168      93.070  31.820  45.600  0.00  0.00           H  
ATOM   3145 HH21 ARG A 168      93.870  30.310  42.750  0.00  0.00           H  
ATOM   3146 HH22 ARG A 168      93.030  30.180  44.340  0.00  0.00           H  
ATOM   3147  N   LEU A 169      99.030  32.750  39.790  0.00  0.00           N  
ATOM   3148  CA  LEU A 169      98.990  32.630  38.330  0.00  0.00           C  
ATOM   3149  C   LEU A 169      97.610  32.380  37.800  0.00  0.00           C  
ATOM   3150  O   LEU A 169      96.730  31.810  38.510  0.00  0.00           O  
ATOM   3151  CB  LEU A 169     100.040  31.560  37.900  0.00  0.00           C  
ATOM   3152  CG  LEU A 169     100.160  31.180  36.490  0.00  0.00           C  
ATOM   3153  CD1 LEU A 169     100.480  32.390  35.590  0.00  0.00           C  
ATOM   3154  CD2 LEU A 169     101.170  30.100  36.390  0.00  0.00           C  
ATOM   3155  H   LEU A 169      99.410  31.990  40.330  0.00  0.00           H  
ATOM   3156  HA  LEU A 169      99.270  33.580  37.870  0.00  0.00           H  
ATOM   3157  HB2 LEU A 169     101.030  31.910  38.160  0.00  0.00           H  
ATOM   3158  HB3 LEU A 169      99.780  30.660  38.470  0.00  0.00           H  
ATOM   3159  HG  LEU A 169      99.240  30.720  36.140  0.00  0.00           H  
ATOM   3160 HD11 LEU A 169     101.530  32.690  35.610  0.00  0.00           H  
ATOM   3161 HD12 LEU A 169     100.150  32.090  34.600  0.00  0.00           H  
ATOM   3162 HD13 LEU A 169      99.890  33.220  35.970  0.00  0.00           H  
ATOM   3163 HD21 LEU A 169     102.140  30.410  36.780  0.00  0.00           H  
ATOM   3164 HD22 LEU A 169     100.850  29.250  36.980  0.00  0.00           H  
ATOM   3165 HD23 LEU A 169     101.330  29.800  35.350  0.00  0.00           H  
ATOM   3166  N   GLU A 170      97.290  32.740  36.510  0.00  0.00           N  
ATOM   3167  CA  GLU A 170      95.930  32.620  35.980  0.00  0.00           C  
ATOM   3168  C   GLU A 170      95.430  31.120  35.850  0.00  0.00           C  
ATOM   3169  O   GLU A 170      94.250  30.850  35.960  0.00  0.00           O  
ATOM   3170  CB  GLU A 170      95.960  33.200  34.570  0.00  0.00           C  
ATOM   3171  CG  GLU A 170      94.480  33.400  34.120  0.00  0.00           C  
ATOM   3172  CD  GLU A 170      94.210  34.550  33.160  0.00  0.00           C  
ATOM   3173  OE1 GLU A 170      94.860  34.660  32.140  0.00  0.00           O  
ATOM   3174  OE2 GLU A 170      93.490  35.480  33.600  0.00  0.00           O1-
ATOM   3175  H   GLU A 170      97.930  33.420  36.120  0.00  0.00           H  
ATOM   3176  HA  GLU A 170      95.260  33.240  36.570  0.00  0.00           H  
ATOM   3177  HB2 GLU A 170      96.510  34.140  34.550  0.00  0.00           H  
ATOM   3178  HB3 GLU A 170      96.480  32.580  33.840  0.00  0.00           H  
ATOM   3179  HG2 GLU A 170      94.210  32.410  33.740  0.00  0.00           H  
ATOM   3180  HG3 GLU A 170      93.950  33.670  35.030  0.00  0.00           H  
ATOM   3181  N   ALA A 171      96.350  30.160  35.560  0.00  0.00           N  
ATOM   3182  CA  ALA A 171      96.050  28.740  35.720  0.00  0.00           C  
ATOM   3183  C   ALA A 171      95.790  28.220  37.170  0.00  0.00           C  
ATOM   3184  O   ALA A 171      95.460  27.080  37.320  0.00  0.00           O  
ATOM   3185  CB  ALA A 171      97.270  27.980  35.080  0.00  0.00           C  
ATOM   3186  H   ALA A 171      97.310  30.460  35.470  0.00  0.00           H  
ATOM   3187  HA  ALA A 171      95.230  28.470  35.060  0.00  0.00           H  
ATOM   3188  HB1 ALA A 171      97.380  28.270  34.030  0.00  0.00           H  
ATOM   3189  HB2 ALA A 171      98.210  28.300  35.540  0.00  0.00           H  
ATOM   3190  HB3 ALA A 171      97.190  26.900  35.150  0.00  0.00           H  
ATOM   3191  N   GLU A 172      96.050  29.100  38.130  0.00  0.00           N  
ATOM   3192  CA  GLU A 172      95.740  28.950  39.580  0.00  0.00           C  
ATOM   3193  C   GLU A 172      94.760  30.030  40.110  0.00  0.00           C  
ATOM   3194  O   GLU A 172      94.800  30.350  41.290  0.00  0.00           O  
ATOM   3195  CB  GLU A 172      97.120  28.810  40.340  0.00  0.00           C  
ATOM   3196  CG  GLU A 172      97.880  27.560  39.950  0.00  0.00           C  
ATOM   3197  CD  GLU A 172      99.020  27.190  40.910  0.00  0.00           C  
ATOM   3198  OE1 GLU A 172      99.920  28.020  41.130  0.00  0.00           O  
ATOM   3199  OE2 GLU A 172      98.920  26.140  41.620  0.00  0.00           O1-
ATOM   3200  H   GLU A 172      96.450  30.010  37.940  0.00  0.00           H  
ATOM   3201  HA  GLU A 172      95.350  27.940  39.700  0.00  0.00           H  
ATOM   3202  HB2 GLU A 172      97.810  29.660  40.270  0.00  0.00           H  
ATOM   3203  HB3 GLU A 172      96.930  28.660  41.400  0.00  0.00           H  
ATOM   3204  HG2 GLU A 172      97.190  26.730  39.790  0.00  0.00           H  
ATOM   3205  HG3 GLU A 172      98.370  27.610  38.970  0.00  0.00           H  
ATOM   3206  N   SER A 173      93.930  30.620  39.260  0.00  0.00           N  
ATOM   3207  CA  SER A 173      92.980  31.710  39.510  0.00  0.00           C  
ATOM   3208  C   SER A 173      91.540  31.380  39.180  0.00  0.00           C  
ATOM   3209  O   SER A 173      91.260  30.710  38.250  0.00  0.00           O  
ATOM   3210  CB  SER A 173      93.410  32.990  38.810  0.00  0.00           C  
ATOM   3211  OG  SER A 173      94.560  33.480  39.530  0.00  0.00           O  
ATOM   3212  H   SER A 173      93.910  30.280  38.300  0.00  0.00           H  
ATOM   3213  HA  SER A 173      92.900  31.890  40.590  0.00  0.00           H  
ATOM   3214  HB2 SER A 173      93.530  32.850  37.730  0.00  0.00           H  
ATOM   3215  HB3 SER A 173      92.570  33.660  38.950  0.00  0.00           H  
ATOM   3216  HG  SER A 173      95.190  32.750  39.480  0.00  0.00           H  
ATOM   3217  N   GLY A 174      90.560  31.810  40.100  0.00  0.00           N  
ATOM   3218  CA  GLY A 174      89.140  31.580  40.190  0.00  0.00           C  
ATOM   3219  C   GLY A 174      88.780  30.330  40.960  0.00  0.00           C  
ATOM   3220  O   GLY A 174      87.620  29.820  40.870  0.00  0.00           O  
ATOM   3221  H   GLY A 174      90.870  32.370  40.890  0.00  0.00           H  
ATOM   3222  HA2 GLY A 174      88.720  32.420  40.740  0.00  0.00           H  
ATOM   3223  HA3 GLY A 174      88.680  31.560  39.200  0.00  0.00           H  
ATOM   3224  N   GLU A 175      89.760  29.790  41.680  0.00  0.00           N  
ATOM   3225  CA  GLU A 175      89.770  28.570  42.490  0.00  0.00           C  
ATOM   3226  C   GLU A 175      90.080  28.810  43.960  0.00  0.00           C  
ATOM   3227  O   GLU A 175      90.830  29.700  44.310  0.00  0.00           O  
ATOM   3228  CB  GLU A 175      90.690  27.440  41.900  0.00  0.00           C  
ATOM   3229  CG  GLU A 175      92.170  27.780  41.860  0.00  0.00           C  
ATOM   3230  CD  GLU A 175      92.970  26.780  41.020  0.00  0.00           C  
ATOM   3231  OE1 GLU A 175      93.640  25.900  41.560  0.00  0.00           O  
ATOM   3232  OE2 GLU A 175      93.050  26.950  39.800  0.00  0.00           O1-
ATOM   3233  H   GLU A 175      90.610  30.330  41.660  0.00  0.00           H  
ATOM   3234  HA  GLU A 175      88.770  28.140  42.440  0.00  0.00           H  
ATOM   3235  HB2 GLU A 175      90.600  26.500  42.450  0.00  0.00           H  
ATOM   3236  HB3 GLU A 175      90.410  27.080  40.920  0.00  0.00           H  
ATOM   3237  HG2 GLU A 175      92.280  28.740  41.350  0.00  0.00           H  
ATOM   3238  HG3 GLU A 175      92.590  27.970  42.840  0.00  0.00           H  
ATOM   3239  N   GLU A 176      89.460  28.010  44.870  0.00  0.00           N  
ATOM   3240  CA  GLU A 176      89.330  28.440  46.260  0.00  0.00           C  
ATOM   3241  C   GLU A 176      90.550  28.250  47.190  0.00  0.00           C  
ATOM   3242  O   GLU A 176      90.770  29.030  48.120  0.00  0.00           O  
ATOM   3243  CB  GLU A 176      88.120  27.700  46.890  0.00  0.00           C  
ATOM   3244  CG  GLU A 176      87.650  28.400  48.180  0.00  0.00           C  
ATOM   3245  CD  GLU A 176      86.420  27.720  48.760  0.00  0.00           C  
ATOM   3246  OE1 GLU A 176      86.520  26.970  49.780  0.00  0.00           O  
ATOM   3247  OE2 GLU A 176      85.300  27.950  48.260  0.00  0.00           O1-
ATOM   3248  H   GLU A 176      88.840  27.260  44.590  0.00  0.00           H  
ATOM   3249  HA  GLU A 176      89.120  29.500  46.170  0.00  0.00           H  
ATOM   3250  HB2 GLU A 176      87.360  27.720  46.110  0.00  0.00           H  
ATOM   3251  HB3 GLU A 176      88.290  26.640  47.060  0.00  0.00           H  
ATOM   3252  HG2 GLU A 176      88.420  28.450  48.940  0.00  0.00           H  
ATOM   3253  HG3 GLU A 176      87.350  29.420  47.940  0.00  0.00           H  
ATOM   3254  N   ARG A 177      91.450  27.290  46.820  0.00  0.00           N  
ATOM   3255  CA  ARG A 177      92.750  26.940  47.500  0.00  0.00           C  
ATOM   3256  C   ARG A 177      93.800  28.070  47.310  0.00  0.00           C  
ATOM   3257  O   ARG A 177      93.670  28.930  46.400  0.00  0.00           O  
ATOM   3258  CB  ARG A 177      93.220  25.610  47.020  0.00  0.00           C  
ATOM   3259  CG  ARG A 177      93.690  25.640  45.550  0.00  0.00           C  
ATOM   3260  CD  ARG A 177      94.400  24.360  45.110  0.00  0.00           C  
ATOM   3261  NE  ARG A 177      94.880  24.600  43.720  0.00  0.00           N  
ATOM   3262  CZ  ARG A 177      96.110  24.940  43.340  0.00  0.00           C  
ATOM   3263  NH1 ARG A 177      97.180  24.550  43.990  0.00  0.00           N1+
ATOM   3264  NH2 ARG A 177      96.350  25.500  42.180  0.00  0.00           N  
ATOM   3265  H   ARG A 177      91.170  26.880  45.940  0.00  0.00           H  
ATOM   3266  HA  ARG A 177      92.490  26.940  48.560  0.00  0.00           H  
ATOM   3267  HB2 ARG A 177      94.100  25.300  47.590  0.00  0.00           H  
ATOM   3268  HB3 ARG A 177      92.420  24.880  47.080  0.00  0.00           H  
ATOM   3269  HG2 ARG A 177      92.840  25.710  44.880  0.00  0.00           H  
ATOM   3270  HG3 ARG A 177      94.330  26.480  45.280  0.00  0.00           H  
ATOM   3271  HD2 ARG A 177      95.290  24.120  45.700  0.00  0.00           H  
ATOM   3272  HD3 ARG A 177      93.800  23.450  45.130  0.00  0.00           H  
ATOM   3273  HE  ARG A 177      94.120  24.660  43.060  0.00  0.00           H  
ATOM   3274 HH11 ARG A 177      97.090  23.960  44.800  0.00  0.00           H  
ATOM   3275 HH12 ARG A 177      98.080  24.650  43.530  0.00  0.00           H  
ATOM   3276 HH21 ARG A 177      95.580  25.850  41.630  0.00  0.00           H  
ATOM   3277 HH22 ARG A 177      97.310  25.640  41.890  0.00  0.00           H  
ATOM   3278  N   LEU A 178      94.810  28.010  48.110  0.00  0.00           N  
ATOM   3279  CA  LEU A 178      95.940  28.920  48.050  0.00  0.00           C  
ATOM   3280  C   LEU A 178      97.090  28.250  47.260  0.00  0.00           C  
ATOM   3281  O   LEU A 178      97.620  27.270  47.810  0.00  0.00           O  
ATOM   3282  CB  LEU A 178      96.330  29.420  49.500  0.00  0.00           C  
ATOM   3283  CG  LEU A 178      95.180  29.860  50.340  0.00  0.00           C  
ATOM   3284  CD1 LEU A 178      95.880  30.500  51.640  0.00  0.00           C  
ATOM   3285  CD2 LEU A 178      94.320  30.990  49.660  0.00  0.00           C  
ATOM   3286  H   LEU A 178      94.830  27.190  48.700  0.00  0.00           H  
ATOM   3287  HA  LEU A 178      95.630  29.840  47.540  0.00  0.00           H  
ATOM   3288  HB2 LEU A 178      96.680  28.540  50.020  0.00  0.00           H  
ATOM   3289  HB3 LEU A 178      97.130  30.160  49.430  0.00  0.00           H  
ATOM   3290  HG  LEU A 178      94.610  28.960  50.600  0.00  0.00           H  
ATOM   3291 HD11 LEU A 178      96.520  29.720  52.040  0.00  0.00           H  
ATOM   3292 HD12 LEU A 178      96.310  31.480  51.400  0.00  0.00           H  
ATOM   3293 HD13 LEU A 178      95.020  30.820  52.240  0.00  0.00           H  
ATOM   3294 HD21 LEU A 178      94.810  31.730  49.020  0.00  0.00           H  
ATOM   3295 HD22 LEU A 178      93.570  30.630  48.960  0.00  0.00           H  
ATOM   3296 HD23 LEU A 178      93.720  31.450  50.430  0.00  0.00           H  
ATOM   3297  N   PRO A 179      97.720  28.770  46.220  0.00  0.00           N  
ATOM   3298  CA  PRO A 179      98.910  28.170  45.550  0.00  0.00           C  
ATOM   3299  C   PRO A 179     100.250  28.830  46.020  0.00  0.00           C  
ATOM   3300  O   PRO A 179     100.180  29.710  46.910  0.00  0.00           O  
ATOM   3301  CB  PRO A 179      98.610  28.330  44.060  0.00  0.00           C  
ATOM   3302  CG  PRO A 179      97.870  29.750  43.980  0.00  0.00           C  
ATOM   3303  CD  PRO A 179      97.170  29.760  45.390  0.00  0.00           C  
ATOM   3304  HA  PRO A 179      99.010  27.100  45.680  0.00  0.00           H  
ATOM   3305  HB2 PRO A 179      99.450  28.390  43.380  0.00  0.00           H  
ATOM   3306  HB3 PRO A 179      97.900  27.580  43.730  0.00  0.00           H  
ATOM   3307  HG2 PRO A 179      98.570  30.590  43.930  0.00  0.00           H  
ATOM   3308  HG3 PRO A 179      97.160  29.740  43.150  0.00  0.00           H  
ATOM   3309  HD2 PRO A 179      97.230  30.740  45.870  0.00  0.00           H  
ATOM   3310  HD3 PRO A 179      96.120  29.570  45.190  0.00  0.00           H  
ATOM   3311  N   GLU A 180     101.360  28.400  45.460  0.00  0.00           N  
ATOM   3312  CA  GLU A 180     102.650  29.030  45.650  0.00  0.00           C  
ATOM   3313  C   GLU A 180     102.770  30.180  44.620  0.00  0.00           C  
ATOM   3314  O   GLU A 180     102.320  29.970  43.500  0.00  0.00           O  
ATOM   3315  CB  GLU A 180     103.690  27.950  45.490  0.00  0.00           C  
ATOM   3316  CG  GLU A 180     104.860  28.030  46.510  0.00  0.00           C  
ATOM   3317  CD  GLU A 180     104.480  27.430  47.840  0.00  0.00           C  
ATOM   3318  OE1 GLU A 180     105.320  26.910  48.630  0.00  0.00           O  
ATOM   3319  OE2 GLU A 180     103.270  27.560  48.140  0.00  0.00           O1-
ATOM   3320  H   GLU A 180     101.340  27.550  44.910  0.00  0.00           H  
ATOM   3321  HA  GLU A 180     102.710  29.440  46.660  0.00  0.00           H  
ATOM   3322  HB2 GLU A 180     103.180  26.990  45.500  0.00  0.00           H  
ATOM   3323  HB3 GLU A 180     104.050  28.030  44.470  0.00  0.00           H  
ATOM   3324  HG2 GLU A 180     105.680  27.400  46.160  0.00  0.00           H  
ATOM   3325  HG3 GLU A 180     105.270  29.040  46.590  0.00  0.00           H  
ATOM   3326  N   LYS A 181     103.310  31.360  45.020  0.00  0.00           N  
ATOM   3327  CA  LYS A 181     103.290  32.540  44.150  0.00  0.00           C  
ATOM   3328  C   LYS A 181     104.570  32.770  43.260  0.00  0.00           C  
ATOM   3329  O   LYS A 181     105.530  32.140  43.490  0.00  0.00           O  
ATOM   3330  CB  LYS A 181     103.050  33.790  44.980  0.00  0.00           C  
ATOM   3331  CG  LYS A 181     101.580  33.900  45.380  0.00  0.00           C  
ATOM   3332  CD  LYS A 181     101.100  35.300  45.820  0.00  0.00           C  
ATOM   3333  CE  LYS A 181      99.620  35.190  46.320  0.00  0.00           C  
ATOM   3334  NZ  LYS A 181      99.110  36.330  47.170  0.00  0.00           N1+
ATOM   3335  H   LYS A 181     103.830  31.410  45.890  0.00  0.00           H  
ATOM   3336  HA  LYS A 181     102.490  32.370  43.420  0.00  0.00           H  
ATOM   3337  HB2 LYS A 181     103.720  33.640  45.820  0.00  0.00           H  
ATOM   3338  HB3 LYS A 181     103.400  34.670  44.450  0.00  0.00           H  
ATOM   3339  HG2 LYS A 181     100.790  33.460  44.770  0.00  0.00           H  
ATOM   3340  HG3 LYS A 181     101.430  33.200  46.200  0.00  0.00           H  
ATOM   3341  HD2 LYS A 181     101.690  35.490  46.710  0.00  0.00           H  
ATOM   3342  HD3 LYS A 181     101.270  36.020  45.020  0.00  0.00           H  
ATOM   3343  HE2 LYS A 181      98.960  35.100  45.450  0.00  0.00           H  
ATOM   3344  HE3 LYS A 181      99.510  34.330  46.970  0.00  0.00           H  
ATOM   3345  HZ1 LYS A 181      99.600  36.290  48.050  0.00  0.00           H  
ATOM   3346  HZ2 LYS A 181      99.230  37.240  46.750  0.00  0.00           H  
ATOM   3347  HZ3 LYS A 181      98.130  36.190  47.360  0.00  0.00           H  
ATOM   3348  N   ALA A 182     104.530  33.770  42.370  0.00  0.00           N  
ATOM   3349  CA  ALA A 182     105.730  34.180  41.620  0.00  0.00           C  
ATOM   3350  C   ALA A 182     105.610  35.640  41.090  0.00  0.00           C  
ATOM   3351  O   ALA A 182     104.510  36.200  41.100  0.00  0.00           O  
ATOM   3352  CB  ALA A 182     105.820  33.230  40.430  0.00  0.00           C  
ATOM   3353  H   ALA A 182     103.660  34.250  42.210  0.00  0.00           H  
ATOM   3354  HA  ALA A 182     106.640  34.160  42.220  0.00  0.00           H  
ATOM   3355  HB1 ALA A 182     106.680  33.500  39.820  0.00  0.00           H  
ATOM   3356  HB2 ALA A 182     105.970  32.180  40.700  0.00  0.00           H  
ATOM   3357  HB3 ALA A 182     104.910  33.330  39.850  0.00  0.00           H  
ATOM   3358  N   LEU A 183     106.740  36.210  40.730  0.00  0.00           N  
ATOM   3359  CA  LEU A 183     106.720  37.500  40.020  0.00  0.00           C  
ATOM   3360  C   LEU A 183     106.100  37.380  38.650  0.00  0.00           C  
ATOM   3361  O   LEU A 183     106.460  36.460  37.900  0.00  0.00           O  
ATOM   3362  CB  LEU A 183     108.170  37.930  39.810  0.00  0.00           C  
ATOM   3363  CG  LEU A 183     108.280  39.360  39.320  0.00  0.00           C  
ATOM   3364  CD1 LEU A 183     107.660  40.350  40.230  0.00  0.00           C  
ATOM   3365  CD2 LEU A 183     109.680  39.850  39.140  0.00  0.00           C  
ATOM   3366  H   LEU A 183     107.620  35.730  40.690  0.00  0.00           H  
ATOM   3367  HA  LEU A 183     106.190  38.250  40.600  0.00  0.00           H  
ATOM   3368  HB2 LEU A 183     108.740  37.890  40.740  0.00  0.00           H  
ATOM   3369  HB3 LEU A 183     108.620  37.390  38.970  0.00  0.00           H  
ATOM   3370  HG  LEU A 183     107.810  39.450  38.340  0.00  0.00           H  
ATOM   3371 HD11 LEU A 183     107.960  40.180  41.260  0.00  0.00           H  
ATOM   3372 HD12 LEU A 183     107.960  41.330  39.890  0.00  0.00           H  
ATOM   3373 HD13 LEU A 183     106.570  40.420  40.230  0.00  0.00           H  
ATOM   3374 HD21 LEU A 183     110.100  39.970  40.140  0.00  0.00           H  
ATOM   3375 HD22 LEU A 183     110.220  39.250  38.420  0.00  0.00           H  
ATOM   3376 HD23 LEU A 183     109.670  40.790  38.590  0.00  0.00           H  
ATOM   3377  N   THR A 184     105.250  38.400  38.310  0.00  0.00           N  
ATOM   3378  CA  THR A 184     104.420  38.580  37.060  0.00  0.00           C  
ATOM   3379  C   THR A 184     104.230  40.000  36.590  0.00  0.00           C  
ATOM   3380  O   THR A 184     104.250  40.930  37.390  0.00  0.00           O  
ATOM   3381  CB  THR A 184     103.000  37.930  37.170  0.00  0.00           C  
ATOM   3382  CG2 THR A 184     103.010  36.540  37.810  0.00  0.00           C  
ATOM   3383  OG1 THR A 184     102.210  38.640  37.960  0.00  0.00           O  
ATOM   3384  H   THR A 184     104.960  39.050  39.030  0.00  0.00           H  
ATOM   3385  HA  THR A 184     105.070  38.120  36.310  0.00  0.00           H  
ATOM   3386  HB  THR A 184     102.540  37.980  36.180  0.00  0.00           H  
ATOM   3387  HG1 THR A 184     102.520  38.600  38.870  0.00  0.00           H  
ATOM   3388 HG21 THR A 184     103.700  35.830  37.350  0.00  0.00           H  
ATOM   3389 HG22 THR A 184     103.160  36.550  38.890  0.00  0.00           H  
ATOM   3390 HG23 THR A 184     102.050  36.040  37.660  0.00  0.00           H  
ATOM   3391  N   VAL A 185     104.060  40.240  35.250  0.00  0.00           N  
ATOM   3392  CA  VAL A 185     103.540  41.480  34.580  0.00  0.00           C  
ATOM   3393  C   VAL A 185     102.120  41.730  35.030  0.00  0.00           C  
ATOM   3394  O   VAL A 185     101.400  40.710  35.020  0.00  0.00           O  
ATOM   3395  CB  VAL A 185     103.650  41.400  33.030  0.00  0.00           C  
ATOM   3396  CG1 VAL A 185     103.250  42.740  32.340  0.00  0.00           C  
ATOM   3397  CG2 VAL A 185     105.020  41.060  32.480  0.00  0.00           C  
ATOM   3398  H   VAL A 185     104.140  39.390  34.720  0.00  0.00           H  
ATOM   3399  HA  VAL A 185     104.110  42.340  34.940  0.00  0.00           H  
ATOM   3400  HB  VAL A 185     102.960  40.670  32.620  0.00  0.00           H  
ATOM   3401 HG11 VAL A 185     103.850  43.550  32.740  0.00  0.00           H  
ATOM   3402 HG12 VAL A 185     103.450  42.730  31.270  0.00  0.00           H  
ATOM   3403 HG13 VAL A 185     102.200  42.880  32.610  0.00  0.00           H  
ATOM   3404 HG21 VAL A 185     105.520  40.420  33.210  0.00  0.00           H  
ATOM   3405 HG22 VAL A 185     104.760  40.560  31.550  0.00  0.00           H  
ATOM   3406 HG23 VAL A 185     105.630  41.960  32.470  0.00  0.00           H  
ATOM   3407  N   ARG A 186     101.810  42.920  35.510  0.00  0.00           N  
ATOM   3408  CA  ARG A 186     100.530  43.350  36.020  0.00  0.00           C  
ATOM   3409  C   ARG A 186      99.860  44.420  35.130  0.00  0.00           C  
ATOM   3410  O   ARG A 186      98.650  44.720  35.240  0.00  0.00           O  
ATOM   3411  CB  ARG A 186     100.640  44.030  37.410  0.00  0.00           C  
ATOM   3412  CG  ARG A 186     101.390  43.150  38.450  0.00  0.00           C  
ATOM   3413  CD  ARG A 186     100.900  41.720  38.490  0.00  0.00           C  
ATOM   3414  NE  ARG A 186      99.460  41.580  38.660  0.00  0.00           N  
ATOM   3415  CZ  ARG A 186      98.790  40.440  38.320  0.00  0.00           C  
ATOM   3416  NH1 ARG A 186      99.370  39.280  38.090  0.00  0.00           N1+
ATOM   3417  NH2 ARG A 186      97.470  40.480  38.220  0.00  0.00           N  
ATOM   3418  H   ARG A 186     102.520  43.650  35.550  0.00  0.00           H  
ATOM   3419  HA  ARG A 186      99.800  42.550  36.110  0.00  0.00           H  
ATOM   3420  HB2 ARG A 186     101.120  45.010  37.370  0.00  0.00           H  
ATOM   3421  HB3 ARG A 186      99.660  44.310  37.810  0.00  0.00           H  
ATOM   3422  HG2 ARG A 186     102.420  43.130  38.100  0.00  0.00           H  
ATOM   3423  HG3 ARG A 186     101.230  43.670  39.400  0.00  0.00           H  
ATOM   3424  HD2 ARG A 186     101.270  41.100  37.670  0.00  0.00           H  
ATOM   3425  HD3 ARG A 186     101.320  41.300  39.410  0.00  0.00           H  
ATOM   3426  HE  ARG A 186      98.920  42.430  38.640  0.00  0.00           H  
ATOM   3427 HH11 ARG A 186     100.350  39.140  38.280  0.00  0.00           H  
ATOM   3428 HH12 ARG A 186      98.750  38.510  37.870  0.00  0.00           H  
ATOM   3429 HH21 ARG A 186      97.060  41.400  38.190  0.00  0.00           H  
ATOM   3430 HH22 ARG A 186      96.840  39.750  37.910  0.00  0.00           H  
ATOM   3431  N   ALA A 187     100.590  45.110  34.220  0.00  0.00           N  
ATOM   3432  CA  ALA A 187     100.140  46.180  33.280  0.00  0.00           C  
ATOM   3433  C   ALA A 187     101.290  46.360  32.250  0.00  0.00           C  
ATOM   3434  O   ALA A 187     102.420  46.140  32.620  0.00  0.00           O  
ATOM   3435  CB  ALA A 187      99.760  47.490  34.050  0.00  0.00           C  
ATOM   3436  H   ALA A 187     101.550  44.830  34.070  0.00  0.00           H  
ATOM   3437  HA  ALA A 187      99.270  45.790  32.740  0.00  0.00           H  
ATOM   3438  HB1 ALA A 187      98.870  47.160  34.580  0.00  0.00           H  
ATOM   3439  HB2 ALA A 187     100.490  47.780  34.800  0.00  0.00           H  
ATOM   3440  HB3 ALA A 187      99.580  48.260  33.300  0.00  0.00           H  
ATOM   3441  N   SER A 188     101.000  46.580  30.930  0.00  0.00           N  
ATOM   3442  CA  SER A 188     102.010  46.800  29.890  0.00  0.00           C  
ATOM   3443  C   SER A 188     101.530  47.750  28.760  0.00  0.00           C  
ATOM   3444  O   SER A 188     100.380  47.820  28.390  0.00  0.00           O  
ATOM   3445  CB  SER A 188     102.680  45.520  29.330  0.00  0.00           C  
ATOM   3446  OG  SER A 188     101.830  44.670  28.570  0.00  0.00           O  
ATOM   3447  H   SER A 188     100.010  46.560  30.740  0.00  0.00           H  
ATOM   3448  HA  SER A 188     102.840  47.310  30.380  0.00  0.00           H  
ATOM   3449  HB2 SER A 188     103.530  45.840  28.740  0.00  0.00           H  
ATOM   3450  HB3 SER A 188     103.130  44.940  30.130  0.00  0.00           H  
ATOM   3451  HG  SER A 188     100.950  44.800  28.920  0.00  0.00           H  
ATOM   3452  N   ALA A 189     102.440  48.560  28.180  0.00  0.00           N  
ATOM   3453  CA  ALA A 189     102.260  49.520  27.190  0.00  0.00           C  
ATOM   3454  C   ALA A 189     103.340  49.600  26.180  0.00  0.00           C  
ATOM   3455  O   ALA A 189     104.480  49.660  26.570  0.00  0.00           O  
ATOM   3456  CB  ALA A 189     102.020  50.890  27.820  0.00  0.00           C  
ATOM   3457  H   ALA A 189     103.430  48.390  28.350  0.00  0.00           H  
ATOM   3458  HA  ALA A 189     101.390  49.210  26.610  0.00  0.00           H  
ATOM   3459  HB1 ALA A 189     101.650  51.560  27.050  0.00  0.00           H  
ATOM   3460  HB2 ALA A 189     101.310  50.810  28.650  0.00  0.00           H  
ATOM   3461  HB3 ALA A 189     102.970  51.280  28.190  0.00  0.00           H  
ATOM   3462  N   GLY A 190     103.050  49.430  24.890  0.00  0.00           N  
ATOM   3463  CA  GLY A 190     104.000  49.790  23.860  0.00  0.00           C  
ATOM   3464  C   GLY A 190     104.030  51.270  23.480  0.00  0.00           C  
ATOM   3465  O   GLY A 190     102.960  51.950  23.590  0.00  0.00           O  
ATOM   3466  H   GLY A 190     102.150  49.090  24.580  0.00  0.00           H  
ATOM   3467  HA2 GLY A 190     105.010  49.470  24.120  0.00  0.00           H  
ATOM   3468  HA3 GLY A 190     103.780  49.170  22.990  0.00  0.00           H  
ATOM   3469  N   SER A 191     105.160  51.780  23.040  0.00  0.00           N  
ATOM   3470  CA  SER A 191     105.250  53.090  22.330  0.00  0.00           C  
ATOM   3471  C   SER A 191     104.530  53.000  20.930  0.00  0.00           C  
ATOM   3472  O   SER A 191     104.150  51.910  20.440  0.00  0.00           O  
ATOM   3473  CB  SER A 191     106.700  53.520  22.160  0.00  0.00           C  
ATOM   3474  OG  SER A 191     107.230  52.810  21.090  0.00  0.00           O  
ATOM   3475  H   SER A 191     106.000  51.210  22.980  0.00  0.00           H  
ATOM   3476  HA  SER A 191     104.690  53.800  22.940  0.00  0.00           H  
ATOM   3477  HB2 SER A 191     106.690  54.590  21.970  0.00  0.00           H  
ATOM   3478  HB3 SER A 191     107.280  53.210  23.030  0.00  0.00           H  
ATOM   3479  HG  SER A 191     107.410  53.340  20.300  0.00  0.00           H  
ATOM   3480  N   PRO A 192     104.340  54.110  20.190  0.00  0.00           N  
ATOM   3481  CA  PRO A 192     103.730  54.070  18.860  0.00  0.00           C  
ATOM   3482  C   PRO A 192     104.180  52.890  17.970  0.00  0.00           C  
ATOM   3483  O   PRO A 192     103.350  52.160  17.460  0.00  0.00           O  
ATOM   3484  CB  PRO A 192     104.080  55.430  18.200  0.00  0.00           C  
ATOM   3485  CG  PRO A 192     103.980  56.320  19.440  0.00  0.00           C  
ATOM   3486  CD  PRO A 192     104.710  55.530  20.550  0.00  0.00           C  
ATOM   3487  HA  PRO A 192     102.670  53.960  19.060  0.00  0.00           H  
ATOM   3488  HB2 PRO A 192     105.060  55.480  17.730  0.00  0.00           H  
ATOM   3489  HB3 PRO A 192     103.370  55.780  17.460  0.00  0.00           H  
ATOM   3490  HG2 PRO A 192     104.400  57.320  19.300  0.00  0.00           H  
ATOM   3491  HG3 PRO A 192     102.940  56.440  19.740  0.00  0.00           H  
ATOM   3492  HD2 PRO A 192     105.790  55.660  20.470  0.00  0.00           H  
ATOM   3493  HD3 PRO A 192     104.470  55.710  21.600  0.00  0.00           H  
ATOM   3494  N   GLY A 193     105.550  52.750  17.870  0.00  0.00           N  
ATOM   3495  CA  GLY A 193     106.260  51.780  17.070  0.00  0.00           C  
ATOM   3496  C   GLY A 193     106.300  50.350  17.590  0.00  0.00           C  
ATOM   3497  O   GLY A 193     107.140  49.540  17.100  0.00  0.00           O  
ATOM   3498  H   GLY A 193     106.050  53.470  18.360  0.00  0.00           H  
ATOM   3499  HA2 GLY A 193     105.840  51.790  16.060  0.00  0.00           H  
ATOM   3500  HA3 GLY A 193     107.310  52.090  17.080  0.00  0.00           H  
ATOM   3501  N   VAL A 194     105.480  49.960  18.550  0.00  0.00           N  
ATOM   3502  CA  VAL A 194     105.410  48.650  19.130  0.00  0.00           C  
ATOM   3503  C   VAL A 194     104.010  48.040  18.960  0.00  0.00           C  
ATOM   3504  O   VAL A 194     102.890  48.650  19.130  0.00  0.00           O  
ATOM   3505  CB  VAL A 194     105.610  48.800  20.670  0.00  0.00           C  
ATOM   3506  CG1 VAL A 194     105.430  47.480  21.410  0.00  0.00           C  
ATOM   3507  CG2 VAL A 194     107.040  49.230  21.080  0.00  0.00           C  
ATOM   3508  H   VAL A 194     104.760  50.590  18.870  0.00  0.00           H  
ATOM   3509  HA  VAL A 194     106.200  48.010  18.750  0.00  0.00           H  
ATOM   3510  HB  VAL A 194     104.970  49.590  21.060  0.00  0.00           H  
ATOM   3511 HG11 VAL A 194     104.360  47.220  21.440  0.00  0.00           H  
ATOM   3512 HG12 VAL A 194     105.870  46.570  21.000  0.00  0.00           H  
ATOM   3513 HG13 VAL A 194     105.740  47.490  22.460  0.00  0.00           H  
ATOM   3514 HG21 VAL A 194     107.300  50.230  20.710  0.00  0.00           H  
ATOM   3515 HG22 VAL A 194     107.140  49.390  22.150  0.00  0.00           H  
ATOM   3516 HG23 VAL A 194     107.800  48.500  20.810  0.00  0.00           H  
ATOM   3517  N   LYS A 195     104.050  46.750  18.680  0.00  0.00           N  
ATOM   3518  CA  LYS A 195     102.970  45.870  18.250  0.00  0.00           C  
ATOM   3519  C   LYS A 195     102.540  45.040  19.500  0.00  0.00           C  
ATOM   3520  O   LYS A 195     101.350  44.980  19.820  0.00  0.00           O  
ATOM   3521  CB  LYS A 195     103.250  45.050  16.980  0.00  0.00           C  
ATOM   3522  CG  LYS A 195     102.050  44.360  16.300  0.00  0.00           C  
ATOM   3523  CD  LYS A 195     102.450  43.390  15.090  0.00  0.00           C  
ATOM   3524  CE  LYS A 195     101.210  42.650  14.560  0.00  0.00           C  
ATOM   3525  NZ  LYS A 195     101.630  41.600  13.550  0.00  0.00           N1+
ATOM   3526  H   LYS A 195     104.930  46.260  18.740  0.00  0.00           H  
ATOM   3527  HA  LYS A 195     102.080  46.440  17.990  0.00  0.00           H  
ATOM   3528  HB2 LYS A 195     103.660  45.740  16.240  0.00  0.00           H  
ATOM   3529  HB3 LYS A 195     104.030  44.320  17.200  0.00  0.00           H  
ATOM   3530  HG2 LYS A 195     101.470  43.760  16.990  0.00  0.00           H  
ATOM   3531  HG3 LYS A 195     101.380  45.160  15.990  0.00  0.00           H  
ATOM   3532  HD2 LYS A 195     102.730  44.070  14.290  0.00  0.00           H  
ATOM   3533  HD3 LYS A 195     103.300  42.830  15.460  0.00  0.00           H  
ATOM   3534  HE2 LYS A 195     100.690  42.090  15.340  0.00  0.00           H  
ATOM   3535  HE3 LYS A 195     100.550  43.370  14.080  0.00  0.00           H  
ATOM   3536  HZ1 LYS A 195     102.110  42.130  12.840  0.00  0.00           H  
ATOM   3537  HZ2 LYS A 195     102.160  40.810  13.890  0.00  0.00           H  
ATOM   3538  HZ3 LYS A 195     100.870  41.100  13.120  0.00  0.00           H  
ATOM   3539  N   TYR A 196     103.500  44.310  20.080  0.00  0.00           N  
ATOM   3540  CA  TYR A 196     103.280  43.360  21.210  0.00  0.00           C  
ATOM   3541  C   TYR A 196     102.930  43.920  22.590  0.00  0.00           C  
ATOM   3542  O   TYR A 196     103.220  45.080  22.880  0.00  0.00           O  
ATOM   3543  CB  TYR A 196     104.490  42.440  21.180  0.00  0.00           C  
ATOM   3544  CG  TYR A 196     104.740  41.820  19.760  0.00  0.00           C  
ATOM   3545  CD1 TYR A 196     103.700  41.080  19.140  0.00  0.00           C  
ATOM   3546  CD2 TYR A 196     105.880  42.190  19.020  0.00  0.00           C  
ATOM   3547  CE1 TYR A 196     103.870  40.700  17.780  0.00  0.00           C  
ATOM   3548  CE2 TYR A 196     105.990  41.980  17.650  0.00  0.00           C  
ATOM   3549  CZ  TYR A 196     104.970  41.190  17.050  0.00  0.00           C  
ATOM   3550  OH  TYR A 196     105.010  40.840  15.720  0.00  0.00           O  
ATOM   3551  H   TYR A 196     104.450  44.520  19.800  0.00  0.00           H  
ATOM   3552  HA  TYR A 196     102.440  42.730  20.910  0.00  0.00           H  
ATOM   3553  HB2 TYR A 196     105.300  43.040  21.590  0.00  0.00           H  
ATOM   3554  HB3 TYR A 196     104.160  41.590  21.780  0.00  0.00           H  
ATOM   3555  HD1 TYR A 196     102.840  40.770  19.720  0.00  0.00           H  
ATOM   3556  HD2 TYR A 196     106.740  42.660  19.490  0.00  0.00           H  
ATOM   3557  HE1 TYR A 196     103.160  40.030  17.300  0.00  0.00           H  
ATOM   3558  HE2 TYR A 196     106.900  42.270  17.140  0.00  0.00           H  
ATOM   3559  HH  TYR A 196     104.230  40.340  15.480  0.00  0.00           H  
ATOM   3560  N   SER A 197     102.370  43.110  23.480  0.00  0.00           N  
ATOM   3561  CA  SER A 197     102.220  43.350  24.940  0.00  0.00           C  
ATOM   3562  C   SER A 197     102.220  42.070  25.730  0.00  0.00           C  
ATOM   3563  O   SER A 197     102.580  41.080  25.180  0.00  0.00           O  
ATOM   3564  CB  SER A 197     101.030  44.320  25.190  0.00  0.00           C  
ATOM   3565  OG  SER A 197      99.920  43.550  25.440  0.00  0.00           O  
ATOM   3566  H   SER A 197     102.250  42.180  23.090  0.00  0.00           H  
ATOM   3567  HA  SER A 197     103.140  43.790  25.310  0.00  0.00           H  
ATOM   3568  HB2 SER A 197     101.330  44.770  26.140  0.00  0.00           H  
ATOM   3569  HB3 SER A 197     100.880  45.060  24.410  0.00  0.00           H  
ATOM   3570  HG  SER A 197      99.150  44.090  25.640  0.00  0.00           H  
ATOM   3571  N   LEU A 198     101.960  42.050  27.010  0.00  0.00           N  
ATOM   3572  CA  LEU A 198     102.020  40.890  27.910  0.00  0.00           C  
ATOM   3573  C   LEU A 198     100.880  40.810  28.980  0.00  0.00           C  
ATOM   3574  O   LEU A 198     100.800  41.680  29.840  0.00  0.00           O  
ATOM   3575  CB  LEU A 198     103.430  40.880  28.570  0.00  0.00           C  
ATOM   3576  CG  LEU A 198     104.680  40.920  27.670  0.00  0.00           C  
ATOM   3577  CD1 LEU A 198     105.300  42.350  27.550  0.00  0.00           C  
ATOM   3578  CD2 LEU A 198     105.760  40.040  28.350  0.00  0.00           C  
ATOM   3579  H   LEU A 198     101.840  42.930  27.490  0.00  0.00           H  
ATOM   3580  HA  LEU A 198     102.000  40.020  27.240  0.00  0.00           H  
ATOM   3581  HB2 LEU A 198     103.550  41.750  29.220  0.00  0.00           H  
ATOM   3582  HB3 LEU A 198     103.440  39.980  29.180  0.00  0.00           H  
ATOM   3583  HG  LEU A 198     104.570  40.480  26.680  0.00  0.00           H  
ATOM   3584 HD11 LEU A 198     105.530  42.820  28.510  0.00  0.00           H  
ATOM   3585 HD12 LEU A 198     106.200  42.260  26.950  0.00  0.00           H  
ATOM   3586 HD13 LEU A 198     104.600  43.000  27.030  0.00  0.00           H  
ATOM   3587 HD21 LEU A 198     105.570  38.980  28.200  0.00  0.00           H  
ATOM   3588 HD22 LEU A 198     106.760  40.260  27.980  0.00  0.00           H  
ATOM   3589 HD23 LEU A 198     105.790  40.210  29.430  0.00  0.00           H  
ATOM   3590  N   ARG A 199      99.990  39.860  28.920  0.00  0.00           N  
ATOM   3591  CA  ARG A 199      98.710  39.770  29.760  0.00  0.00           C  
ATOM   3592  C   ARG A 199      99.010  39.890  31.250  0.00  0.00           C  
ATOM   3593  O   ARG A 199     100.050  39.320  31.710  0.00  0.00           O  
ATOM   3594  CB  ARG A 199      97.960  38.580  29.340  0.00  0.00           C  
ATOM   3595  CG  ARG A 199      96.600  38.360  29.940  0.00  0.00           C  
ATOM   3596  CD  ARG A 199      95.790  37.160  29.400  0.00  0.00           C  
ATOM   3597  NE  ARG A 199      94.730  36.910  30.350  0.00  0.00           N  
ATOM   3598  CZ  ARG A 199      93.610  37.580  30.650  0.00  0.00           C  
ATOM   3599  NH1 ARG A 199      93.220  38.600  30.000  0.00  0.00           N1+
ATOM   3600  NH2 ARG A 199      92.880  37.170  31.660  0.00  0.00           N  
ATOM   3601  H   ARG A 199     100.210  39.280  28.130  0.00  0.00           H  
ATOM   3602  HA  ARG A 199      98.110  40.640  29.500  0.00  0.00           H  
ATOM   3603  HB2 ARG A 199      97.840  38.480  28.260  0.00  0.00           H  
ATOM   3604  HB3 ARG A 199      98.550  37.730  29.690  0.00  0.00           H  
ATOM   3605  HG2 ARG A 199      96.740  38.270  31.020  0.00  0.00           H  
ATOM   3606  HG3 ARG A 199      95.910  39.180  29.750  0.00  0.00           H  
ATOM   3607  HD2 ARG A 199      95.340  37.330  28.420  0.00  0.00           H  
ATOM   3608  HD3 ARG A 199      96.430  36.290  29.280  0.00  0.00           H  
ATOM   3609  HE  ARG A 199      94.730  36.040  30.880  0.00  0.00           H  
ATOM   3610 HH11 ARG A 199      93.740  39.000  29.230  0.00  0.00           H  
ATOM   3611 HH12 ARG A 199      92.370  38.950  30.420  0.00  0.00           H  
ATOM   3612 HH21 ARG A 199      93.270  36.560  32.360  0.00  0.00           H  
ATOM   3613 HH22 ARG A 199      92.100  37.740  31.950  0.00  0.00           H  
ATOM   3614  N   PRO A 200      98.180  40.460  32.070  0.00  0.00           N  
ATOM   3615  CA  PRO A 200      98.300  40.340  33.540  0.00  0.00           C  
ATOM   3616  C   PRO A 200      98.330  38.900  34.020  0.00  0.00           C  
ATOM   3617  O   PRO A 200      97.420  38.110  33.900  0.00  0.00           O  
ATOM   3618  CB  PRO A 200      97.160  41.100  34.150  0.00  0.00           C  
ATOM   3619  CG  PRO A 200      96.760  42.080  33.070  0.00  0.00           C  
ATOM   3620  CD  PRO A 200      97.060  41.370  31.780  0.00  0.00           C  
ATOM   3621  HA  PRO A 200      99.180  40.910  33.830  0.00  0.00           H  
ATOM   3622  HB2 PRO A 200      96.350  40.430  34.420  0.00  0.00           H  
ATOM   3623  HB3 PRO A 200      97.470  41.620  35.060  0.00  0.00           H  
ATOM   3624  HG2 PRO A 200      95.680  42.060  33.220  0.00  0.00           H  
ATOM   3625  HG3 PRO A 200      97.130  43.100  33.190  0.00  0.00           H  
ATOM   3626  HD2 PRO A 200      96.200  40.810  31.400  0.00  0.00           H  
ATOM   3627  HD3 PRO A 200      97.390  42.120  31.070  0.00  0.00           H  
ATOM   3628  N   GLY A 201      99.470  38.600  34.710  0.00  0.00           N  
ATOM   3629  CA  GLY A 201      99.860  37.290  35.240  0.00  0.00           C  
ATOM   3630  C   GLY A 201     100.720  36.460  34.300  0.00  0.00           C  
ATOM   3631  O   GLY A 201     100.770  35.220  34.370  0.00  0.00           O  
ATOM   3632  H   GLY A 201     100.120  39.340  34.960  0.00  0.00           H  
ATOM   3633  HA2 GLY A 201     100.420  37.460  36.160  0.00  0.00           H  
ATOM   3634  HA3 GLY A 201      98.950  36.700  35.350  0.00  0.00           H  
ATOM   3635  N   THR A 202     101.480  37.170  33.410  0.00  0.00           N  
ATOM   3636  CA  THR A 202     102.520  36.550  32.590  0.00  0.00           C  
ATOM   3637  C   THR A 202     103.720  36.320  33.520  0.00  0.00           C  
ATOM   3638  O   THR A 202     104.150  37.200  34.270  0.00  0.00           O  
ATOM   3639  CB  THR A 202     102.920  37.440  31.410  0.00  0.00           C  
ATOM   3640  CG2 THR A 202     104.120  36.840  30.600  0.00  0.00           C  
ATOM   3641  OG1 THR A 202     101.840  37.590  30.570  0.00  0.00           O  
ATOM   3642  H   THR A 202     101.440  38.170  33.420  0.00  0.00           H  
ATOM   3643  HA  THR A 202     102.200  35.560  32.240  0.00  0.00           H  
ATOM   3644  HB  THR A 202     103.270  38.410  31.760  0.00  0.00           H  
ATOM   3645  HG1 THR A 202     101.220  38.150  31.040  0.00  0.00           H  
ATOM   3646 HG21 THR A 202     105.080  37.150  31.020  0.00  0.00           H  
ATOM   3647 HG22 THR A 202     104.040  35.750  30.610  0.00  0.00           H  
ATOM   3648 HG23 THR A 202     103.940  37.200  29.590  0.00  0.00           H  
ATOM   3649  N   LEU A 203     104.320  35.150  33.430  0.00  0.00           N  
ATOM   3650  CA  LEU A 203     105.500  34.800  34.210  0.00  0.00           C  
ATOM   3651  C   LEU A 203     106.750  35.590  33.820  0.00  0.00           C  
ATOM   3652  O   LEU A 203     107.000  35.820  32.630  0.00  0.00           O  
ATOM   3653  CB  LEU A 203     105.710  33.290  34.100  0.00  0.00           C  
ATOM   3654  CG  LEU A 203     104.770  32.420  35.040  0.00  0.00           C  
ATOM   3655  CD1 LEU A 203     104.790  30.840  34.820  0.00  0.00           C  
ATOM   3656  CD2 LEU A 203     105.210  32.530  36.530  0.00  0.00           C  
ATOM   3657  H   LEU A 203     103.900  34.410  32.880  0.00  0.00           H  
ATOM   3658  HA  LEU A 203     105.210  34.970  35.250  0.00  0.00           H  
ATOM   3659  HB2 LEU A 203     105.640  33.010  33.050  0.00  0.00           H  
ATOM   3660  HB3 LEU A 203     106.740  33.070  34.360  0.00  0.00           H  
ATOM   3661  HG  LEU A 203     103.790  32.890  34.970  0.00  0.00           H  
ATOM   3662 HD11 LEU A 203     105.830  30.540  34.960  0.00  0.00           H  
ATOM   3663 HD12 LEU A 203     104.220  30.200  35.500  0.00  0.00           H  
ATOM   3664 HD13 LEU A 203     104.590  30.480  33.810  0.00  0.00           H  
ATOM   3665 HD21 LEU A 203     105.090  33.530  36.930  0.00  0.00           H  
ATOM   3666 HD22 LEU A 203     104.510  31.860  37.050  0.00  0.00           H  
ATOM   3667 HD23 LEU A 203     106.220  32.150  36.670  0.00  0.00           H  
ATOM   3668  N   ILE A 204     107.660  35.820  34.780  0.00  0.00           N  
ATOM   3669  CA  ILE A 204     109.090  36.170  34.510  0.00  0.00           C  
ATOM   3670  C   ILE A 204     110.050  34.950  34.870  0.00  0.00           C  
ATOM   3671  O   ILE A 204     109.730  34.340  35.900  0.00  0.00           O  
ATOM   3672  CB  ILE A 204     109.530  37.400  35.310  0.00  0.00           C  
ATOM   3673  CG1 ILE A 204     108.640  38.630  34.880  0.00  0.00           C  
ATOM   3674  CG2 ILE A 204     111.010  37.740  35.260  0.00  0.00           C  
ATOM   3675  CD1 ILE A 204     108.840  39.080  33.390  0.00  0.00           C  
ATOM   3676  H   ILE A 204     107.370  35.580  35.710  0.00  0.00           H  
ATOM   3677  HA  ILE A 204     109.270  36.420  33.460  0.00  0.00           H  
ATOM   3678  HB  ILE A 204     109.200  37.290  36.350  0.00  0.00           H  
ATOM   3679 HG12 ILE A 204     107.590  38.390  35.040  0.00  0.00           H  
ATOM   3680 HG13 ILE A 204     108.930  39.440  35.540  0.00  0.00           H  
ATOM   3681 HG21 ILE A 204     111.680  37.130  35.860  0.00  0.00           H  
ATOM   3682 HG22 ILE A 204     111.340  37.600  34.230  0.00  0.00           H  
ATOM   3683 HG23 ILE A 204     111.120  38.790  35.550  0.00  0.00           H  
ATOM   3684 HD11 ILE A 204     108.320  38.340  32.780  0.00  0.00           H  
ATOM   3685 HD12 ILE A 204     108.250  39.980  33.240  0.00  0.00           H  
ATOM   3686 HD13 ILE A 204     109.880  39.290  33.130  0.00  0.00           H  
ATOM   3687  N   PRO A 205     111.030  34.630  34.090  0.00  0.00           N  
ATOM   3688  CA  PRO A 205     111.960  33.570  34.350  0.00  0.00           C  
ATOM   3689  C   PRO A 205     112.770  33.780  35.670  0.00  0.00           C  
ATOM   3690  O   PRO A 205     112.900  34.880  36.220  0.00  0.00           O  
ATOM   3691  CB  PRO A 205     112.960  33.470  33.200  0.00  0.00           C  
ATOM   3692  CG  PRO A 205     112.210  34.090  32.040  0.00  0.00           C  
ATOM   3693  CD  PRO A 205     111.300  35.160  32.740  0.00  0.00           C  
ATOM   3694  HA  PRO A 205     111.410  32.630  34.360  0.00  0.00           H  
ATOM   3695  HB2 PRO A 205     113.870  34.040  33.350  0.00  0.00           H  
ATOM   3696  HB3 PRO A 205     113.190  32.410  33.030  0.00  0.00           H  
ATOM   3697  HG2 PRO A 205     112.790  34.720  31.360  0.00  0.00           H  
ATOM   3698  HG3 PRO A 205     111.570  33.370  31.530  0.00  0.00           H  
ATOM   3699  HD2 PRO A 205     111.890  36.080  32.720  0.00  0.00           H  
ATOM   3700  HD3 PRO A 205     110.380  35.210  32.150  0.00  0.00           H  
ATOM   3701  N   ASP A 206     113.270  32.730  36.280  0.00  0.00           N  
ATOM   3702  CA  ASP A 206     113.790  32.730  37.640  0.00  0.00           C  
ATOM   3703  C   ASP A 206     115.210  33.270  37.690  0.00  0.00           C  
ATOM   3704  O   ASP A 206     115.800  33.270  38.780  0.00  0.00           O  
ATOM   3705  CB  ASP A 206     113.780  31.250  38.060  0.00  0.00           C  
ATOM   3706  CG  ASP A 206     114.580  30.360  37.060  0.00  0.00           C  
ATOM   3707  OD1 ASP A 206     115.780  30.060  37.300  0.00  0.00           O  
ATOM   3708  OD2 ASP A 206     114.120  30.010  35.950  0.00  0.00           O1-
ATOM   3709  H   ASP A 206     113.130  31.860  35.800  0.00  0.00           H  
ATOM   3710  HA  ASP A 206     113.210  33.320  38.350  0.00  0.00           H  
ATOM   3711  HB2 ASP A 206     114.070  31.010  39.090  0.00  0.00           H  
ATOM   3712  HB3 ASP A 206     112.730  30.930  38.110  0.00  0.00           H  
ATOM   3713  N   ASP A 207     115.790  33.700  36.560  0.00  0.00           N  
ATOM   3714  CA  ASP A 207     117.110  34.250  36.480  0.00  0.00           C  
ATOM   3715  C   ASP A 207     117.200  35.510  35.580  0.00  0.00           C  
ATOM   3716  O   ASP A 207     118.310  36.020  35.250  0.00  0.00           O  
ATOM   3717  CB  ASP A 207     118.180  33.210  36.070  0.00  0.00           C  
ATOM   3718  CG  ASP A 207     117.900  32.430  34.830  0.00  0.00           C  
ATOM   3719  OD1 ASP A 207     117.070  32.870  34.000  0.00  0.00           O  
ATOM   3720  OD2 ASP A 207     118.590  31.420  34.630  0.00  0.00           O1-
ATOM   3721  H   ASP A 207     115.310  33.590  35.680  0.00  0.00           H  
ATOM   3722  HA  ASP A 207     117.330  34.610  37.480  0.00  0.00           H  
ATOM   3723  HB2 ASP A 207     119.170  33.650  35.960  0.00  0.00           H  
ATOM   3724  HB3 ASP A 207     118.100  32.560  36.940  0.00  0.00           H  
ATOM   3725  N   HIE A 208     116.010  35.980  35.180  0.00  0.00           N  
ATOM   3726  CA  HIE A 208     115.870  37.110  34.210  0.00  0.00           C  
ATOM   3727  C   HIE A 208     116.160  38.470  34.870  0.00  0.00           C  
ATOM   3728  O   HIE A 208     115.840  38.560  36.050  0.00  0.00           O  
ATOM   3729  CB  HIE A 208     114.400  37.150  33.760  0.00  0.00           C  
ATOM   3730  CG  HIE A 208     113.980  38.060  32.690  0.00  0.00           C  
ATOM   3731  CD2 HIE A 208     114.240  37.880  31.340  0.00  0.00           C  
ATOM   3732  ND1 HIE A 208     113.420  39.340  32.860  0.00  0.00           N  
ATOM   3733  CE1 HIE A 208     113.250  39.900  31.630  0.00  0.00           C  
ATOM   3734  NE2 HIE A 208     113.790  39.090  30.740  0.00  0.00           N  
ATOM   3735  H   HIE A 208     115.160  35.590  35.560  0.00  0.00           H  
ATOM   3736  HA  HIE A 208     116.600  37.010  33.400  0.00  0.00           H  
ATOM   3737  HB2 HIE A 208     114.170  36.120  33.480  0.00  0.00           H  
ATOM   3738  HB3 HIE A 208     113.850  37.370  34.670  0.00  0.00           H  
ATOM   3739  HD2 HIE A 208     114.780  37.090  30.850  0.00  0.00           H  
ATOM   3740  HE1 HIE A 208     112.730  40.820  31.400  0.00  0.00           H  
ATOM   3741  HE2 HIE A 208     113.850  39.280  29.750  0.00  0.00           H  
ATOM   3742  N   PRO A 209     116.630  39.530  34.200  0.00  0.00           N  
ATOM   3743  CA  PRO A 209     116.800  40.810  34.880  0.00  0.00           C  
ATOM   3744  C   PRO A 209     115.590  41.430  35.560  0.00  0.00           C  
ATOM   3745  O   PRO A 209     115.900  42.030  36.590  0.00  0.00           O  
ATOM   3746  CB  PRO A 209     117.500  41.760  33.820  0.00  0.00           C  
ATOM   3747  CG  PRO A 209     117.260  40.970  32.510  0.00  0.00           C  
ATOM   3748  CD  PRO A 209     117.290  39.500  32.920  0.00  0.00           C  
ATOM   3749  HA  PRO A 209     117.560  40.630  35.640  0.00  0.00           H  
ATOM   3750  HB2 PRO A 209     116.950  42.700  33.850  0.00  0.00           H  
ATOM   3751  HB3 PRO A 209     118.560  41.890  34.020  0.00  0.00           H  
ATOM   3752  HG2 PRO A 209     116.240  41.190  32.200  0.00  0.00           H  
ATOM   3753  HG3 PRO A 209     117.900  41.330  31.700  0.00  0.00           H  
ATOM   3754  HD2 PRO A 209     116.640  38.980  32.220  0.00  0.00           H  
ATOM   3755  HD3 PRO A 209     118.300  39.100  33.030  0.00  0.00           H  
ATOM   3756  N   VAL A 210     114.400  41.240  35.180  0.00  0.00           N  
ATOM   3757  CA  VAL A 210     113.240  41.800  35.970  0.00  0.00           C  
ATOM   3758  C   VAL A 210     112.990  40.900  37.250  0.00  0.00           C  
ATOM   3759  O   VAL A 210     112.360  41.400  38.160  0.00  0.00           O  
ATOM   3760  CB  VAL A 210     111.990  41.820  35.070  0.00  0.00           C  
ATOM   3761  CG1 VAL A 210     110.640  42.070  35.730  0.00  0.00           C  
ATOM   3762  CG2 VAL A 210     112.150  42.950  34.110  0.00  0.00           C  
ATOM   3763  H   VAL A 210     114.190  40.580  34.440  0.00  0.00           H  
ATOM   3764  HA  VAL A 210     113.460  42.820  36.280  0.00  0.00           H  
ATOM   3765  HB  VAL A 210     111.940  40.890  34.500  0.00  0.00           H  
ATOM   3766 HG11 VAL A 210     109.900  42.160  34.930  0.00  0.00           H  
ATOM   3767 HG12 VAL A 210     110.370  41.160  36.280  0.00  0.00           H  
ATOM   3768 HG13 VAL A 210     110.720  42.880  36.450  0.00  0.00           H  
ATOM   3769 HG21 VAL A 210     111.590  42.710  33.200  0.00  0.00           H  
ATOM   3770 HG22 VAL A 210     111.770  43.900  34.490  0.00  0.00           H  
ATOM   3771 HG23 VAL A 210     113.170  43.090  33.760  0.00  0.00           H  
ATOM   3772  N   ALA A 211     113.670  39.770  37.360  0.00  0.00           N  
ATOM   3773  CA  ALA A 211     113.690  38.920  38.560  0.00  0.00           C  
ATOM   3774  C   ALA A 211     114.980  39.040  39.430  0.00  0.00           C  
ATOM   3775  O   ALA A 211     114.940  39.070  40.660  0.00  0.00           O  
ATOM   3776  CB  ALA A 211     113.450  37.470  38.110  0.00  0.00           C  
ATOM   3777  H   ALA A 211     114.200  39.440  36.560  0.00  0.00           H  
ATOM   3778  HA  ALA A 211     112.860  39.170  39.210  0.00  0.00           H  
ATOM   3779  HB1 ALA A 211     112.400  37.260  38.270  0.00  0.00           H  
ATOM   3780  HB2 ALA A 211     113.550  37.340  37.030  0.00  0.00           H  
ATOM   3781  HB3 ALA A 211     114.120  36.750  38.590  0.00  0.00           H  
ATOM   3782  N   VAL A 212     116.090  39.310  38.730  0.00  0.00           N  
ATOM   3783  CA  VAL A 212     117.410  39.540  39.410  0.00  0.00           C  
ATOM   3784  C   VAL A 212     117.360  40.990  40.070  0.00  0.00           C  
ATOM   3785  O   VAL A 212     117.980  41.190  41.120  0.00  0.00           O  
ATOM   3786  CB  VAL A 212     118.600  39.280  38.480  0.00  0.00           C  
ATOM   3787  CG1 VAL A 212     119.970  39.780  39.090  0.00  0.00           C  
ATOM   3788  CG2 VAL A 212     118.570  37.850  37.950  0.00  0.00           C  
ATOM   3789  H   VAL A 212     116.080  39.050  37.760  0.00  0.00           H  
ATOM   3790  HA  VAL A 212     117.620  38.890  40.260  0.00  0.00           H  
ATOM   3791  HB  VAL A 212     118.630  39.860  37.560  0.00  0.00           H  
ATOM   3792 HG11 VAL A 212     120.200  39.180  39.980  0.00  0.00           H  
ATOM   3793 HG12 VAL A 212     120.800  39.550  38.430  0.00  0.00           H  
ATOM   3794 HG13 VAL A 212     119.950  40.830  39.380  0.00  0.00           H  
ATOM   3795 HG21 VAL A 212     117.640  37.610  37.450  0.00  0.00           H  
ATOM   3796 HG22 VAL A 212     119.460  37.760  37.330  0.00  0.00           H  
ATOM   3797 HG23 VAL A 212     118.630  37.070  38.710  0.00  0.00           H  
ATOM   3798  N   ALA A 213     116.550  41.950  39.570  0.00  0.00           N  
ATOM   3799  CA  ALA A 213     116.190  43.110  40.370  0.00  0.00           C  
ATOM   3800  C   ALA A 213     115.420  42.830  41.670  0.00  0.00           C  
ATOM   3801  O   ALA A 213     115.710  43.370  42.690  0.00  0.00           O  
ATOM   3802  CB  ALA A 213     115.460  43.880  39.280  0.00  0.00           C  
ATOM   3803  H   ALA A 213     116.280  41.950  38.600  0.00  0.00           H  
ATOM   3804  HA  ALA A 213     117.130  43.600  40.620  0.00  0.00           H  
ATOM   3805  HB1 ALA A 213     115.260  44.880  39.660  0.00  0.00           H  
ATOM   3806  HB2 ALA A 213     115.980  43.960  38.330  0.00  0.00           H  
ATOM   3807  HB3 ALA A 213     114.520  43.410  38.980  0.00  0.00           H  
ATOM   3808  N   LEU A 214     114.490  41.820  41.660  0.00  0.00           N  
ATOM   3809  CA  LEU A 214     113.800  41.360  42.850  0.00  0.00           C  
ATOM   3810  C   LEU A 214     114.730  40.670  43.890  0.00  0.00           C  
ATOM   3811  O   LEU A 214     114.620  40.890  45.090  0.00  0.00           O  
ATOM   3812  CB  LEU A 214     112.700  40.320  42.360  0.00  0.00           C  
ATOM   3813  CG  LEU A 214     111.640  39.980  43.480  0.00  0.00           C  
ATOM   3814  CD1 LEU A 214     110.850  41.190  43.900  0.00  0.00           C  
ATOM   3815  CD2 LEU A 214     110.680  38.930  42.990  0.00  0.00           C  
ATOM   3816  H   LEU A 214     114.290  41.460  40.740  0.00  0.00           H  
ATOM   3817  HA  LEU A 214     113.250  42.120  43.380  0.00  0.00           H  
ATOM   3818  HB2 LEU A 214     112.270  40.770  41.460  0.00  0.00           H  
ATOM   3819  HB3 LEU A 214     113.140  39.390  41.990  0.00  0.00           H  
ATOM   3820  HG  LEU A 214     112.050  39.500  44.370  0.00  0.00           H  
ATOM   3821 HD11 LEU A 214     110.070  41.020  44.640  0.00  0.00           H  
ATOM   3822 HD12 LEU A 214     111.480  41.910  44.430  0.00  0.00           H  
ATOM   3823 HD13 LEU A 214     110.460  41.750  43.040  0.00  0.00           H  
ATOM   3824 HD21 LEU A 214     110.110  39.450  42.220  0.00  0.00           H  
ATOM   3825 HD22 LEU A 214     111.300  38.140  42.560  0.00  0.00           H  
ATOM   3826 HD23 LEU A 214     110.080  38.560  43.830  0.00  0.00           H  
ATOM   3827  N   GLU A 215     115.770  39.980  43.530  0.00  0.00           N  
ATOM   3828  CA  GLU A 215     116.790  39.420  44.460  0.00  0.00           C  
ATOM   3829  C   GLU A 215     117.930  40.390  44.860  0.00  0.00           C  
ATOM   3830  O   GLU A 215     118.180  40.480  46.030  0.00  0.00           O  
ATOM   3831  CB  GLU A 215     117.500  38.220  43.720  0.00  0.00           C  
ATOM   3832  CG  GLU A 215     116.620  36.940  43.860  0.00  0.00           C  
ATOM   3833  CD  GLU A 215     117.210  35.840  42.930  0.00  0.00           C  
ATOM   3834  OE1 GLU A 215     118.400  35.500  43.130  0.00  0.00           O  
ATOM   3835  OE2 GLU A 215     116.510  35.360  42.030  0.00  0.00           O1-
ATOM   3836  H   GLU A 215     115.850  39.770  42.550  0.00  0.00           H  
ATOM   3837  HA  GLU A 215     116.320  39.010  45.350  0.00  0.00           H  
ATOM   3838  HB2 GLU A 215     117.680  38.510  42.690  0.00  0.00           H  
ATOM   3839  HB3 GLU A 215     118.490  37.990  44.120  0.00  0.00           H  
ATOM   3840  HG2 GLU A 215     116.570  36.610  44.900  0.00  0.00           H  
ATOM   3841  HG3 GLU A 215     115.600  37.070  43.520  0.00  0.00           H  
ATOM   3842  N   THR A 216     118.640  41.090  43.950  0.00  0.00           N  
ATOM   3843  CA  THR A 216     119.560  42.150  44.410  0.00  0.00           C  
ATOM   3844  C   THR A 216     118.930  43.370  45.220  0.00  0.00           C  
ATOM   3845  O   THR A 216     119.770  44.110  45.710  0.00  0.00           O  
ATOM   3846  CB  THR A 216     120.320  42.700  43.130  0.00  0.00           C  
ATOM   3847  CG2 THR A 216     121.100  41.590  42.380  0.00  0.00           C  
ATOM   3848  OG1 THR A 216     119.320  43.230  42.260  0.00  0.00           O  
ATOM   3849  H   THR A 216     118.380  41.150  42.970  0.00  0.00           H  
ATOM   3850  HA  THR A 216     120.280  41.710  45.100  0.00  0.00           H  
ATOM   3851  HB  THR A 216     120.940  43.570  43.370  0.00  0.00           H  
ATOM   3852  HG1 THR A 216     118.980  42.560  41.660  0.00  0.00           H  
ATOM   3853 HG21 THR A 216     120.490  40.810  41.930  0.00  0.00           H  
ATOM   3854 HG22 THR A 216     121.620  42.060  41.550  0.00  0.00           H  
ATOM   3855 HG23 THR A 216     121.800  41.180  43.110  0.00  0.00           H  
ATOM   3856  N   ARG A 217     117.630  43.580  45.270  0.00  0.00           N  
ATOM   3857  CA  ARG A 217     117.000  44.860  45.720  0.00  0.00           C  
ATOM   3858  C   ARG A 217     117.360  46.160  44.880  0.00  0.00           C  
ATOM   3859  O   ARG A 217     117.060  47.230  45.350  0.00  0.00           O  
ATOM   3860  CB  ARG A 217     117.200  45.170  47.210  0.00  0.00           C  
ATOM   3861  CG  ARG A 217     116.300  44.300  48.170  0.00  0.00           C  
ATOM   3862  CD  ARG A 217     116.410  42.790  47.980  0.00  0.00           C  
ATOM   3863  NE  ARG A 217     115.530  42.090  48.960  0.00  0.00           N  
ATOM   3864  CZ  ARG A 217     115.080  40.870  48.900  0.00  0.00           C  
ATOM   3865  NH1 ARG A 217     114.450  40.360  49.910  0.00  0.00           N1+
ATOM   3866  NH2 ARG A 217     115.100  40.080  47.830  0.00  0.00           N  
ATOM   3867  H   ARG A 217     116.980  43.060  44.700  0.00  0.00           H  
ATOM   3868  HA  ARG A 217     115.920  44.830  45.580  0.00  0.00           H  
ATOM   3869  HB2 ARG A 217     118.250  45.090  47.500  0.00  0.00           H  
ATOM   3870  HB3 ARG A 217     116.860  46.180  47.420  0.00  0.00           H  
ATOM   3871  HG2 ARG A 217     116.660  44.570  49.160  0.00  0.00           H  
ATOM   3872  HG3 ARG A 217     115.270  44.620  47.990  0.00  0.00           H  
ATOM   3873  HD2 ARG A 217     115.940  42.650  47.000  0.00  0.00           H  
ATOM   3874  HD3 ARG A 217     117.450  42.490  48.060  0.00  0.00           H  
ATOM   3875  HE  ARG A 217     115.360  42.610  49.810  0.00  0.00           H  
ATOM   3876 HH11 ARG A 217     114.190  40.980  50.660  0.00  0.00           H  
ATOM   3877 HH12 ARG A 217     113.830  39.560  49.860  0.00  0.00           H  
ATOM   3878 HH21 ARG A 217     115.480  40.410  46.950  0.00  0.00           H  
ATOM   3879 HH22 ARG A 217     114.780  39.130  47.880  0.00  0.00           H  
ATOM   3880  N   LEU A 218     117.940  46.070  43.660  0.00  0.00           N  
ATOM   3881  CA  LEU A 218     118.470  47.230  42.970  0.00  0.00           C  
ATOM   3882  C   LEU A 218     118.160  47.180  41.420  0.00  0.00           C  
ATOM   3883  O   LEU A 218     118.000  46.150  40.830  0.00  0.00           O  
ATOM   3884  CB  LEU A 218     120.000  47.190  43.050  0.00  0.00           C  
ATOM   3885  CG  LEU A 218     120.510  47.510  44.490  0.00  0.00           C  
ATOM   3886  CD1 LEU A 218     122.060  47.330  44.570  0.00  0.00           C  
ATOM   3887  CD2 LEU A 218     120.160  48.890  45.050  0.00  0.00           C  
ATOM   3888  H   LEU A 218     118.200  45.160  43.290  0.00  0.00           H  
ATOM   3889  HA  LEU A 218     118.030  48.140  43.400  0.00  0.00           H  
ATOM   3890  HB2 LEU A 218     120.380  46.210  42.740  0.00  0.00           H  
ATOM   3891  HB3 LEU A 218     120.380  47.960  42.380  0.00  0.00           H  
ATOM   3892  HG  LEU A 218     120.020  46.860  45.220  0.00  0.00           H  
ATOM   3893 HD11 LEU A 218     122.390  46.400  44.100  0.00  0.00           H  
ATOM   3894 HD12 LEU A 218     122.500  48.190  44.070  0.00  0.00           H  
ATOM   3895 HD13 LEU A 218     122.420  47.360  45.600  0.00  0.00           H  
ATOM   3896 HD21 LEU A 218     120.360  48.940  46.120  0.00  0.00           H  
ATOM   3897 HD22 LEU A 218     120.460  49.740  44.430  0.00  0.00           H  
ATOM   3898 HD23 LEU A 218     119.070  48.810  44.980  0.00  0.00           H  
ATOM   3899  N   PRO A 219     118.160  48.380  40.770  0.00  0.00           N  
ATOM   3900  CA  PRO A 219     118.120  48.600  39.290  0.00  0.00           C  
ATOM   3901  C   PRO A 219     119.100  47.630  38.580  0.00  0.00           C  
ATOM   3902  O   PRO A 219     120.100  47.250  39.150  0.00  0.00           O  
ATOM   3903  CB  PRO A 219     118.410  50.130  39.130  0.00  0.00           C  
ATOM   3904  CG  PRO A 219     117.870  50.700  40.420  0.00  0.00           C  
ATOM   3905  CD  PRO A 219     118.300  49.690  41.440  0.00  0.00           C  
ATOM   3906  HA  PRO A 219     117.120  48.340  38.940  0.00  0.00           H  
ATOM   3907  HB2 PRO A 219     119.470  50.360  39.030  0.00  0.00           H  
ATOM   3908  HB3 PRO A 219     117.730  50.420  38.320  0.00  0.00           H  
ATOM   3909  HG2 PRO A 219     118.280  51.660  40.720  0.00  0.00           H  
ATOM   3910  HG3 PRO A 219     116.790  50.620  40.320  0.00  0.00           H  
ATOM   3911  HD2 PRO A 219     119.340  49.920  41.650  0.00  0.00           H  
ATOM   3912  HD3 PRO A 219     117.750  49.780  42.370  0.00  0.00           H  
ATOM   3913  N   ILE A 220     118.930  47.340  37.320  0.00  0.00           N  
ATOM   3914  CA  ILE A 220     119.870  46.560  36.440  0.00  0.00           C  
ATOM   3915  C   ILE A 220     119.640  47.080  35.000  0.00  0.00           C  
ATOM   3916  O   ILE A 220     118.510  47.470  34.680  0.00  0.00           O  
ATOM   3917  CB  ILE A 220     119.480  45.060  36.640  0.00  0.00           C  
ATOM   3918  CG1 ILE A 220     120.560  44.200  36.000  0.00  0.00           C  
ATOM   3919  CG2 ILE A 220     118.020  44.680  36.200  0.00  0.00           C  
ATOM   3920  CD1 ILE A 220     120.480  42.760  36.430  0.00  0.00           C  
ATOM   3921  H   ILE A 220     118.090  47.740  36.930  0.00  0.00           H  
ATOM   3922  HA  ILE A 220     120.890  46.820  36.740  0.00  0.00           H  
ATOM   3923  HB  ILE A 220     119.550  44.920  37.720  0.00  0.00           H  
ATOM   3924 HG12 ILE A 220     120.440  44.250  34.910  0.00  0.00           H  
ATOM   3925 HG13 ILE A 220     121.540  44.610  36.250  0.00  0.00           H  
ATOM   3926 HG21 ILE A 220     117.390  45.030  37.010  0.00  0.00           H  
ATOM   3927 HG22 ILE A 220     117.700  44.980  35.200  0.00  0.00           H  
ATOM   3928 HG23 ILE A 220     117.990  43.590  36.290  0.00  0.00           H  
ATOM   3929 HD11 ILE A 220     121.510  42.420  36.490  0.00  0.00           H  
ATOM   3930 HD12 ILE A 220     120.170  42.740  37.480  0.00  0.00           H  
ATOM   3931 HD13 ILE A 220     119.800  42.200  35.790  0.00  0.00           H  
ATOM   3932  N   THR A 221     120.610  47.170  34.150  0.00  0.00           N  
ATOM   3933  CA  THR A 221     120.680  47.740  32.780  0.00  0.00           C  
ATOM   3934  C   THR A 221     121.440  46.810  31.720  0.00  0.00           C  
ATOM   3935  O   THR A 221     122.690  46.870  31.700  0.00  0.00           O  
ATOM   3936  CB  THR A 221     121.410  49.110  32.890  0.00  0.00           C  
ATOM   3937  CG2 THR A 221     120.620  50.250  33.500  0.00  0.00           C  
ATOM   3938  OG1 THR A 221     122.560  49.030  33.730  0.00  0.00           O  
ATOM   3939  H   THR A 221     121.520  46.990  34.550  0.00  0.00           H  
ATOM   3940  HA  THR A 221     119.670  47.970  32.430  0.00  0.00           H  
ATOM   3941  HB  THR A 221     121.680  49.460  31.890  0.00  0.00           H  
ATOM   3942  HG1 THR A 221     123.000  48.190  33.610  0.00  0.00           H  
ATOM   3943 HG21 THR A 221     119.900  50.470  32.710  0.00  0.00           H  
ATOM   3944 HG22 THR A 221     120.150  50.090  34.460  0.00  0.00           H  
ATOM   3945 HG23 THR A 221     121.320  51.080  33.430  0.00  0.00           H  
ATOM   3946  N   GLN A 222     120.770  45.930  30.960  0.00  0.00           N  
ATOM   3947  CA  GLN A 222     121.470  44.870  30.200  0.00  0.00           C  
ATOM   3948  C   GLN A 222     120.800  44.380  28.920  0.00  0.00           C  
ATOM   3949  O   GLN A 222     119.570  44.260  28.910  0.00  0.00           O  
ATOM   3950  CB  GLN A 222     121.860  43.650  31.060  0.00  0.00           C  
ATOM   3951  CG  GLN A 222     120.610  43.170  31.850  0.00  0.00           C  
ATOM   3952  CD  GLN A 222     120.960  41.940  32.640  0.00  0.00           C  
ATOM   3953  NE2 GLN A 222     121.910  42.130  33.570  0.00  0.00           N  
ATOM   3954  OE1 GLN A 222     120.460  40.860  32.430  0.00  0.00           O  
ATOM   3955  H   GLN A 222     119.760  45.950  30.920  0.00  0.00           H  
ATOM   3956  HA  GLN A 222     122.410  45.310  29.870  0.00  0.00           H  
ATOM   3957  HB2 GLN A 222     122.250  42.860  30.410  0.00  0.00           H  
ATOM   3958  HB3 GLN A 222     122.570  43.970  31.820  0.00  0.00           H  
ATOM   3959  HG2 GLN A 222     120.280  43.970  32.520  0.00  0.00           H  
ATOM   3960  HG3 GLN A 222     119.900  42.880  31.080  0.00  0.00           H  
ATOM   3961 HE21 GLN A 222     122.410  41.340  33.950  0.00  0.00           H  
ATOM   3962 HE22 GLN A 222     122.330  43.040  33.650  0.00  0.00           H  
ATOM   3963  N   GLU A 223     121.520  43.910  27.910  0.00  0.00           N  
ATOM   3964  CA  GLU A 223     120.870  43.220  26.790  0.00  0.00           C  
ATOM   3965  C   GLU A 223     120.530  41.750  27.200  0.00  0.00           C  
ATOM   3966  O   GLU A 223     121.220  40.990  27.800  0.00  0.00           O  
ATOM   3967  CB  GLU A 223     121.810  43.400  25.630  0.00  0.00           C  
ATOM   3968  CG  GLU A 223     121.430  42.700  24.280  0.00  0.00           C  
ATOM   3969  CD  GLU A 223     122.410  43.170  23.120  0.00  0.00           C  
ATOM   3970  OE1 GLU A 223     122.530  42.480  22.080  0.00  0.00           O  
ATOM   3971  OE2 GLU A 223     122.980  44.290  23.200  0.00  0.00           O1-
ATOM   3972  H   GLU A 223     122.530  43.960  27.930  0.00  0.00           H  
ATOM   3973  HA  GLU A 223     119.920  43.660  26.470  0.00  0.00           H  
ATOM   3974  HB2 GLU A 223     122.030  44.450  25.460  0.00  0.00           H  
ATOM   3975  HB3 GLU A 223     122.680  42.830  25.960  0.00  0.00           H  
ATOM   3976  HG2 GLU A 223     121.420  41.620  24.370  0.00  0.00           H  
ATOM   3977  HG3 GLU A 223     120.450  43.120  24.030  0.00  0.00           H  
ATOM   3978  N   SER A 224     119.300  41.350  26.800  0.00  0.00           N  
ATOM   3979  CA  SER A 224     118.580  40.090  27.310  0.00  0.00           C  
ATOM   3980  C   SER A 224     117.410  39.760  26.270  0.00  0.00           C  
ATOM   3981  O   SER A 224     117.620  39.820  25.080  0.00  0.00           O  
ATOM   3982  CB  SER A 224     118.190  40.320  28.790  0.00  0.00           C  
ATOM   3983  OG  SER A 224     117.130  39.500  29.260  0.00  0.00           O  
ATOM   3984  H   SER A 224     118.830  42.030  26.240  0.00  0.00           H  
ATOM   3985  HA  SER A 224     119.300  39.270  27.320  0.00  0.00           H  
ATOM   3986  HB2 SER A 224     119.040  40.250  29.470  0.00  0.00           H  
ATOM   3987  HB3 SER A 224     117.830  41.350  28.780  0.00  0.00           H  
ATOM   3988  HG  SER A 224     117.480  38.720  29.700  0.00  0.00           H  
ATOM   3989  N   TYR A 225     116.190  39.630  26.720  0.00  0.00           N  
ATOM   3990  CA  TYR A 225     115.040  39.370  25.910  0.00  0.00           C  
ATOM   3991  C   TYR A 225     113.700  39.750  26.600  0.00  0.00           C  
ATOM   3992  O   TYR A 225     113.630  39.720  27.810  0.00  0.00           O  
ATOM   3993  CB  TYR A 225     115.030  37.890  25.590  0.00  0.00           C  
ATOM   3994  CG  TYR A 225     115.210  36.880  26.710  0.00  0.00           C  
ATOM   3995  CD1 TYR A 225     116.430  36.340  27.070  0.00  0.00           C  
ATOM   3996  CD2 TYR A 225     114.040  36.680  27.550  0.00  0.00           C  
ATOM   3997  CE1 TYR A 225     116.560  35.530  28.220  0.00  0.00           C  
ATOM   3998  CE2 TYR A 225     114.110  35.690  28.530  0.00  0.00           C  
ATOM   3999  CZ  TYR A 225     115.330  35.050  28.850  0.00  0.00           C  
ATOM   4000  OH  TYR A 225     115.450  34.250  29.920  0.00  0.00           O  
ATOM   4001  H   TYR A 225     116.000  39.500  27.710  0.00  0.00           H  
ATOM   4002  HA  TYR A 225     115.160  39.900  24.970  0.00  0.00           H  
ATOM   4003  HB2 TYR A 225     114.080  37.600  25.140  0.00  0.00           H  
ATOM   4004  HB3 TYR A 225     115.830  37.700  24.860  0.00  0.00           H  
ATOM   4005  HD1 TYR A 225     117.280  36.600  26.460  0.00  0.00           H  
ATOM   4006  HD2 TYR A 225     113.090  37.120  27.320  0.00  0.00           H  
ATOM   4007  HE1 TYR A 225     117.490  35.050  28.470  0.00  0.00           H  
ATOM   4008  HE2 TYR A 225     113.280  35.440  29.170  0.00  0.00           H  
ATOM   4009  HH  TYR A 225     116.390  34.120  30.060  0.00  0.00           H  
ATOM   4010  N   VAL A 226     112.650  40.020  25.830  0.00  0.00           N  
ATOM   4011  CA  VAL A 226     111.310  39.970  26.350  0.00  0.00           C  
ATOM   4012  C   VAL A 226     110.740  38.570  26.440  0.00  0.00           C  
ATOM   4013  O   VAL A 226     110.740  37.810  25.470  0.00  0.00           O  
ATOM   4014  CB  VAL A 226     110.320  40.810  25.410  0.00  0.00           C  
ATOM   4015  CG1 VAL A 226     109.110  41.180  26.180  0.00  0.00           C  
ATOM   4016  CG2 VAL A 226     110.770  42.070  24.740  0.00  0.00           C  
ATOM   4017  H   VAL A 226     112.800  40.060  24.840  0.00  0.00           H  
ATOM   4018  HA  VAL A 226     111.340  40.550  27.270  0.00  0.00           H  
ATOM   4019  HB  VAL A 226     110.100  40.100  24.610  0.00  0.00           H  
ATOM   4020 HG11 VAL A 226     108.630  40.320  26.650  0.00  0.00           H  
ATOM   4021 HG12 VAL A 226     109.290  41.880  26.990  0.00  0.00           H  
ATOM   4022 HG13 VAL A 226     108.330  41.630  25.570  0.00  0.00           H  
ATOM   4023 HG21 VAL A 226     111.000  42.890  25.430  0.00  0.00           H  
ATOM   4024 HG22 VAL A 226     111.680  41.880  24.170  0.00  0.00           H  
ATOM   4025 HG23 VAL A 226     110.030  42.460  24.050  0.00  0.00           H  
ATOM   4026  N   PRO A 227     110.110  38.260  27.590  0.00  0.00           N  
ATOM   4027  CA  PRO A 227     109.570  36.960  27.840  0.00  0.00           C  
ATOM   4028  C   PRO A 227     108.100  36.720  27.500  0.00  0.00           C  
ATOM   4029  O   PRO A 227     107.240  36.800  28.400  0.00  0.00           O  
ATOM   4030  CB  PRO A 227     109.800  36.740  29.420  0.00  0.00           C  
ATOM   4031  CG  PRO A 227     109.980  38.100  30.000  0.00  0.00           C  
ATOM   4032  CD  PRO A 227     110.270  39.000  28.810  0.00  0.00           C  
ATOM   4033  HA  PRO A 227     110.130  36.200  27.290  0.00  0.00           H  
ATOM   4034  HB2 PRO A 227     108.990  36.220  29.920  0.00  0.00           H  
ATOM   4035  HB3 PRO A 227     110.740  36.190  29.520  0.00  0.00           H  
ATOM   4036  HG2 PRO A 227     109.110  38.510  30.530  0.00  0.00           H  
ATOM   4037  HG3 PRO A 227     110.840  38.010  30.650  0.00  0.00           H  
ATOM   4038  HD2 PRO A 227     109.630  39.880  28.730  0.00  0.00           H  
ATOM   4039  HD3 PRO A 227     111.320  39.220  29.000  0.00  0.00           H  
ATOM   4040  N   PHE A 228     107.650  36.530  26.330  0.00  0.00           N  
ATOM   4041  CA  PHE A 228     106.240  36.510  25.960  0.00  0.00           C  
ATOM   4042  C   PHE A 228     105.510  35.330  26.620  0.00  0.00           C  
ATOM   4043  O   PHE A 228     106.220  34.330  27.010  0.00  0.00           O  
ATOM   4044  CB  PHE A 228     106.140  36.490  24.440  0.00  0.00           C  
ATOM   4045  CG  PHE A 228     106.500  37.800  23.760  0.00  0.00           C  
ATOM   4046  CD1 PHE A 228     105.800  38.940  24.010  0.00  0.00           C  
ATOM   4047  CD2 PHE A 228     107.640  37.850  22.890  0.00  0.00           C  
ATOM   4048  CE1 PHE A 228     106.170  40.180  23.380  0.00  0.00           C  
ATOM   4049  CE2 PHE A 228     108.120  39.070  22.340  0.00  0.00           C  
ATOM   4050  CZ  PHE A 228     107.360  40.230  22.620  0.00  0.00           C  
ATOM   4051  H   PHE A 228     108.350  36.390  25.610  0.00  0.00           H  
ATOM   4052  HA  PHE A 228     105.900  37.480  26.320  0.00  0.00           H  
ATOM   4053  HB2 PHE A 228     106.700  35.630  24.080  0.00  0.00           H  
ATOM   4054  HB3 PHE A 228     105.130  36.230  24.160  0.00  0.00           H  
ATOM   4055  HD1 PHE A 228     104.860  38.810  24.530  0.00  0.00           H  
ATOM   4056  HD2 PHE A 228     108.130  36.890  22.800  0.00  0.00           H  
ATOM   4057  HE1 PHE A 228     105.520  41.030  23.450  0.00  0.00           H  
ATOM   4058  HE2 PHE A 228     109.100  39.120  21.900  0.00  0.00           H  
ATOM   4059  HZ  PHE A 228     107.620  41.210  22.260  0.00  0.00           H  
ATOM   4060  N   ARG A 229     104.210  35.550  26.840  0.00  0.00           N  
ATOM   4061  CA  ARG A 229     103.390  34.680  27.580  0.00  0.00           C  
ATOM   4062  C   ARG A 229     103.410  33.260  27.020  0.00  0.00           C  
ATOM   4063  O   ARG A 229     103.260  32.320  27.780  0.00  0.00           O  
ATOM   4064  CB  ARG A 229     101.910  35.260  27.670  0.00  0.00           C  
ATOM   4065  CG  ARG A 229     101.040  34.550  28.660  0.00  0.00           C  
ATOM   4066  CD  ARG A 229      99.730  35.270  28.970  0.00  0.00           C  
ATOM   4067  NE  ARG A 229      98.990  35.660  27.740  0.00  0.00           N  
ATOM   4068  CZ  ARG A 229      97.890  35.070  27.320  0.00  0.00           C  
ATOM   4069  NH1 ARG A 229      97.360  34.080  27.930  0.00  0.00           N1+
ATOM   4070  NH2 ARG A 229      97.240  35.620  26.350  0.00  0.00           N  
ATOM   4071  H   ARG A 229     103.700  36.230  26.280  0.00  0.00           H  
ATOM   4072  HA  ARG A 229     103.770  34.660  28.610  0.00  0.00           H  
ATOM   4073  HB2 ARG A 229     101.990  36.270  28.080  0.00  0.00           H  
ATOM   4074  HB3 ARG A 229     101.410  35.170  26.710  0.00  0.00           H  
ATOM   4075  HG2 ARG A 229     100.730  33.600  28.220  0.00  0.00           H  
ATOM   4076  HG3 ARG A 229     101.610  34.500  29.590  0.00  0.00           H  
ATOM   4077  HD2 ARG A 229      99.220  34.650  29.700  0.00  0.00           H  
ATOM   4078  HD3 ARG A 229      99.920  36.170  29.560  0.00  0.00           H  
ATOM   4079  HE  ARG A 229      99.410  36.380  27.170  0.00  0.00           H  
ATOM   4080 HH11 ARG A 229      98.100  33.600  28.420  0.00  0.00           H  
ATOM   4081 HH12 ARG A 229      96.470  33.630  27.790  0.00  0.00           H  
ATOM   4082 HH21 ARG A 229      97.690  36.380  25.860  0.00  0.00           H  
ATOM   4083 HH22 ARG A 229      96.330  35.200  26.240  0.00  0.00           H  
ATOM   4084  N   SER A 230     103.610  33.080  25.720  0.00  0.00           N  
ATOM   4085  CA  SER A 230     103.410  31.800  25.040  0.00  0.00           C  
ATOM   4086  C   SER A 230     104.650  30.840  25.110  0.00  0.00           C  
ATOM   4087  O   SER A 230     104.540  29.700  24.640  0.00  0.00           O  
ATOM   4088  CB  SER A 230     103.210  32.210  23.600  0.00  0.00           C  
ATOM   4089  OG  SER A 230     104.320  32.940  23.070  0.00  0.00           O  
ATOM   4090  H   SER A 230     103.620  33.870  25.090  0.00  0.00           H  
ATOM   4091  HA  SER A 230     102.510  31.430  25.520  0.00  0.00           H  
ATOM   4092  HB2 SER A 230     102.990  31.420  22.880  0.00  0.00           H  
ATOM   4093  HB3 SER A 230     102.360  32.890  23.560  0.00  0.00           H  
ATOM   4094  HG  SER A 230     103.940  33.610  22.490  0.00  0.00           H  
ATOM   4095  N   GLY A 231     105.810  31.340  25.630  0.00  0.00           N  
ATOM   4096  CA  GLY A 231     107.100  30.640  25.610  0.00  0.00           C  
ATOM   4097  C   GLY A 231     108.140  31.410  24.830  0.00  0.00           C  
ATOM   4098  O   GLY A 231     109.340  31.320  25.120  0.00  0.00           O  
ATOM   4099  H   GLY A 231     105.640  32.220  26.110  0.00  0.00           H  
ATOM   4100  HA2 GLY A 231     107.470  30.510  26.630  0.00  0.00           H  
ATOM   4101  HA3 GLY A 231     106.990  29.680  25.120  0.00  0.00           H  
ATOM   4102  N   ARG A 232     107.680  32.240  23.880  0.00  0.00           N  
ATOM   4103  CA  ARG A 232     108.490  32.890  22.920  0.00  0.00           C  
ATOM   4104  C   ARG A 232     109.300  34.130  23.510  0.00  0.00           C  
ATOM   4105  O   ARG A 232     108.960  34.730  24.550  0.00  0.00           O  
ATOM   4106  CB  ARG A 232     107.590  33.300  21.750  0.00  0.00           C  
ATOM   4107  CG  ARG A 232     107.270  32.180  20.720  0.00  0.00           C  
ATOM   4108  CD  ARG A 232     106.420  32.600  19.460  0.00  0.00           C  
ATOM   4109  NE  ARG A 232     105.050  32.870  19.840  0.00  0.00           N  
ATOM   4110  CZ  ARG A 232     104.030  32.020  19.720  0.00  0.00           C  
ATOM   4111  NH1 ARG A 232     104.140  30.810  19.280  0.00  0.00           N1+
ATOM   4112  NH2 ARG A 232     102.830  32.370  20.040  0.00  0.00           N  
ATOM   4113  H   ARG A 232     106.680  32.380  23.880  0.00  0.00           H  
ATOM   4114  HA  ARG A 232     109.250  32.200  22.570  0.00  0.00           H  
ATOM   4115  HB2 ARG A 232     106.660  33.720  22.120  0.00  0.00           H  
ATOM   4116  HB3 ARG A 232     108.090  34.110  21.220  0.00  0.00           H  
ATOM   4117  HG2 ARG A 232     108.220  31.790  20.350  0.00  0.00           H  
ATOM   4118  HG3 ARG A 232     106.720  31.430  21.290  0.00  0.00           H  
ATOM   4119  HD2 ARG A 232     106.930  33.440  18.980  0.00  0.00           H  
ATOM   4120  HD3 ARG A 232     106.440  31.790  18.740  0.00  0.00           H  
ATOM   4121  HE  ARG A 232     104.800  33.790  20.180  0.00  0.00           H  
ATOM   4122 HH11 ARG A 232     105.050  30.470  19.020  0.00  0.00           H  
ATOM   4123 HH12 ARG A 232     103.320  30.290  19.020  0.00  0.00           H  
ATOM   4124 HH21 ARG A 232     102.700  33.270  20.500  0.00  0.00           H  
ATOM   4125 HH22 ARG A 232     102.210  31.570  20.100  0.00  0.00           H  
ATOM   4126  N   ARG A 233     110.380  34.480  22.860  0.00  0.00           N  
ATOM   4127  CA  ARG A 233     111.240  35.570  23.290  0.00  0.00           C  
ATOM   4128  C   ARG A 233     111.730  36.400  22.090  0.00  0.00           C  
ATOM   4129  O   ARG A 233     111.770  35.950  20.960  0.00  0.00           O  
ATOM   4130  CB  ARG A 233     112.460  34.960  24.090  0.00  0.00           C  
ATOM   4131  CG  ARG A 233     112.130  34.380  25.440  0.00  0.00           C  
ATOM   4132  CD  ARG A 233     113.370  33.460  25.950  0.00  0.00           C  
ATOM   4133  NE  ARG A 233     113.130  32.890  27.290  0.00  0.00           N  
ATOM   4134  CZ  ARG A 233     114.080  32.290  28.000  0.00  0.00           C  
ATOM   4135  NH1 ARG A 233     115.350  32.190  27.580  0.00  0.00           N1+
ATOM   4136  NH2 ARG A 233     113.680  31.720  29.070  0.00  0.00           N  
ATOM   4137  H   ARG A 233     110.620  33.850  22.110  0.00  0.00           H  
ATOM   4138  HA  ARG A 233     110.680  36.300  23.880  0.00  0.00           H  
ATOM   4139  HB2 ARG A 233     112.900  34.160  23.500  0.00  0.00           H  
ATOM   4140  HB3 ARG A 233     113.240  35.710  24.180  0.00  0.00           H  
ATOM   4141  HG2 ARG A 233     112.000  35.160  26.190  0.00  0.00           H  
ATOM   4142  HG3 ARG A 233     111.220  33.790  25.430  0.00  0.00           H  
ATOM   4143  HD2 ARG A 233     113.530  32.620  25.270  0.00  0.00           H  
ATOM   4144  HD3 ARG A 233     114.330  33.980  25.870  0.00  0.00           H  
ATOM   4145  HE  ARG A 233     112.240  33.150  27.700  0.00  0.00           H  
ATOM   4146 HH11 ARG A 233     115.520  32.640  26.690  0.00  0.00           H  
ATOM   4147 HH12 ARG A 233     115.980  31.590  28.090  0.00  0.00           H  
ATOM   4148 HH21 ARG A 233     112.700  31.730  29.310  0.00  0.00           H  
ATOM   4149 HH22 ARG A 233     114.340  31.060  29.460  0.00  0.00           H  
ATOM   4150  N   MET A 234     111.990  37.700  22.290  0.00  0.00           N  
ATOM   4151  CA  MET A 234     112.630  38.600  21.330  0.00  0.00           C  
ATOM   4152  C   MET A 234     113.770  39.310  22.080  0.00  0.00           C  
ATOM   4153  O   MET A 234     113.480  39.750  23.250  0.00  0.00           O  
ATOM   4154  CB  MET A 234     111.670  39.590  20.650  0.00  0.00           C  
ATOM   4155  CG  MET A 234     111.300  40.910  21.330  0.00  0.00           C  
ATOM   4156  SD  MET A 234     109.840  41.850  20.770  0.00  0.00           S  
ATOM   4157  CE  MET A 234     110.390  42.260  19.160  0.00  0.00           C  
ATOM   4158  H   MET A 234     111.630  38.170  23.110  0.00  0.00           H  
ATOM   4159  HA  MET A 234     113.160  37.970  20.620  0.00  0.00           H  
ATOM   4160  HB2 MET A 234     112.070  39.770  19.650  0.00  0.00           H  
ATOM   4161  HB3 MET A 234     110.770  39.040  20.360  0.00  0.00           H  
ATOM   4162  HG2 MET A 234     111.210  40.740  22.400  0.00  0.00           H  
ATOM   4163  HG3 MET A 234     112.190  41.530  21.230  0.00  0.00           H  
ATOM   4164  HE1 MET A 234     111.110  43.080  19.160  0.00  0.00           H  
ATOM   4165  HE2 MET A 234     110.810  41.370  18.690  0.00  0.00           H  
ATOM   4166  HE3 MET A 234     109.560  42.520  18.500  0.00  0.00           H  
ATOM   4167  N   PRO A 235     114.990  39.320  21.510  0.00  0.00           N  
ATOM   4168  CA  PRO A 235     116.080  40.010  22.140  0.00  0.00           C  
ATOM   4169  C   PRO A 235     115.740  41.500  22.390  0.00  0.00           C  
ATOM   4170  O   PRO A 235     115.120  42.190  21.610  0.00  0.00           O  
ATOM   4171  CB  PRO A 235     117.290  39.920  21.180  0.00  0.00           C  
ATOM   4172  CG  PRO A 235     116.660  39.700  19.860  0.00  0.00           C  
ATOM   4173  CD  PRO A 235     115.420  38.810  20.210  0.00  0.00           C  
ATOM   4174  HA  PRO A 235     116.370  39.610  23.110  0.00  0.00           H  
ATOM   4175  HB2 PRO A 235     117.840  40.860  21.260  0.00  0.00           H  
ATOM   4176  HB3 PRO A 235     118.020  39.140  21.380  0.00  0.00           H  
ATOM   4177  HG2 PRO A 235     116.350  40.640  19.400  0.00  0.00           H  
ATOM   4178  HG3 PRO A 235     117.390  39.220  19.200  0.00  0.00           H  
ATOM   4179  HD2 PRO A 235     114.720  39.120  19.430  0.00  0.00           H  
ATOM   4180  HD3 PRO A 235     115.660  37.750  20.260  0.00  0.00           H  
ATOM   4181  N   ALA A 236     116.170  42.040  23.540  0.00  0.00           N  
ATOM   4182  CA  ALA A 236     115.870  43.330  24.020  0.00  0.00           C  
ATOM   4183  C   ALA A 236     116.930  43.840  25.050  0.00  0.00           C  
ATOM   4184  O   ALA A 236     117.360  43.070  25.820  0.00  0.00           O  
ATOM   4185  CB  ALA A 236     114.400  43.280  24.580  0.00  0.00           C  
ATOM   4186  H   ALA A 236     116.810  41.500  24.100  0.00  0.00           H  
ATOM   4187  HA  ALA A 236     115.940  44.140  23.290  0.00  0.00           H  
ATOM   4188  HB1 ALA A 236     114.070  42.320  24.970  0.00  0.00           H  
ATOM   4189  HB2 ALA A 236     114.190  44.160  25.190  0.00  0.00           H  
ATOM   4190  HB3 ALA A 236     113.760  43.380  23.710  0.00  0.00           H  
ATOM   4191  N   TYR A 237     117.240  45.150  25.040  0.00  0.00           N  
ATOM   4192  CA  TYR A 237     117.970  45.910  26.060  0.00  0.00           C  
ATOM   4193  C   TYR A 237     117.030  46.280  27.130  0.00  0.00           C  
ATOM   4194  O   TYR A 237     116.090  47.040  26.850  0.00  0.00           O  
ATOM   4195  CB  TYR A 237     118.770  47.020  25.400  0.00  0.00           C  
ATOM   4196  CG  TYR A 237     119.630  47.720  26.380  0.00  0.00           C  
ATOM   4197  CD1 TYR A 237     121.000  47.290  26.510  0.00  0.00           C  
ATOM   4198  CD2 TYR A 237     119.060  48.680  27.240  0.00  0.00           C  
ATOM   4199  CE1 TYR A 237     121.900  47.980  27.450  0.00  0.00           C  
ATOM   4200  CE2 TYR A 237     119.840  49.120  28.320  0.00  0.00           C  
ATOM   4201  CZ  TYR A 237     121.250  48.780  28.420  0.00  0.00           C  
ATOM   4202  OH  TYR A 237     122.020  49.150  29.450  0.00  0.00           O  
ATOM   4203  H   TYR A 237     116.740  45.710  24.370  0.00  0.00           H  
ATOM   4204  HA  TYR A 237     118.710  45.210  26.460  0.00  0.00           H  
ATOM   4205  HB2 TYR A 237     119.370  46.700  24.540  0.00  0.00           H  
ATOM   4206  HB3 TYR A 237     118.030  47.750  25.070  0.00  0.00           H  
ATOM   4207  HD1 TYR A 237     121.410  46.530  25.880  0.00  0.00           H  
ATOM   4208  HD2 TYR A 237     118.010  48.960  27.220  0.00  0.00           H  
ATOM   4209  HE1 TYR A 237     122.930  47.670  27.490  0.00  0.00           H  
ATOM   4210  HE2 TYR A 237     119.400  49.710  29.100  0.00  0.00           H  
ATOM   4211  HH  TYR A 237     122.950  48.920  29.400  0.00  0.00           H  
ATOM   4212  N   VAL A 238     117.130  45.600  28.300  0.00  0.00           N  
ATOM   4213  CA  VAL A 238     116.340  46.030  29.470  0.00  0.00           C  
ATOM   4214  C   VAL A 238     117.000  47.100  30.320  0.00  0.00           C  
ATOM   4215  O   VAL A 238     118.190  47.150  30.510  0.00  0.00           O  
ATOM   4216  CB  VAL A 238     115.770  44.850  30.230  0.00  0.00           C  
ATOM   4217  CG1 VAL A 238     115.230  43.740  29.330  0.00  0.00           C  
ATOM   4218  CG2 VAL A 238     116.810  44.310  31.270  0.00  0.00           C  
ATOM   4219  H   VAL A 238     117.670  44.750  28.270  0.00  0.00           H  
ATOM   4220  HA  VAL A 238     115.470  46.570  29.090  0.00  0.00           H  
ATOM   4221  HB  VAL A 238     114.950  45.200  30.850  0.00  0.00           H  
ATOM   4222 HG11 VAL A 238     114.420  43.280  29.900  0.00  0.00           H  
ATOM   4223 HG12 VAL A 238     114.750  44.170  28.450  0.00  0.00           H  
ATOM   4224 HG13 VAL A 238     116.080  43.130  29.020  0.00  0.00           H  
ATOM   4225 HG21 VAL A 238     116.400  43.370  31.640  0.00  0.00           H  
ATOM   4226 HG22 VAL A 238     117.690  44.050  30.670  0.00  0.00           H  
ATOM   4227 HG23 VAL A 238     117.050  45.040  32.040  0.00  0.00           H  
ATOM   4228  N   ASP A 239     116.140  47.880  30.960  0.00  0.00           N  
ATOM   4229  CA  ASP A 239     116.440  48.970  31.890  0.00  0.00           C  
ATOM   4230  C   ASP A 239     115.340  48.980  32.970  0.00  0.00           C  
ATOM   4231  O   ASP A 239     114.210  49.420  32.730  0.00  0.00           O  
ATOM   4232  CB  ASP A 239     116.470  50.270  31.090  0.00  0.00           C  
ATOM   4233  CG  ASP A 239     117.150  51.300  31.950  0.00  0.00           C  
ATOM   4234  OD1 ASP A 239     117.300  51.110  33.200  0.00  0.00           O  
ATOM   4235  OD2 ASP A 239     117.530  52.310  31.440  0.00  0.00           O1-
ATOM   4236  H   ASP A 239     115.200  47.910  30.580  0.00  0.00           H  
ATOM   4237  HA  ASP A 239     117.410  48.760  32.340  0.00  0.00           H  
ATOM   4238  HB2 ASP A 239     117.080  50.280  30.190  0.00  0.00           H  
ATOM   4239  HB3 ASP A 239     115.440  50.550  30.890  0.00  0.00           H  
ATOM   4240  N   ALA A 240     115.640  48.390  34.110  0.00  0.00           N  
ATOM   4241  CA  ALA A 240     114.600  48.030  35.040  0.00  0.00           C  
ATOM   4242  C   ALA A 240     114.940  48.650  36.430  0.00  0.00           C  
ATOM   4243  O   ALA A 240     116.120  48.900  36.770  0.00  0.00           O  
ATOM   4244  CB  ALA A 240     114.540  46.470  35.110  0.00  0.00           C  
ATOM   4245  H   ALA A 240     116.550  48.020  34.330  0.00  0.00           H  
ATOM   4246  HA  ALA A 240     113.600  48.380  34.800  0.00  0.00           H  
ATOM   4247  HB1 ALA A 240     113.730  46.130  35.770  0.00  0.00           H  
ATOM   4248  HB2 ALA A 240     114.480  46.000  34.130  0.00  0.00           H  
ATOM   4249  HB3 ALA A 240     115.550  46.180  35.400  0.00  0.00           H  
ATOM   4250  N   PHE A 241     113.910  48.880  37.250  0.00  0.00           N  
ATOM   4251  CA  PHE A 241     113.900  49.650  38.490  0.00  0.00           C  
ATOM   4252  C   PHE A 241     112.880  49.100  39.530  0.00  0.00           C  
ATOM   4253  O   PHE A 241     111.640  49.220  39.230  0.00  0.00           O  
ATOM   4254  CB  PHE A 241     113.510  51.090  38.070  0.00  0.00           C  
ATOM   4255  CG  PHE A 241     113.290  52.130  39.190  0.00  0.00           C  
ATOM   4256  CD1 PHE A 241     114.420  52.790  39.780  0.00  0.00           C  
ATOM   4257  CD2 PHE A 241     111.980  52.450  39.630  0.00  0.00           C  
ATOM   4258  CE1 PHE A 241     114.280  53.750  40.830  0.00  0.00           C  
ATOM   4259  CE2 PHE A 241     111.800  53.430  40.630  0.00  0.00           C  
ATOM   4260  CZ  PHE A 241     112.970  53.930  41.320  0.00  0.00           C  
ATOM   4261  H   PHE A 241     113.000  48.650  36.890  0.00  0.00           H  
ATOM   4262  HA  PHE A 241     114.900  49.620  38.910  0.00  0.00           H  
ATOM   4263  HB2 PHE A 241     114.320  51.520  37.480  0.00  0.00           H  
ATOM   4264  HB3 PHE A 241     112.570  51.130  37.530  0.00  0.00           H  
ATOM   4265  HD1 PHE A 241     115.400  52.650  39.360  0.00  0.00           H  
ATOM   4266  HD2 PHE A 241     111.170  51.990  39.070  0.00  0.00           H  
ATOM   4267  HE1 PHE A 241     115.140  54.230  41.280  0.00  0.00           H  
ATOM   4268  HE2 PHE A 241     110.790  53.730  40.860  0.00  0.00           H  
ATOM   4269  HZ  PHE A 241     112.730  54.600  42.130  0.00  0.00           H  
ATOM   4270  N   PRO A 242     113.320  48.820  40.740  0.00  0.00           N  
ATOM   4271  CA  PRO A 242     112.460  48.420  41.800  0.00  0.00           C  
ATOM   4272  C   PRO A 242     112.100  49.570  42.800  0.00  0.00           C  
ATOM   4273  O   PRO A 242     112.920  50.230  43.360  0.00  0.00           O  
ATOM   4274  CB  PRO A 242     113.290  47.280  42.430  0.00  0.00           C  
ATOM   4275  CG  PRO A 242     114.730  47.680  42.290  0.00  0.00           C  
ATOM   4276  CD  PRO A 242     114.740  48.630  41.030  0.00  0.00           C  
ATOM   4277  HA  PRO A 242     111.610  47.930  41.310  0.00  0.00           H  
ATOM   4278  HB2 PRO A 242     113.020  47.060  43.460  0.00  0.00           H  
ATOM   4279  HB3 PRO A 242     113.120  46.370  41.860  0.00  0.00           H  
ATOM   4280  HG2 PRO A 242     115.150  48.260  43.110  0.00  0.00           H  
ATOM   4281  HG3 PRO A 242     115.270  46.760  42.080  0.00  0.00           H  
ATOM   4282  HD2 PRO A 242     115.150  49.610  41.240  0.00  0.00           H  
ATOM   4283  HD3 PRO A 242     115.340  48.080  40.300  0.00  0.00           H  
ATOM   4284  N   GLU A 243     110.900  49.630  43.330  0.00  0.00           N  
ATOM   4285  CA  GLU A 243     110.570  50.500  44.410  0.00  0.00           C  
ATOM   4286  C   GLU A 243     109.130  50.270  44.950  0.00  0.00           C  
ATOM   4287  O   GLU A 243     108.180  50.440  44.180  0.00  0.00           O  
ATOM   4288  CB  GLU A 243     110.690  52.030  44.240  0.00  0.00           C  
ATOM   4289  CG  GLU A 243     110.560  52.820  45.550  0.00  0.00           C  
ATOM   4290  CD  GLU A 243     111.510  52.580  46.770  0.00  0.00           C  
ATOM   4291  OE1 GLU A 243     112.230  51.540  46.880  0.00  0.00           O  
ATOM   4292  OE2 GLU A 243     111.650  53.540  47.590  0.00  0.00           O1-
ATOM   4293  H   GLU A 243     110.110  49.080  43.050  0.00  0.00           H  
ATOM   4294  HA  GLU A 243     111.220  50.260  45.260  0.00  0.00           H  
ATOM   4295  HB2 GLU A 243     111.590  52.330  43.710  0.00  0.00           H  
ATOM   4296  HB3 GLU A 243     109.840  52.340  43.640  0.00  0.00           H  
ATOM   4297  HG2 GLU A 243     110.730  53.870  45.310  0.00  0.00           H  
ATOM   4298  HG3 GLU A 243     109.570  52.680  46.000  0.00  0.00           H  
ATOM   4299  N   ARG A 244     108.960  50.020  46.290  0.00  0.00           N  
ATOM   4300  CA  ARG A 244     107.620  49.700  46.870  0.00  0.00           C  
ATOM   4301  C   ARG A 244     106.840  48.600  46.130  0.00  0.00           C  
ATOM   4302  O   ARG A 244     105.820  48.870  45.570  0.00  0.00           O  
ATOM   4303  CB  ARG A 244     106.900  51.000  47.020  0.00  0.00           C  
ATOM   4304  CG  ARG A 244     105.530  51.110  47.730  0.00  0.00           C  
ATOM   4305  CD  ARG A 244     105.330  52.500  48.250  0.00  0.00           C  
ATOM   4306  NE  ARG A 244     104.920  53.450  47.210  0.00  0.00           N  
ATOM   4307  CZ  ARG A 244     103.870  53.370  46.450  0.00  0.00           C  
ATOM   4308  NH1 ARG A 244     103.900  54.080  45.330  0.00  0.00           N1+
ATOM   4309  NH2 ARG A 244     102.730  52.770  46.720  0.00  0.00           N  
ATOM   4310  H   ARG A 244     109.790  50.080  46.860  0.00  0.00           H  
ATOM   4311  HA  ARG A 244     107.720  49.230  47.850  0.00  0.00           H  
ATOM   4312  HB2 ARG A 244     107.590  51.710  47.470  0.00  0.00           H  
ATOM   4313  HB3 ARG A 244     106.700  51.440  46.040  0.00  0.00           H  
ATOM   4314  HG2 ARG A 244     104.720  50.670  47.150  0.00  0.00           H  
ATOM   4315  HG3 ARG A 244     105.640  50.470  48.610  0.00  0.00           H  
ATOM   4316  HD2 ARG A 244     104.540  52.430  49.000  0.00  0.00           H  
ATOM   4317  HD3 ARG A 244     106.200  52.920  48.770  0.00  0.00           H  
ATOM   4318  HE  ARG A 244     105.580  54.180  46.980  0.00  0.00           H  
ATOM   4319 HH11 ARG A 244     104.800  54.390  45.000  0.00  0.00           H  
ATOM   4320 HH12 ARG A 244     103.040  54.070  44.790  0.00  0.00           H  
ATOM   4321 HH21 ARG A 244     102.700  52.110  47.490  0.00  0.00           H  
ATOM   4322 HH22 ARG A 244     101.890  53.030  46.220  0.00  0.00           H  
ATOM   4323  N   GLN A 245     107.500  47.430  46.260  0.00  0.00           N  
ATOM   4324  CA  GLN A 245     106.870  46.240  45.900  0.00  0.00           C  
ATOM   4325  C   GLN A 245     106.500  46.080  44.420  0.00  0.00           C  
ATOM   4326  O   GLN A 245     105.740  45.230  44.020  0.00  0.00           O  
ATOM   4327  CB  GLN A 245     105.690  45.830  46.830  0.00  0.00           C  
ATOM   4328  CG  GLN A 245     106.160  45.830  48.220  0.00  0.00           C  
ATOM   4329  CD  GLN A 245     105.390  44.910  49.060  0.00  0.00           C  
ATOM   4330  NE2 GLN A 245     105.240  45.140  50.340  0.00  0.00           N  
ATOM   4331  OE1 GLN A 245     104.840  43.890  48.710  0.00  0.00           O  
ATOM   4332  H   GLN A 245     108.250  47.380  46.940  0.00  0.00           H  
ATOM   4333  HA  GLN A 245     107.600  45.440  46.050  0.00  0.00           H  
ATOM   4334  HB2 GLN A 245     104.860  46.540  46.750  0.00  0.00           H  
ATOM   4335  HB3 GLN A 245     105.300  44.850  46.550  0.00  0.00           H  
ATOM   4336  HG2 GLN A 245     107.160  45.400  48.250  0.00  0.00           H  
ATOM   4337  HG3 GLN A 245     106.300  46.830  48.630  0.00  0.00           H  
ATOM   4338 HE21 GLN A 245     104.630  44.530  50.860  0.00  0.00           H  
ATOM   4339 HE22 GLN A 245     105.410  46.040  50.760  0.00  0.00           H  
ATOM   4340  N   ARG A 246     107.120  46.780  43.510  0.00  0.00           N  
ATOM   4341  CA  ARG A 246     106.800  46.840  42.070  0.00  0.00           C  
ATOM   4342  C   ARG A 246     108.170  46.700  41.410  0.00  0.00           C  
ATOM   4343  O   ARG A 246     109.160  47.350  41.820  0.00  0.00           O  
ATOM   4344  CB  ARG A 246     106.100  48.070  41.630  0.00  0.00           C  
ATOM   4345  CG  ARG A 246     104.750  48.400  42.240  0.00  0.00           C  
ATOM   4346  CD  ARG A 246     104.310  49.800  42.100  0.00  0.00           C  
ATOM   4347  NE  ARG A 246     105.290  50.650  42.790  0.00  0.00           N  
ATOM   4348  CZ  ARG A 246     105.610  51.940  42.610  0.00  0.00           C  
ATOM   4349  NH1 ARG A 246     104.940  52.800  41.900  0.00  0.00           N1+
ATOM   4350  NH2 ARG A 246     106.570  52.490  43.280  0.00  0.00           N  
ATOM   4351  H   ARG A 246     107.860  47.350  43.900  0.00  0.00           H  
ATOM   4352  HA  ARG A 246     106.220  45.970  41.770  0.00  0.00           H  
ATOM   4353  HB2 ARG A 246     106.790  48.910  41.730  0.00  0.00           H  
ATOM   4354  HB3 ARG A 246     106.070  47.920  40.550  0.00  0.00           H  
ATOM   4355  HG2 ARG A 246     103.990  47.740  41.810  0.00  0.00           H  
ATOM   4356  HG3 ARG A 246     104.720  48.030  43.270  0.00  0.00           H  
ATOM   4357  HD2 ARG A 246     104.170  50.010  41.040  0.00  0.00           H  
ATOM   4358  HD3 ARG A 246     103.340  49.840  42.600  0.00  0.00           H  
ATOM   4359  HE  ARG A 246     105.890  50.160  43.430  0.00  0.00           H  
ATOM   4360 HH11 ARG A 246     104.040  52.600  41.480  0.00  0.00           H  
ATOM   4361 HH12 ARG A 246     105.110  53.800  41.930  0.00  0.00           H  
ATOM   4362 HH21 ARG A 246     107.230  51.890  43.760  0.00  0.00           H  
ATOM   4363 HH22 ARG A 246     106.640  53.490  43.170  0.00  0.00           H  
ATOM   4364  N   VAL A 247     108.340  46.000  40.330  0.00  0.00           N  
ATOM   4365  CA  VAL A 247     109.440  45.990  39.440  0.00  0.00           C  
ATOM   4366  C   VAL A 247     109.010  46.680  38.150  0.00  0.00           C  
ATOM   4367  O   VAL A 247     108.330  46.130  37.310  0.00  0.00           O  
ATOM   4368  CB  VAL A 247     110.090  44.650  39.270  0.00  0.00           C  
ATOM   4369  CG1 VAL A 247     111.490  44.840  38.580  0.00  0.00           C  
ATOM   4370  CG2 VAL A 247     110.420  43.930  40.610  0.00  0.00           C  
ATOM   4371  H   VAL A 247     107.560  45.460  39.980  0.00  0.00           H  
ATOM   4372  HA  VAL A 247     110.180  46.610  39.960  0.00  0.00           H  
ATOM   4373  HB  VAL A 247     109.490  43.910  38.750  0.00  0.00           H  
ATOM   4374 HG11 VAL A 247     112.050  45.630  39.080  0.00  0.00           H  
ATOM   4375 HG12 VAL A 247     112.050  43.910  38.570  0.00  0.00           H  
ATOM   4376 HG13 VAL A 247     111.360  45.020  37.510  0.00  0.00           H  
ATOM   4377 HG21 VAL A 247     111.080  44.560  41.210  0.00  0.00           H  
ATOM   4378 HG22 VAL A 247     109.600  43.620  41.250  0.00  0.00           H  
ATOM   4379 HG23 VAL A 247     110.960  43.020  40.320  0.00  0.00           H  
ATOM   4380  N   LEU A 248     109.280  47.990  38.040  0.00  0.00           N  
ATOM   4381  CA  LEU A 248     109.030  48.840  36.890  0.00  0.00           C  
ATOM   4382  C   LEU A 248     110.180  48.580  35.890  0.00  0.00           C  
ATOM   4383  O   LEU A 248     111.320  48.500  36.220  0.00  0.00           O  
ATOM   4384  CB  LEU A 248     108.940  50.370  37.200  0.00  0.00           C  
ATOM   4385  CG  LEU A 248     107.920  50.900  38.130  0.00  0.00           C  
ATOM   4386  CD1 LEU A 248     106.580  50.250  38.060  0.00  0.00           C  
ATOM   4387  CD2 LEU A 248     108.310  50.740  39.600  0.00  0.00           C  
ATOM   4388  H   LEU A 248     109.810  48.470  38.750  0.00  0.00           H  
ATOM   4389  HA  LEU A 248     108.050  48.540  36.520  0.00  0.00           H  
ATOM   4390  HB2 LEU A 248     109.970  50.640  37.430  0.00  0.00           H  
ATOM   4391  HB3 LEU A 248     108.750  50.910  36.270  0.00  0.00           H  
ATOM   4392  HG  LEU A 248     107.750  51.960  37.950  0.00  0.00           H  
ATOM   4393 HD11 LEU A 248     106.620  49.230  38.460  0.00  0.00           H  
ATOM   4394 HD12 LEU A 248     105.780  50.820  38.520  0.00  0.00           H  
ATOM   4395 HD13 LEU A 248     106.390  50.200  36.980  0.00  0.00           H  
ATOM   4396 HD21 LEU A 248     107.550  51.110  40.280  0.00  0.00           H  
ATOM   4397 HD22 LEU A 248     108.370  49.720  39.980  0.00  0.00           H  
ATOM   4398 HD23 LEU A 248     109.250  51.240  39.830  0.00  0.00           H  
ATOM   4399  N   VAL A 249     109.910  48.490  34.600  0.00  0.00           N  
ATOM   4400  CA  VAL A 249     110.820  48.180  33.530  0.00  0.00           C  
ATOM   4401  C   VAL A 249     110.420  48.830  32.190  0.00  0.00           C  
ATOM   4402  O   VAL A 249     109.250  49.110  31.940  0.00  0.00           O  
ATOM   4403  CB  VAL A 249     111.010  46.700  33.440  0.00  0.00           C  
ATOM   4404  CG1 VAL A 249     109.680  45.940  33.240  0.00  0.00           C  
ATOM   4405  CG2 VAL A 249     112.070  46.250  32.410  0.00  0.00           C  
ATOM   4406  H   VAL A 249     108.950  48.440  34.310  0.00  0.00           H  
ATOM   4407  HA  VAL A 249     111.750  48.680  33.810  0.00  0.00           H  
ATOM   4408  HB  VAL A 249     111.400  46.410  34.420  0.00  0.00           H  
ATOM   4409 HG11 VAL A 249     109.910  44.910  32.950  0.00  0.00           H  
ATOM   4410 HG12 VAL A 249     109.150  45.950  34.190  0.00  0.00           H  
ATOM   4411 HG13 VAL A 249     109.090  46.400  32.450  0.00  0.00           H  
ATOM   4412 HG21 VAL A 249     111.700  46.190  31.390  0.00  0.00           H  
ATOM   4413 HG22 VAL A 249     112.930  46.920  32.460  0.00  0.00           H  
ATOM   4414 HG23 VAL A 249     112.480  45.290  32.720  0.00  0.00           H  
ATOM   4415  N   SER A 250     111.410  48.970  31.320  0.00  0.00           N  
ATOM   4416  CA  SER A 250     111.190  49.190  29.920  0.00  0.00           C  
ATOM   4417  C   SER A 250     112.100  48.200  29.110  0.00  0.00           C  
ATOM   4418  O   SER A 250     113.200  47.910  29.590  0.00  0.00           O  
ATOM   4419  CB  SER A 250     111.400  50.710  29.510  0.00  0.00           C  
ATOM   4420  OG  SER A 250     112.750  50.760  29.020  0.00  0.00           O  
ATOM   4421  H   SER A 250     112.340  48.640  31.540  0.00  0.00           H  
ATOM   4422  HA  SER A 250     110.140  49.010  29.680  0.00  0.00           H  
ATOM   4423  HB2 SER A 250     110.700  50.950  28.710  0.00  0.00           H  
ATOM   4424  HB3 SER A 250     111.200  51.390  30.340  0.00  0.00           H  
ATOM   4425  HG  SER A 250     112.920  51.700  29.000  0.00  0.00           H  
ATOM   4426  N   PHE A 251     111.660  47.650  27.990  0.00  0.00           N  
ATOM   4427  CA  PHE A 251     112.420  46.750  27.160  0.00  0.00           C  
ATOM   4428  C   PHE A 251     112.600  47.410  25.860  0.00  0.00           C  
ATOM   4429  O   PHE A 251     111.650  47.500  25.110  0.00  0.00           O  
ATOM   4430  CB  PHE A 251     111.600  45.430  27.010  0.00  0.00           C  
ATOM   4431  CG  PHE A 251     111.350  44.540  28.200  0.00  0.00           C  
ATOM   4432  CD1 PHE A 251     110.250  44.850  29.030  0.00  0.00           C  
ATOM   4433  CD2 PHE A 251     112.040  43.370  28.340  0.00  0.00           C  
ATOM   4434  CE1 PHE A 251     109.780  43.940  30.000  0.00  0.00           C  
ATOM   4435  CE2 PHE A 251     111.540  42.450  29.310  0.00  0.00           C  
ATOM   4436  CZ  PHE A 251     110.410  42.730  30.120  0.00  0.00           C  
ATOM   4437  H   PHE A 251     110.690  47.830  27.770  0.00  0.00           H  
ATOM   4438  HA  PHE A 251     113.410  46.460  27.520  0.00  0.00           H  
ATOM   4439  HB2 PHE A 251     110.590  45.680  26.690  0.00  0.00           H  
ATOM   4440  HB3 PHE A 251     112.010  44.720  26.290  0.00  0.00           H  
ATOM   4441  HD1 PHE A 251     109.720  45.780  28.950  0.00  0.00           H  
ATOM   4442  HD2 PHE A 251     112.890  43.130  27.710  0.00  0.00           H  
ATOM   4443  HE1 PHE A 251     108.890  44.160  30.570  0.00  0.00           H  
ATOM   4444  HE2 PHE A 251     111.920  41.440  29.310  0.00  0.00           H  
ATOM   4445  HZ  PHE A 251     109.990  41.940  30.710  0.00  0.00           H  
ATOM   4446  N   ALA A 252     113.710  48.070  25.510  0.00  0.00           N  
ATOM   4447  CA  ALA A 252     114.030  48.520  24.150  0.00  0.00           C  
ATOM   4448  C   ALA A 252     114.240  47.390  23.280  0.00  0.00           C  
ATOM   4449  O   ALA A 252     115.120  46.570  23.520  0.00  0.00           O  
ATOM   4450  CB  ALA A 252     115.370  49.380  24.240  0.00  0.00           C  
ATOM   4451  H   ALA A 252     114.500  47.910  26.120  0.00  0.00           H  
ATOM   4452  HA  ALA A 252     113.190  49.130  23.820  0.00  0.00           H  
ATOM   4453  HB1 ALA A 252     116.190  48.800  24.650  0.00  0.00           H  
ATOM   4454  HB2 ALA A 252     115.480  49.730  23.210  0.00  0.00           H  
ATOM   4455  HB3 ALA A 252     115.270  50.270  24.860  0.00  0.00           H  
ATOM   4456  N   LEU A 253     113.480  47.280  22.160  0.00  0.00           N  
ATOM   4457  CA  LEU A 253     113.480  46.130  21.240  0.00  0.00           C  
ATOM   4458  C   LEU A 253     114.540  46.170  20.130  0.00  0.00           C  
ATOM   4459  O   LEU A 253     114.480  47.120  19.330  0.00  0.00           O  
ATOM   4460  CB  LEU A 253     112.010  46.000  20.670  0.00  0.00           C  
ATOM   4461  CG  LEU A 253     110.890  46.070  21.670  0.00  0.00           C  
ATOM   4462  CD1 LEU A 253     109.600  45.810  20.860  0.00  0.00           C  
ATOM   4463  CD2 LEU A 253     110.900  45.070  22.840  0.00  0.00           C  
ATOM   4464  H   LEU A 253     112.670  47.890  22.140  0.00  0.00           H  
ATOM   4465  HA  LEU A 253     113.610  45.200  21.790  0.00  0.00           H  
ATOM   4466  HB2 LEU A 253     111.910  46.880  20.030  0.00  0.00           H  
ATOM   4467  HB3 LEU A 253     111.950  45.100  20.060  0.00  0.00           H  
ATOM   4468  HG  LEU A 253     110.860  47.040  22.160  0.00  0.00           H  
ATOM   4469 HD11 LEU A 253     108.730  46.010  21.480  0.00  0.00           H  
ATOM   4470 HD12 LEU A 253     109.620  46.400  19.950  0.00  0.00           H  
ATOM   4471 HD13 LEU A 253     109.500  44.770  20.570  0.00  0.00           H  
ATOM   4472 HD21 LEU A 253     110.010  45.250  23.450  0.00  0.00           H  
ATOM   4473 HD22 LEU A 253     110.920  44.030  22.530  0.00  0.00           H  
ATOM   4474 HD23 LEU A 253     111.860  45.200  23.330  0.00  0.00           H  
ATOM   4475  N   LEU A 254     115.440  45.190  20.000  0.00  0.00           N  
ATOM   4476  CA  LEU A 254     116.560  45.090  19.080  0.00  0.00           C  
ATOM   4477  C   LEU A 254     116.160  44.600  17.660  0.00  0.00           C  
ATOM   4478  O   LEU A 254     116.020  45.560  16.820  0.00  0.00           O  
ATOM   4479  CB  LEU A 254     117.690  44.290  19.750  0.00  0.00           C  
ATOM   4480  CG  LEU A 254     118.110  44.880  21.120  0.00  0.00           C  
ATOM   4481  CD1 LEU A 254     119.080  44.030  21.820  0.00  0.00           C  
ATOM   4482  CD2 LEU A 254     118.720  46.210  20.960  0.00  0.00           C  
ATOM   4483  OXT LEU A 254     115.870  43.400  17.460  0.00  0.00           O1-
ATOM   4484  H   LEU A 254     115.280  44.370  20.580  0.00  0.00           H  
ATOM   4485  HA  LEU A 254     116.880  46.110  18.880  0.00  0.00           H  
ATOM   4486  HB2 LEU A 254     117.430  43.240  19.870  0.00  0.00           H  
ATOM   4487  HB3 LEU A 254     118.550  44.190  19.090  0.00  0.00           H  
ATOM   4488  HG  LEU A 254     117.270  44.950  21.810  0.00  0.00           H  
ATOM   4489 HD11 LEU A 254     119.570  44.610  22.600  0.00  0.00           H  
ATOM   4490 HD12 LEU A 254     118.630  43.130  22.250  0.00  0.00           H  
ATOM   4491 HD13 LEU A 254     119.880  43.810  21.110  0.00  0.00           H  
ATOM   4492 HD21 LEU A 254     119.030  46.660  21.900  0.00  0.00           H  
ATOM   4493 HD22 LEU A 254     119.640  46.200  20.370  0.00  0.00           H  
ATOM   4494 HD23 LEU A 254     118.060  46.950  20.510  0.00  0.00           H  
TER   
ATOM   4495  N   MET B 255      52.950  28.380  35.180  0.00  0.00           N  
ATOM   4496  CA  MET B 255      52.040  28.420  34.010  0.00  0.00           C  
ATOM   4497  C   MET B 255      51.960  29.820  33.400  0.00  0.00           C  
ATOM   4498  O   MET B 255      51.950  30.780  34.100  0.00  0.00           O  
ATOM   4499  CB  MET B 255      50.660  27.940  34.370  0.00  0.00           C  
ATOM   4500  CG  MET B 255      49.680  27.550  33.190  0.00  0.00           C  
ATOM   4501  SD  MET B 255      48.140  26.700  33.830  0.00  0.00           S  
ATOM   4502  CE  MET B 255      48.920  25.100  34.090  0.00  0.00           C  
ATOM   4503  HA  MET B 255      52.350  27.690  33.260  0.00  0.00           H  
ATOM   4504  HB2 MET B 255      50.800  27.060  35.000  0.00  0.00           H  
ATOM   4505  HB3 MET B 255      50.200  28.690  35.010  0.00  0.00           H  
ATOM   4506  HG2 MET B 255      49.320  28.450  32.690  0.00  0.00           H  
ATOM   4507  HG3 MET B 255      50.300  26.990  32.490  0.00  0.00           H  
ATOM   4508  HE1 MET B 255      48.880  24.690  33.090  0.00  0.00           H  
ATOM   4509  HE2 MET B 255      49.890  25.090  34.580  0.00  0.00           H  
ATOM   4510  HE3 MET B 255      48.270  24.450  34.680  0.00  0.00           H  
ATOM   4511  H1  MET B 255      52.650  28.810  36.040  0.00  0.00           H  
ATOM   4512  H2  MET B 255      53.810  28.870  34.960  0.00  0.00           H  
ATOM   4513  H3  MET B 255      53.310  27.440  35.240  0.00  0.00           H  
ATOM   4514  N   LYS B 256      52.010  29.790  32.080  0.00  0.00           N  
ATOM   4515  CA  LYS B 256      51.860  31.030  31.250  0.00  0.00           C  
ATOM   4516  C   LYS B 256      50.390  31.490  31.090  0.00  0.00           C  
ATOM   4517  O   LYS B 256      49.470  30.650  31.090  0.00  0.00           O  
ATOM   4518  CB  LYS B 256      52.420  30.770  29.870  0.00  0.00           C  
ATOM   4519  CG  LYS B 256      53.950  30.690  29.880  0.00  0.00           C  
ATOM   4520  CD  LYS B 256      54.480  30.060  28.590  0.00  0.00           C  
ATOM   4521  CE  LYS B 256      56.000  30.160  28.610  0.00  0.00           C  
ATOM   4522  NZ  LYS B 256      56.700  29.240  29.600  0.00  0.00           N1+
ATOM   4523  H   LYS B 256      52.310  28.960  31.580  0.00  0.00           H  
ATOM   4524  HA  LYS B 256      52.440  31.870  31.630  0.00  0.00           H  
ATOM   4525  HB2 LYS B 256      52.000  29.860  29.460  0.00  0.00           H  
ATOM   4526  HB3 LYS B 256      52.050  31.580  29.230  0.00  0.00           H  
ATOM   4527  HG2 LYS B 256      54.260  31.730  29.930  0.00  0.00           H  
ATOM   4528  HG3 LYS B 256      54.330  30.130  30.730  0.00  0.00           H  
ATOM   4529  HD2 LYS B 256      54.210  29.020  28.410  0.00  0.00           H  
ATOM   4530  HD3 LYS B 256      54.100  30.640  27.750  0.00  0.00           H  
ATOM   4531  HE2 LYS B 256      56.240  29.940  27.570  0.00  0.00           H  
ATOM   4532  HE3 LYS B 256      56.110  31.230  28.820  0.00  0.00           H  
ATOM   4533  HZ1 LYS B 256      57.700  29.270  29.510  0.00  0.00           H  
ATOM   4534  HZ2 LYS B 256      56.660  29.500  30.580  0.00  0.00           H  
ATOM   4535  HZ3 LYS B 256      56.320  28.320  29.440  0.00  0.00           H  
ATOM   4536  N   LEU B 257      50.100  32.780  30.950  0.00  0.00           N  
ATOM   4537  CA  LEU B 257      48.810  33.290  30.910  0.00  0.00           C  
ATOM   4538  C   LEU B 257      47.840  32.560  29.950  0.00  0.00           C  
ATOM   4539  O   LEU B 257      46.730  32.190  30.390  0.00  0.00           O  
ATOM   4540  CB  LEU B 257      48.880  34.810  30.590  0.00  0.00           C  
ATOM   4541  CG  LEU B 257      47.640  35.670  30.650  0.00  0.00           C  
ATOM   4542  CD1 LEU B 257      46.850  35.690  29.370  0.00  0.00           C  
ATOM   4543  CD2 LEU B 257      46.700  35.430  31.890  0.00  0.00           C  
ATOM   4544  H   LEU B 257      50.790  33.510  30.870  0.00  0.00           H  
ATOM   4545  HA  LEU B 257      48.420  33.070  31.900  0.00  0.00           H  
ATOM   4546  HB2 LEU B 257      49.580  35.340  31.240  0.00  0.00           H  
ATOM   4547  HB3 LEU B 257      49.160  34.990  29.560  0.00  0.00           H  
ATOM   4548  HG  LEU B 257      47.880  36.730  30.750  0.00  0.00           H  
ATOM   4549 HD11 LEU B 257      46.010  36.380  29.380  0.00  0.00           H  
ATOM   4550 HD12 LEU B 257      47.500  36.060  28.580  0.00  0.00           H  
ATOM   4551 HD13 LEU B 257      46.510  34.710  29.030  0.00  0.00           H  
ATOM   4552 HD21 LEU B 257      47.100  36.000  32.730  0.00  0.00           H  
ATOM   4553 HD22 LEU B 257      45.770  35.940  31.640  0.00  0.00           H  
ATOM   4554 HD23 LEU B 257      46.600  34.370  32.120  0.00  0.00           H  
ATOM   4555  N   HID B 258      48.310  32.230  28.720  0.00  0.00           N  
ATOM   4556  CA  HID B 258      47.590  31.450  27.730  0.00  0.00           C  
ATOM   4557  C   HID B 258      47.180  30.000  28.130  0.00  0.00           C  
ATOM   4558  O   HID B 258      46.220  29.440  27.500  0.00  0.00           O  
ATOM   4559  CB  HID B 258      48.360  31.540  26.450  0.00  0.00           C  
ATOM   4560  CG  HID B 258      49.380  30.500  26.280  0.00  0.00           C  
ATOM   4561  CD2 HID B 258      50.640  30.450  26.790  0.00  0.00           C  
ATOM   4562  ND1 HID B 258      49.240  29.460  25.380  0.00  0.00           N  
ATOM   4563  CE1 HID B 258      50.440  28.840  25.330  0.00  0.00           C  
ATOM   4564  NE2 HID B 258      51.370  29.350  26.150  0.00  0.00           N  
ATOM   4565  H   HID B 258      49.260  32.520  28.500  0.00  0.00           H  
ATOM   4566  HA  HID B 258      46.650  32.000  27.740  0.00  0.00           H  
ATOM   4567  HB2 HID B 258      47.640  31.490  25.630  0.00  0.00           H  
ATOM   4568  HB3 HID B 258      48.830  32.520  26.460  0.00  0.00           H  
ATOM   4569  HD1 HID B 258      48.450  29.350  24.770  0.00  0.00           H  
ATOM   4570  HD2 HID B 258      51.120  31.230  27.350  0.00  0.00           H  
ATOM   4571  HE1 HID B 258      50.630  28.000  24.690  0.00  0.00           H  
ATOM   4572  N   GLU B 259      47.790  29.380  29.170  0.00  0.00           N  
ATOM   4573  CA  GLU B 259      47.280  28.150  29.880  0.00  0.00           C  
ATOM   4574  C   GLU B 259      46.380  28.430  31.090  0.00  0.00           C  
ATOM   4575  O   GLU B 259      45.460  27.670  31.350  0.00  0.00           O  
ATOM   4576  CB  GLU B 259      48.510  27.330  30.250  0.00  0.00           C  
ATOM   4577  CG  GLU B 259      49.290  26.640  29.160  0.00  0.00           C  
ATOM   4578  CD  GLU B 259      50.430  25.690  29.630  0.00  0.00           C  
ATOM   4579  OE1 GLU B 259      50.170  24.780  30.410  0.00  0.00           O  
ATOM   4580  OE2 GLU B 259      51.570  25.690  29.030  0.00  0.00           O1-
ATOM   4581  H   GLU B 259      48.560  29.900  29.570  0.00  0.00           H  
ATOM   4582  HA  GLU B 259      46.710  27.590  29.140  0.00  0.00           H  
ATOM   4583  HB2 GLU B 259      49.200  28.060  30.660  0.00  0.00           H  
ATOM   4584  HB3 GLU B 259      48.340  26.480  30.910  0.00  0.00           H  
ATOM   4585  HG2 GLU B 259      48.490  26.130  28.620  0.00  0.00           H  
ATOM   4586  HG3 GLU B 259      49.670  27.450  28.530  0.00  0.00           H  
ATOM   4587  N   ARG B 260      46.580  29.530  31.810  0.00  0.00           N  
ATOM   4588  CA  ARG B 260      45.620  30.010  32.890  0.00  0.00           C  
ATOM   4589  C   ARG B 260      44.280  30.430  32.300  0.00  0.00           C  
ATOM   4590  O   ARG B 260      43.240  30.060  32.810  0.00  0.00           O  
ATOM   4591  CB  ARG B 260      46.250  31.130  33.700  0.00  0.00           C  
ATOM   4592  CG  ARG B 260      45.450  31.610  34.910  0.00  0.00           C  
ATOM   4593  CD  ARG B 260      45.480  30.650  36.110  0.00  0.00           C  
ATOM   4594  NE  ARG B 260      44.520  31.050  37.230  0.00  0.00           N  
ATOM   4595  CZ  ARG B 260      44.010  30.360  38.260  0.00  0.00           C  
ATOM   4596  NH1 ARG B 260      44.120  29.070  38.360  0.00  0.00           N1+
ATOM   4597  NH2 ARG B 260      43.250  30.970  39.080  0.00  0.00           N  
ATOM   4598  H   ARG B 260      47.360  30.160  31.690  0.00  0.00           H  
ATOM   4599  HA  ARG B 260      45.370  29.200  33.560  0.00  0.00           H  
ATOM   4600  HB2 ARG B 260      47.190  30.850  34.170  0.00  0.00           H  
ATOM   4601  HB3 ARG B 260      46.370  32.010  33.070  0.00  0.00           H  
ATOM   4602  HG2 ARG B 260      45.860  32.520  35.350  0.00  0.00           H  
ATOM   4603  HG3 ARG B 260      44.440  31.850  34.560  0.00  0.00           H  
ATOM   4604  HD2 ARG B 260      45.220  29.700  35.650  0.00  0.00           H  
ATOM   4605  HD3 ARG B 260      46.450  30.520  36.590  0.00  0.00           H  
ATOM   4606  HE  ARG B 260      44.440  32.040  37.420  0.00  0.00           H  
ATOM   4607 HH11 ARG B 260      44.560  28.510  37.640  0.00  0.00           H  
ATOM   4608 HH12 ARG B 260      43.680  28.690  39.180  0.00  0.00           H  
ATOM   4609 HH21 ARG B 260      43.190  31.970  38.930  0.00  0.00           H  
ATOM   4610 HH22 ARG B 260      43.020  30.410  39.890  0.00  0.00           H  
ATOM   4611  N   LEU B 261      44.220  31.030  31.110  0.00  0.00           N  
ATOM   4612  CA  LEU B 261      42.920  31.290  30.460  0.00  0.00           C  
ATOM   4613  C   LEU B 261      42.140  30.000  30.130  0.00  0.00           C  
ATOM   4614  O   LEU B 261      40.880  29.990  30.090  0.00  0.00           O  
ATOM   4615  CB  LEU B 261      43.140  31.990  29.130  0.00  0.00           C  
ATOM   4616  CG  LEU B 261      43.520  33.450  29.120  0.00  0.00           C  
ATOM   4617  CD1 LEU B 261      43.520  34.040  27.770  0.00  0.00           C  
ATOM   4618  CD2 LEU B 261      42.630  34.320  30.050  0.00  0.00           C  
ATOM   4619  H   LEU B 261      45.090  31.310  30.690  0.00  0.00           H  
ATOM   4620  HA  LEU B 261      42.250  31.900  31.070  0.00  0.00           H  
ATOM   4621  HB2 LEU B 261      43.940  31.460  28.620  0.00  0.00           H  
ATOM   4622  HB3 LEU B 261      42.220  31.880  28.570  0.00  0.00           H  
ATOM   4623  HG  LEU B 261      44.490  33.500  29.610  0.00  0.00           H  
ATOM   4624 HD11 LEU B 261      44.480  33.740  27.340  0.00  0.00           H  
ATOM   4625 HD12 LEU B 261      42.720  33.650  27.150  0.00  0.00           H  
ATOM   4626 HD13 LEU B 261      43.600  35.130  27.800  0.00  0.00           H  
ATOM   4627 HD21 LEU B 261      43.060  35.320  30.140  0.00  0.00           H  
ATOM   4628 HD22 LEU B 261      41.550  34.380  29.960  0.00  0.00           H  
ATOM   4629 HD23 LEU B 261      42.810  33.860  31.020  0.00  0.00           H  
ATOM   4630  N   ARG B 262      42.820  28.930  29.810  0.00  0.00           N  
ATOM   4631  CA  ARG B 262      42.230  27.570  29.600  0.00  0.00           C  
ATOM   4632  C   ARG B 262      41.730  27.010  30.920  0.00  0.00           C  
ATOM   4633  O   ARG B 262      40.630  26.520  31.010  0.00  0.00           O  
ATOM   4634  CB  ARG B 262      43.200  26.540  29.020  0.00  0.00           C  
ATOM   4635  CG  ARG B 262      43.810  26.910  27.700  0.00  0.00           C  
ATOM   4636  CD  ARG B 262      45.020  26.030  27.360  0.00  0.00           C  
ATOM   4637  NE  ARG B 262      45.910  26.700  26.370  0.00  0.00           N  
ATOM   4638  CZ  ARG B 262      47.050  26.140  26.000  0.00  0.00           C  
ATOM   4639  NH1 ARG B 262      47.490  25.050  26.520  0.00  0.00           N1+
ATOM   4640  NH2 ARG B 262      47.680  26.630  24.980  0.00  0.00           N  
ATOM   4641  H   ARG B 262      43.830  28.970  29.790  0.00  0.00           H  
ATOM   4642  HA  ARG B 262      41.400  27.600  28.880  0.00  0.00           H  
ATOM   4643  HB2 ARG B 262      44.050  26.430  29.690  0.00  0.00           H  
ATOM   4644  HB3 ARG B 262      42.700  25.570  28.940  0.00  0.00           H  
ATOM   4645  HG2 ARG B 262      43.010  26.880  26.960  0.00  0.00           H  
ATOM   4646  HG3 ARG B 262      44.240  27.880  27.910  0.00  0.00           H  
ATOM   4647  HD2 ARG B 262      45.670  25.860  28.220  0.00  0.00           H  
ATOM   4648  HD3 ARG B 262      44.720  25.030  27.070  0.00  0.00           H  
ATOM   4649  HE  ARG B 262      45.580  27.550  25.940  0.00  0.00           H  
ATOM   4650 HH11 ARG B 262      46.960  24.550  27.220  0.00  0.00           H  
ATOM   4651 HH12 ARG B 262      48.250  24.510  26.130  0.00  0.00           H  
ATOM   4652 HH21 ARG B 262      47.160  27.360  24.530  0.00  0.00           H  
ATOM   4653 HH22 ARG B 262      48.260  26.010  24.420  0.00  0.00           H  
ATOM   4654  N   GLU B 263      42.600  26.950  31.910  0.00  0.00           N  
ATOM   4655  CA  GLU B 263      42.230  26.460  33.320  0.00  0.00           C  
ATOM   4656  C   GLU B 263      41.030  27.190  33.890  0.00  0.00           C  
ATOM   4657  O   GLU B 263      40.230  26.420  34.440  0.00  0.00           O  
ATOM   4658  CB  GLU B 263      43.490  26.700  34.190  0.00  0.00           C  
ATOM   4659  CG  GLU B 263      43.530  25.890  35.480  0.00  0.00           C  
ATOM   4660  CD  GLU B 263      44.830  26.190  36.230  0.00  0.00           C  
ATOM   4661  OE1 GLU B 263      45.690  25.260  36.190  0.00  0.00           O  
ATOM   4662  OE2 GLU B 263      45.140  27.340  36.570  0.00  0.00           O1-
ATOM   4663  H   GLU B 263      43.540  27.280  31.830  0.00  0.00           H  
ATOM   4664  HA  GLU B 263      42.010  25.400  33.450  0.00  0.00           H  
ATOM   4665  HB2 GLU B 263      44.280  26.270  33.580  0.00  0.00           H  
ATOM   4666  HB3 GLU B 263      43.690  27.770  34.300  0.00  0.00           H  
ATOM   4667  HG2 GLU B 263      42.640  25.990  36.090  0.00  0.00           H  
ATOM   4668  HG3 GLU B 263      43.480  24.840  35.200  0.00  0.00           H  
ATOM   4669  N   LEU B 264      40.860  28.530  33.770  0.00  0.00           N  
ATOM   4670  CA  LEU B 264      39.700  29.280  34.240  0.00  0.00           C  
ATOM   4671  C   LEU B 264      38.340  28.760  33.640  0.00  0.00           C  
ATOM   4672  O   LEU B 264      37.370  28.620  34.420  0.00  0.00           O  
ATOM   4673  CB  LEU B 264      39.950  30.790  34.130  0.00  0.00           C  
ATOM   4674  CG  LEU B 264      40.800  31.370  35.220  0.00  0.00           C  
ATOM   4675  CD1 LEU B 264      41.390  32.720  34.880  0.00  0.00           C  
ATOM   4676  CD2 LEU B 264      40.130  31.580  36.540  0.00  0.00           C  
ATOM   4677  H   LEU B 264      41.630  29.100  33.440  0.00  0.00           H  
ATOM   4678  HA  LEU B 264      39.510  29.090  35.290  0.00  0.00           H  
ATOM   4679  HB2 LEU B 264      40.300  31.100  33.150  0.00  0.00           H  
ATOM   4680  HB3 LEU B 264      39.020  31.350  34.250  0.00  0.00           H  
ATOM   4681  HG  LEU B 264      41.630  30.680  35.340  0.00  0.00           H  
ATOM   4682 HD11 LEU B 264      40.650  33.490  34.670  0.00  0.00           H  
ATOM   4683 HD12 LEU B 264      41.950  33.020  35.770  0.00  0.00           H  
ATOM   4684 HD13 LEU B 264      42.100  32.580  34.060  0.00  0.00           H  
ATOM   4685 HD21 LEU B 264      39.150  32.050  36.430  0.00  0.00           H  
ATOM   4686 HD22 LEU B 264      39.930  30.660  37.110  0.00  0.00           H  
ATOM   4687 HD23 LEU B 264      40.680  32.290  37.150  0.00  0.00           H  
ATOM   4688  N   ARG B 265      38.210  28.320  32.340  0.00  0.00           N  
ATOM   4689  CA  ARG B 265      36.990  27.830  31.740  0.00  0.00           C  
ATOM   4690  C   ARG B 265      36.950  26.320  31.990  0.00  0.00           C  
ATOM   4691  O   ARG B 265      35.840  25.810  32.040  0.00  0.00           O  
ATOM   4692  CB  ARG B 265      36.910  28.150  30.260  0.00  0.00           C  
ATOM   4693  CG  ARG B 265      37.810  27.410  29.230  0.00  0.00           C  
ATOM   4694  CD  ARG B 265      37.310  27.760  27.770  0.00  0.00           C  
ATOM   4695  NE  ARG B 265      38.390  27.480  26.850  0.00  0.00           N  
ATOM   4696  CZ  ARG B 265      38.900  26.270  26.560  0.00  0.00           C  
ATOM   4697  NH1 ARG B 265      38.440  25.190  27.080  0.00  0.00           N1+
ATOM   4698  NH2 ARG B 265      39.920  26.150  25.780  0.00  0.00           N  
ATOM   4699  H   ARG B 265      39.030  28.340  31.740  0.00  0.00           H  
ATOM   4700  HA  ARG B 265      36.050  28.150  32.180  0.00  0.00           H  
ATOM   4701  HB2 ARG B 265      35.920  27.850  29.920  0.00  0.00           H  
ATOM   4702  HB3 ARG B 265      36.950  29.230  30.100  0.00  0.00           H  
ATOM   4703  HG2 ARG B 265      38.830  27.760  29.390  0.00  0.00           H  
ATOM   4704  HG3 ARG B 265      37.720  26.350  29.470  0.00  0.00           H  
ATOM   4705  HD2 ARG B 265      36.410  27.160  27.640  0.00  0.00           H  
ATOM   4706  HD3 ARG B 265      37.020  28.810  27.710  0.00  0.00           H  
ATOM   4707  HE  ARG B 265      38.880  28.260  26.430  0.00  0.00           H  
ATOM   4708 HH11 ARG B 265      37.610  25.130  27.650  0.00  0.00           H  
ATOM   4709 HH12 ARG B 265      38.820  24.320  26.720  0.00  0.00           H  
ATOM   4710 HH21 ARG B 265      40.320  27.060  25.600  0.00  0.00           H  
ATOM   4711 HH22 ARG B 265      40.410  25.270  25.720  0.00  0.00           H  
ATOM   4712  N   SER B 266      38.040  25.620  32.370  0.00  0.00           N  
ATOM   4713  CA  SER B 266      38.070  24.150  32.550  0.00  0.00           C  
ATOM   4714  C   SER B 266      37.490  23.870  33.960  0.00  0.00           C  
ATOM   4715  O   SER B 266      36.460  23.180  33.980  0.00  0.00           O  
ATOM   4716  CB  SER B 266      39.460  23.550  32.360  0.00  0.00           C  
ATOM   4717  OG  SER B 266      39.790  23.680  31.010  0.00  0.00           O  
ATOM   4718  H   SER B 266      38.930  26.090  32.430  0.00  0.00           H  
ATOM   4719  HA  SER B 266      37.410  23.700  31.810  0.00  0.00           H  
ATOM   4720  HB2 SER B 266      40.180  24.140  32.920  0.00  0.00           H  
ATOM   4721  HB3 SER B 266      39.440  22.480  32.570  0.00  0.00           H  
ATOM   4722  HG  SER B 266      39.940  24.610  30.860  0.00  0.00           H  
ATOM   4723  N   GLU B 267      38.000  24.550  34.990  0.00  0.00           N  
ATOM   4724  CA  GLU B 267      37.470  24.300  36.360  0.00  0.00           C  
ATOM   4725  C   GLU B 267      35.980  24.770  36.580  0.00  0.00           C  
ATOM   4726  O   GLU B 267      35.290  24.240  37.440  0.00  0.00           O  
ATOM   4727  CB  GLU B 267      38.480  24.940  37.350  0.00  0.00           C  
ATOM   4728  CG  GLU B 267      38.600  26.510  37.440  0.00  0.00           C  
ATOM   4729  CD  GLU B 267      39.710  27.010  38.360  0.00  0.00           C  
ATOM   4730  OE1 GLU B 267      39.730  28.210  38.530  0.00  0.00           O  
ATOM   4731  OE2 GLU B 267      40.500  26.180  38.940  0.00  0.00           O1-
ATOM   4732  H   GLU B 267      38.730  25.230  34.870  0.00  0.00           H  
ATOM   4733  HA  GLU B 267      37.550  23.250  36.640  0.00  0.00           H  
ATOM   4734  HB2 GLU B 267      38.360  24.540  38.360  0.00  0.00           H  
ATOM   4735  HB3 GLU B 267      39.450  24.600  36.980  0.00  0.00           H  
ATOM   4736  HG2 GLU B 267      38.730  26.820  36.400  0.00  0.00           H  
ATOM   4737  HG3 GLU B 267      37.620  26.920  37.680  0.00  0.00           H  
ATOM   4738  N   ARG B 268      35.510  25.710  35.780  0.00  0.00           N  
ATOM   4739  CA  ARG B 268      34.090  26.080  35.790  0.00  0.00           C  
ATOM   4740  C   ARG B 268      33.240  25.160  34.850  0.00  0.00           C  
ATOM   4741  O   ARG B 268      32.010  25.280  34.870  0.00  0.00           O  
ATOM   4742  CB  ARG B 268      33.950  27.540  35.490  0.00  0.00           C  
ATOM   4743  CG  ARG B 268      34.530  28.420  36.630  0.00  0.00           C  
ATOM   4744  CD  ARG B 268      34.680  29.920  36.310  0.00  0.00           C  
ATOM   4745  NE  ARG B 268      35.380  30.570  37.420  0.00  0.00           N  
ATOM   4746  CZ  ARG B 268      36.660  30.440  37.760  0.00  0.00           C  
ATOM   4747  NH1 ARG B 268      37.540  29.700  37.170  0.00  0.00           N1+
ATOM   4748  NH2 ARG B 268      37.130  31.070  38.790  0.00  0.00           N  
ATOM   4749  H   ARG B 268      36.110  26.130  35.090  0.00  0.00           H  
ATOM   4750  HA  ARG B 268      33.780  25.940  36.830  0.00  0.00           H  
ATOM   4751  HB2 ARG B 268      34.530  27.790  34.600  0.00  0.00           H  
ATOM   4752  HB3 ARG B 268      32.920  27.880  35.370  0.00  0.00           H  
ATOM   4753  HG2 ARG B 268      33.870  28.270  37.480  0.00  0.00           H  
ATOM   4754  HG3 ARG B 268      35.470  27.940  36.890  0.00  0.00           H  
ATOM   4755  HD2 ARG B 268      35.170  30.240  35.390  0.00  0.00           H  
ATOM   4756  HD3 ARG B 268      33.620  30.200  36.320  0.00  0.00           H  
ATOM   4757  HE  ARG B 268      34.840  31.160  38.030  0.00  0.00           H  
ATOM   4758 HH11 ARG B 268      37.380  29.210  36.310  0.00  0.00           H  
ATOM   4759 HH12 ARG B 268      38.410  29.590  37.680  0.00  0.00           H  
ATOM   4760 HH21 ARG B 268      36.520  31.670  39.330  0.00  0.00           H  
ATOM   4761 HH22 ARG B 268      38.040  30.940  39.210  0.00  0.00           H  
ATOM   4762  N   GLY B 269      33.830  24.410  33.900  0.00  0.00           N  
ATOM   4763  CA  GLY B 269      33.090  23.660  32.890  0.00  0.00           C  
ATOM   4764  C   GLY B 269      32.420  24.470  31.800  0.00  0.00           C  
ATOM   4765  O   GLY B 269      31.530  23.940  31.110  0.00  0.00           O  
ATOM   4766  H   GLY B 269      34.820  24.590  33.830  0.00  0.00           H  
ATOM   4767  HA2 GLY B 269      33.810  23.010  32.400  0.00  0.00           H  
ATOM   4768  HA3 GLY B 269      32.310  23.090  33.400  0.00  0.00           H  
ATOM   4769  N   LEU B 270      32.850  25.700  31.500  0.00  0.00           N  
ATOM   4770  CA  LEU B 270      32.290  26.590  30.500  0.00  0.00           C  
ATOM   4771  C   LEU B 270      32.860  26.410  29.100  0.00  0.00           C  
ATOM   4772  O   LEU B 270      34.070  26.330  28.860  0.00  0.00           O  
ATOM   4773  CB  LEU B 270      32.640  28.010  30.930  0.00  0.00           C  
ATOM   4774  CG  LEU B 270      32.070  28.570  32.240  0.00  0.00           C  
ATOM   4775  CD1 LEU B 270      32.740  29.920  32.640  0.00  0.00           C  
ATOM   4776  CD2 LEU B 270      30.530  28.690  32.030  0.00  0.00           C  
ATOM   4777  H   LEU B 270      33.630  25.970  32.070  0.00  0.00           H  
ATOM   4778  HA  LEU B 270      31.210  26.450  30.510  0.00  0.00           H  
ATOM   4779  HB2 LEU B 270      33.720  28.090  30.920  0.00  0.00           H  
ATOM   4780  HB3 LEU B 270      32.330  28.770  30.210  0.00  0.00           H  
ATOM   4781  HG  LEU B 270      32.370  27.870  33.020  0.00  0.00           H  
ATOM   4782 HD11 LEU B 270      32.440  30.340  33.610  0.00  0.00           H  
ATOM   4783 HD12 LEU B 270      33.810  29.960  32.460  0.00  0.00           H  
ATOM   4784 HD13 LEU B 270      32.210  30.640  32.010  0.00  0.00           H  
ATOM   4785 HD21 LEU B 270      30.290  29.520  31.360  0.00  0.00           H  
ATOM   4786 HD22 LEU B 270      29.880  27.820  31.930  0.00  0.00           H  
ATOM   4787 HD23 LEU B 270      30.160  29.120  32.960  0.00  0.00           H  
ATOM   4788  N   ARG B 271      31.970  26.280  28.080  0.00  0.00           N  
ATOM   4789  CA  ARG B 271      32.320  26.060  26.670  0.00  0.00           C  
ATOM   4790  C   ARG B 271      33.040  27.350  26.170  0.00  0.00           C  
ATOM   4791  O   ARG B 271      32.510  28.380  26.390  0.00  0.00           O  
ATOM   4792  CB  ARG B 271      31.100  25.820  25.740  0.00  0.00           C  
ATOM   4793  CG  ARG B 271      30.080  24.780  26.240  0.00  0.00           C  
ATOM   4794  CD  ARG B 271      29.090  24.430  25.110  0.00  0.00           C  
ATOM   4795  NE  ARG B 271      28.220  25.550  24.750  0.00  0.00           N  
ATOM   4796  CZ  ARG B 271      27.360  25.710  23.800  0.00  0.00           C  
ATOM   4797  NH1 ARG B 271      27.000  24.670  23.020  0.00  0.00           N1+
ATOM   4798  NH2 ARG B 271      26.750  26.870  23.550  0.00  0.00           N  
ATOM   4799  H   ARG B 271      31.020  26.280  28.410  0.00  0.00           H  
ATOM   4800  HA  ARG B 271      33.000  25.210  26.620  0.00  0.00           H  
ATOM   4801  HB2 ARG B 271      30.540  26.750  25.810  0.00  0.00           H  
ATOM   4802  HB3 ARG B 271      31.550  25.590  24.770  0.00  0.00           H  
ATOM   4803  HG2 ARG B 271      30.590  23.840  26.450  0.00  0.00           H  
ATOM   4804  HG3 ARG B 271      29.480  25.030  27.120  0.00  0.00           H  
ATOM   4805  HD2 ARG B 271      29.800  24.160  24.330  0.00  0.00           H  
ATOM   4806  HD3 ARG B 271      28.590  23.570  25.560  0.00  0.00           H  
ATOM   4807  HE  ARG B 271      28.370  26.410  25.260  0.00  0.00           H  
ATOM   4808 HH11 ARG B 271      27.490  23.790  23.040  0.00  0.00           H  
ATOM   4809 HH12 ARG B 271      26.090  24.620  22.580  0.00  0.00           H  
ATOM   4810 HH21 ARG B 271      27.000  27.690  24.100  0.00  0.00           H  
ATOM   4811 HH22 ARG B 271      26.230  26.970  22.700  0.00  0.00           H  
ATOM   4812  N   LEU B 272      34.060  27.220  25.310  0.00  0.00           N  
ATOM   4813  CA  LEU B 272      34.740  28.460  24.830  0.00  0.00           C  
ATOM   4814  C   LEU B 272      33.790  29.470  24.060  0.00  0.00           C  
ATOM   4815  O   LEU B 272      33.870  30.640  24.280  0.00  0.00           O  
ATOM   4816  CB  LEU B 272      36.010  28.030  24.030  0.00  0.00           C  
ATOM   4817  CG  LEU B 272      36.860  29.180  23.480  0.00  0.00           C  
ATOM   4818  CD1 LEU B 272      38.190  28.560  23.120  0.00  0.00           C  
ATOM   4819  CD2 LEU B 272      36.320  29.910  22.290  0.00  0.00           C  
ATOM   4820  H   LEU B 272      34.430  26.290  25.180  0.00  0.00           H  
ATOM   4821  HA  LEU B 272      35.090  29.050  25.670  0.00  0.00           H  
ATOM   4822  HB2 LEU B 272      36.560  27.400  24.720  0.00  0.00           H  
ATOM   4823  HB3 LEU B 272      35.730  27.470  23.140  0.00  0.00           H  
ATOM   4824  HG  LEU B 272      37.030  29.850  24.320  0.00  0.00           H  
ATOM   4825 HD11 LEU B 272      38.130  28.000  22.180  0.00  0.00           H  
ATOM   4826 HD12 LEU B 272      38.890  29.390  23.070  0.00  0.00           H  
ATOM   4827 HD13 LEU B 272      38.500  27.980  23.990  0.00  0.00           H  
ATOM   4828 HD21 LEU B 272      37.100  30.560  21.880  0.00  0.00           H  
ATOM   4829 HD22 LEU B 272      35.920  29.200  21.570  0.00  0.00           H  
ATOM   4830 HD23 LEU B 272      35.460  30.570  22.420  0.00  0.00           H  
ATOM   4831  N   LYS B 273      32.810  29.020  23.300  0.00  0.00           N  
ATOM   4832  CA  LYS B 273      31.750  29.840  22.700  0.00  0.00           C  
ATOM   4833  C   LYS B 273      31.060  30.720  23.750  0.00  0.00           C  
ATOM   4834  O   LYS B 273      30.980  31.940  23.490  0.00  0.00           O  
ATOM   4835  CB  LYS B 273      30.680  28.890  22.070  0.00  0.00           C  
ATOM   4836  CG  LYS B 273      29.780  29.530  20.950  0.00  0.00           C  
ATOM   4837  CD  LYS B 273      28.940  28.400  20.330  0.00  0.00           C  
ATOM   4838  CE  LYS B 273      27.990  28.940  19.170  0.00  0.00           C  
ATOM   4839  NZ  LYS B 273      26.830  29.610  19.750  0.00  0.00           N1+
ATOM   4840  H   LYS B 273      32.760  28.030  23.080  0.00  0.00           H  
ATOM   4841  HA  LYS B 273      32.140  30.370  21.830  0.00  0.00           H  
ATOM   4842  HB2 LYS B 273      31.400  28.300  21.510  0.00  0.00           H  
ATOM   4843  HB3 LYS B 273      30.070  28.370  22.820  0.00  0.00           H  
ATOM   4844  HG2 LYS B 273      29.130  30.260  21.440  0.00  0.00           H  
ATOM   4845  HG3 LYS B 273      30.350  30.000  20.160  0.00  0.00           H  
ATOM   4846  HD2 LYS B 273      29.590  27.720  19.780  0.00  0.00           H  
ATOM   4847  HD3 LYS B 273      28.430  27.750  21.030  0.00  0.00           H  
ATOM   4848  HE2 LYS B 273      28.550  29.560  18.480  0.00  0.00           H  
ATOM   4849  HE3 LYS B 273      27.650  28.070  18.610  0.00  0.00           H  
ATOM   4850  HZ1 LYS B 273      26.030  29.430  19.160  0.00  0.00           H  
ATOM   4851  HZ2 LYS B 273      26.740  29.370  20.730  0.00  0.00           H  
ATOM   4852  HZ3 LYS B 273      26.910  30.600  19.580  0.00  0.00           H  
ATOM   4853  N   ASP B 274      30.630  30.150  24.880  0.00  0.00           N  
ATOM   4854  CA  ASP B 274      29.800  30.800  25.920  0.00  0.00           C  
ATOM   4855  C   ASP B 274      30.660  31.680  26.870  0.00  0.00           C  
ATOM   4856  O   ASP B 274      30.130  32.640  27.450  0.00  0.00           O  
ATOM   4857  CB  ASP B 274      28.870  29.830  26.660  0.00  0.00           C  
ATOM   4858  CG  ASP B 274      28.040  28.950  25.760  0.00  0.00           C  
ATOM   4859  OD1 ASP B 274      27.980  27.810  26.180  0.00  0.00           O  
ATOM   4860  OD2 ASP B 274      27.580  29.470  24.690  0.00  0.00           O1-
ATOM   4861  H   ASP B 274      30.920  29.190  25.010  0.00  0.00           H  
ATOM   4862  HA  ASP B 274      29.030  31.380  25.400  0.00  0.00           H  
ATOM   4863  HB2 ASP B 274      29.500  29.240  27.320  0.00  0.00           H  
ATOM   4864  HB3 ASP B 274      28.200  30.360  27.330  0.00  0.00           H  
ATOM   4865  N   VAL B 275      31.950  31.380  26.940  0.00  0.00           N  
ATOM   4866  CA  VAL B 275      32.980  32.370  27.490  0.00  0.00           C  
ATOM   4867  C   VAL B 275      32.960  33.550  26.520  0.00  0.00           C  
ATOM   4868  O   VAL B 275      32.600  34.670  26.920  0.00  0.00           O  
ATOM   4869  CB  VAL B 275      34.420  31.850  27.620  0.00  0.00           C  
ATOM   4870  CG1 VAL B 275      35.230  32.950  28.370  0.00  0.00           C  
ATOM   4871  CG2 VAL B 275      34.610  30.580  28.460  0.00  0.00           C  
ATOM   4872  H   VAL B 275      32.320  30.590  26.410  0.00  0.00           H  
ATOM   4873  HA  VAL B 275      32.660  32.670  28.490  0.00  0.00           H  
ATOM   4874  HB  VAL B 275      34.870  31.580  26.660  0.00  0.00           H  
ATOM   4875 HG11 VAL B 275      36.260  32.660  28.180  0.00  0.00           H  
ATOM   4876 HG12 VAL B 275      35.000  33.970  28.050  0.00  0.00           H  
ATOM   4877 HG13 VAL B 275      35.050  32.910  29.440  0.00  0.00           H  
ATOM   4878 HG21 VAL B 275      34.130  30.760  29.420  0.00  0.00           H  
ATOM   4879 HG22 VAL B 275      34.190  29.650  28.090  0.00  0.00           H  
ATOM   4880 HG23 VAL B 275      35.660  30.480  28.740  0.00  0.00           H  
ATOM   4881  N   ALA B 276      33.370  33.270  25.300  0.00  0.00           N  
ATOM   4882  CA  ALA B 276      33.520  34.310  24.360  0.00  0.00           C  
ATOM   4883  C   ALA B 276      32.330  35.230  24.150  0.00  0.00           C  
ATOM   4884  O   ALA B 276      32.510  36.360  23.790  0.00  0.00           O  
ATOM   4885  CB  ALA B 276      34.190  33.760  23.090  0.00  0.00           C  
ATOM   4886  H   ALA B 276      33.620  32.330  25.010  0.00  0.00           H  
ATOM   4887  HA  ALA B 276      34.260  34.970  24.810  0.00  0.00           H  
ATOM   4888  HB1 ALA B 276      35.220  33.600  23.390  0.00  0.00           H  
ATOM   4889  HB2 ALA B 276      33.750  32.820  22.740  0.00  0.00           H  
ATOM   4890  HB3 ALA B 276      34.090  34.490  22.290  0.00  0.00           H  
ATOM   4891  N   GLU B 277      31.100  34.690  24.310  0.00  0.00           N  
ATOM   4892  CA  GLU B 277      29.870  35.450  24.120  0.00  0.00           C  
ATOM   4893  C   GLU B 277      29.520  36.220  25.400  0.00  0.00           C  
ATOM   4894  O   GLU B 277      29.250  37.420  25.330  0.00  0.00           O  
ATOM   4895  CB  GLU B 277      28.770  34.410  23.840  0.00  0.00           C  
ATOM   4896  CG  GLU B 277      27.330  34.930  23.480  0.00  0.00           C  
ATOM   4897  CD  GLU B 277      26.320  33.760  23.390  0.00  0.00           C  
ATOM   4898  OE1 GLU B 277      25.580  33.470  24.380  0.00  0.00           O  
ATOM   4899  OE2 GLU B 277      26.370  33.020  22.350  0.00  0.00           O1-
ATOM   4900  H   GLU B 277      31.100  33.680  24.340  0.00  0.00           H  
ATOM   4901  HA  GLU B 277      29.980  36.200  23.330  0.00  0.00           H  
ATOM   4902  HB2 GLU B 277      29.070  33.770  23.020  0.00  0.00           H  
ATOM   4903  HB3 GLU B 277      28.640  33.750  24.700  0.00  0.00           H  
ATOM   4904  HG2 GLU B 277      27.060  35.540  24.340  0.00  0.00           H  
ATOM   4905  HG3 GLU B 277      27.440  35.550  22.580  0.00  0.00           H  
ATOM   4906  N   THR B 278      29.820  35.670  26.560  0.00  0.00           N  
ATOM   4907  CA  THR B 278      29.600  36.380  27.830  0.00  0.00           C  
ATOM   4908  C   THR B 278      30.480  37.600  27.920  0.00  0.00           C  
ATOM   4909  O   THR B 278      29.990  38.680  28.280  0.00  0.00           O  
ATOM   4910  CB  THR B 278      29.770  35.490  29.050  0.00  0.00           C  
ATOM   4911  CG2 THR B 278      29.530  36.280  30.380  0.00  0.00           C  
ATOM   4912  OG1 THR B 278      28.800  34.440  29.080  0.00  0.00           O  
ATOM   4913  H   THR B 278      30.190  34.730  26.510  0.00  0.00           H  
ATOM   4914  HA  THR B 278      28.550  36.670  27.810  0.00  0.00           H  
ATOM   4915  HB  THR B 278      30.810  35.150  29.070  0.00  0.00           H  
ATOM   4916  HG1 THR B 278      29.000  33.760  28.420  0.00  0.00           H  
ATOM   4917 HG21 THR B 278      29.710  35.630  31.230  0.00  0.00           H  
ATOM   4918 HG22 THR B 278      30.200  37.120  30.530  0.00  0.00           H  
ATOM   4919 HG23 THR B 278      28.570  36.780  30.260  0.00  0.00           H  
ATOM   4920  N   ALA B 279      31.730  37.420  27.540  0.00  0.00           N  
ATOM   4921  CA  ALA B 279      32.720  38.440  27.370  0.00  0.00           C  
ATOM   4922  C   ALA B 279      32.580  39.430  26.200  0.00  0.00           C  
ATOM   4923  O   ALA B 279      33.050  40.590  26.250  0.00  0.00           O  
ATOM   4924  CB  ALA B 279      34.120  37.810  27.310  0.00  0.00           C  
ATOM   4925  H   ALA B 279      31.880  36.460  27.240  0.00  0.00           H  
ATOM   4926  HA  ALA B 279      32.690  38.950  28.330  0.00  0.00           H  
ATOM   4927  HB1 ALA B 279      34.040  37.190  26.420  0.00  0.00           H  
ATOM   4928  HB2 ALA B 279      34.910  38.560  27.340  0.00  0.00           H  
ATOM   4929  HB3 ALA B 279      34.180  37.100  28.140  0.00  0.00           H  
ATOM   4930  N   GLY B 280      31.850  39.040  25.150  0.00  0.00           N  
ATOM   4931  CA  GLY B 280      31.430  39.720  23.960  0.00  0.00           C  
ATOM   4932  C   GLY B 280      32.700  39.960  23.100  0.00  0.00           C  
ATOM   4933  O   GLY B 280      32.870  41.040  22.540  0.00  0.00           O  
ATOM   4934  H   GLY B 280      31.460  38.110  25.180  0.00  0.00           H  
ATOM   4935  HA2 GLY B 280      30.810  39.030  23.400  0.00  0.00           H  
ATOM   4936  HA3 GLY B 280      30.880  40.650  24.090  0.00  0.00           H  
ATOM   4937  N   ILE B 281      33.350  38.840  22.780  0.00  0.00           N
[truncated: 300,941 more chars]
