# Supplementary material for: The Deinococcus protease PprI senses DNA damage by directly interacting with single-stranded DNA
Source: Nat Commun. 2024 Feb 29;15:1892. doi: 10.1038/s41467-024-46208-9 (PMC10904395; doi:10.1038/s41467-024-46208-9)
Supplement: Supplementary file 8 — Source Data [file 41467_2024_46208_MOESM8_ESM.xlsx]

## Sheet: Figure 1
Uncropped scans of gels for EMSA experiments
Fig. 1b	ssDNA binding of DG-PprI
Fig. 1c	ssDNA binding of the sulfate-binding cavity mutants
Fig. 1d	Various length of ssDNA binding

## Sheet: Figure 2
Raw data and uncropped scans of gels for activation assays
Fig. 2a	ssDNA-enhanced PprI cleavage
Fig. 2b	Quantifications of cleavage product
			Cleavage (%)
	ssDNA	rep1	rep2	rep3	Mean	SD
	-	5.60683	2.34348	5.23105	4.39379	1.78553
	+	81.4684	88.0768	93.7013	87.7489	6.12305
Uncropped scans of gels for activation assays
Fig. 2c	Metal ion preference of DG-PprI activation
Fig. 2d	ssDNA activation assays containing various lengths (6-10nt) and concentrations (0.01 or 0.1 μM) of ssDNA
Fig. 2e	Quantifications of cleavage percentage by various lengths and concentrations of ssDNA
	5 nt
			Cleavage (%)
	ssDNA Con.(μM)	rep1	rep2	rep3	Mean	SD
	0	0.0280343	0.038374	0.0453754	0.0372612	0.00872394
	0.06	0.101539	0.134517	0.0742875	0.103448	0.0301602
	0.08	0.0663115	0.0997746	0.0382935	0.108127	0.0307807
	0.1	0.0991421	0.133513	0.0706725	0.101109	0.0314664
	0.2	0.0927268	0.126854	0.0597718	0.0931175	0.0335427
	0.4	0.0739954	0.107376	0.0484395	0.0766035	0.0295545
	0.6	0.111739	0.144762	0.0858618	0.114121	0.0295222
	0.8	0.0943487	0.128016	0.0695693	0.0973114	0.029336
	1	0.163893	0.196752	0.138122	0.166256	0.0293862
	1.2	0.13813	0.171108	0.109499	0.139579	0.0308301
	1.4	0.1579	0.190241	0.12798	0.158707	0.0311383
	1.6	0.206772	0.237006	0.175576	0.206452	0.0307161
	1.8	0.267658	0.297345	0.230812	0.265272	0.0333308
	10 nt
			Cleavage (%)
	ssDNA Con.(μM)	rep1	rep2	rep3	Mean	SD
	0	0.00106881	0.0776935	0.054121	0.0442945	0.0392461
	0.01	0.128259	0.10066	0.0676172	0.0988454	0.0303617
	0.02	0.170285	0.248991	0.217182	0.212153	0.039593
	0.04	0.379252	0.42323	0.398202	0.400228	0.0220588
	0.06	0.484063	0.530242	0.506973	0.507092	0.0230899
	0.08	0.542797	0.57898	0.552348	0.558042	0.0187516
	0.1	0.64588	0.689694	0.672563	0.669379	0.0220796
	0.2	0.882658	0.899689	0.912667	0.898338	0.0150498
	0.4	0.913457	0.925707	0.934433	0.924533	0.0105374
	0.6	0.908771	0.927529	0.937922	0.924741	0.014774
	0.8	0.903222	0.918175	0.928975	0.916791	0.0129322
	1	0.872418	0.88657	0.918574	0.892521	0.0236461
	1.2	0.871315	0.883335	0.897808	0.884152	0.0132652
	20 nt
			Cleavage (%)
	ssDNA Con.(μM)	rep1	rep2	rep3	Mean	SD
	0	0.0744361	0.129971	0.0773296	0.0939122	0.0312611
	0.002	0.339393	0.391864	0.34911	0.360122	0.0279148
	0.004	0.493919	0.549065	0.506984	0.516656	0.0288175
	0.006	0.582281	0.643023	0.592033	0.605779	0.0326212
	0.008	0.644147	0.695507	0.652907	0.664187	0.0274754
	0.01	0.679909	0.706506	0.713192	0.699869	0.0176061
	0.02	0.792628	0.766828	0.779572	0.779676	0.0129003
	0.04	0.880777	0.91932	0.897396	0.899164	0.0193325
	0.06	0.90029	0.937792	0.915187	0.917756	0.0188824
	0.08	0.900527	0.93238	0.910621	0.91451	0.0162786
	0.1	0.872749	0.909468	0.893995	0.912071	0.0184353
	0.5	0.901088	0.9316	0.917618	0.916769	0.0152739
	1	0.816431	0.847422	0.832182	0.832012	0.0154964
	40 nt
			Cleavage (%)
	ssDNA Con.(μM)	rep1	rep2	rep3	Mean	SD
	0	-0.0295099	0.0777714	0.0787771	0.0423462	0.0622312
	0.002	0.284693	0.336666	0.343141	0.3215	0.0320401
	0.004	0.524961	0.570825	0.57089	0.555559	0.0264985
	0.006	0.740341	0.78979	0.789105	0.773079	0.0283538
	0.008	0.829013	0.865798	0.85507	0.84996	0.0189172
	0.01	0.863496	0.886171	0.885047	0.878238	0.0127792
	0.02	0.918452	0.946437	0.941619	0.935503	0.0149616
	0.04	0.933713	0.951962	0.948682	0.944786	0.00972823
	0.06	0.944972	0.959318	0.96112	0.955137	0.00884894
	0.08	0.93781	0.947982	0.956117	0.947303	0.00917256
	0.1	0.930053	0.94188	0.960557	0.944163	0.0153795
	0.5	0.93738	0.939979	0.952047	0.943136	0.00782646
	1	0.945206	0.953929	0.956012	0.951716	0.00573279

## Sheet: Figure 3
Uncropped scans of gels for cleavage and activation assays
Fig. 3c	ssDNA binding of DG-PprI triple mutants (patch 1-3 mutants)					Fig. 3d	Cleavage and ssDNA activation assays of the DG-PprI triple mutants (patch 1-3 mutants)								Fig. 3e	Phenotypic analyses of the DG-PprI triple-mutant comlementary strains
Raw data of qRT-PCR
Fig. 3f	The relative mRNA abuncance of DDR gene in wt and mutant strains after 8 kGy gamma radiation treatments at different time points during the recovery
							The relative abundance (fold)
			0 min		15 min		30 min		45 min		1 h		3 h
	gene	strains	Mean	SD	Mean	SD	Mean	SD	Mean	SD	Mean	SD	Mean	SD
	RecA	R1	1	0.121314	3.60871	0.257373	2.66195	0.194478	2.19292	0.083278	1.43097	0.059681	0.972468	0.016898
		YR1	1	0.102079	1.21822	0.066097	1.47767	0.297105	1.53456	0.23882	1.63027	0.16551	1.09292	0.031159
		YR1-dg_pprI	1	0.150351	2.11024	0.082496	3.74004	0.297467	4.66237	0.217551	3.20067	0.18959	0.934161	0.035481
		YR1-patch1	1	0.215179	1.16204	0.041954	1.21527	0.122451	1.19325	0.062732	1.52663	0.12721	1.24859	0.043352
	UvrD	R1	1	0.121436	2.67768	0.069448	2.40708	0.302025	1.57066	0.077887	1.43549	0.121862	1.04843	0.051245
		YR1	1	0.123935	1.15407	0.013903	1.41826	0.057	1.12693	0.080533	1.17742	0.156208	0.728964	0.021779
		YR1-dg_pprI	1	0.146173	1.79063	0.056057	1.76696	0.175558	2.10964	0.18688	2.47959	0.035666	1.00945	0.024536
		YR1-patch1	1	0.0201773	1.03118	0.020804	1.60551	0.0095	1.42978	0.143744	1.07473	0.167941	0.922027	0.160953
	DdrO	R1	1	0.10195	3.72651	0.477657	4.47216	0.189269	6.05371	0.118014	3.29825	0.038486	2.16266	0.14172
		YR1	1	0.0903215	1.4033	0.072727	1.20665	0.088811	1.09024	0.021087	1.14713	0.006544	0.762345	0.034758
		YR1-dg_pprI	1	0.150946	2.07692	0.285843	2.65872	0.170162	2.77812	0.101598	1.9987	0.055012	0.807355	0.019549
		YR1-patch1	1	0.0286829	1.10193	0.00884	1.10221	0.031606	1.13823	0.018304	1.45789	0.179782	0.916143	0.026938

## Sheet: Figure 4
Raw data and uncropped scans of gels for cleavage and activation assays
Fig. 4a	Raw data for FRET										Fig. 4e	Raw data for FEP results (kcal/mol)
												Mean	SEM
				RFU 530/480								5.22	0.33
				rep1	rep2	rep3	Mean	SD
	Free eCFP+eYFP			0.651136	0.668984	0.67248	0.6642	0.0114482			Bound states						Free states
	Free eCFP+eYFP+ssDNA			0.668327	0.678693	0.679992	0.675671	0.00639275				windows	ΔG (kcal/mol)	error (kcal/mol)				windows	ΔG (kcal/mol)	error (kcal/mol)
	PprI-eYFP+DdrO-eCFP			0.84095	0.837183	0.831785	0.83664	0.00460684			Coulomb	0-1	2.26762	0.000616033			Coulomb	0-1	2.24051	0.000616033
	PprI-eYFP+DdrO-eCFP+ssDNA			0.904764	0.906838	0.90617	0.905924	0.00105846				1-2	20.2644	0.0073924				1-2	19.9903	0.0073924
	PprI-eYFP+DdrO R118A-eCFP			0.771544	0.769244	0.776416	0.772401	0.00366212				2-3	22.1963	0.00800843				2-3	21.8716	0.00677636
	PprI-eYFP+DdrO R118A-eCFP+ssDNA			0.786316	0.787635	0.782351	0.785434	0.00275026				3-4	43.235	0.0289536				3-4	42.8069	0.0104726
												4-5	62.09	0.0585231				4-5	62.0167	0.0154008
												5-6	58.947	0.0572911				5-6	59.5587	0.0141688
Fig. 4d	Raw data for RMSD value of CSR loop during simulations											6-7	56.3079	0.0443544				6-7	57.5289	0.0135527
	time (ns)	RMSD (Å)										7-8	54.0803	0.0135527				7-8	55.4867	0.0129367
	0	0.005167										8-9	35.6504	0.0147848				8-9	36.572	0.0154008
	0.1	0.385532										9-10	18.1095	0.0129367				9-10	18.5592	0.0135527
	0.2	0.374883										10-11	16.3378	0.0147848				10-11	16.7456	0.0129367
	0.3	0.503358										11-12	3.02226	0.0141688				11-12	3.00378	0.0135527
	0.4	0.52827									vdWaals	12-13	0.88832	0.0129367			vdWaals	12-13	0.786058	0.0147848
	0.5	0.485606										13-14	-0.373932	0.0147848				13-14	-0.454632	0.0160169
	0.6	0.393207										14-15	-0.912961	0.0172489				14-15	-0.953003	0.0197131
	0.7	0.282374										15-16	-1.62571	0.0277215				15-16	-1.47602	0.0258734
	0.8	0.610323										16-17	-1.4101	0.0295696				16-17	-1.04726	0.0283375
	0.9	0.46336										17-18	-1.17477	0.037578				17-18	-1.0565	0.123207
	1	0.795354										18-19	-1.94543	0.0548269				18-19	-1.85056	0.123207
	1.1	0.632084										19-20	-1.61832	0.036962				19-20	-1.2795	0.0326497
	1.2	0.523274										20-21	-0.713366	0.0123207				20-21	-0.48913	0.0129367
	1.3	0.811179										21-22	-0.56059	0.0203291				21-22	-0.308633	0.0240253
	1.4	0.514316										22-23	-0.0597552	0.00308017				22-23	-0.0338818	0.0036962
	1.5	0.664397										Total Coulomb:	392.509	0.137375				Total Coulomb:	396.382	0.0437383
	1.6	0.94374										Total vdWaals:	-9.50724	0.136759				Total vdWaals:	-8.16244	0.263046
	1.7	0.57406										Total:	383.001	0.193434				Total:	388.219	0.266126
	1.8	0.675892
	1.9	0.530203
	2	0.51343
	2.1	0.620647
	2.2	0.688213
	2.3	0.44158
	2.4	0.467351				Fig. 4f	Uncropped scans of gels for cleavage and activation assays of DdrO CSR mutants
	2.5	0.729674
	2.6	0.90668
	2.7	0.564867
	2.8	0.757676
	2.9	0.701096
	3	0.595569
	3.1	0.472206
	3.2	0.446425
	3.3	0.453312
	3.4	0.442512
	3.5	0.472295
	3.6	0.718032
	3.7	0.717491
	3.8	0.808721
	3.9	0.704815
	4	0.525164
	4.1	0.441336
	4.2	0.522934
	4.3	0.384623
	4.4	0.407974
	4.5	0.468786
	4.6	0.596864
	4.7	0.576957
	4.8	0.876257
	4.9	0.812191
	5	0.783879
	5.1	0.676002
	5.2	0.754453
	5.3	0.972934
	5.4	0.846629
	5.5	0.785774
	5.6	0.759403
	5.7	0.761233
	5.8	0.978807
	5.9	0.651844
	6	0.754456
	6.1	0.688447
	6.2	0.341331
	6.3	0.664267
	6.4	0.74866
	6.5	0.862803
	6.6	0.697978
	6.7	0.592448
	6.8	0.930835
	6.9	0.542491
	7	0.702125
	7.1	0.696327
	7.2	0.635525
	7.3	0.631721
	7.4	0.599164
	7.5	0.467866
	7.6	0.783001
	7.7	0.581994
	7.8	0.515696
	7.9	0.628707
	8	0.696755
	8.1	0.727703
	8.2	0.81869
	8.3	0.727596
	8.4	0.565226
	8.5	0.656685
	8.6	0.547307
	8.7	0.342845
	8.8	0.549055
	8.9	0.738066
	9	0.555683
	9.1	0.6107
	9.2	0.593069
	9.3	0.612955
	9.4	0.461942
	9.5	0.565044
	9.6	0.651451
	9.7	0.58005
	9.8	0.50888
	9.9	0.863602
	10	0.591238
	10.1	0.733742
	10.2	0.399604
	10.3	0.669038
	10.4	0.357859
	10.5	0.546898
	10.6	0.440436
	10.7	0.533567
	10.8	0.534123
	10.9	0.372671
	11	0.901105
	11.1	0.705077
	11.2	0.730825
	11.3	0.680294
	11.4	0.70131
	11.5	0.667515
	11.6	0.825406
	11.7	0.631146
	11.8	0.762838
	11.9	0.419334
	12	0.68354
	12.1	0.414962
	12.2	0.428922
	12.3	0.660085
	12.4	0.63259
	12.5	0.595038
	12.6	0.522422
	12.7	0.329658
	12.8	0.786001
	12.9	0.620941
	13	0.367259
	13.1	0.446102
	13.2	0.703398
	13.3	0.637265
	13.4	0.460307
	13.5	0.395887
	13.6	0.542499
	13.7	0.698717
	13.8	0.654577
	13.9	0.586056
	14	0.675132
	14.1	0.714661
	14.2	0.846594
	14.3	0.454902
	14.4	0.801119
	14.5	0.666148
	14.6	0.897747
	14.7	0.704059
	14.8	0.653528
	14.9	0.629818
	15	0.706308
	15.1	1.13436
	15.2	0.711303
	15.3	0.937684
	15.4	0.521803
	15.5	0.610235
	15.6	0.958989
	15.7	1.08959
	15.8	0.930617
	15.9	1.08092
	16	0.638022
	16.1	0.562219
	16.2	0.75821
	16.3	0.716507
	16.4	0.981152
	16.5	0.886387
	16.6	0.491663
	16.7	0.435798
	16.8	0.431098
	16.9	0.501498
	17	0.532463
	17.1	0.555912
	17.2	0.616158
	17.3	0.783882
	17.4	0.806001
	17.5	0.759451
	17.6	0.563674
	17.7	0.570771
	17.8	0.710473
	17.9	0.966026
	18	0.533454
	18.1	0.698716
	18.2	0.623114
	18.3	0.697682
	18.4	0.844328
	18.5	0.924287
	18.6	0.457713
	18.7	0.60087
	18.8	0.679293
	18.9	0.644266
	19	0.673762
	19.1	0.621356
	19.2	0.621376
	19.3	0.63539
	19.4	0.745854
	19.5	0.625644
	19.6	0.649039
	19.7	0.643908
	19.8	0.465944
	19.9	0.294569
	20	0.650312
	20.1	0.738895
	20.2	0.65718
	20.3	0.491048
	20.4	1.03695
	20.5	0.495327
	20.6	0.654498
	20.7	0.302063
	20.8	0.715214
	20.9	0.544562
	21	0.564098
	21.1	0.675377
	21.2	0.356324
	21.3	0.695199
	21.4	0.435711
	21.5	0.688263
	21.6	0.72684
	21.7	0.625479
	21.8	0.840882
	21.9	0.577023
	22	0.803242
	22.1	0.528804
	22.2	0.694934
	22.3	1.01577
	22.4	0.641415
	22.5	0.55918
	22.6	0.685655
	22.7	0.644626
	22.8	0.488595
	22.9	0.626436
	23	0.35739
	23.1	0.606048
	23.2	0.624087
	23.3	0.772734
	23.4	0.534253
	23.5	0.904599
	23.6	0.680863
	23.7	0.668856
	23.8	1.00016
	23.9	0.716344
	24	0.656127
	24.1	0.35689
	24.2	0.673607
	24.3	0.757999
	24.4	0.637777
	24.5	0.519514
	24.6	0.692714
	24.7	0.377114
	24.8	0.858705
	24.9	0.96018
	25	1.00453
	25.1	0.514931
	25.2	0.429508
	25.3	0.946958
	25.4	0.560624
	25.5	0.680249
	25.6	0.783354
	25.7	0.970055
	25.8	0.505386
	25.9	0.623313
	26	0.718353
	26.1	0.47809
	26.2	0.831275
	26.3	0.674435
	26.4	0.743889
	26.5	0.399221
	26.6	0.437216
	26.7	0.321453
	26.8	0.399994
	26.9	0.463175
	27	0.487041
	27.1	0.43477
	27.2	0.707746
	27.3	0.714186
	27.4	0.420846
	27.5	0.723255
	27.6	0.502199
	27.7	0.595349
	27.8	0.646275
	27.9	0.523335
	28	0.420416
	28.1	0.569611
	28.2	0.519044
	28.3	0.365866
	28.4	0.339259
	28.5	0.612335
	28.6	0.657115
	28.7	0.484653
	28.8	0.693977
	28.9	0.373374
	29	0.517224
	29.1	0.589097
	29.2	0.953588
	29.3	0.835223
	29.4	0.528442
	29.5	0.486501
	29.6	0.702651
	29.7	0.514253
	29.8	0.723076
	29.9	0.676858
	30	0.711602
	30.1	0.854658
	30.2	0.712747
	30.3	0.512317
	30.4	0.560384
	30.5	0.626878
	30.6	0.595387
	30.7	0.729198
	30.8	0.663925
	30.9	0.412556
	31	0.725208
	31.1	0.527235
	31.2	0.53632
	31.3	1.21415
	31.4	0.869925
	31.5	0.954952
	31.6	0.697649
	31.7	0.903562
	31.8	0.6283
	31.9	0.536319
	32	0.77866
	32.1	0.472372
	32.2	0.425767
	32.3	0.658929
	32.4	0.537395
	32.5	0.586569
	32.6	0.489563
	32.7	0.677222
	32.8	0.665974
	32.9	0.628468
	33	0.632772
	33.1	0.356959
	33.2	0.644014
	33.3	0.397784
	33.4	0.459261
	33.5	0.494052
	33.6	0.809251
	33.7	0.769232
	33.8	0.715591
	33.9	0.698669
	34	1.09021
	34.1	0.787223
	34.2	0.701682
	34.3	0.399848
	34.4	0.781259
	34.5	0.573536
	34.6	0.672922
	34.7	0.639403
	34.8	0.737295
	34.9	0.576071
	35	0.583352
	35.1	0.733536
	35.2	0.776309
	35.3	1.00824
	35.4	0.742893
	35.5	0.612777
	35.6	0.512646
	35.7	0.681611
	35.8	0.597724
	35.9	0.86496
	36	0.838351
	36.1	0.735158
	36.2	1.1233
	36.3	0.85586
	36.4	0.642516
	36.5	0.905746
	36.6	0.532534
	36.7	0.669604
	36.8	0.602777
	36.9	0.714728
	37	0.642236
	37.1	0.555255
	37.2	0.678673
	37.3	0.775031
	37.4	0.54703
	37.5	0.445923
	37.6	0.627244
	37.7	0.655074
	37.8	0.654435
	37.9	0.643171
	38	0.55659
	38.1	0.754865
	38.2	0.848661
	38.3	0.784757
	38.4	0.519938
	38.5	1.1303
	38.6	0.730713
	38.7	0.943175
	38.8	0.743258
	38.9	1.08571
	39	0.666784
	39.1	0.855416
	39.2	0.631669
	39.3	0.768893
	39.4	0.921123
	39.5	1.00183
	39.6	0.862817
	39.7	0.464384
	39.8	0.646167
	39.9	0.819887
	40	0.579581
	40.1	0.723761
	40.2	0.487703
	40.3	0.734648
	40.4	0.75028
	40.5	0.648134
	40.6	0.717701
	40.7	0.832387
	40.8	0.687758
	40.9	0.658403
	41	0.615008
	41.1	0.795891
	41.2	0.86657
	41.3	0.850789
	41.4	0.741635
	41.5	0.643232
	41.6	1.08864
	41.7	0.87761
	41.8	0.620196
	41.9	0.636603
	42	0.817242
	42.1	0.75797
	42.2	0.775024
	42.3	0.559984
	42.4	0.969207
	42.5	0.932486
	42.6	0.871482
	42.7	0.76261
	42.8	0.628258
	42.9	0.568876
	43	0.613534
	43.1	0.771593
	43.2	0.611843
	43.3	0.511594
	43.4	0.598037
	43.5	0.44523
	43.6	0.331988
	43.7	0.710443
	43.8	0.584711
	43.9	0.638209
	44	0.614274
	44.1	0.628116
	44.2	0.690011
	44.3	0.380594
	44.4	0.710801
	44.5	0.735258
	44.6	0.727992
	44.7	0.745725
	44.8	0.479865
	44.9	0.402927
	45	0.329374
	45.1	0.688384
	45.2	0.45963
	45.3	0.745968
	45.4	0.537655
	45.5	0.773421
	45.6	0.729212
	45.7	0.821891
	45.8	0.950189
	45.9	1.01749
	46	0.719583
	46.1	0.538123
	46.2	0.699656
	46.3	0.65478
	46.4	0.463092
	46.5	0.644873
	46.6	0.515576
	46.7	0.68694
	46.8	0.616974
	46.9	0.898436
	47	1.08619
	47.1	0.720984
	47.2	0.670688
	47.3	0.560181
	47.4	0.603581
	47.5	0.905141
	47.6	0.652595
	47.7	0.508616
	47.8	0.93707
	47.9	0.692881
	48	1.09985
	48.1	0.674856
	48.2	0.764647
	48.3	0.714666
	48.4	1.04664
	48.5	0.936184
	48.6	0.89681
	48.7	0.935401
	48.8	0.501691
	48.9	0.786313
	49	0.757454
	49.1	0.735032
	49.2	0.897297
	49.3	1.05112
	49.4	0.849588
	49.5	1.02867
	49.6	0.894296
	49.7	0.933501
	49.8	0.765963
	49.9	0.66923
	50	0.907631
	50.1	0.784063
	50.2	0.713946
	50.3	0.735235
	50.4	0.740823
	50.5	0.723078
	50.6	0.690852
	50.7	0.965344
	50.8	0.904118
	50.9	0.655681
	51	0.766133
	51.1	0.866862
	51.2	0.97405
	51.3	0.699449
	51.4	1.03924
	51.5	0.806443
	51.6	0.672454
	51.7	0.747349
	51.8	0.947861
	51.9	0.788625
	52	0.857559
	52.1	0.660426
	52.2	0.794752
	52.3	0.784796
	52.4	0.717085
	52.5	0.956982
	52.6	0.661144
	52.7	0.624661
	52.8	0.98179
	52.9	0.759363
	53	0.668482
	53.1	0.759834
	53.2	0.866251
	53.3	0.47226
	53.4	0.797802
	53.5	0.511246
	53.6	1.00797
	53.7	0.789649
	53.8	0.591857
	53.9	0.720814
	54	0.492653
	54.1	0.655702
	54.2	0.608972
	54.3	0.602886
	54.4	0.626275
	54.5	0.489626
	54.6	0.70746
	54.7	0.678292
	54.8	0.644405
	54.9	0.566165
	55	0.639656
	55.1	0.969196
	55.2	1.03894
	55.3	0.784151
	55.4	0.752831
	55.5	0.593144
	55.6	0.899171
	55.7	0.705876
	55.8	0.568933
	55.9	0.556464
	56	0.480776
	56.1	0.641558
	56.2	0.634218
	56.3	0.546889
	56.4	0.389306
	56.5	0.619774
	56.6	0.613695
	56.7	0.609884
	56.8	0.661794
	56.9	0.567816
	57	0.697669
	57.1	0.633078
	57.2	0.546678
	57.3	0.801249
	57.4	0.607054
	57.5	0.709313
	57.6	0.755632
	57.7	0.503396
	57.8	0.824655
	57.9	0.471438
	58	0.715007
	58.1	0.574913
	58.2	0.553134
	58.3	0.612352
	58.4	0.775973
	58.5	0.48433
	58.6	0.77547
	58.7	0.5781
	58.8	0.619932
	58.9	0.486227
	59	0.658126
	59.1	0.427493
	59.2	0.694634
	59.3	0.617512
	59.4	0.440658
	59.5	0.696285
	59.6	0.607353
	59.7	0.440848
	59.8	0.579807
	59.9	0.643265
	60	0.50788
	60.1	0.548685
	60.2	0.608108
	60.3	0.940979
	60.4	0.634008
	60.5	0.502954
	60.6	0.632334
	60.7	0.819618
	60.8	0.922326
	60.9	0.776337
	61	0.631661
	61.1	0.873322
	61.2	0.498588
	61.3	0.459686
	61.4	0.755594
	61.5	0.7025
	61.6	0.80723
	61.7	0.604196
	61.8	0.559982
	61.9	0.627072
	62	0.72265
	62.1	0.870542
	62.2	0.79602
	62.3	0.868927
	62.4	0.755956
	62.5	0.360349
	62.6	0.70526
	62.7	0.559393
	62.8	0.835848
	62.9	0.498219
	63	0.299348
	63.1	0.685371
	63.2	0.492512
	63.3	0.691861
	63.4	0.482615
	63.5	0.42827
	63.6	0.580656
	63.7	0.658039
	63.8	0.673497
	63.9	0.722163
	64	0.648732
	64.1	0.664749
	64.2	0.332308
	64.3	0.564092
	64.4	0.731838
	64.5	0.791322
	64.6	0.716291
	64.7	0.908361
	64.8	0.489853
	64.9	0.796139
	65	0.75247
	65.1	0.447923
	65.2	0.506405
	65.3	0.638121
	65.4	0.819695
	65.5	0.435422
	65.6	0.541413
	65.7	0.5658
	65.8	0.53818
	65.9	0.523266
	66	0.538368
	66.1	0.674216
	66.2	0.676579
	66.3	0.609805
	66.4	0.737919
	66.5	0.542686
	66.6	0.483656
	66.7	0.875747
	66.8	0.646562
	66.9	0.722609
	67	0.546875
	67.1	0.827224
	67.2	0.702866
	67.3	0.659535
	67.4	0.772023
	67.5	0.67776
	67.6	0.5676
	67.7	0.992379
	67.8	0.844663
	67.9	0.634792
	68	0.799597
	68.1	0.765217
	68.2	0.717703
	68.3	1.02771
	68.4	0.633515
	68.5	0.531738
	68.6	0.446285
	68.7	0.497382
	68.8	0.770401
	68.9	0.488777
	69	0.470373
	69.1	0.417323
	69.2	0.750582
	69.3	0.479935
	69.4	0.645559
	69.5	0.789275
	69.6	0.662836
	69.7	0.565528
	69.8	0.719656
	69.9	0.557288
	70	0.798735
	70.1	0.59691
	70.2	0.497499
	70.3	0.443016
	70.4	0.765016
	70.5	0.787145
	70.6	0.904985
	70.7	0.395139
	70.8	0.61594
	70.9	0.583996
	71	0.766337
	71.1	0.486747
	71.2	0.427443
	71.3	0.647618
	71.4	0.610284
	71.5	0.679545
	71.6	0.5465
	71.7	0.591486
	71.8	0.774567
	71.9	0.53313
	72	0.555667
	72.1	1.05901
	72.2	0.77467
	72.3	0.478637
	72.4	0.557483
	72.5	0.808497
	72.6	0.693179
	72.7	0.375927
	72.8	0.49821
	72.9	0.702841
	73	0.525908
	73.1	0.730902
	73.2	0.950449
	73.3	0.723957
	73.4	0.743854
	73.5	0.756417
	73.6	0.623915
	73.7	0.609978
	73.8	0.669292
	73.9	0.712349
	74	0.57965
	74.1	0.686572
	74.2	0.821691
	74.3	0.994382
	74.4	0.60428
	74.5	0.948483
	74.6	0.768415
	74.7	0.952392
	74.8	0.533071
	74.9	0.642614
	75	0.953352
	75.1	0.737771
	75.2	0.7627
	75.3	0.853053
	75.4	1.181
	75.5	0.865986
	75.6	0.57486
	75.7	1.25006
	75.8	0.878011
	75.9	0.756738
	76	0.709528
	76.1	1.2028
	76.2	1.01995
	76.3	0.843347
	76.4	0.962244
	76.5	1.06603
	76.6	1.16669
	76.7	1.1699
	76.8	0.889943
	76.9	0.898395
	77	0.454393
	77.1	0.708564
	77.2	0.925017
	77.3	0.719272
	77.4	1.11294
	77.5	0.723893
	77.6	0.450867
	77.7	0.799404
	77.8	0.688006
	77.9	0.577639
	78	0.912205
	78.1	0.737303
	78.2	0.615999
	78.3	0.905682
	78.4	0.622069
	78.5	1.04983
	78.6	0.86197
	78.7	1.17438
	78.8	1.23224
	78.9	0.837419
	79	0.754219
	79.1	0.650394
	79.2	0.593776
	79.3	0.954186
	79.4	0.816994
	79.5	0.5275
	79.6	0.519369
	79.7	0.921695
	79.8	0.574601
	79.9	0.955174
	80	0.804334
	80.1	0.57018
	80.2	0.718554
	80.3	0.761511
	80.4	0.960673
	80.5	0.638354
	80.6	0.466013
	80.7	0.536945
	80.8	1.02765
	80.9	0.544183
	81	0.693714
	81.1	0.764044
	81.2	0.842668
	81.3	0.844901
	81.4	0.844196
	81.5	0.858264
	81.6	0.752377
	81.7	0.573367
	81.8	0.544259
	81.9	0.907363
	82	0.699281
	82.1	0.647352
	82.2	0.830324
	82.3	0.733645
	82.4	0.723372
	82.5	0.590809
	82.6	0.591606
	82.7	0.787641
	82.8	0.91225
	82.9	1.22676
	83	0.948171
	83.1	0.76079
	83.2	0.964397
	83.3	1.01434
	83.4	0.86947
	83.5	0.92418
	83.6	0.815824
	83.7	0.626196
	83.8	0.980207
	83.9	0.972417
	84	0.721289
	84.1	0.982432
	84.2	0.880382
	84.3	0.656687
	84.4	0.752251
	84.5	0.603329
	84.6	0.72696
	84.7	0.81046
	84.8	0.737014
	84.9	0.985426
	85	0.6322
	85.1	0.634853
	85.2	0.841032
	85.3	0.559047
	85.4	0.703653
	85.5	0.862251
	85.6	0.589135
	85.7	0.569298
	85.8	0.613534
	85.9	0.902044
	86	0.708422
	86.1	0.795767
	86.2	0.86123
	86.3	1.04423
	86.4	0.958037
	86.5	0.749632
	86.6	0.826386
	86.7	0.820453
	86.8	0.895083
	86.9	0.567374
	87	0.951187
	87.1	0.740292
	87.2	0.882856
	87.3	0.48219
	87.4	0.815159
	87.5	0.816077
	87.6	0.700098
	87.7	0.814004
	87.8	0.769383
	87.9	0.790739
	88	0.602799
	88.1	0.519344
	88.2	0.990749
	88.3	1.11949
	88.4	0.798022
	88.5	0.530989
	88.6	0.890804
	88.7	0.630959
	88.8	0.776642
	88.9	0.481475
	89	0.933301
	89.1	0.590422
	89.2	0.569011
	89.3	0.554288
	89.4	0.559383
	89.5	0.475122
	89.6	0.517855
	89.7	0.539742
	89.8	0.476435
	89.9	0.628574
	90	0.625196
	90.1	0.767177
	90.2	1.01954
	90.3	0.764734
	90.4	0.769398
	90.5	0.951148
	90.6	0.79118
	90.7	0.980443
	90.8	1.19083
	90.9	1.2318
	91	0.843963
	91.1	0.780341
	91.2	0.848178
	91.3	0.781186
	91.4	0.538977
	91.5	0.666485
	91.6	1.05072
	91.7	1.05994
	91.8	1.19257
	91.9	1.03172
	92	1.11592
	92.1	1.02809
	92.2	0.90096
	92.3	1.32387
	92.4	0.833284
	92.5	1.10947
	92.6	1.26787
	92.7	1.0959
	92.8	0.919212
	92.9	0.964361
	93	0.710985
	93.1	0.915686
	93.2	0.767511
	93.3	1.37125
	93.4	0.600869
	93.5	0.83183
	93.6	0.926471
	93.7	0.736867
	93.8	0.733783
	93.9	0.391624
	94	0.879992
	94.1	0.767692
	94.2	0.716672
	94.3	0.850454
	94.4	0.57055
	94.5	0.660405
	94.6	0.902686
	94.7	0.852958
	94.8	0.630352
	94.9	0.614872
	95	0.59234
	95.1	0.701223
	95.2	0.558178
	95.3	0.709805
	95.4	0.875413
	95.5	1.05429
	95.6	0.733495
	95.7	0.513835
	95.8	0.780168
	95.9	0.504051
	96	0.857889
	96.1	0.482342
	96.2	0.577928
	96.3	1.06895
	96.4	0.590021
	96.5	0.681796
	96.6	0.669362
	96.7	0.816296
	96.8	0.85993
	96.9	0.799408
	97	0.725157
	97.1	0.660315
	97.2	0.74773
	97.3	0.997317
	97.4	0.571538
	97.5	0.59948
	97.6	0.813777
	97.7	0.645299
	97.8	0.689485
	97.9	0.634334
	98	0.690746
	98.1	0.644849
	98.2	0.988476
	98.3	1.02637
	98.4	1.06404
	98.5	0.54431
	98.6	0.701059
	98.7	0.94517
	98.8	0.787569
	98.9	0.769174
	99	0.646207
	99.1	0.583162
	99.2	0.79162
	99.3	0.791812
	99.4	0.973497
	99.5	0.57768
	99.6	0.823528
	99.7	0.925523
	99.8	0.871643
	99.9	0.856411
	100	0.71142
	100.1	0.671251
	100.2	0.587902
	100.3	0.861774
	100.4	0.695273
	100.5	0.834119
	100.6	0.588527
	100.7	0.836023
	100.8	0.878924
	100.9	0.838269
	101	0.920581
	101.1	0.729077
	101.2	0.811472
	101.3	0.892602
	101.4	0.897604
	101.5	0.958009
	101.6	1.03994
	101.7	0.81656
	101.8	0.511006
	101.9	0.797565
	102	1.20186
	102.1	1.0651
	102.2	1.49047
	102.3	0.844129
	102.4	0.544237
	102.5	0.641433
	102.6	0.700261
	102.7	0.841119
	102.8	0.760328
	102.9	0.843861
	103	0.584484
	103.1	0.700498
	103.2	0.817318
	103.3	0.424375
	103.4	0.852088
	103.5	0.472633
	103.6	0.507769
	103.7	0.809905
	103.8	0.426042
	103.9	0.653298
	104	0.937603
	104.1	0.745949
	104.2	0.59904
	104.3	0.526914
	104.4	0.585211
	104.5	0.396972
	104.6	0.729215
	104.7	0.527272
	104.8	1.05025
	104.9	0.658839
	105	0.539327
	105.1	0.545536
	105.2	0.411696
	105.3	0.505614
	105.4	0.559494
	105.5	0.486903
	105.6	0.54161
	105.7	0.45332
	105.8	0.58467
	105.9	0.435325
	106	0.789173
	106.1	0.593646
	106.2	0.723232
	106.3	0.405207
	106.4	0.761712
	106.5	0.853979
	106.6	1.21895
	106.7	1.04581
	106.8	1.17289
	106.9	0.935721
	107	1.01496
	107.1	0.689862
	107.2	0.934315
	107.3	0.779995
	107.4	0.867646
	107.5	0.732296
	107.6	1.03067
	107.7	0.726597
	107.8	0.746286
	107.9	0.882417
	108	0.755797
	108.1	0.74734
	108.2	0.722327
	108.3	0.545491
	108.4	0.727362
	108.5	0.766501
	108.6	0.538506
	108.7	0.767289
	108.8	0.862165
	108.9	0.911039
	109	0.979273
	109.1	0.76009
	109.2	0.805696
	109.3	0.80717
	109.4	0.759474
	109.5	0.741842
	109.6	0.582033
	109.7	0.711133
	109.8	0.664116
	109.9	0.761625
	110	0.597598
	110.1	0.960716
	110.2	0.681291
	110.3	0.581099
	110.4	0.892673
	110.5	0.793787
	110.6	0.89283
	110.7	0.663422
	110.8	0.799349
	110.9	0.709681
	111	0.71427
	111.1	0.70369
	111.2	0.700893
	111.3	0.795825
	111.4	1.08263
	111.5	0.873224
	111.6	0.636965
	111.7	0.694837
	111.8	0.671979
	111.9	0.627115
	112	0.636698
	112.1	0.629104
	112.2	0.795126
	112.3	0.777079
	112.4	0.860903
	112.5	0.585334
	112.6	0.749731
	112.7	0.895615
	112.8	0.699252
	112.9	1.13469
	113	1.01385
	113.1	0.879688
	113.2	0.734527
	113.3	0.703682
	113.4	0.608572
	113.5	0.946659
	113.6	0.834487
	113.7	0.864898
	113.8	0.804675
	113.9	0.890631
	114	0.574642
	114.1	0.552655
	114.2	0.824612
	114.3	0.59305
	114.4	0.617194
	114.5	0.479926
	114.6	0.805803
	114.7	0.974399
	114.8	0.706206
	114.9	0.873453
	115	0.786721
	115.1	0.726982
	115.2	0.845312
	115.3	0.652778
	115.4	0.820398
	115.5	0.784339
	115.6	0.772185
	115.7	0.948581
	115.8	0.702094
	115.9	0.644024
	116	0.755352
	116.1	0.695564
	116.2	0.513483
	116.3	0.65074
	116.4	0.810388
	116.5	0.777485
	116.6	0.921702
	116.7	0.930743
	116.8	1.19949
	116.9	0.639945
	117	0.748726
	117.1	0.728538
	117.2	0.876556
	117.3	0.645099
	117.4	0.583541
	117.5	0.707208
	117.6	0.74704
	117.7	0.689898
	117.8	0.719372
	117.9	0.890589
	118	0.86647
	118.1	0.716854
	118.2	0.904122
	118.3	0.743441
	118.4	0.887606
	118.5	0.800648
	118.6	0.937793
	118.7	0.622558
	118.8	0.657446
	118.9	0.89205
	119	0.646387
	119.1	0.91122
	119.2	0.996772
	119.3	0.785045
	119.4	1.10003
	119.5	0.915261
	119.6	0.767688
	119.7	0.79685
	119.8	0.942806
	119.9	0.903415
	120	0.897583
	120.1	0.776398
	120.2	0.855593
	120.3	0.900106
	120.4	1.02657
	120.5	0.923372
	120.6	0.834047
	120.7	0.912958
	120.8	0.89595
	120.9	0.962182
	121	0.821017
	121.1	0.731299
	121.2	0.92322
	121.3	0.861081
	121.4	0.755095
	121.5	0.594871
	121.6	0.827899
	121.7	1.2205
	121.8	0.74099
	121.9	0.618354
	122	1.04462
	122.1	0.949806
	122.2	0.832452
	122.3	0.640758
	122.4	1.20323
	122.5	0.760367
	122.6	0.743041
	122.7	0.711723
	122.8	0.855433
	122.9	0.778893
	123	0.848596
	123.1	0.867147
	123.2	0.890531
	123.3	0.888615
	123.4	0.892394
	123.5	0.906809
	123.6	0.749682
	123.7	0.883286
	123.8	0.724743
	123.9	0.569901
	124	0.822722
	124.1	0.757971
	124.2	0.791445
	124.3	0.649304
	124.4	0.928284
	124.5	0.772764
	124.6	0.798655
	124.7	0.653566
	124.8	0.662209
	124.9	0.577934
	125	0.664161
	125.1	0.701462
	125.2	1.0317
	125.3	0.449675
	125.4	0.770417
	125.5	0.73007
	125.6	0.629086
	125.7	0.582181
	125.8	0.804302
	125.9	0.831692
	126	0.637587
	126.1	0.729995
	126.2	0.754193
	126.3	0.788144
	126.4	0.786524
	126.5	0.640752
	126.6	1.03895
	126.7	0.599317
	126.8	0.991811
	126.9	0.474767
	127	0.58536
	127.1	0.730121
	127.2	0.703012
	127.3	0.669842
	127.4	0.774069
	127.5	0.607092
	127.6	0.875855
	127.7	1.01667
	127.8	0.82849
	127.9	0.757928
	128	0.816895
	128.1	0.958699
	128.2	0.956155
	128.3	0.774021
	128.4	0.875683
	128.5	0.762114
	128.6	0.47748
	128.7	0.924151
	128.8	0.640732
	128.9	0.793643
	129	0.912846
	129.1	1.08651
	129.2	0.685513
	129.3	0.551351
	129.4	0.596691
	129.5	0.722711
	129.6	1.04916
	129.7	0.837641
	129.8	0.646263
	129.9	0.56601
	130	0.492514
	130.1	1.01181
	130.2	0.894642
	130.3	0.87137
	130.4	0.947603
	130.5	1.08633
	130.6	0.704691
	130.7	0.629066
	130.8	0.697029
	130.9	0.687169
	131	1.01675
	131.1	1.0815
	131.2	0.881295
	131.3	0.854151
	131.4	0.912041
	131.5	0.882732
	131.6	0.6521
	131.7	0.999481
	131.8	0.568142
	131.9	0.991169
	132	1.12218
	132.1	0.989501
	132.2	0.746933
	132.3	0.863414
	132.4	0.652867
	132.5	0.472419
	132.6	0.755711
	132.7	0.770474
	132.8	0.817893
	132.9	0.537364
	133	0.719653
	133.1	1.00778
	133.2	0.666803
	133.3	0.807632
	133.4	0.590527
	133.5	0.753801
	133.6	0.663743
	133.7	0.425739
	133.8	0.495155
	133.9	0.394845
	134	0.716412
	134.1	0.589839
	134.2	0.565861
	134.3	0.936037
	134.4	0.408658
	134.5	0.786911
	134.6	0.629137
	134.7	0.801292
	134.8	0.626497
	134.9	0.723368
	135	0.490758
	135.1	0.960619
	135.2	0.776358
	135.3	0.440835
	135.4	0.740113
	135.5	0.509544
	135.6	0.710678
	135.7	0.523754
	135.8	0.85741
	135.9	0.523334
	136	0.481513
	136.1	0.658389
	136.2	0.564665
	136.3	0.422968
	136.4	0.704982
	136.5	0.627885
	136.6	0.457303
	136.7	0.594992
	136.8	0.438327
	136.9	0.607876
	137	0.552367
	137.1	0.505987
	137.2	0.538708
	137.3	0.767927
	137.4	0.406756
	137.5	0.692483
	137.6	0.433149
	137.7	0.624662
	137.8	0.599134
	137.9	0.848879
	138	0.58538
	138.1	0.828587
	138.2	0.518271
	138.3	0.470709
	138.4	0.874281
	138.5	0.488104
	138.6	0.483718
	138.7	0.476866
	138.8	0.444579
	138.9	0.485396
	139	0.56291
	139.1	0.581946
	139.2	0.603819
	139.3	0.832753
	139.4	0.774947
	139.5	1.03491
	139.6	0.570177
	139.7	0.664001
	139.8	0.539508
	139.9	0.468839
	140	0.365837
	140.1	0.422464
	140.2	0.63405
	140.3	0.591557
	140.4	0.793081
	140.5	0.62422
	140.6	0.673903
	140.7	0.373863
	140.8	0.503439
	140.9	0.542408
	141	0.436635
	141.1	0.561549
	141.2	0.601014
	141.3	0.559367
	141.4	0.436849
	141.5	0.552554
	141.6	0.95226
	141.7	0.531976
	141.8	0.500097
	141.9	0.648226
	142	0.488783
	142.1	0.404913
	142.2	0.52991
	142.3	0.639486
	142.4	0.523084
	142.5	1.0054
	142.6	0.464412
	142.7	0.484549
	142.8	0.565349
	142.9	0.499939
	143	0.574726
	143.1	0.376791
	143.2	0.473429
	143.3	0.528517
	143.4	0.615731
	143.5	0.489351
	143.6	0.696484
	143.7	0.540913
	143.8	0.621183
	143.9	0.536164
	144	0.830588
	144.1	0.723697
	144.2	0.474357
	144.3	0.708927
	144.4	0.847056
	144.5	0.424763
	144.6	0.656758
	144.7	0.596543
	144.8	0.4124
	144.9	0.400277
	145	0.307049
	145.1	0.537126
	145.2	0.55373
	145.3	0.670939
	145.4	0.693957
	145.5	0.542514
	145.6	0.35293
	145.7	0.661615
	145.8	0.621949
	145.9	0.696752
	146	0.882909
	146.1	0.654677
	146.2	0.647606
	146.3	0.775822
	146.4	0.692085
	146.5	0.886489
	146.6	0.72212
	146.7	0.511273
	146.8	0.617411
	146.9	0.690554
	147	0.371325
	147.1	0.606466
	147.2	0.691701
	147.3	0.677667
	147.4	0.731068
	147.5	0.513904
	147.6	0.394914
	147.7	0.648105
	147.8	0.580283
	147.9	0.383508
	148	0.775627
	148.1	0.578863
	148.2	0.682445
	148.3	0.390282
	148.4	0.5893
	148.5	0.875701
	148.6	0.314311
	148.7	0.723363
	148.8	0.576522
	148.9	0.49157
	149	0.877864
	149.1	0.39664
	149.2	0.664999
	149.3	0.509164
	149.4	0.674374
	149.5	0.764069
	149.6	0.543131
	149.7	0.614012
	149.8	0.579227
	149.9	0.840563
	150	0.449172
	150.1	0.576658
	150.2	0.333977
	150.3	0.550745
	150.4	0.601676
	150.5	0.725443
	150.6	0.695223
	150.7	0.598871
	150.8	0.541663
	150.9	0.629106
	151	0.679271
	151.1	0.682255
	151.2	0.421238
	151.3	0.400268
	151.4	0.407906
	151.5	0.413841
	151.6	0.560254
	151.7	0.457392
	151.8	0.551728
	151.9	0.589738
	152	0.74845
	152.1	0.583047
	152.2	0.527581
	152.3	0.548902
	152.4	0.465353
	152.5	0.4318
	152.6	0.545734
	152.7	0.543063
	152.8	0.735645
	152.9	0.447791
	153	0.544156
	153.1	0.554336
	153.2	0.532437
	153.3	0.462878
	153.4	0.510614
	153.5	0.70412
	153.6	0.726513
	153.7	0.537071
	153.8	0.536875
	153.9	0.54119
	154	0.534343
	154.1	0.554676
	154.2	0.497043
	154.3	0.388951
	154.4	0.575576
	154.5	0.842694
	154.6	0.50537
	154.7	0.451484
	154.8	0.422762
	154.9	0.515872
	155	0.532084
	155.1	0.601872
	155.2	0.660384
	155.3	0.405128
	155.4	0.667413
	155.5	0.765468
	155.6	0.52216
	155.7	0.472131
	155.8	0.514317
	155.9	0.50363
	156	0.648768
	156.1	0.445472
	156.2	0.579292
	156.3	0.489532
	156.4	0.735671
	156.5	0.561363
	156.6	0.536272
	156.7	0.583569
	156.8	0.477802
	156.9	0.454787
	157	0.574677
	157.1	0.459454
	157.2	0.549768
	157.3	0.666548
	157.4	0.583536
	157.5	0.55743
	157.6	0.454823
	157.7	0.610025
	157.8	0.513896
	157.9	0.601678
	158	0.343942
	158.1	0.562025
	158.2	0.545487
	158.3	0.52283
	158.4	0.55645
	158.5	0.55758
	158.6	0.505391
	158.7	0.428139
	158.8	0.332105
	158.9	0.51456
	159	0.508929
	159.1	0.638701
	159.2	0.482666
	159.3	0.420971
	159.4	0.48115
	159.5	0.474827
	159.6	0.52852
	159.7	0.702654
	159.8	0.330507
	159.9	0.353771
	160	0.423394
	160.1	0.494357
	160.2	0.508531
	160.3	0.828641
	160.4	0.422777
	160.5	0.792229
	160.6	0.57198
	160.7	0.395981
	160.8	0.450359
	160.9	0.596657
	161	0.463441
	161.1	0.722893
	161.2	0.530599
	161.3	0.531488
	161.4	0.479054
	161.5	0.214264
	161.6	0.618019
	161.7	0.43498
	161.8	0.414319
	161.9	0.519336
	162	0.469541
	162.1	0.389287
	162.2	0.441201
	162.3	0.713888
	162.4	0.577705
	162.5	0.558288
	162.6	0.61131
	162.7	0.390836
	162.8	0.580024
	162.9	0.505643
	163	0.488244
	163.1	0.591635
	163.2	0.438176
	163.3	0.322811
	163.4	0.377931
	163.5	0.518219
	163.6	0.517163
	163.7	0.422937
	163.8	0.440417
	163.9	0.453746
	164	0.324763
	164.1	0.423419
	164.2	0.662512
	164.3	0.45232
	164.4	0.785781
	164.5	0.706201
	164.6	0.586192
	164.7	0.454243
	164.8	0.509897
	164.9	0.462534
	165	0.647946
	165.1	0.346858
	165.2	0.479963
	165.3	0.665021
	165.4	0.766903
	165.5	0.405934
	165.6	0.588464
	165.7	0.559183
	165.8	0.672913
	165.9	0.367818
	166	0.569398
	166.1	0.681033
	166.2	0.604192
	166.3	0.552857
	166.4	0.486481
	166.5	0.532647
	166.6	0.529072
	166.7	0.500375
	166.8	0.501633
	166.9	0.541913
	167	0.741175
	167.1	0.78721
	167.2	0.728935
	167.3	0.544223
	167.4	0.464034
	167.5	0.485696
	167.6	0.700762
	167.7	0.604943
	167.8	0.451622
	167.9	0.605788
	168	0.595718
	168.1	0.628634
	168.2	0.510913
	168.3	0.957352
	168.4	0.62354
	168.5	0.692289
	168.6	0.89338
	168.7	0.729864
	168.8	0.939346
	168.9	0.476728
	169	0.559653
	169.1	0.574503
	169.2	0.598602
	169.3	0.549406
	169.4	0.592519
	169.5	0.744915
	169.6	0.665805
	169.7	0.882917
	169.8	0.72792
	169.9	0.508652
	170	0.452034
	170.1	0.749081
	170.2	0.803987
	170.3	0.623174
	170.4	0.892029
	170.5	0.602201
	170.6	0.527939
	170.7	0.612492
	170.8	0.629201
	170.9	0.529152
	171	0.540796
	171.1	0.437761
	171.2	0.507524
	171.3	0.542254
	171.4	0.588416
	171.5	0.491399
	171.6	0.622343
	171.7	0.388412
	171.8	0.476896
	171.9	0.581198
	172	0.525979
	172.1	0.370136
	172.2	0.519257
	172.3	0.482928
	172.4	0.415799
	172.5	0.507021
	172.6	0.623217
	172.7	0.636079
	172.8	0.623991
	172.9	0.570431
	173	0.6064
	173.1	0.678346
	173.2	0.756181
	173.3	0.54834
	173.4	0.764007
	173.5	0.559031
	173.6	0.522141
	173.7	0.626248
	173.8	0.487614
	173.9	0.806735
	174	0.361931
	174.1	0.541308
	174.2	0.657753
	174.3	0.487828
	174.4	0.337036
	174.5	0.584279
	174.6	0.356245
	174.7	0.567183
	174.8	0.874714
	174.9	0.574355
	175	0.635508
	175.1	0.553301
	175.2	0.616746
	175.3	0.580256
	175.4	0.768725
	175.5	0.779528
	175.6	0.577643
	175.7	0.694665
	175.8	0.627218
	175.9	0.67698
	176	0.724276
	176.1	0.573317
	176.2	0.531579
	176.3	0.702159
	176.4	0.506995
	176.5	0.653004
	176.6	0.598439
	176.7	0.6516
	176.8	0.677073
	176.9	0.630899
	177	0.496018
	177.1	0.537108
	177.2	0.680408
	177.3	0.83064
	177.4	0.724763
	177.5	1.10376
	177.6	0.462858
	177.7	0.389503
	177.8	0.961596
	177.9	0.472943
	178	1.08636
	178.1	1.04641
	178.2	0.871912
	178.3	1.18151
	178.4	1.15315
	178.5	1.07486
	178.6	1.04271
	178.7	0.875772
	178.8	1.05787
	178.9	1.27002
	179	0.904144
	179.1	0.89997
	179.2	0.762078
	179.3	0.876198
	179.4	0.837511
	179.5	0.75131
	179.6	0.817913
	179.7	0.933343
	179.8	0.932604
	179.9	0.983502
	180	1.44802
	180.1	1.17312
	180.2	0.956572
	180.3	1.05775
	180.4	1.30029
	180.5	0.780408
	180.6	1.09027
	180.7	1.13843
	180.8	1.0545
	180.9	0.827323
	181	0.766425
	181.1	0.920977
	181.2	0.953846
	181.3	1.01969
	181.4	1.41317
	181.5	0.774854
	181.6	0.785257
	181.7	0.571779
	181.8	0.397656
	181.9	0.504788
	182	0.54286
	182.1	0.606863
	182.2	0.367293
	182.3	0.468495
	182.4	0.54817
	182.5	0.572316
	182.6	0.636997
	182.7	0.390419
	182.8	0.42763
	182.9	0.578839
	183	0.559991
	183.1	0.76149
	183.2	0.448366
	183.3	0.470263
	183.4	0.653262
	183.5	0.59907
	183.6	0.651304
	183.7	0.699807
	183.8	0.596433
	183.9	0.514814
	184	0.615088
	184.1	0.469728
	184.2	0.549518
	184.3	0.461155
	184.4	0.446169
	184.5	0.801996
	184.6	0.708279
	184.7	0.586952
	184.8	0.61148
	184.9	0.815402
	185	0.590859
	185.1	0.622813
	185.2	0.464832
	185.3	0.737662
	185.4	0.812939
	185.5	0.560445
	185.6	0.696335
	185.7	0.709589
	185.8	0.551982
	185.9	0.530485
	186	0.557406
	186.1	0.607764
	186.2	0.758413
	186.3	0.673882
	186.4	0.439568
	186.5	0.645163
	186.6	0.506607
	186.7	0.439172
	186.8	0.569853
	186.9	0.463137
	187	0.692459
	187.1	0.630437
	187.2	0.459847
	187.3	0.534744
	187.4	0.547405
	187.5	0.411107
	187.6	0.584994
	187.7	0.654218
	187.8	0.515933
	187.9	0.701234
	188	0.687505
	188.1	0.716674
	188.2	0.608169
	188.3	0.727145
	188.4	0.575723
	188.5	0.517033
	188.6	0.370977
	188.7	0.906212
	188.8	0.584911
	188.9	0.515732
	189	0.570771
	189.1	0.69616
	189.2	1.02061
	189.3	0.408771
	189.4	0.764813
	189.5	0.654316
	189.6	0.677324
	189.7	0.65339
	189.8	0.863225
	189.9	0.685908
	190	0.549107
	190.1	0.615491
	190.2	0.609077
	190.3	0.786858
	190.4	0.883743
	190.5	0.712794
	190.6	0.738132
	190.7	0.709213
	190.8	0.763365
	190.9	0.519377
	191	0.725645
	191.1	0.632197
	191.2	0.508975
	191.3	0.647154
	191.4	0.746589
	191.5	0.529163
	191.6	0.753381
	191.7	0.679091
	191.8	0.700565
	191.9	0.618353
	192	0.653803
	192.1	0.674962
	192.2	0.559855
	192.3	0.669252
	192.4	0.528615
	192.5	0.498743
	192.6	0.553058
	192.7	0.540954
	192.8	0.633463
	192.9	0.486053
	193	0.689068
	193.1	0.816038
	193.2	0.597097
	193.3	0.683725
	193.4	0.567935
	193.5	0.790053
	193.6	0.857368
	193.7	0.776941
	193.8	0.60576
	193.9	0.718783
	194	0.672057
	194.1	1.04118
	194.2	0.941489
	194.3	0.961329
	194.4	0.758581
	194.5	0.827476
	194.6	0.822979
	194.7	0.682313
	194.8	0.788147
	194.9	1.1118
	195	0.834685
	195.1	0.759872
	195.2	1.02932
	195.3	0.996046
	195.4	0.784679
	195.5	1.01425
	195.6	0.610642
	195.7	0.715475
	195.8	0.723624
	195.9	0.832029
	196	0.706697
	196.1	0.89081
	196.2	0.412226
	196.3	0.794111
	196.4	0.540962
	196.5	0.713213
	196.6	0.598697
	196.7	0.630625
	196.8	0.5912
	196.9	0.550542
	197	0.755076
	197.1	0.609807
	197.2	0.691574
	197.3	0.700906
	197.4	0.668362
	197.5	0.912167
	197.6	0.694738
	197.7	0.647228
	197.8	0.701695
	197.9	0.744175
	198	0.620755
	198.1	0.730462
	198.2	0.712961
	198.3	0.553494
	198.4	0.674858
[truncated: 3,016 more rows]

## Sheet: Figure 5
											Uncropped scans of gels for cleavage and activation assays
Fig. 5c	Raw data for size exclusion chromatography of the dimer interface mutants										Fig. 5d	The dimer interface mutants (2mut, 4mut, and 6mut)							Fig. 5e	Phenotypic analyses of the DG-PprI comlementary strains
	WT		2mutant		4mutant		6mutant
	Elution volume (ml)	UV280 (mAu)	Elution volume (ml)	UV280 (mAu)	Elution volume (ml)	UV280 (mAu)	Elution volume (ml)	UV280 (mAu)
	5.016	1.99586	5.023	0.756399	5.003	1.02381	5.002	0.544316
	5.054	1.99714	5.092	0.730151	5.018	1.00605	5.01	0.557704
	5.092	3.60979	5.161	0.683395	5.033	1.00304	5.019	0.581772
	5.13	3.63984	5.23	0.637211	5.048	1.02585	5.027	0.611681
	5.168	3.54553	5.299	0.611641	5.063	1.06891	5.036	0.641861
	5.206	3.42964	5.368	0.610797	5.078	1.11612	5.044	0.667443
	5.244	3.38708	5.437	0.627715	5.093	1.15601	5.053	0.685343
	5.282	3.32453	5.506	0.647047	5.108	1.17997	5.061	0.694663
	5.32	3.29592	5.575	0.667574	5.123	1.18277	5.07	0.696335
	5.357	3.26466	5.644	0.675694	5.139	1.16258	5.078	0.692179
	5.395	3.22583	5.713	0.667139	5.154	1.12483	5.087	0.683764
	5.433	3.19091	5.782	0.647741	5.169	1.07393	5.096	0.671543
	5.471	3.17115	5.85	0.635757	5.184	1.01238	5.104	0.654604
	5.509	3.12172	5.919	0.631135	5.199	0.945393	5.113	0.631097
	5.547	3.09724	5.988	0.638333	5.214	0.890214	5.121	0.599165
	5.585	3.05555	6.057	0.659287	5.229	0.863162	5.13	0.557991
	5.623	3.04258	6.126	0.709484	5.244	0.869033	5.138	0.508613
	5.661	3.02241	6.195	0.776146	5.259	0.896477	5.147	0.45424			Raw data of qRT-PCR
	5.699	2.97051	6.264	0.839894	5.274	0.928884	5.155	0.399958			Fig. 5f	The relative mRNA abuncance of DDR gene in wt and mutant strains after 8 kGy gamma radiation treatments at different time points during the recovery
	5.737	2.93138	6.333	0.883761	5.289	0.950965	5.164	0.35193										The relative abundance (fold)
	5.775	2.90078	6.402	0.905008	5.304	0.955337	5.172	0.316276						0 min		15 min		30 min		45 min		1 h		3 h
	5.813	2.8621	6.471	0.907042	5.32	0.942686	5.181	0.297886				gene	strains	Mean	SD	Mean	SD	Mean	SD	Mean	SD	Mean	SD	Mean	SD
	5.851	2.84584	6.54	0.887589	5.335	0.924727	5.189	0.299424				RecA	R1	1	0.121314	3.60871	0.257373	2.66195	0.194478	2.19292	0.083278	1.43097	0.059681	0.972468	0.016898
	5.889	2.79597	6.609	0.860597	5.35	0.91633	5.198	0.32078					R1-2mut	1	0.202231	1.83992	0.182752	3.45778	0.276557	3.0345	0.264309	2.96229	0.516553	1.01957	0.095134
	5.927	2.75795	6.678	0.852252	5.365	0.926781	5.206	0.359111					R1-4mut	1	0.172781	2.42417	0.112186	5.30462	0.132991	8.12768	0.164209	7.86689	0.516385	2.95776	0.142126
	5.965	2.70415	6.746	0.867279	5.38	0.95421	5.215	0.409466					R1-6mut	1	0.0270467	1.59685	0.090514	1.58081	0.129103	1.59246	0.075811	1.50336	0.287042	1.38912	0.093775
	6.003	2.66478	6.815	0.901632	5.395	0.992567	5.224	0.465808				UvrD	R1	1	0.121436	2.67768	0.069448	2.40708	0.302025	1.57066	0.077887	1.43549	0.121862	1.04843	0.051245
	6.041	2.67409	6.884	0.941681	5.41	1.03621	5.232	0.522129					R1-2mut	1	0.0894511	3.72858	0.488961	4.77769	0.189633	4.38764	0.084516	3.2226	0.109221	1.04604	0.271666
	6.078	2.68551	6.953	0.972978	5.425	1.08135	5.241	0.573329					R1-4mut	1	0.131631	4.30618	0.14875	6.89932	0.581372	7.43797	0.435894	6.38183	0.465999	1.42874	0.009333
	6.116	2.67613	7.022	1.00606	5.44	1.12217	5.249	0.615632					R1-6mut	1	0.0495274	1.37592	0.039455	1.52581	0.120069	1.79428	0.021466	1.77408	0.051508	1.39946	0.035346
	6.154	2.67039	7.091	1.03249	5.455	1.15202	5.258	0.64655				DdrO	R1	1	0.10195	3.72651	0.477657	4.47216	0.189269	6.05371	0.118014	3.29825	0.038486	2.16266	0.14172
	6.192	2.66075	7.16	1.05241	5.47	1.16705	5.266	0.664635					R1-2mut	1	0.195559	2.5244	0.181187	3.85029	0.231096	3.84959	0.140768	3.64704	0.426731	2.29427	0.09031
	6.23	2.65833	7.229	1.07698	5.485	1.1683	5.275	0.669308					R1-4mut	1	0.196426	1.10682	0.059909	2.7762	0.099479	4.82591	0.296257	4.95214	0.287305	2.55028	0.043879
	6.268	2.6694	7.298	1.10244	5.501	1.15879	5.283	0.66093					R1-6mut	1	0.0982297	1.79881	0.050555	1.85392	0.166392	1.95925	0.049196	1.51276	0.049921	1.30455	0.038272
	6.306	2.65903	7.367	1.1285	5.516	1.14438	5.292	0.6411
	6.344	2.65555	7.436	1.1421	5.531	1.13302	5.3	0.612951
	6.382	2.66601	7.505	1.1332	5.546	1.13284	5.309	0.58111
	6.42	2.65367	7.574	1.12433	5.561	1.14583	5.317	0.551142
	6.458	2.67521	7.642	1.12094	5.576	1.16821	5.326	0.528539
	6.496	2.65653	7.711	1.11976	5.591	1.19554	5.334	0.517571
	6.534	2.6565	7.78	1.12157	5.606	1.22662	5.343	0.52039
	6.572	2.65003	7.849	1.12308	5.621	1.25657	5.351	0.536691
	6.61	2.64701	7.918	1.13135	5.636	1.27384	5.36	0.563985
	6.648	2.65247	7.987	1.13118	5.651	1.27018	5.369	0.598291
	6.686	2.6382	8.056	1.1318	5.667	1.24914	5.377	0.634957
	6.724	2.64112	8.125	1.14531	5.682	1.21965	5.386	0.669341
	6.762	2.63701	8.194	1.16607	5.697	1.18985	5.394	0.69725
	6.799	2.63109	8.263	1.18259	5.712	1.16975	5.403	0.715204
	6.837	2.63305	8.332	1.18008	5.727	1.17063	5.411	0.720667
	6.875	2.63152	8.401	1.16548	5.742	1.1896	5.42	0.71231
	6.913	2.64155	8.47	1.13827	5.757	1.20571	5.428	0.69031
	6.951	2.6361	8.538	1.08101	5.772	1.19852	5.437	0.656562
	6.989	2.64762	8.607	1.02638	5.787	1.16619	5.445	0.61466
	7.027	2.62916	8.676	0.983922	5.802	1.11908	5.454	0.569571
	7.065	2.63549	8.745	0.967887	5.817	1.06827	5.462	0.526985
	7.103	2.6422	8.814	0.99326	5.832	1.02699	5.471	0.492462
	7.141	2.63159	8.883	1.05937	5.848	1.01148	5.479	0.470523
	7.179	2.62341	8.952	1.1644	5.863	1.02687	5.488	0.463887
	7.217	2.62744	9.021	1.28002	5.878	1.06026	5.497	0.473004
	7.255	2.63248	9.09	1.36809	5.893	1.09001	5.505	0.496026
	7.293	2.63596	9.159	1.42452	5.908	1.10549	5.514	0.529199
	7.331	2.64101	9.228	1.44075	5.923	1.11015	5.522	0.567566
	7.369	2.63077	9.297	1.41987	5.938	1.11085	5.531	0.605798
	7.407	2.63509	9.366	1.38433	5.953	1.11339	5.539	0.63895
	7.445	2.64241	9.434	1.34524	5.968	1.12871	5.548	0.663022
	7.483	2.62788	9.503	1.30634	5.983	1.16863	5.556	0.675307
	7.52	2.62606	9.572	1.26942	5.998	1.23005	5.565	0.674606
	7.558	2.63369	9.641	1.23641	6.013	1.29308	5.573	0.66137
	7.596	2.61715	9.71	1.20607	6.029	1.33943	5.582	0.637778
	7.634	2.62846	9.779	1.18919	6.044	1.36352	5.59	0.607622
	7.672	2.62924	9.848	1.17161	6.059	1.36403	5.599	0.575898
	7.71	2.63684	9.917	1.16689	6.074	1.33784	5.607	0.548074
	7.748	2.64251	9.986	1.16496	6.089	1.28961	5.616	0.529148
	7.786	2.63951	10.055	1.16442	6.104	1.23695	5.625	0.522731
	7.824	2.63988	10.124	1.15081	6.119	1.19754	5.633	0.53044
	7.862	2.65754	10.193	1.13691	6.134	1.18126	5.642	0.551754
	7.9	2.67412	10.262	1.10943	6.149	1.18989	5.65	0.584313
	7.938	2.69367	10.33	1.08408	6.164	1.22251	5.659	0.62444
	7.976	2.71564	10.399	1.06092	6.179	1.27223	5.667	0.667714
	8.014	2.73985	10.468	1.05656	6.195	1.32664	5.676	0.709456
	8.052	2.76661	10.537	1.0706	6.21	1.37142	5.684	0.745144
	8.09	2.81537	10.606	1.10347	6.225	1.40131	5.693	0.770823
	8.128	2.82638	10.675	1.12398	6.24	1.42091	5.701	0.783598
	8.166	2.87344	10.744	1.14345	6.255	1.43884	5.71	0.782152
	8.204	2.89313	10.813	1.14065	6.27	1.45366	5.718	0.767101
	8.241	2.9257	10.882	1.13279	6.285	1.46027	5.727	0.740995
	8.279	2.95056	10.951	1.12915	6.3	1.45738	5.735	0.707846
	8.317	2.97351	11.02	1.13336	6.315	1.45139	5.744	0.672292
	8.355	3.0187	11.089	1.1532	6.33	1.44845	5.752	0.638634
	8.393	3.03456	11.158	1.18287	6.345	1.4543	5.761	0.610038
	8.431	3.06618	11.227	1.20039	6.36	1.47376	5.77	0.588134
	8.469	3.09162	11.295	1.21058	6.376	1.50637	5.778	0.573071
	8.507	3.10928	11.364	1.21573	6.391	1.5361	5.787	0.563922
	8.545	3.12186	11.433	1.22722	6.406	1.54286	5.795	0.559219
	8.583	3.12372	11.502	1.25014	6.421	1.52072	5.804	0.557426
	8.621	3.12147	11.571	1.28271	6.436	1.48047	5.812	0.557229
	8.659	3.12312	11.64	1.3225	6.451	1.44004	5.821	0.557639
	8.697	3.11049	11.709	1.36576	6.466	1.41386	5.829	0.557967
	8.735	3.11973	11.778	1.40364	6.481	1.41107	5.838	0.557745
	8.773	3.12675	11.847	1.42882	6.496	1.43041	5.846	0.556674
	8.811	3.11533	11.916	1.44136	6.511	1.4584	5.855	0.554619
	8.849	3.09797	11.985	1.42503	6.526	1.4757	5.863	0.551629
	8.887	3.08686	12.054	1.38302	6.541	1.47677	5.872	0.547935
	8.925	3.09426	12.123	1.33033	6.557	1.47014	5.88	0.543913
	8.962	3.09311	12.191	1.26609	6.572	1.4697	5.889	0.540011
	9	3.10047	12.26	1.21488	6.587	1.48385	5.898	0.536643
	9.038	3.09566	12.329	1.19551	6.602	1.51676	5.906	0.534104
	9.076	3.08854	12.398	1.20219	6.617	1.56541	5.915	0.532529
	9.114	3.08398	12.467	1.2252	6.632	1.61871	5.923	0.531908
	9.152	3.09982	12.536	1.23848	6.647	1.65541	5.932	0.532108
	9.19	3.08249	12.605	1.23788	6.662	1.66134	5.94	0.532849
	9.228	3.04763	12.674	1.23137	6.677	1.63489	5.949	0.533626
	9.266	3.05489	12.743	1.22111	6.692	1.58265	5.957	0.533589
	9.304	3.03199	12.812	1.21936	6.707	1.5122	5.966	0.531453
	9.342	2.9932	12.881	1.23568	6.722	1.43552	5.974	0.525538
	9.38	2.96989	12.95	1.25781	6.738	1.36926	5.983	0.514017
	9.418	2.96191	13.019	1.28154	6.753	1.32977	5.991	0.495344
	9.456	2.95403	13.087	1.28683	6.768	1.32353	6	0.468756
	9.494	2.91873	13.156	1.28374	6.783	1.34912	6.008	0.434683
	9.532	2.90823	13.225	1.26959	6.798	1.40065	6.017	0.394928
	9.57	2.89696	13.294	1.26829	6.813	1.46939	6.026	0.352543
	9.608	2.89331	13.363	1.26803	6.828	1.53956	6.034	0.311419
	9.646	2.87043	13.432	1.28278	6.843	1.59311	6.043	0.275733
	9.683	2.87035	13.501	1.31523	6.858	1.61886	6.051	0.249368
	9.721	2.85203	13.57	1.42576	6.873	1.61791	6.06	0.235423
	9.759	2.84195	13.639	1.67538	6.888	1.59977	6.068	0.235824
	9.797	2.82898	13.708	2.18919	6.904	1.57748	6.077	0.251071
	9.835	2.8186	13.777	3.02247	6.919	1.56562	6.085	0.280126
	9.873	2.81528	13.846	4.2014	6.934	1.57803	6.094	0.320464
	9.911	2.80096	13.915	5.61598	6.949	1.61672	6.102	0.368352
	9.949	2.79218	13.983	7.10313	6.964	1.66619	6.111	0.41938
	9.987	2.7824	14.052	8.41499	6.979	1.70509	6.119	0.469182
	10.025	2.77277	14.121	9.37223	6.994	1.71957	6.128	0.514198
	10.063	2.77673	14.19	9.85957	7.009	1.70424	6.136	0.552256
	10.101	2.76659	14.259	9.91935	7.024	1.66296	6.145	0.582829
	10.139	2.77566	14.328	9.63146	7.039	1.61203	6.154	0.606873
	10.177	2.75623	14.397	9.15013	7.054	1.57585	6.162	0.626331
	10.215	2.74482	14.466	8.61918	7.069	1.57253	6.171	0.643442
	10.253	2.7418	14.535	8.15171	7.085	1.59965	6.179	0.660115
	10.291	2.73277	14.604	7.64032	7.1	1.64251	6.188	0.677482
	10.329	2.73433	14.673	7.13395	7.115	1.68645	6.196	0.695744
	10.367	2.73858	14.742	7.31514	7.13	1.71545	6.205	0.714246
	10.404	2.71792	14.811	9.5114	7.145	1.71549	6.213	0.73174
	10.442	2.73229	14.879	15.4769	7.16	1.68789	6.222	0.746704
	10.48	2.7175	14.948	26.8831	7.175	1.65226	6.23	0.757651
	10.518	2.72433	15.017	44.5722	7.19	1.63385	6.239	0.763363
	10.556	2.72515	15.086	67.7865	7.205	1.64595	6.247	0.763058
	10.594	2.72222	15.155	93.6664	7.22	1.68704	6.256	0.756476
	10.632	2.70456	15.224	118.16	7.235	1.74554	6.264	0.743927
	10.67	2.72381	15.293	137.509	7.25	1.7998	6.273	0.726342
	10.708	2.71816	15.362	149.075	7.266	1.82249	6.281	0.705341
	10.746	2.71585	15.431	152.08	7.281	1.79948	6.29	0.683258
	10.784	2.71091	15.5	147.596	7.296	1.74137	6.299	0.663059
	10.822	2.71412	15.569	137.931	7.311	1.67579	6.307	0.648054
	10.86	2.72479	15.638	125.628	7.326	1.6319	6.316	0.641365
	10.898	2.72321	15.707	112.618	7.341	1.62591	6.324	0.645148
	10.936	2.73007	15.775	100.074	7.356	1.65529	6.333	0.659785
	10.974	2.72177	15.844	88.5869	7.371	1.70142	6.341	0.68337
	11.012	2.71186	15.913	78.2247	7.386	1.7367	6.35	0.711745
	11.05	2.71595	15.982	68.8548	7.401	1.73929	6.358	0.739164
	11.088	2.72771	16.051	60.3252	7.416	1.7058	6.367	0.759572
	11.125	2.73067	16.12	52.541	7.432	1.65189	6.375	0.768189
	11.163	2.72278	16.189	45.4184	7.447	1.60442	6.384	0.762915
	11.201	2.72697	16.258	38.9291	7.462	1.58618	6.392	0.745044
	11.239	2.72176	16.327	33.0801	7.477	1.60578	6.401	0.719043
	11.277	2.72997	16.396	27.8766	7.492	1.65718	6.409	0.691468
	11.315	2.70896	16.465	23.3055	7.507	1.72353	6.418	0.669261
	11.353	2.71065	16.534	19.3463	7.522	1.7815	6.427	0.657866
	11.391	2.71748	16.603	15.9581	7.537	1.81229	6.435	0.659766
	11.429	2.71303	16.671	13.1126	7.552	1.81087	6.444	0.673893
	11.467	2.71981	16.74	10.7329	7.567	1.78515	6.452	0.696013
	11.505	2.71546	16.809	8.75772	7.582	1.75041	6.461	0.719916
	11.543	2.72256	16.878	7.14179	7.597	1.72343	6.469	0.739121
	11.581	2.72665	16.947	5.82665	7.613	1.71537	6.478	0.748679
	11.619	2.71863	17.016	4.76048	7.628	1.72453	6.486	0.746509
	11.657	2.72876	17.085	3.89674	7.643	1.7387	6.495	0.733891
	11.695	2.73017	17.154	3.18987	7.658	1.74488	6.503	0.71505
	11.733	2.73726	17.223	2.62044	7.673	1.73815	6.512	0.695971
	11.771	2.73894	17.292	2.14219	7.688	1.72343	6.52	0.682723
	11.809	2.73348	17.361	1.74151	7.703	1.71736	6.529	0.679721
	11.846	2.74037	17.43	1.41823	7.718	1.738	6.537	0.688464
	11.884	2.74532	17.499	1.16969	7.733	1.78856	6.546	0.707117
	11.922	2.73857	17.568	0.980457	7.748	1.85216	6.555	0.730997
	11.96	2.73412	17.636	0.83086	7.763	1.90459	6.563	0.753786
	11.998	2.74318	17.705	0.707941	7.778	1.92788	6.572	0.769179
	12.036	2.73657	17.774	0.612545	7.794	1.91507	6.58	0.772545
	12.074	2.74318	17.843	0.526083	7.809	1.87558	6.589	0.762125
	12.112	2.75071	17.912	0.453887	7.824	1.83624	6.597	0.739453
	12.15	2.74016	17.981	0.387906	7.839	1.82295	6.606	0.708976
	12.188	2.75393	18.05	0.333328	7.854	1.83963	6.614	0.677011
	12.226	2.75793	18.119	0.27171	7.869	1.87081	6.623	0.650297
	12.264	2.77198	18.188	0.190859	7.884	1.89817	6.631	0.634483
	12.302	2.7802	18.257	0.100438	7.899	1.91258	6.64	0.632932
	12.34	2.7886	18.326	0.0278604	7.914	1.91266	6.648	0.6461
	12.378	2.79423	18.395	-0.0163175	7.929	1.90653	6.657	0.671559
	12.416	2.8077	18.464	-0.013534	7.944	1.90957	6.665	0.704556
	12.454	2.79428	18.532	0.0222092	7.959	1.93421	6.674	0.738986
	12.492	2.80764	18.601	0.0822944	7.975	1.97579	6.682	0.768558
	12.53	2.79736	18.67	0.142353	7.99	2.01888	6.691	0.78794
	12.567	2.8173			8.005	2.05042	6.7	0.793687
	12.605	2.81219			8.02	2.06955	6.708	0.784836
	12.643	2.81346			8.035	2.08249	6.717	0.763086
	12.681	2.81556			8.05	2.09722	6.725	0.732504
	12.719	2.79406			8.065	2.11646	6.734	0.698759
	12.757	2.80041			8.08	2.14073	6.742	0.66804
	12.795	2.80754			8.095	2.1646	6.751	0.64583
	12.833	2.82106			8.11	2.17902	6.759	0.635783
	12.871	2.84312			8.125	2.17484	6.768	0.638948
	12.909	2.85054			8.141	2.15684	6.776	0.653539
	12.947	2.88498			8.156	2.13834	6.785	0.675321
	12.985	2.90055			8.171	2.13024	6.793	0.698526
	13.023	2.93512			8.186	2.13303	6.802	0.71715
	13.061	2.96017			8.201	2.14991	6.81	0.726379
	13.099	2.97594			8.216	2.18385	6.819	0.723771
	13.137	3.00647			8.231	2.2323	6.828	0.70988
	13.175	3.0103			8.246	2.28496	6.836	0.688133
	13.213	3.02282			8.261	2.33726	6.845	0.663999
	13.251	3.02167			8.276	2.38638	6.853	0.643661
	13.288	3.02519			8.291	2.42499	6.862	0.632535
	13.326	3.0153			8.306	2.44342	6.87	0.634081
	13.364	3.0293			8.322	2.44466	6.879	0.649214
	13.402	3.03292			8.337	2.44275	6.887	0.67636
	13.44	3.02108			8.352	2.45602	6.896	0.711965
	13.478	3.03974			8.367	2.49661	6.904	0.751257
	13.516	3.05397			8.382	2.56782	6.913	0.789056
	13.554	3.08415			8.397	2.66247	6.921	0.820511
	13.592	3.11654			8.412	2.76352	6.93	0.8417
	13.63	3.15158			8.427	2.84985	6.938	0.850114
	13.668	3.20697			8.442	2.91083	6.947	0.844979
	13.706	3.29728			8.457	2.95473	6.956	0.827299
	13.744	3.45977			8.472	2.99806	6.964	0.799537
	13.782	3.68604			8.487	3.04832	6.973	0.764999
	13.82	4.01991			8.503	3.10318	6.981	0.727152
	13.858	4.46946			8.518	3.15873	6.99	0.68914
	13.896	5.05582			8.533	3.20915	6.998	0.653644
	13.934	5.73765			8.548	3.24487	7.007	0.623051
	13.972	6.4686			8.563	3.26458	7.015	0.599686
	14.009	7.22581			8.578	3.27906	7.024	0.58584
	14.047	7.87242			8.593	3.29606	7.032	0.5834
	14.085	8.41698			8.608	3.30916	7.041	0.593221
	14.123	8.77653			8.623	3.31124	7.049	0.614601
	14.161	8.98906			8.638	3.3041	7.058	0.645222
	14.199	9.05179			8.653	3.29617	7.066	0.681722
	14.237	8.99355			8.669	3.29331	7.075	0.720663
	14.275	8.86594			8.684	3.30149	7.083	0.759477
	14.313	8.6671			8.699	3.32208	7.092	0.796916
	14.351	8.4816			8.714	3.34878	7.101	0.832776
	14.389	8.28078			8.729	3.37208	7.109	0.867066
	14.427	8.10167			8.744	3.38969	7.118	0.899069
	14.465	7.97062			8.759	3.40617	7.126	0.926843
	14.503	7.86992			8.774	3.43016	7.135	0.947431
	14.541	7.82019			8.789	3.46759	7.143	0.957693
	14.579	7.79114			8.804	3.5162	7.152	0.955355
	14.617	7.82916			8.819	3.56103	7.16	0.939825
	14.655	7.90358			8.834	3.58524	7.169	0.912456
	14.693	7.99212			8.85	3.58283	7.177	0.876248
	14.73	8.14732			8.865	3.56029	7.186	0.835193
	14.768	8.33555			8.88	3.52941	7.194	0.793596
	14.806	8.57919			8.895	3.50239	7.203	0.755604
	14.844	8.86011			8.91	3.48769	7.211	0.724937
	14.882	9.24093			8.925	3.4835	7.22	0.70464
	14.92	9.73504			8.94	3.4774	7.229	0.696733
	14.958	10.3841			8.955	3.45787	7.237	0.701766
	14.996	11.2399			8.97	3.42262	7.246	0.718412
	15.034	12.4512			8.985	3.37918	7.254	0.743312
	15.072	14.3785			9	3.3411	7.263	0.771393
	15.11	20.221			9.015	3.32243	7.271	0.796731
	15.148	47.4412			9.031	3.32902	7.28	0.813774
	15.186	115.297			9.046	3.35592	7.288	0.818561
	15.224	196.83			9.061	3.39351	7.297	0.80961
	15.262	250.06			9.076	3.42881	7.305	0.788259
	15.3	270.979			9.091	3.44628	7.314	0.758356
	15.338	275.2			9.106	3.43442	7.322	0.725365
	15.376	273.603			9.121	3.39481	7.331	0.695134
	15.414	269.422			9.136	3.33894	7.339	0.672688
	15.451	264.6			9.151	3.282	7.348	0.661322
	15.489	258.708			9.166	3.23826	7.357	0.662172
	15.527	252.792			9.181	3.22203	7.365	0.674311
	15.565	245.695			9.196	3.23747	7.374	0.695276
	15.603	238.515			9.212	3.27501	7.382	0.721807
	15.641	230.717			9.227	3.31479	7.391	0.750514
	15.679	222.451			9.242	3.33887	7.399	0.778322
	15.717	217.074			9.257	3.33515	7.408	0.802667
	15.755	209.212			9.272	3.30121	7.416	0.82154
	15.793	200.609			9.287	3.24138	7.425	0.833467
	15.831	192.297			9.302	3.17043	7.433	0.837552
	15.869	183.77			9.317	3.10909	7.442	0.833591
	15.907	175.277			9.332	3.07644	7.45	0.822246
	15.945	166.795			9.347	3.07657	7.459	0.805162
	15.983	158.196			9.362	3.10206	7.467	0.784949
	16.021	149.89			9.378	3.14049	7.476	0.76496
	16.059	141.63			9.393	3.1772	7.484	0.748872
	16.097	133.363			9.408	3.19635	7.493	0.740091
	16.135	125.368			9.423	3.19508	7.502	0.741027
	16.172	117.583			9.438	3.18552	7.51	0.752401
	16.21	109.921			9.453	3.18134	7.519	0.772809
	16.248	102.398			9.468	3.18318	7.527	0.798757
	16.286	95.1214			9.483	3.18604	7.536	0.825233
	16.324	87.9356			9.498	3.18514	7.544	0.846817
	16.362	80.9146			9.513	3.17471	7.553	0.859093
	16.4	74.0977			9.528	3.14807	7.561	0.859956
	16.438	67.472			9.543	3.11068	7.57	0.850319
	16.476	61.1295			9.559	3.07864	7.578	0.833969
	16.514	55.1497			9.574	3.06318	7.587	0.816596
	16.552	49.5939			9.589	3.06288	7.595	0.804199
	16.59	44.4611			9.604	3.07255	7.604	0.80133
	16.628	39.8152			9.619	3.0849	7.612	0.809746
	16.666	35.702			9.634	3.09181	7.621	0.8279
	16.704	32.0059			9.649	3.08586	7.63	0.851356
	16.742	28.7407			9.664	3.06522	7.638	0.873993
	16.78	25.7946			9.679	3.03176	7.647	0.889665
	16.818	23.2106			9.694	2.98839	7.655	0.893905
	16.856	20.8424			9.709	2.9368	7.664	0.88514
	16.893	18.7455			9.724	2.88202	7.672	0.865078
	16.931	16.8457			9.74	2.83196	7.681	0.838229
	16.969	15.1			9.755	2.79797	7.689	0.81073
	17.007	13.5434			9.77	2.78775	7.698	0.788807
	17.045	12.1489			9.785	2.7988	7.706	0.777306
	17.083	10.918			9.8	2.81696	7.715	0.778781
	17.121	10.055			9.815	2.82469	7.723	0.79332
	17.159	8.95727			9.83	2.80392	7.732	0.818983
	17.197	8.02581			9.845	2.74752	7.74	0.852556
	17.235	7.28203			9.86	2.66796	7.749	0.890314
	17.273	6.64051			9.875	2.59423	7.758	0.928556
	17.311	6.10783			9.89	2.5529	7.766	0.963874
	17.349	5.66128			9.905	2.55636	7.775	0.993285
	17.387	5.28533			9.921	2.60023	7.783	1.0144
	17.425	4.97231			9.936	2.66487	7.792	1.02576
	17.463	4.69058			9.951	2.71822	7.8	1.0271
	17.501	4.46787			9.966	2.73386	7.809	1.01955
	17.539	4.27555			9.981	2.70647	7.817	1.00543
	17.577	4.10498			9.996	2.65014	7.826	0.987728
	17.614	3.98519			10.011	2.58225	7.834	0.969466
	17.652	3.86599			10.026	2.51559	7.843	0.953049
	17.69	3.76934			10.041	2.45684	7.851	0.939947
	17.728	3.66967			10.056	2.4071	7.86	0.930702
	17.766	3.60975			10.071	2.36379	7.868	0.925212
	17.804	3.53628			10.087	2.32663	7.877	0.923086
	17.842	3.47232			10.102	2.29991	7.886	0.923916
	17.88	3.42573			10.117	2.29013	7.894	0.927384
	17.918	3.38298			10.132	2.29584	7.903	0.933215
	17.956	3.34052			10.147	2.30662	7.911	0.941068
	17.994	3.309			10.162	2.30714	7.92	0.950473
	18.032	3.30449			10.177	2.29007	7.928	0.960854
	18.07	3.27521			10.192	2.26007	7.937	0.971635
	18.108	3.25023			10.207	2.22887	7.945	0.98234
	18.146	3.22046			10.222	2.20792	7.954	0.992651
	18.184	3.22679			10.237	2.20521	7.962	1.00235
	18.222	3.20098			10.252	2.21831	7.971	1.01118
	18.26	3.19607			10.268	2.23672	7.979	1.01873
	18.298	3.1884			10.283	2.24812	7.988	1.02431
	18.335	3.19074			10.298	2.24886	7.996	1.02711
	18.373	3.20019			10.313	2.24254	8.005	1.02627
	18.411	3.18888			10.328	2.23625	8.013	1.02121
	18.449	3.18163			10.343	2.23702	8.022	1.01174
	18.487	3.18298			10.358	2.25109	8.031	0.998136
	18.525	3.17284			10.373	2.28093	8.039	0.981068
	18.563	3.19276			10.388	2.32428	8.048	0.961493
	18.601	3.17173			10.403	2.37519	8.056	0.940607
	18.639	3.15327			10.418	2.42603	8.065	0.919887
	18.677	3.16001			10.433	2.46696	8.073	0.901177
	18.715	3.15649			10.449	2.48902	8.082	0.886689
	18.753	3.14237			10.464	2.4874	8.09	0.87879
	18.791	3.11571			10.479	2.46452	8.099	0.879441
	18.829	3.09838			10.494	2.42784	8.107	0.889452
	18.867	3.0962			10.509	2.38391	8.116	0.907831
	18.905	3.07486			10.524	2.33777	8.124	0.931537
	18.943	3.06455			10.539	2.29316	8.133	0.955846
	18.981	3.05506			10.554	2.25244	8.141	0.975346
	19.019	3.04623			10.569	2.21526	8.15	0.985381
	19.056	3.02875			10.584	2.18093	8.159	0.983468
	19.094	3.01983			10.599	2.14892	8.167	0.970159
	19.132	3.00782			10.615	2.11689	8.176	0.949058
	19.17	3.0054			10.63	2.08243	8.184	0.925965
	19.208	2.98562			10.645	2.05028	8.193	0.907343
	19.246	2.97975			10.66	2.03075	8.201	0.898524
	19.284	2.95545			10.675	2.02963	8.21	0.902194
	19.322	2.97942			10.69	2.04369	8.218	0.917643
	19.36	3.06044			10.705	2.06261	8.227	0.940948
	19.398	2.92548			10.72	2.07446	8.235	0.965974
	19.436	2.94057			10.735	2.06696	8.244	0.985936
	19.474	2.92737			10.75	2.03513	8.252	0.995143
	19.512	2.9272			10.765	1.98688	8.261	0.990452
	19.55	2.92639			10.78	1.93933	8.269	0.972044
	19.588	2.9039			10.796	1.90372	8.278	0.943372
	19.626	2.92306			10.811	1.88142	8.287	0.910338
	19.664	2.93327			10.826	1.86803	8.295	0.879902
	19.702	2.92634			10.841	1.86414	8.304	0.858409
	19.74	2.93721			10.856	1.87099	8.312	0.850041
	19.777	2.93588			10.871	1.88531	8.321	0.855813
	19.815	2.93075			10.886	1.89935	8.329	0.873346
	19.853	2.93239			10.901	1.90587	8.338	0.897461
	19.891	2.9243			10.916	1.89709	8.346	0.921428
	19.929	2.92764			10.931	1.86689	8.355	0.938628
	19.967	2.93156			10.946	1.81934	8.363	0.944195
	20.005	2.91091			10.961	1.77142	8.372	0.936199
	20.043	2.91172			10.977	1.7415	8.38	0.916032
	20.081	2.91712			10.992	1.73473	8.389	0.887948
	20.119	2.90019			11.007	1.74158	8.397	0.857933
	20.157	2.89698			11.022	1.7488	8.406	0.832215
	20.195	2.9132			11.037	1.7502	8.414	0.815845
	20.233	2.9269			11.052	1.74896	8.423	0.811753
	20.271	2.94298			11.067	1.75447	8.432	0.820478
	20.309	2.96499			11.082	1.77524	8.44	0.840475
	20.347	3.00135			11.097	1.81299	8.449	0.868717
	20.385	3.05155			11.112	1.85755	8.457	0.901329
	20.423	3.08904			11.127	1.88697	8.466	0.934083
	20.461	3.13135			11.142	1.88666	8.474	0.962735
	20.498	3.17531			11.158	1.86331	8.483	0.983305
	20.536	3.23399			11.173	1.83701	8.491	0.992466
	20.574	3.25433			11.188	1.8225	8.5	0.988084
	20.612	3.28248			11.203	1.82552	8.508	0.969806
	20.65	3.27868			11.218	1.84434	8.517	0.939469
	20.688	3.30194			11.233	1.86782	8.525	0.901095
	20.726	3.27439			11.248	1.87444	8.534	0.860381
	20.764	3.27412			11.263	1.85385	8.542	0.823761
	20.802	3.2356			11.278	1.81601	8.551	0.797214
	20.84	3.19005			11.293	1.7793	8.56	0.785075
	20.878	3.13195			11.308	1.75084	8.568	0.789079
	20.916	3.04768			11.324	1.7291	8.577	0.807923
	20.954	2.96447			11.339	1.70906	8.585	0.837442
	20.992	2.89496			11.354	1.68368	8.594	0.87139
	21.03	2.7981			11.369	1.64389	8.602	0.902708
	21.068	2.71625			11.384	1.59075	8.611	0.925089
	21.106	2.62418			11.399	1.53966	8.619	0.934482
	21.144	2.52951			11.414	1.50943	8.628	0.930075
	21.182	2.43178			11.429	1.50195	8.636	0.914472
	21.219	2.35856			11.444	1.50586	8.645	0.893002
	21.257	2.36188			11.459	1.50771	8.653	0.872343
	21.295	2.44169			11.474	1.50056	8.662	0.858755
	21.333	2.54333			11.489	1.48129	8.67	0.856411
	21.371	2.60344			11.505	1.45397	8.679	0.866363
	21.409	2.62007			11.52	1.43209	8.688	0.88638
	21.447	2.59665			11.535	1.42704	8.696	0.911629
	21.485	2.58681			11.55	1.43232	8.705	0.93597
	21.523	2.57299			11.565	1.43082	8.713	0.953573
	21.561	2.58521			11.58	1.41012	8.722	0.960435
	21.599	2.55518			11.595	1.37275	8.73	0.95538
	21.637	2.58711			11.61	1.32787	8.739	0.94028
	21.675	2.61477			11.625	1.28688	8.747	0.919531
	21.713	2.6315			11.64	1.25989	8.756	0.898898
	21.751	2.66227			11.655	1.25082	8.764	0.883957
	21.789	2.69003			11.67	1.25091	8.773	0.878547
	21.827	2.69326			11.686	1.24577	8.781	0.883704
	21.865	2.70835			11.701	1.22595	8.79	0.897423
	21.903	2.77608			11.716	1.19557	8.798	0.915253
	21.94	2.71556			11.731	1.16798	8.807	0.931592
	21.978	2.85897			11.746	1.15808	8.815	0.941355
	22.016	2.90706			11.761	1.17481	8.824	0.941503
	22.054	2.92015			11.776	1.21862	8.833	0.93193
	22.092	2.9421			11.791	1.27634	8.841	0.915451
	22.13	2.93241			11.806	1.3279	8.85	0.896965
	22.168	2.93556			11.821	1.35414	8.858	0.882059
	22.206	2.9577			11.836	1.34655	8.867	0.87539
	22.244	2.99892			11.852	1.31338	8.875	0.879335
	22.282	3.00112			11.867	1.27795	8.884	0.893324
	22.32	2.99979			11.882	1.26392	8.892	0.913997
	22.358	2.99126			11.897	1.28129	8.901	0.936063
	22.396	2.92705			11.912	1.32323	8.909	0.953697
	22.434	2.93787			11.927	1.37415	8.918	0.962131
	22.472	2.91878			11.942	1.41754	8.926	0.959009
	22.51	2.90427			11.957	1.44317	8.935	0.945061
	22.548	2.91043			11.972	1.4539	8.943	0.923952
	22.586	2.90874			11.987	1.46419	8.952	0.901357
					12.002	1.4835	8.961	0.883452
					12.017	1.5059	8.969	0.875207
					12.033	1.51871	8.978	0.879003
					12.048	1.51412	8.986	0.893999
					12.063	1.49497	8.995	0.916362
					12.078	1.47186	9.003	0.940227
					12.093	1.45977	9.012	0.959163
					12.108	1.46993	9.02	0.967768
					12.123	1.50103	9.029	0.962983
					12.138	1.53755	9.037	0.944788
					12.153	1.55953	9.046	0.916196
					12.168	1.55538	9.054	0.882586
					12.183	1.52576	9.063	0.850489
					12.198	1.47834	9.071	0.826065
					12.214	1.42197	9.08	0.813631
					12.229	1.36466	9.089	0.814617
					12.244	1.31287	9.097	0.827236
					12.259	1.26839	9.106	0.84693
					12.274	1.22876	9.114	0.867531
					12.289	1.19302	9.123	0.88289
					12.304	1.16532	9.131	0.888539
					12.319	1.1527	9.14	0.882879
					12.334	1.16085	9.148	0.867562
					12.349	1.19278	9.157	0.846985
					12.364	1.24753	9.165	0.827044
					12.379	1.31407	9.174	0.813437
					12.395	1.37387	9.182	0.810013
					12.41	1.41041	9.191	0.817684
					12.425	1.42133	9.199	0.834206
					12.44	1.41808	9.208	0.854832
					12.455	1.41948	9.216	0.873669
					12.47	1.44253	9.225	0.885409
					12.485	1.49811	9.234	0.8869
					12.5	1.58015	9.242	0.878072
					12.515	1.66929	9.251	0.861959
					12.53	1.74392	9.259	0.843841
					12.545	1.79511	9.268	0.829715
					12.561	1.82518	9.276	0.82448
					12.576	1.84438	9.285	0.830423
					12.591	1.86419	9.293	0.846494
					12.606	1.89531	9.302	0.868549
					12.621	1.93742	9.31	0.89048
					12.636	1.97906	9.319	0.905966
					12.651	2.00522	9.327	0.910354
					12.666	2.01189	9.336	0.902048
					12.681	2.0042	9.344	0.882994
					12.696	1.99154	9.353	0.858141
					12.711	1.98113	9.362	0.834056
					12.726	1.97632	9.37	0.817017
					12.742	1.97478	9.379	0.811153
					12.757	1.96986	9.387	0.817242
					12.772	1.95714	9.396	0.832512
					12.787	1.94216	9.404	0.851452
					12.802	1.9384	9.413	0.867396
					12.817	1.95534	9.421	0.874482
					12.832	1.99203	9.43	0.869367
					12.847	2.03542	9.438	0.852167
					12.862	2.06808	9.447	0.826374
					12.877	2.07688	9.455	0.797871
					12.892	2.06048	9.464	0.773289
					12.907	2.02645	9.472	0.758157
					12.923	1.99256	9.481	0.755387
					12.938	1.97805	9.49	0.764555
					12.953	1.99612	9.498	0.782103
					12.968	2.04486	9.507	0.802347
					12.983	2.11044	9.515	0.819061
					12.998	2.17583	9.524	0.827228
					13.013	2.22848	9.532	0.824439
					13.028	2.2548	9.541	0.811518
					13.043	2.24412	9.549	0.792246
					13.058	2.19691	9.558	0.772288
					13.073	2.12793	9.566	0.757565
					13.089	2.05624	9.575	0.752498
					13.104	1.99795	9.583	0.758707
					13.119	1.96854	9.592	0.774547
					13.134	1.98425	9.6	0.795563
					13.149	2.04788	9.609	0.815696
					13.164	2.14175	9.618	0.828959
					13.179	2.24328	9.626	0.831121
					13.194	2.33751	9.635	0.820893
					13.209	2.41287	9.643	0.800262
					13.224	2.45861	9.652	0.773995
					13.239	2.47736	9.66	0.748454
					13.254	2.48589	9.669	0.729998
					13.27	2.49977	9.677	0.723365
					13.285	2.52709	9.686	0.730516
					13.3	2.57523	9.694	0.750215
					13.315	2.65034	9.703	0.778388
					13.33	2.74788	9.711	0.809117
					13.345	2.852	9.72	0.836058
					13.36	2.9475	9.728	0.853898
					13.375	3.02445	9.737	0.859451
					13.39	3.07664	9.745	0.852121
					13.405	3.10568	9.754	0.833715
					13.42	3.12563	9.763	0.807725
					13.435	3.15964	9.771	0.778308
					13.451	3.22653	9.78	0.749286
					13.466	3.32963	9.788	0.723467
					13.481	3.45808	9.797	0.702415
					13.496	3.59981	9.805	0.686613
					13.511	3.74386	9.814	0.675866
					13.526	3.87769	9.822	0.66976
					13.541	3.99368	9.831	0.66803
					13.556	4.09932	9.839	0.670727
					13.571	4.21155	9.848	0.678197
					13.586	4.34194	9.856	0.690924
					13.601	4.49454	9.865	0.709262
					13.616	4.67585	9.873	0.733129
					13.632	4.89052	9.882	0.76172
					13.647	5.12963	9.891	0.793354
					13.662	5.37459	9.899	0.825556
					13.677	5.61803	9.908	0.85539
					13.692	5.86878	9.916	0.879972
					13.707	6.13867	9.925	0.896993
					13.722	6.4319	9.933	0.905016
					13.737	6.74679	9.942	0.903457
					13.752	7.07739	9.95	0.892307
					13.767	7.40953	9.959	0.871851
					13.782	7.72827	9.967	0.842615
					13.798	8.0339	9.976	0.805647
					13.813	8.34545	9.984	0.762993
					13.828	8.67926	9.993	0.718029
					13.843	9.03233	10.001	0.675291
					13.858	9.38655	10.01	0.639686
					13.873	9.72149	10.019	0.615293
					13.888	10.0214	10.027	0.604228
					13.903	10.2799	10.036	0.606074
					13.918	10.5038	10.044	0.618133
					13.933	10.7137	10.053	0.636411
					13.948	10.924	10.061	0.656922
					13.963	11.1301	10.07	0.676774
					13.979	11.3154	10.078	0.694679
					13.994	11.4701	10.087	0.710776
					14.009	11.5945	10.095	0.726008
					14.024	11.6919	10.104	0.741388
					14.039	11.7651	10.112	0.757451
					14.054	11.8164	10.121	0.774058
					14.069	11.8449	10.129	0.790501
					14.084	11.839	10.138	0.805756
					14.099	11.7863	10.146	0.818717
					14.114	11.6923	10.155	0.828345
					14.129	11.5769	10.164	0.833709
					14.144	11.4572	10.172	0.834001
					14.16	11.3382	10.181	0.828592
					14.175	11.2167	10.189	0.817136
					14.19	11.0868	10.198	0.79973
					14.205	10.9396	10.206	0.777045
					14.22	10.7728	10.215	0.750433
					14.235	10.6024	10.223	0.721937
					14.25	10.453	10.232	0.69419
					14.265	10.3409	10.24	0.670198
					14.28	10.2659	10.249	0.653019
					14.295	10.2149	10.257	0.645355
					14.31	10.1647	10.266	0.649062
					14.326	10.0906	10.274	0.664676
					14.341	9.98045	10.283	0.691082
					14.356	9.83886	10.292	0.725436
					14.371	9.68205	10.3	0.763401
					14.386	9.5279	10.309	0.799737
					14.401	9.39327	10.317	0.829205
					14.416	9.28775	10.326	0.847618
					14.431	9.20981	10.334	0.852744
					14.446	9.15069	10.343	0.84485
					14.461	9.10549	10.351	0.826715
					14.476	9.06909	10.36	0.803052
					14.491	9.03404	10.368	0.779414
					14.507	8.9925	10.377	0.760843
					14.522	8.94263	10.385	0.750657
					14.537	8.88673	10.394	0.749669
					14.552	8.83248	10.402	0.756014
					14.567	8.79149	10.411	0.765664
					14.582	8.77838	10.42	0.773543
					14.597	8.79835	10.428	0.774957
					14.612	8.84481	10.437	0.766939
					14.627	8.90468	10.445	0.749158
					14.642	8.96517	10.454	0.724164
					14.657	9.01539	10.462	0.696856
					14.672	9.05542	10.471	0.673215
					14.688	9.09798	10.479	0.658671
					14.703	9.16018	10.488	0.656593
					14.718	9.25849	10.496	0.667321
					14.733	9.40945	10.505	0.687974
					14.748	9.62763	10.513	0.713135
					14.763	9.92476	10.522	0.73626
					14.778	10.3164	10.53	0.751381
					14.793	10.834	10.539	0.754606
					14.808	11.5252	10.547	0.745068
					14.823	12.4458	10.556	0.725162
					14.838	13.6641	10.565	0.699996
					14.853	15.2646	10.573	0.676192
					14.869	17.34	10.582	0.660344
					14.884	19.9845	10.59	0.65753
					14.899	23.302	10.599	0.670159
					14.914	27.4118	10.607	0.697406
					14.929	32.4277	10.616	0.735426
					14.944	38.4315	10.624	0.778325
					14.959	45.4592	10.633	0.819615
					14.974	53.4983	10.641	0.853716
					14.989	62.478	10.65	0.877085
					15.004	72.2663	10.658	0.888636
					15.019	82.688	10.667	0.889365
					15.035	93.5519	10.675	0.881438
					15.05	104.661	10.684	0.867215
					15.065	115.81	10.693	0.848648
					15.08	126.801	10.701	0.82727
					15.095	137.457	10.71	0.804612
					15.11	147.633	10.718	0.78269
					15.125	157.214	10.727	0.764104
					15.14	166.11	10.735	0.751559
					15.155	174.267	10.744	0.746961
					15.17	181.662	10.752	0.750561
					15.185	188.284	10.761	0.76063
					15.2	194.125	10.769	0.773965
					15.216	199.188	10.778	0.787082
					15.231	203.489	10.786	0.797615
					15.246	207.05	10.795	0.805263
					15.261	209.898	10.803	0.811805
					15.276	212.07	10.812	0.820147
					15.291	213.608	10.821	0.832777
					15.306	214.557	10.829	0.850306
					15.321	214.955	10.838	0.870728
					15.336	214.846	10.846	0.889738
					15.351	214.276	10.855	0.901972
					15.366	213.296	10.863	0.90266
					15.381	211.953	10.872	0.889047
					15.397	210.294	10.88	0.861125
					15.412	208.36	10.889	0.821544
					15.427	206.182	10.897	0.774931
					15.442	203.78	10.906	0.72694
					15.457	201.168	10.914	0.683392
					15.472	198.366	10.923	0.649594
					15.487	195.393	10.931	0.629792
					15.502	192.271	10.94	0.626601
					15.517	189.022	10.948	0.640448
					15.532	185.676	10.957	0.669194
					15.547	182.265	10.966	0.708215
					15.562	178.813	10.974	0.751091
					15.578	175.336	10.983	0.790878
					15.593	171.854	10.991	0.821622
					15.608	168.388	11	0.839666
					15.623	164.942	11.008	0.84429
					15.638	161.513	11.017	0.837536
					15.653	158.1	11.025	0.823347
					15.668	154.703	11.034	0.806359
					15.683	151.312	11.042	0.790761
					15.698	147.911	11.051	0.77951
					15.713	144.492	11.059	0.774032
					15.728	141.063	11.068	0.774329
					15.744	137.628	11.076	0.779322
					15.759	134.197	11.085	0.787277
					15.774	130.795	11.094	0.796191
					15.789	127.451	11.102	0.804113
					15.804	124.187	11.111	0.809382
					15.819	121.005	11.119	0.810821
					15.834	117.898	11.128	0.807885
					15.849	114.852	11.136	0.800763
					15.864	111.853	11.145	0.790376
					15.879	108.881	11.153	0.778239
					15.894	105.926	11.162	0.766128
					15.909	103.002	11.17	0.755593
					15.925	100.127	11.179	0.747392
					15.94	97.3136	11.187	0.741047
					15.955	94.5693	11.196	0.734739
					15.97	91.9043	11.204	0.725723
					15.985	89.325	11.213	0.711218
					16	86.8193	11.222	0.689549
					16.015	84.3657	11.23	0.661125
					16.03	81.9476	11.239	0.628857
					16.045	79.5565	11.247	0.597725
					16.06	77.1861	11.256	0.573525
					16.075	74.8376	11.264	0.561198
					16.09	72.5233	11.273	0.5633
					16.106	70.2599	11.281	0.579113
					16.121	68.0574	11.29	0.604682
					16.136	65.9192	11.298	0.633785
					16.151	63.8445	11.307	0.65956
					16.166	61.8331	11.315	0.676264
					16.181	59.8876	11.324	0.680675
					16.196	58.0119	11.332	0.672811
					16.211	56.2021	11.341	0.655861
					16.226	54.4515	11.35	0.635323
					16.241	52.7536	11.358	0.617584
					16.256	51.1014	11.367	0.608306
					16.272	49.4808	11.375	0.611065
					16.287	47.8784	11.384	0.626532
					16.302	46.2907	11.392	0.652346
					16.317	44.7223	11.401	0.683712
					16.332	43.1755	11.409	0.714537
					16.347	41.6546	11.418	0.738799
					16.362	40.1715	11.426	0.751783
					16.377	38.7397	11.435	0.750983
					16.392	37.3648	11.443	0.736579
					16.407	36.0467	11.452	0.71142
					16.422	34.7856	11.46	0.680525
					16.437	33.5771	11.469	0.650159
					16.453	32.407	11.477	0.626634
					16.468	31.2618	11.486	0.615024
					16.483	30.1397	11.495	0.618045
					16.498	29.0425	11.503	0.635407
					16.513	27.9683	11.512	0.663851
					16.528	26.9187	11.52	0.697909
					16.543	25.9017	11.529	0.731143
					16.558	24.9186	11.537	0.75751
					16.573	23.9615	11.546	0.772489
					16.588	23.0319	11.554	0.773743
					16.603	22.1446	11.563	0.761232
					16.618	21.306	11.571	0.736918
					16.634	20.5097	11.58	0.704252
					16.649	19.752	11.588	0.667612
					16.664	19.0339	11.597	0.63171
					16.679	18.3478	11.605	0.600972
					16.694	17.6807	11.614	0.578922
					16.709	17.029	11.623	0.567685
					16.724	16.3981	11.631	0.567756
					16.739	15.7885	11.64	0.578132
					16.754	15.1975	11.648	0.596833
					16.769	14.6275	11.657	0.621617
					16.784	14.089	11.665	0.650598
					16.799	13.5909	11.674	0.682463
					16.815	13.1347	11.682	0.716258
					16.83	12.713	11.691	0.750862
					16.845	12.3172	11.699	0.7845
					16.86	11.9367	11.708	0.814628
					16.875	11.5573	11.716	0.83835
					16.89	11.1653	11.725	0.853267
					16.905	10.7594	11.733	0.858328
					16.92	10.349	11.742	0.854238
					16.935	9.94189	11.751	0.843128
					16.95	9.54252	11.759	0.827573
					16.965	9.16066	11.768	0.809388
					16.981	8.80963	11.776	0.788806
					16.996	8.49496	11.785	0.764504
					17.011	8.21283	11.793	0.734555
					17.026	7.95817	11.802	0.697885
					17.041	7.7265	11.81	0.65554
					17.056	7.51053	11.819	0.611125
					17.071	7.29944	11.827	0.570122
					17.086	7.08378	11.836	0.538332
					17.101	6.86084	11.844	0.520074
					17.116	6.63556	11.853	0.51688
					17.131	6.41342	11.861	0.527165
					17.146	6.19824	11.87	0.54692
					17.162	5.99351	11.878	0.571082
					17.177	5.80411	11.887	0.594982
					17.192	5.62869	11.896	0.615392
					17.207	5.46039	11.904	0.630865
					17.222	5.29357	11.913	0.64144
					17.237	5.13594	11.921	0.647945
					17.252	4.99684	11.93	0.651243
					17.267	4.8744	11.938	0.651706
					17.282	4.75596	11.947	0.649088
					17.297	4.63396	11.955	0.642813
					17.312	4.50625	11.964	0.632551
					17.327	4.37263	11.972	0.618849
					17.343	4.23466	11.981	0.603543
					17.358	4.10532	11.989	0.589734
					17.373	3.9987	11.998	0.581248
					17.388	3.91241	12.006	0.581706
					17.403	3.83032	12.015	0.593484
					17.418	3.74335	12.024	0.616916
					17.433	3.65209	12.032	0.649991
					17.448	3.5598	12.041	0.688653
					17.463	3.47197	12.049	0.72759
					17.478	3.39744	12.058	0.76127
					17.493	3.34227	12.066	0.78499
					17.509	3.30128	12.075	0.795751
					17.524	3.26274	12.083	0.792834
					17.539	3.21564	12.092	0.777988
					17.554	3.15357	12.1	0.75517
					17.569	3.07573	12.109	0.729878
					17.584	2.99099	12.117	0.708133
					17.599	2.91063	12.126	0.695321
					17.614	2.84112	12.134	0.695127
					17.629	2.7824	12.143	0.708882
					17.644	2.73216	12.152	0.735439
					17.659	2.68226	12.16	0.771558
					17.674	2.62183	12.169	0.812646
					17.69	2.54288	12.177	0.853685
					17.705	2.45093	12.186	0.890146
					17.72	2.35748	12.194	0.918748
					17.735	2.27104	12.203	0.937926
					17.75	2.19535	12.211	0.947958
					17.765	2.13719	12.22	0.950677
					17.78	2.10044	12.228	0.948797
					17.795	2.08224	12.237	0.944988
					17.81	2.07638	12.245	0.941004
					17.825	2.08314	12.254	0.937139
					17.84	2.10298	12.262	0.932208
					17.855	2.13013	12.271	0.924054
					17.871	2.15264	12.279	0.910452
					17.886	2.16187	12.288	0.890064
					17.901	2.15221	12.297	0.863153
					17.916	2.11971	12.305	0.831856
					17.931	2.06336	12.314	0.799955
					17.946	1.98788	12.322	0.772199
					17.961	1.90219	12.331	0.753284
					17.976	1.81904	12.339	0.746752
					17.991	1.74946	12.348	0.754042
					18.006	1.70205	12.356	0.773948
					18.021	1.68421	12.365	0.802626
					18.036	1.69817	12.373	0.83424
					18.052	1.73403	12.382	0.862137
					18.067	1.77092	12.39	0.880277
					18.082	1.79086	12.399	0.884525
					18.097	1.78747	12.407	0.873501
					18.112	1.76218	12.416	0.848828
					18.127	1.72402	12.425	0.814753
					18.142	1.69437	12.433	0.777269
					18.157	1.69448	12.442	0.742967
					18.172	1.7256	12.45	0.717892
					18.187	1.76667	12.459	0.7066
					18.202	1.79536	12.467	0.711512
					18.218	1.79788	12.476	0.732604
					18.233	1.76849	12.484	0.767493
					18.248	1.71414	12.493	0.811881
					18.263	1.66258	12.501	0.8603
					18.278	1.64399	12.51	0.907017
					18.293	1.66477	12.518	0.946955
					18.308	1.70722	12.527	0.976442
					18.323	1.75055	12.535	0.993583
					18.338	1.77932	12.544	0.998226
					18.353	1.78197	12.553	0.991618
					18.368	1.7593	12.561	0.97596
					18.383	1.73203	12.57	0.954044
					18.399	1.72008	12.578	0.929078
					18.414	1.72262	12.587	0.904634
					18.429	1.72505	12.595	0.884532
					18.444	1.71748	12.604	0.872435
					18.459	1.69668	12.612	0.871175
					18.474	1.66198	12.621	0.88194
					18.489	1.62146	12.629	0.903659
					18.504	1.59415	12.638	0.932852
					18.519	1.58962	12.646	0.964162
					18.534	1.59807	12.655	0.9915
					18.549	1.60207	12.663	1.00947
					18.564	1.59343	12.672	1.01466
					18.58	1.57273	12.681	1.00644
					18.595	1.54587	12.689	0.987072
					18.61	1.52427	12.698	0.96116
					18.625	1.52188	12.706	0.934581
					18.64	1.54182	12.715	0.913251
					18.655	1.57116	12.723	0.902075
					18.67	1.59182	12.732	0.904221
					18.685	1.59291	12.74	0.920762
					18.7	1.57565	12.749	0.950639
					18.715	1.54974	12.757	0.990892
					18.73	1.52646	12.766	1.0371
					18.746	1.51345	12.774	1.08402
					18.761	1.51203	12.783	1.12639
					18.776	1.51342	12.791	1.16003
					18.791	1.50467	12.8	1.18273
					18.806	1.47797	12.808	1.19479
					18.821	1.44285	12.817	1.19891
					18.836	1.42117	12.826	1.19933
					18.851	1.43098	12.834	1.20051
					18.866	1.47717	12.843	1.20569
					18.881	1.55265	12.851	1.216
					18.896	1.63741	12.86	1.23031
					18.911	1.70293	12.868	1.24595
					18.927	1.72439	12.877	1.25988
					18.942	1.69859	12.885	1.26988
					18.957	1.64455	12.894	1.27537
					18.972	1.58632	12.902	1.27744
					18.987	1.53965	12.911	1.27828
					19.002	1.5135	12.919	1.28021
					19.017	1.51081	12.928	1.28474
					19.032	1.52401	12.936	1.292
					19.047	1.53645	12.945	1.3008
					19.062	1.53679	12.954	1.30929
					19.077	1.5241	12.962	1.31592
					19.092	1.49863	12.971	1.32037
					19.108	1.45366	12.979	1.3241
					19.123	1.38908	12.988	1.33004
					19.138	1.31787	12.996	1.34174
					19.153	1.2553	13.005	1.36202
					19.168	1.20804	13.013	1.39168
					19.183	1.18102	13.022	1.42886
					19.198	1.1783	13.03	1.46923
					19.213	1.19438	13.039	1.50701
					19.228	1.2117	13.047	1.53653
					19.243	1.21816	13.056	1.55371
					19.258	1.21348	13.064	1.55707
					19.273	1.19959	13.073	1.54787
					19.289	1.17346	13.082	1.52951
					19.304	1.13416	13.09	1.50642
					19.319	1.08244	13.099	1.4829
					19.334	1.01996	13.107	1.46215
					19.349	0.958883	13.116	1.44598
					19.364	0.930648	13.124	1.43483
					19.379	0.970137	13.133	1.42835
					19.394	1.09159	13.141	1.42597
					19.409	1.27665	13.15	1.42751
					19.424	1.48072	13.158	1.43344
					19.439	1.63994	13.167	1.44482
					19.455	1.69414	13.175	1.46285
					19.47	1.61773	13.184	1.48833
					19.485	1.43756	13.192	1.52098
					19.5	1.21147	13.201	1.55912
					19.515	0.999545	13.209	1.5997
					19.53	0.839326	13.218	1.63877
					19.545	0.742552	13.227	1.67237
					19.56	0.696097	13.235	1.69736
					19.575	0.672073	13.244	1.71204
					19.59	0.643781	13.252	1.71636
					19.605	0.602992	13.261	1.7116
					19.62	0.557706	13.269	1.69996
					19.636	0.52056	13.278	1.68405
					19.651	0.497713	13.286	1.66671
					19.666	0.488559	13.295	1.65095
					19.681	0.487599	13.303	1.64
					19.696	0.482434	13.312	1.63709
					19.711	0.458359	13.32	1.645
					19.726	0.408401	13.329	1.66526
					19.741	0.341582	13.337	1.69751
					19.756	0.275071	13.346	1.73909
					19.771	0.227058	13.355	1.78533
					19.786	0.208303	13.363	1.83035
					19.801	0.221267	13.372	1.86837
					19.817	0.25676	13.38	1.89506
					19.832	0.295922	13.389	1.90858
					19.847	0.316853	13.397	1.91013
					19.862	0.306319	13.406	1.90379
					19.877	0.261136	13.414	1.89569
					19.892	0.18733	13.423	1.89268
					19.907	0.0968356	13.431	1.90086
					19.922	0.00691677	13.44	1.92419
					19.937	-0.0650837	13.448	1.96366
					19.952	-0.109105	13.457	2.01704
					19.967	-0.13033	13.465	2.07944
					19.983	-0.144187	13.474	2.14437
					19.998	-0.163525	13.483	2.20512
					20.013	-0.192797	13.491	2.25611
					20.028	-0.232105	13.5	2.29397
					20.043	-0.274646	13.508	2.31804
					20.058	-0.302666	13.517	2.33039
					20.073	-0.295981	13.525	2.33528
					20.088	-0.252472	13.534	2.33824
					20.103	-0.187852	13.542	2.34487
					20.118	-0.121029	13.551	2.35979
					20.133	-0.0705636	13.559	2.38587
					20.148	-0.0598631	13.568	2.4239
					20.164	-0.102733	13.576	2.47287
					20.179	-0.186172	13.585	2.53058
					20.194	-0.277417	13.593	2.59448
					20.209	-0.347316	13.602	2.66227
					20.224	-0.380829	13.61	2.73226
					20.239	-0.376636	13.619	2.80332
					20.254	-0.349209	13.628	2.87459
					20.269	-0.327844	13.636	2.94513
					20.284	-0.340413	13.645	3.01379
					20.299	-0.39443	13.653	3.07921
					20.314	-0.47483	13.662	3.14008
					20.329	-0.557229	13.67	3.1955
					20.345	-0.62247	13.679	3.24535
					20.36	-0.659045	13.687	3.29054
					20.375	-0.662901	13.696	3.33305
					20.39	-0.639902	13.704	3.37584
					20.405	-0.605541	13.713	3.42237
					20.42	-0.575565	13.721	3.47598
					20.435	-0.555242	13.73	3.53905
					20.45	-0.544335	13.738	3.61226
					20.465	-0.545601	13.747	3.69411
					20.48	-0.564654	13.756	3.78098
					20.495	-0.599778	13.764	3.86766
					20.51	-0.646412	13.773	3.9484
					20.526	-0.704111	13.781	4.01811
					20.541	-0.772864	13.79	4.07347
					20.556	-0.841308	13.798	4.11364
					20.571	-0.893379	13.807	4.14033
					20.586	-0.920578	13.815	4.15744
					20.601	-0.927685	13.824	4.17014
					20.616	-0.920969	13.832	4.18374
					20.631	-0.909555	13.841	4.20261
					20.646	-0.90623	13.849	4.22945
					20.661	-0.920577	13.858	4.26507
					20.676	-0.945772	13.866	4.30879
					20.692	-0.964759	13.875	4.35931
					20.707	-0.965804	13.884	4.41554
					20.722	-0.94884	13.892	4.47739
					20.737	-0.919387	13.901	4.54582
					20.752	-0.889315	13.909	4.6223
					20.767	-0.877114	13.918	4.70796
					20.782	-0.897081	13.926	4.8026
					20.797	-0.944899	13.935	4.90413
					20.812	-1.00379	13.943	5.00854
					20.827	-1.05937	13.952	5.11052
					20.842	-1.10292	13.96	5.20456
					20.857	-1.12695	13.969	5.28621
					20.873	-1.13175	13.977	5.35314
					20.888	-1.1326	13.986	5.40573
					20.903	-1.14524	13.994	5.44712
					20.918	-1.16986	14.003	5.48253
					20.933	-1.19751	14.011	5.51802
					20.948	-1.22357	14.02	5.55895
					20.963	-1.24435	14.029	5.60862
					20.978	-1.24996	14.037	5.66737
					20.993	-1.2364	14.046	5.73253
					21.008	-1.21851	14.054	5.79916
					21.023	-1.2136	14.063	5.86163
					21.038	-1.22349	14.071	5.91531
					21.054	-1.24412	14.08	5.95803
					21.069	-1.27586	14.088	5.99079
					21.084	-1.31264	14.097	6.01761
					21.099	-1.33534	14.105	6.04436
					21.114	-1.33106	14.114	6.07711
					21.129	-1.30837	14.122	6.12028
					21.144	-1.28464	14.131	6.17541
					21.159	-1.26868	14.139	6.24059
					21.174	-1.26815	14.148	6.31101
					21.189	-1.29056	14.157	6.38035
					21.204	-1.33096	14.165	6.44267
					21.219	-1.36731	14.174	6.4942
					21.235	-1.3825	14.182	6.53443
					21.25	-1.37762	14.191	6.56627
					21.265	-1.36667	14.199	6.5952
					21.28	-1.35937	14.208	6.62752
					21.295	-1.36057	14.216	6.66851
					21.31	-1.3737	14.225	6.72094
					21.325	-1.39989	14.233	6.78431
					21.34	-1.43267	14.242	6.85513
					21.355	-1.46682	14.25	6.92793
					21.37	-1.50692	14.259	6.99673
					21.385	-1.56112	14.267	7.0566
					21.401	-1.62417	14.276	7.10473
					21.416	-1.67746	14.285	7.14099
					21.431	-1.70642	14.293	7.16783
					21.446	-1.71159	14.302	7.18975
					21.461	-1.70229	14.31	7.21223
					21.476	-1.69033	14.319	7.24067
					21.491	-1.68893	14.327	7.27944
					21.506	-1.70684	14.336	7.33131
					21.521	-1.74037	14.344	7.39726
					21.536	-1.77574	14.353	7.47672
					21.551	-1.80292	14.361	7.56795
					21.566	-1.82557	14.37	7.66845
					21.582	-1.85602	14.378	7.77514
					21.597	-1.90526	14.387	7.88444
					21.612	-1.97462	14.395	7.99234
					21.627	-2.05755	14.404	8.09467
					21.642	-2.14521	14.413	8.18767
					21.657	-2.22662	14.421	8.26869
					21.672	-2.29224	14.43	8.33692
					21.687	-2.34195	14.438	8.39385
					21.702	-2.38636	14.447	8.44313
					21.717	-2.43607	14.455	8.48996
					21.732	-2.49262	14.464	8.54004
					21.747	-2.55043	14.472	8.59843
					21.763	-2.60584	14.481	8.66844
					21.778	-2.65395	14.489	8.751
					21.793	-2.68881	14.498	8.8444
					21.808	-2.71162	14.506	8.94466
					21.823	-2.73617	14.515	9.0463
					21.838	-2.77446	14.523	9.14355
					21.853	-2.82671	14.532	9.2316
					21.868	-2.8836	14.54	9.30777
					21.883	-2.93695	14.549	9.37222
					21.898	-2.98019	14.558	9.42811
					21.913	-3.00764	14.566	9.4809
					21.929	-3.02283	14.575	9.53727
					21.944	-3.04385	14.583	9.60359
					21.959	-3.07393	14.592	9.6845
					21.974	-3.10994	14.6	9.78183
					21.989	-3.14433	14.609	9.89423
							14.617	10.0174
							14.626	10.1452
							14.634	10.2705
							14.643	10.3875
							14.651	10.4921
							14.66	10.5834
							14.668	10.6637
							14.677	10.7383
							14.686	10.8138
							14.694	10.8971
							14.703	10.9938
							14.711	11.1065
							14.72	11.2352
							14.728	11.3773
							14.737	11.529
							14.745	11.6871
							14.754	11.8497
							14.762	12.0166
							14.771	12.189
							14.779	12.3683
							14.788	12.5551
							14.796	12.749
							14.805	12.9487
							14.814	13.1535
							14.822	13.3638
							14.831	13.5829
							14.839	13.8163
							14.848	14.0721
							14.856	14.36
							14.865	14.6903
							14.873	15.0735
							14.882	15.5196
							14.89	16.0385
							14.899	16.64
							14.907	17.334
							14.916	18.1305
							14.924	19.04
							14.933	20.0727
							14.941	21.2381
							14.95	22.5445
							14.959	23.9975
							14.967	25.6
							14.976	27.3514
							14.984	29.2478
							14.993	31.2825
							15.001	33.4469
							15.01	35.7315
							15.018	38.1262
							15.027	40.6208
							15.035	43.2049
							15.044	45.867
							15.052	48.5938
							15.061	51.3699
							15.069	54.1771
							15.078	56.9948
							15.087	59.801
							15.095	62.5727
							15.104	65.288
							15.112	67.9269
							15.121	70.4727
							15.129	72.9127
							15.138	75.2382
							15.146	77.4448
							15.155	79.5309
							15.163	81.4971
							15.172	83.345
							15.18	85.0765
							15.189	86.6926
							15.197	88.1938
							15.206	89.5802
							15.215	90.8516
							15.223	92.0083
							15.232	93.0512
							15.24	93.9815
							15.249	94.801
							15.257	95.5117
							15.266	96.1158
							15.274	96.6154
							15.283	97.0135
							15.291	97.3137
							15.3	97.5208
							15.308	97.6412
							15.317	97.6823
							15.325	97.6526
							15.334	97.5603
							15.342	97.4127
							15.351	97.215
							15.36	96.9698
							15.368	96.6773
							15.377	96.3357
							15.385	95.9426
							15.394	95.4968
							15.402	94.999
							15.411	94.4528
							15.419	93.864
							15.428	93.2397
							15.436	92.5867
							15.445	91.9098
							15.453	91.2111
							15.462	90.49
							15.47	89.7437
							15.479	88.969
							15.488	88.1636
							15.496	87.3279
							15.505	86.4649
							15.513	85.5803
							15.522	84.6811
							15.53	83.7741
							15.539	82.8637
							15.547	81.9512
							15.556	81.0348
							15.564	80.1099
							15.573	79.1717
							15.581	78.2166
							15.59	77.2437
							15.598	76.2556
							15.607	75.258
							15.616	74.2579
							15.624	73.262
							15.633	72.2751
							15.641	71.2992
							15.65	70.3334
							15.658	69.3741
							15.667	68.4165
							15.675	67.456
							15.684	66.4887
							15.692	65.5131
							15.701	64.5298
							15.709	63.5419
							15.718	62.5545
							15.726	61.5738
							15.735	60.6061
							15.743	59.6564
							15.752	58.7282
							15.761	57.8223
							15.769	56.9376
							15.778	56.0712
							15.786	55.2193
							15.795	54.3775
							15.803	53.542
							15.812	52.7093
							15.82	51.8772
							15.829	51.0447
							15.837	50.2124
							15.846	49.383
							15.854	48.5605
							15.863	47.75
							15.871	46.957
							15.88	46.1861
							15.889	45.4404
							15.897	44.7213
							15.906	44.0282
							15.914	43.3593
							15.923	42.7117
							15.931	42.0824
							15.94	41.4681
							15.948	40.8656
							15.957	40.2715
							15.965	39.6825
							15.974	39.0955
							15.982	38.5085
							15.991	37.9204
							15.999	37.3318
							16.008	36.745
							16.017	36.1634
							16.025	35.5916
							16.034	35.0342
							16.042	34.4954
							16.051	33.9782
							16.059	33.4836
							16.068	33.0101
							16.076	32.5537
							16.085	32.1083
							16.093	31.6673
							16.102	31.2246
							16.11	30.7763
							16.119	30.3217
							16.127	29.8632
							16.136	29.406
							16.145	28.9565
							16.153	28.521
							16.162	28.1041
							16.17	27.7081
							16.179	27.3321
							16.187	26.9722
							16.196	26.6227
							16.204	26.2765
							16.213	25.9268
							16.221	25.5686
							16.23	25.1995
							16.238	24.8201
							16.247	24.4341
							16.255	24.0464
							16.264	23.6624
							16.272	23.2865
							16.281	22.9208
							16.29	22.5647
							16.298	22.2159
							16.307	21.8711
							16.315	21.527
							16.324	21.1819
							16.332	20.8359
							16.341	20.4909
							16.349	20.1501
							16.358	19.8161
							16.366	19.4903
							16.375	19.1717
							16.383	18.8574
							16.392	18.5428
							16.4	18.2233
							16.409	17.8955
							16.418	17.5585
							16.426	17.214
							16.435	16.8665
							16.443	16.5217
							16.452	16.1857
							16.46	15.8636
							16.469	15.5586
							16.477	15.2716
							16.486	15.0011
							16.494	14.7434
							16.503	14.4933
							16.511	14.2454
							16.52	13.9942
							16.528	13.7361
							16.537	13.4695
							16.546	13.1955
							16.554	12.9176
							16.563	12.6413
							16.571	12.3726
							16.58	12.1168
							16.588	11.8775
							16.597	11.6556
							16.605	11.4502
							16.614	11.2584
							16.622	11.0765
							16.631	10.9005
							16.639	10.7267
							16.648	10.5518
							16.656	10.3733
							16.665	10.1896
							16.673	10.0002
							16.682	9.80663
							16.691	9.61154
							16.699	9.41895
							16.708	9.2332
							16.716	9.05787
							16.725	8.89488
							16.733	8.7438
							16.742	8.60189
							16.75	8.46466
							16.759	8.3269
							16.767	8.18403
							16.776	8.03325
							16.784	7.87425
							16.793	7.70946
							16.801	7.54347
							16.81	7.3821
							16.819	7.231
							16.827	7.09439
							16.836	6.97398
							16.844	6.8686
							16.853	6.77438
							16.861	6.68558
							16.87	6.59595
							16.878	6.50018
							16.887	6.39512
							16.895	6.28037
							16.904	6.15829
							16.912	6.03322
							16.921	5.91027
							16.929	5.79396
							16.938	5.68732
							16.947	5.59137
							16.955	5.50528
							16.964	5.42694
							16.972	5.35369
							16.981	5.28296
							16.989	5.21266
							16.998	5.1413
							17.006	5.06809
							17.015	4.99299
							17.023	4.91688
							17.032	4.84159
							17.04	4.76973
							17.049	4.7043
							17.057	4.64797
							17.066	4.60238
							17.074	4.56766
							17.083	4.5424
							17.092	4.5239
							17.1	4.50869
							17.109	4.49295
							17.117	4.47294
							17.126	4.44524
							17.134	4.40707
							17.143	4.35673
							17.151	4.29417
							17.16	4.22148
							17.168	4.14288
							17.177	4.06427
							17.185	3.99214
							17.194	3.93218
							17.202	3.88788
							17.211	3.85967
							17.22	3.84475
							17.228	3.83775
							17.237	3.83194
							17.245	3.82071
							17.254	3.79891
							17.262	3.7638
							17.271	3.71541
							17.279	3.65632
							17.288	3.59112
							17.296	3.52544
							17.305	3.46498
							17.313	3.4145
							17.322	3.37708
							17.33	3.35376
							17.339	3.3436
							17.348	3.3442
							17.356	3.35241
							17.365	3.36493
							17.373	3.3788
							17.382	3.39145
							17.39	3.40083
							17.399	3.40541
							17.407	3.40441
							17.416	3.39807
							17.424	3.38773
							17.433	3.37549
							17.441	3.3635
							17.45	3.35295
							17.458	3.34347
							17.467	3.33294
							17.475	3.31815
							17.484	3.29598
							17.493	3.26456
							17.501	3.22391
							17.51	3.17586
							17.518	3.1233
							17.527	3.06909
							17.535	3.01537
							17.544	2.9634
							17.552	2.91405
							17.561	2.86855
							17.569	2.82893
							17.578	2.79788
							17.586	2.77793
							17.595	2.77036
							17.603	2.77427
							17.612	2.78635
							17.621	2.80141
							17.629	2.81345
							17.638	2.81704
							17.646	2.80834
							17.655	2.7858
							17.663	2.75022
							17.672	2.70448
							17.68	2.65288
							17.689	2.6004
							17.697	2.55181
							17.706	2.51079
							17.714	2.47937
							17.723	2.45762
							17.731	2.4439
							17.74	2.43551
							17.749	2.42949
							17.757	2.42336
							17.766	2.4155
							17.774	2.40508
							17.783	2.39168
							17.791	2.37479
							17.8	2.35363
							17.808	2.32727
							17.817	2.29523
							17.825	2.25823
							17.834	2.21875
							17.842	2.18113
							17.851	2.15094
							17.859	2.13375
							17.868	2.13362
							17.877	2.15179
							17.885	2.18604
							17.894	2.23097
							17.902	2.27919
							17.911	2.32293
							17.919	2.35581
							17.928	2.37399
							17.936	2.3767
							17.945	2.36592
							17.953	2.34554
							17.962	2.32032
							17.97	2.29486
							17.979	2.27299
							17.987	2.25734
							17.996	2.24925
							18.004	2.24871
							18.013	2.25434
							18.022	2.26338
							18.03	2.27186
							18.039	2.27503
							18.047	2.26821
							18.056	2.24788
							18.064	2.21283
							18.073	2.16487
							18.081	2.10882
							18.09	2.05157
							18.098	2.00055
							18.107	1.96187
							18.115	1.93894
							18.124	1.93188
							18.132	1.93804
							18.141	1.95321
							18.15	1.97316
							18.158	1.99491
							18.167	2.01723
							18.175	2.04035
							18.184	2.06501
							18.192	2.09131
							18.201	2.11793
							18.209	2.14191
							18.218	2.15936
							18.226	2.16652
							18.235	2.16109
							18.243	2.14316
							18.252	2.11531
							18.26	2.08196
							18.269	2.04817
							18.278	2.01829
							18.286	1.99503
							18.295	1.97921
							18.303	1.97024
							18.312	1.9668
							18.32	1.96747
							18.329	1.97097
							18.337	1.9759
							18.346	1.9804
							18.354	1.98199
							18.363	1.97801
							18.371	1.96649
							18.38	1.94718
							18.388	1.92212
							18.397	1.89558
							18.405	1.87291
							18.414	1.85895
							18.423	1.85633
							18.431	1.86444
							18.44	1.87945
							18.448	1.89527
							18.457	1.90536
							18.465	1.90464
							18.474	1.89107
							18.482	1.86623
							18.491	1.83493
							18.499	1.80384
							18.508	1.7797
							18.516	1.76737
							18.525	1.76846
							18.533	1.78092
							18.542	1.79956
							18.551	1.81754
							18.559	1.82825
							18.568	1.82724
							18.576	1.81348
							18.585	1.7896
							18.593	1.76114
							18.602	1.73505
							18.61	1.71782
							18.619	1.71385
							18.627	1.72449
							18.636	1.74791
							18.644	1.77969
							18.653	1.81386
							18.661	1.84403
							18.67	1.86463
							18.679	1.87171
							18.687	1.86368
							18.696	1.84156
							18.704	1.80904
							18.713	1.77181
							18.721	1.73652
							18.73	1.70934
							18.738	1.69454
							18.747	1.69345
							18.755	1.70431
							18.764	1.72295
							18.772	1.74423
							18.781	1.76363
							18.789	1.77842
							18.798	1.78805
							18.806	1.79367
							18.815	1.79707
							18.824	1.79961
							18.832	1.80158
							18.841	1.80232
							18.849	1.80077
							18.858	1.79633
							18.866	1.78933
							18.875	1.78098
							18.883	1.7727
							18.892	1.76516
							18.9	1.7575
							18.909	1.7472
							18.917	1.73072
							18.926	1.70485
							18.934	1.66814
							18.943	1.6219
							18.952	1.57034
							18.96	1.51965
							18.969	1.47627
							18.977	1.44509
							18.986	1.42808
							18.994	1.42385
							19.003	1.42823
							19.011	1.43567
							19.02	1.44096
							19.028	1.44076
							19.037	1.43448
							19.045	1.42434
							19.054	1.41469
							19.062	1.41065
							19.071	1.41656
							19.08	1.43463
							19.088	1.46409
							19.097	1.50123
							19.105	1.54018
							19.114	1.57428
							19.122	1.59774
							19.131	1.60715
							19.139	1.60224
							19.148	1.58597
							19.156	1.56365
							19.165	1.54157
							19.173	1.52529
							19.182	1.51815
							19.19	1.52046
							19.199	1.5296
							19.208	1.54091
							19.216	1.54914
							19.225	1.55017
							19.233	1.54226
							19.242	1.52659
							19.25	1.50691
							19.259	1.48847
							19.267	1.47651
							19.276	1.4747
							19.284	1.48412
							19.293	1.50281
							19.301	1.52631
							19.31	1.54867
							19.318	1.564
							19.327	1.56802
							19.335	1.55928
							19.344	1.53953
							19.353	1.51345
							19.361	1.48751
							19.37	1.46845
							19.378	1.46164
							19.387	1.46989
							19.395	1.49284
							19.404	1.52715
							19.412	1.56722
							19.421	1.60639
							19.429	1.63825
							19.438	1.65779
							19.446	1.66217
							19.455	1.65099
							19.463	1.62604
							19.472	1.59074
							19.481	1.54934
							19.489	1.5063
							19.498	1.46579
							19.506	1.43153
							19.515	1.40659
							19.523	1.39319
							19.532	1.39243
							19.54	1.40392
							19.549	1.42574
							19.557	1.45456
							19.566	1.48621
							19.574	1.51627
							19.583	1.54076
							19.591	1.55652
							19.6	1.56153
							19.609	1.55512
							19.617	1.53812
							19.626	1.51306
							19.634	1.48396
							19.643	1.4558
							19.651	1.43353
							19.66	1.42095
							19.668	1.41974
							19.677	1.4292
							19.685	1.44666
							19.694	1.46858
							19.702	1.49171
							19.711	1.5139
							19.719	1.53433
							19.728	1.553
							19.736	1.56995
							19.745	1.58458
							19.754	1.59542
							19.762	1.60053
							19.771	1.59814
							19.779	1.58748
							19.788	1.56908
							19.796	1.54462
							19.805	1.51631
							19.813	1.48607
							19.822	1.45512
							19.83	1.42398
							19.839	1.393
							19.847	1.36321
							19.856	1.33684
							19.864	1.31721
							19.873	1.30794
							19.882	1.31166
							19.89	1.3288
							19.899	1.35693
							19.907	1.39095
							19.916	1.42415
							19.924	1.44974
							19.933	1.46239
							19.941	1.45935
							19.95	1.44089
							19.958	1.41015
							19.967	1.37245
							19.975	1.33429
							19.984	1.30225
							19.992	1.28196
							20.001	1.27727
							20.01	1.28968
							20.018	1.3181
							20.027	1.35905
							20.035	1.40719
							20.044	1.45616
							20.052	1.49963
							20.061	1.53231
							20.069	1.55094
							20.078	1.55471
							20.086	1.54533
							20.095	1.5265
							20.103	1.50311
							20.112	1.48025
							20.12	1.46241
							20.129	1.45291
							20.137	1.45361
							20.146	1.46477
							20.155	1.48503
							20.163	1.51145
							20.172	1.53975
							20.18	1.56476
							20.189	1.58127
							20.197	1.58508
							20.206	1.57398
							20.214	1.54841
							20.223	1.5116
							20.231	1.46896
							20.24	1.42714
							20.248	1.39267
							20.257	1.37083
							20.265	1.36476
							20.274	1.37495
							20.283	1.39927
							20.291	1.43343
							20.3	1.47172
							20.308	1.50799
							20.317	1.53668
							20.325	1.55381
							20.334	1.55754
							20.342	1.54835
							20.351	1.52867
							20.359	1.50211
							20.368	1.47251
							20.376	1.44314
							20.385	1.41624
							20.393	1.39308
							20.402	1.37427
							20.411	1.36022
							20.419	1.35137
							20.428	1.34818
							20.436	1.35086
							20.445	1.35908
							20.453	1.37186
							20.462	1.38783
							20.47	1.40569
							20.479	1.42469
							20.487	1.44484
							20.496	1.46665
							20.504	1.49054
							20.513	1.51613
							20.521	1.54187
							20.53	1.56526
							20.538	1.5836
							20.547	1.59507
							20.556	1.59958
							20.564	1.59901
							20.573	1.59662
							20.581	1.596
							20.59	1.59977
							20.598	1.60885
							20.607	1.62233
							20.615	1.63807
							20.624	1.6536
							20.632	1.66691
							20.641	1.67681
							20.649	1.68279
							20.658	1.68472
							20.666	1.68259
							20.675	1.67659
							20.684	1.66746
							20.692	1.65686
							20.701	1.64742
							20.709	1.64222
							20.718	1.64383
							20.726	1.65324
							20.735	1.66917
							20.743	1.68808
							20.752	1.70504
							20.76	1.71511
							20.769	1.71476
							20.777	1.70274
							20.786	1.68025
							20.794	1.65025
							20.803	1.6165
							20.812	1.58259
							20.82	1.55151
							20.829	1.52564
							20.837	1.5071
							20.846	1.49795
							20.854	1.50021
							20.863	1.51525
							20.871	1.5431
							20.88	1.58177
							20.888	1.62715
							20.897	1.67341
							20.905	1.7141
							20.914	1.74359
							20.922	1.75839
							20.931	1.75807
							20.94	1.74532
							20.948	1.72526
							20.957	1.70385
							20.965	1.68624
							20.974	1.67568
							20.982	1.67181
							20.991	1.67268
							20.999	1.67569

## Sheet: Figure S3
Raw data of activation assays
Figure S3	Quantifications of cleavage percentage by various lengths and concentrations of ssDNA
	6 nt
			Cleavage (%)
	ssDNA Con.(μM)	rep1	rep2	rep3	Mean	SD
	0	0.0151646	0.0431436	0.05082	0.0363761	0.0187664
	0.06	0.0509697	0.0804439	0.0943622	0.0752586	0.0221561
	0.08	0.0979842	0.127265	0.136763	0.120671	0.0202128
	0.1	0.104586	0.134782	0.146401	0.12859	0.0215846
	0.2	0.126524	0.155691	0.167489	0.149901	0.0210871
	0.4	0.269326	0.299198	0.307623	0.292049	0.0201242
	0.6	0.33898	0.366768	0.37697	0.360906	0.0196618
	0.8	0.485882	0.512588	0.51583	0.504767	0.0164352
	1	0.574706	0.600883	0.602902	0.59283	0.015729
	1.2	0.642091	0.667061	0.67074	0.659964	0.0155872
	1.4	0.752334	0.69855	0.690753	0.713879	0.0335304
	1.6	0.744592	0.769604	0.77125	0.761815	0.0149386
	1.8	0.750936	0.774357	0.773838	0.766377	0.0133749
	9 nt
			Cleavage (%)
	ssDNA Con.(μM)	rep1	rep2	rep3	Mean	SD
	0	0.0404324	0.0367798	0.0393657	0.0388593	0.00187821
	0.04	0.297841	0.293911	0.291431	0.294394	0.00323232
	0.06	0.435428	0.433537	0.428724	0.432563	0.00345612
	0.08	0.580795	0.577122	0.575264	0.577727	0.00281476
	0.1	0.704401	0.70246	0.698612	0.701824	0.00294656
	0.2	0.864499	0.865485	0.865176	0.865053	0.000504032
	0.4	0.906138	0.904745	0.90457	0.905151	0.000859325
	0.6	0.915782	0.917088	0.912743	0.915204	0.00222918
	0.8	0.919005	0.925697	0.923446	0.922716	0.00340548
	1	0.921742	0.921198	0.92854	0.923827	0.00409054
	1.2	0.903896	0.903314	0.902944	0.903385	0.000479988
	1.4	0.904616	0.905131	0.900088	0.903278	0.00277455
	1.6	0.900253	0.899053	0.90535	0.901552	0.00334355
	16 nt
			Cleavage (%)
	ssDNA Con.(μM)	rep1	rep2	rep3	Mean	SD
	0	0.0314948	0.0689789	0.0778669	0.0594469	0.0246117
	0.002	0.15048	0.187912	0.200734	0.179709	0.0261125
	0.004	0.262268	0.300595	0.304478	0.289114	0.0233298
	0.006	0.357943	0.304054	0.402428	0.354809	0.0492619
	0.008	0.374477	0.411867	0.432155	0.406167	0.0292587
	0.01	0.461828	0.499971	0.490925	0.484241	0.0199307
	0.02	0.687758	0.726107	0.726577	0.71348	0.0222778
	0.04	0.795761	0.815369	0.823217	0.811449	0.0141415
	0.06	0.860972	0.880314	0.892959	0.878082	0.0161101
	0.08	0.880566	0.899003	0.914264	0.897944	0.0168742
	0.1	0.879187	0.899044	0.906321	0.894851	0.0140443
	0.5	0.872053	0.889855	0.906935	0.889614	0.0174424
	1	0.879085	0.895778	0.918107	0.897657	0.0195785
	30 nt
			Cleavage (%)
	ssDNA Con.(μM)	rep1	rep2	rep3	Mean	SD
	0	0.0263969	0.0293921	0.0294099	0.0283996	0.00173441
	0.002	0.272922	0.279771	0.279742	0.277478	0.00394565
	0.004	0.505664	0.514912	0.511363	0.510646	0.00466567
	0.006	0.689439	0.698339	0.697647	0.695142	0.00495074
	0.008	0.782302	0.797898	0.815886	0.798695	0.0168059
	0.01	0.857133	0.852483	0.835381	0.848332	0.0114547
	0.02	0.928669	0.93284	0.918102	0.926537	0.0075968
	0.04	0.943997	0.954938	0.950866	0.949934	0.00552946
	0.06	0.951744	0.960204	0.955565	0.955837	0.00423664
	0.08	0.930401	0.937943	0.937981	0.935441	0.00436523
	0.1	0.933882	0.946878	0.946438	0.942399	0.0073797
	0.5	0.948078	0.954762	0.952651	0.95183	0.00341684
	1	0.929269	0.945012	0.940384	0.938221	0.00809131

## Sheet: Figure S4
Uncropped scans of gels for EMSA and cleavage/activation experiments
Figure S4a	EMSA of Wildtype PprI, DdrO and the GAF-like domain truncated PprI (PprI-NM) with ssDNA
Figure S4b	Cleavage and ssDNA activation assays of the GAF-like domain truncated PprI
Figure S4c	Phenotype assay of the GAF-like domain truncated strain

## Sheet: Figure S7
Uncropped scans of gels for EMSA and cleavage/activation assays.
Figure S7a	single mutants involved in patch1
Figure S7b	single mutants involved in patch2
Figure S7c	single mutants involved in patch3

## Sheet: Figure S8
Uncropped scans of gels for timecourse (2, 5, 10, 15, 20, 30, 45 min) cleavage assays.
Figure S8a	wild-type PprI
Figure S8b	patch1 mutant
Figure S8c	patch2 mutant
Figure S8d	patch3 mutant
Figure S8e	6mut mutant

## Sheet: Figure S10
Raw data and uncropped scans of gels for formaldehyde crosslink assay
Figure S10b	size exclusion chromatography of proteins							Figure S10a	Formaldehyde crosslink assay of PprI
		PprI			PprI+ssDNA
	Elution volume (ml)	UV280 (mAu)		Elution volume (ml)	UV280 (mAu)
	0.001	2.56312		0.017	2.33149
	0.017	2.58652		0.042	2.142
	0.034	2.58984		0.067	2.14795
	0.051	2.57886		0.092	2.12954
	0.067	2.57053		0.117	2.13892
	0.084	2.5893		0.142	2.13647
	0.101	2.58794		0.167	2.16881
	0.118	2.59966		0.192	2.36145
	0.134	2.60613		0.217	2.34325
	0.151	2.60727		0.242	2.43943
	0.168	2.61215		0.267	2.45273
	0.184	2.62929		0.292	2.39302
	0.201	2.64535		0.317	2.42928
	0.218	2.64911		0.342	2.41458
	0.234	2.65545		0.367	2.36845
	0.251	2.65085		0.392	2.39337			Figure S10c	FRET assay of PprI dimer formation with/without ssDNA
	0.268	2.65284		0.417	2.31112						RFU 530/480
	0.284	2.65231		0.442	2.37188						rep1	rep2	rep3	Mean	SD
	0.301	2.65483		0.467	2.32792				Free eCFP+eYFP		0.63702	0.641253	0.636099	0.638124	0.0027485
	0.318	2.65513		0.492	2.36929				Free eCFP+eYFP+ssDNA		0.640878	0.634343	0.629788	0.635003	0.00557429
	0.334	2.65362		0.517	2.31112				PprI-eCFP+PprI-eYFP		0.709538	0.703926	0.699884	0.704449	0.00484869
	0.351	2.64578		0.542	2.26478				PprI-eCFP+PprI-eYFP+ssDNA		0.712693	0.714543	0.696809	0.708015	0.00974827
	0.368	2.63891		0.567	2.25575
	0.384	2.64327		0.592	2.275			Figure S10d	CD spectra of 0.2 mg/ml DG-PprI mutants
	0.401	2.64099		0.617	2.27318
	0.418	2.62939		0.642	2.2834				Wavelength (nm)	WT	2mutant	4mutant	6mutant	patch1	patch2	patch3
	0.434	2.62368		0.667	2.27878				260	-0.126609	-0.254999	-0.266026	-0.42559	-0.102402	0.0320287	-0.10235
	0.451	2.61363		0.692	2.21277				259	-0.0931384	-0.228402	-0.272827	-0.434739	-0.116179	0.0410226	-0.113725
	0.468	2.61238		0.717	2.24385				258	-0.0454466	-0.206563	-0.284937	-0.413487	-0.166146	0.00402159	-0.152741
	0.484	2.6075		0.742	2.22768				257	0.00359936	-0.191809	-0.280387	-0.408851	-0.220097	-0.0394293	-0.185133
	0.501	2.6102		0.767	2.21312				256	-0.00658039	-0.20653	-0.284523	-0.395492	-0.256833	-0.0862442	-0.214773
	0.518	2.58905		0.792	2.17574				255	-0.0307298	-0.168657	-0.271217	-0.388292	-0.291543	-0.118947	-0.231593
	0.534	2.59282		0.817	2.23804				254	-0.0707188	-0.20037	-0.282663	-0.423052	-0.327238	-0.135245	-0.252637
	0.551	2.58145		0.842	2.19359				253	-0.146189	-0.27071	-0.3045	-0.497285	-0.333939	-0.14879	-0.269651
	0.568	2.58526		0.867	2.16363				252	-0.25025	-0.349195	-0.392673	-0.565377	-0.35177	-0.137469	-0.283936
	0.584	2.57436		0.892	2.16489				251	-0.273922	-0.395613	-0.487427	-0.667636	-0.374156	-0.148113	-0.338674
	0.601	2.56466		0.917	2.18883				250	-0.326872	-0.523064	-0.58562	-0.780928	-0.447485	-0.248713	-0.430561
	0.618	2.55163		0.942	2.16069				249	-0.444495	-0.596231	-0.670299	-0.868423	-0.501784	-0.377728	-0.483215
	0.634	2.54804		0.967	2.17931				248	-0.561615	-0.679626	-0.774009	-0.977956	-0.602698	-0.496357	-0.53889
	0.651	2.53146		0.992	2.16713				247	-0.725478	-0.85347	-0.908784	-1.15309	-0.792784	-0.729443	-0.688639
	0.668	2.53166		1.017	2.16342				246	-1.0554	-1.13176	-1.18608	-1.41213	-1.06445	-1.04407	-0.912494
	0.684	2.52675		1.042	2.17203				245	-1.41275	-1.45331	-1.51386	-1.72595	-1.37324	-1.36372	-1.22237
	0.701	2.51503		1.067	2.16153				244	-1.80855	-1.89244	-1.94705	-2.11414	-1.80473	-1.74394	-1.6506
	0.718	2.50745		1.092	2.15047				243	-2.3621	-2.4567	-2.46569	-2.5857	-2.30694	-2.22518	-2.15049
	0.734	2.49858		1.117	2.24987				242	-2.99552	-3.05942	-3.03955	-3.16482	-2.8561	-2.78427	-2.70219
	0.751	2.49746		1.142	2.1455				241	-3.69819	-3.74811	-3.67092	-3.87573	-3.4925	-3.43921	-3.30935
	0.768	2.49992		1.167	2.14515				240	-4.57473	-4.62688	-4.48168	-4.71838	-4.2656	-4.27217	-4.00184
	0.785	2.48616		1.192	2.10266				239	-5.62027	-5.64091	-5.41216	-5.69828	-5.12811	-5.22541	-4.79947
	0.801	2.48879		1.217	2.18988				238	-6.76308	-6.80263	-6.46812	-6.87223	-6.12041	-6.32235	-5.73736
	0.818	2.47796		1.242	2.16853				237	-8.0299	-8.13239	-7.65089	-8.16248	-7.222	-7.52165	-6.79604
	0.835	2.48228		1.267	2.14277				236	-9.49506	-9.67167	-9.02671	-9.59913	-8.47938	-8.83755	-7.9956
	0.851	2.46975		1.292	2.15404				235	-11.1785	-11.4157	-10.5806	-11.2666	-9.90487	-10.2498	-9.3309
	0.868	2.46078		1.317	2.13199				234	-12.9598	-13.3172	-12.2346	-13.0847	-11.5362	-11.8647	-10.8277
	0.885	2.45061		1.342	2.08957				233	-14.8486	-15.2918	-13.9968	-14.9895	-13.2513	-13.6212	-12.4648
	0.901	2.45471		1.368	2.04148				232	-16.8712	-17.3792	-15.8948	-17.0368	-15.0893	-15.5263	-14.1708
	0.918	2.45843		1.393	2.12051				231	-18.928	-19.512	-17.8064	-19.111	-16.98	-17.4972	-15.9167
	0.935	2.44375		1.418	2.07529				230	-20.9043	-21.5671	-19.6871	-21.1199	-18.8742	-19.4694	-17.6361
	0.951	2.44377		1.443	2.11792				229	-22.8296	-23.5602	-21.5163	-23.0799	-20.6002	-21.3072	-19.2471
	0.968	2.43524		1.468	2.09804				228	-24.6349	-25.425	-23.2552	-24.9171	-22.2032	-22.9026	-20.7307
	0.985	2.43492		1.493	2.07662				227	-26.2607	-27.1485	-24.7916	-26.5033	-23.6695	-24.2939	-22.057
	1.001	2.43162		1.518	2.14284				226	-27.6398	-28.6548	-26.0769	-27.9077	-24.898	-25.4947	-23.2017
	1.018	2.41667		1.543	2.13689				225	-28.76	-29.9213	-27.0839	-29.0673	-25.8714	-26.4214	-24.1534
	1.035	2.42018		1.568	2.10483				224	-29.5709	-30.8844	-27.8854	-29.9164	-26.6334	-27.1588	-24.8538
	1.051	2.42624		1.593	2.13129				223	-30.1938	-31.6052	-28.4606	-30.5415	-27.202	-27.7579	-25.3197
	1.068	2.41534		1.618	2.08642				222	-30.5683	-31.983	-28.7936	-30.9282	-27.5687	-28.1718	-25.6807
	1.085	2.41788		1.643	2.04064				221	-30.6897	-32.1052	-28.9325	-31.05	-27.7227	-28.3488	-25.8498
	1.101	2.41032		1.668	2.13066				220	-30.656	-32.0348	-28.9407	-31.0031	-27.6902	-28.3585	-25.7915
	1.118	2.41663		1.693	2.05233				219	-30.5342	-31.8772	-28.7827	-30.8284	-27.5247	-28.2542	-25.6944
	1.135	2.40216		1.718	2.1007				218	-30.2546	-31.6245	-28.5369	-30.5665	-27.2801	-28.0443	-25.5241
	1.151	2.40542		1.743	2.13444				217	-29.9037	-31.2899	-28.223	-30.2662	-26.924	-27.7164	-25.2042
	1.168	2.39838		1.768	2.07522				216	-29.4986	-30.9083	-27.8769	-29.957	-26.6694	-27.4303	-24.9185
	1.185	2.39167		1.793	2.09867				215	-29.2144	-30.579	-27.6371	-29.6873	-26.465	-27.2024	-24.745
	1.201	2.40086		1.818	2.06815				214	-29.0274	-30.3957	-27.5494	-29.5294	-26.3984	-27.0293	-24.6419
	1.218	2.40245		1.843	2.03749				213	-28.996	-30.4017	-27.6204	-29.5809	-26.4677	-27.0723	-24.6828
	1.235	2.40184		1.868	2.04841				212	-29.2594	-30.6877	-27.8997	-29.8104	-26.7738	-27.3989	-24.9373
	1.251	2.40099		1.893	2.01964				211	-29.6216	-31.0498	-28.2964	-30.0847	-27.2375	-27.9276	-25.4224
	1.268	2.39866		1.918	2.03952				210	-29.9002	-31.4699	-28.6059	-30.4779	-27.7687	-28.5847	-25.9015
	1.285	2.39361		1.943	2.05429				209	-29.9948	-31.5714	-28.6144	-30.7107	-28.1045	-28.9823	-26.113
	1.301	2.39688		1.968	2.09741				208	-29.6868	-31.1636	-28.215	-30.3766	-28.0437	-28.852	-25.9374
	1.318	2.39067		1.993	2.0825				207	-28.7074	-30.0798	-27.2762	-29.547	-27.2431	-27.9732	-25.1601
	1.335	2.39249		2.018	2.06682				206	-27.0469	-28.2236	-25.4934	-27.9765	-25.5101	-26.2565	-23.4287
	1.351	2.38295		2.043	2.13157				205	-24.5112	-25.212	-22.782	-25.1062	-22.7314	-23.495	-20.8184
	1.368	2.38213		2.068	2.1546				204	-21.1213	-21.407	-19.3747	-21.3672	-19.1195	-19.8166	-17.5065
	1.385	2.38728		2.093	2.08397				203	-16.668	-16.5169	-15.0176	-16.5498	-14.4578	-15.041	-13.1635
	1.401	2.38519		2.118	2.05149				202	-10.6293	-10.3786	-9.5583	-10.7418	-8.9361	-9.49274	-7.91793
	1.418	2.38091		2.143	2.08173				201	-3.38901	-3.09805	-3.22848	-3.57305	-2.58592	-3.03657	-2.0507
	1.435	2.37901		2.168	2.02069				200	4.6248	4.96121	4.12205	4.42737	4.88844	4.74308	5.24563
	1.452	2.38095		2.193	2.01761				199	13.9037	13.897	12.4993	13.4401	13.2192	13.2185	13.2691
	1.468	2.37978		2.218	2.06437				198	23.6331	23.2222	21.4084	22.4708	21.6289	22.4292	21.4143
	1.485	2.3779		2.243	2.00312				197	32.7031	32.6463	29.8763	31.4134	29.9938	32.1007	29.2838
	1.502	2.37169		2.268	2.05289				196	40.2095	41.4147	37.3859	39.2189	37.9075	41.0346	36.5368
	1.518	2.38106		2.293	2.08187				195	46.4056	48.2147	43.4154	45.4002	44.1467	47.5582	42.3739
	1.535	2.38549		2.318	2.03063				194	50.2326	52.4469	47.2887	49.1565	48.8504	51.9711	46.67
	1.552	2.37591		2.343	2.06122				193	50.5929	53.834	48.49	50.2868	51.3566	54.6513	49.6168
	1.568	2.36579		2.368	2.00032				192	48.7308	50.7375	47.9894	49.2509	51.5189	53.4356	50.7326
	1.585	2.36642		2.393	1.96938				191	46.519	46.3853	46.7782	47.2537	50.547	51.3905	51.0956
	1.602	2.37344		2.418	2.03231				190	43.9529	42.1237	45.0873	44.8623	49.1495	49.4833	50.5715
	1.618	2.37422		2.443	2.04232
	1.635	2.36806		2.468	2.07046
	1.652	2.37304		2.493	2.12324			Figure S10e	FRET assay of the interface mutants dimer formation
	1.668	2.367		2.518	2.17742
	1.685	2.36512		2.543	2.07557					RFU 530/480
	1.702	2.3676		2.568	2.08684					rep1	rep2	rep3	Mean	SD
	1.718	2.36726		2.593	2.10035				Free eCFP+eYFP	0.628591	0.656165	0.648184	0.644314	0.0141886
	1.735	2.366		2.618	2.09951				WT	0.742348	0.698756	0.722195	0.7211	0.0218169
	1.752	2.35038		2.643	2.10854				6mut	0.635069	0.646308	0.647823	0.643067	0.00696782
	1.768	2.35959		2.668	2.14669				2mut	0.662446	0.670424	0.657385	0.663418	0.00657405
	1.785	2.3623		2.693	2.10315				4mut	0.68071	0.681573	0.667	0.676428	0.00817573
	1.802	2.36517		2.718	2.10217
	1.818	2.35831		2.743	2.06241
	1.835	2.35842		2.768	2.18918
	1.852	2.36246		2.793	2.07662
	1.868	2.36239		2.818	1.99976
	1.885	2.36331		2.843	2.0846
	1.902	2.35726		2.868	2.01397
	1.918	2.35897		2.893	2.10938
	1.935	2.35569		2.918	2.10749
	1.952	2.35943		2.943	2.13885
	1.968	2.36144		2.968	2.2295
	1.985	2.35573		2.993	2.28676
	2.002	2.35078		3.018	2.18694
	2.018	2.35865		3.043	2.17413
	2.035	2.35009		3.068	2.22628
	2.052	2.35237		3.093	2.247
	2.068	2.36421		3.118	2.21417
	2.085	2.35758		3.143	2.13689
	2.102	2.34516		3.168	2.12772
	2.119	2.34029		3.193	2.1693
	2.135	2.34496		3.218	2.19569
	2.152	2.34264		3.243	2.177
	2.169	2.35133		3.268	2.15943
	2.185	2.34928		3.293	2.10182
	2.202	2.34507		3.318	2.14921
	2.219	2.34589		3.344	2.07151
	2.235	2.35234		3.369	2.09685
	2.252	2.35973		3.394	2.079
	2.269	2.36049		3.419	2.0566
	2.285	2.37319		3.444	2.08131
	2.302	2.37393		3.469	2.11834
	2.319	2.36095		3.494	2.07858
	2.335	2.36788		3.519	2.10364
	2.352	2.36891		3.544	2.06143
	2.369	2.36225		3.569	1.99885
	2.385	2.36578		3.594	2.08369
	2.402	2.36581		3.619	1.99479
	2.419	2.36184		3.644	2.05982
	2.435	2.35743		3.669	2.03441
	2.452	2.36747		3.694	2.11421
	2.469	2.37167		3.719	2.03091
	2.485	2.37567		3.744	2.05114
	2.502	2.36985		3.769	2.08292
	2.519	2.37119		3.794	2.04407
	2.535	2.37351		3.819	1.99612
	2.552	2.37083		3.844	2.0706
	2.569	2.37505		3.869	2.03049
	2.585	2.37752		3.894	2.02944
	2.602	2.37554		3.919	1.97883
	2.619	2.38027		3.944	2.00403
	2.635	2.37789		3.969	2.00669
	2.652	2.37997		3.994	1.98975
	2.669	2.3857		4.019	1.98926
	2.685	2.37986		4.044	2.05331
	2.702	2.37673		4.069	1.95286
	2.719	2.37523		4.094	2.01047
	2.735	2.38652		4.119	2.0097
	2.752	2.38366		4.144	1.96679
	2.769	2.3795		4.169	1.98037
	2.786	2.38296		4.194	2.01894
	2.802	2.38809		4.219	2.06549
	2.819	2.38891		4.244	2.01852
	2.836	2.37899		4.269	2.01691
	2.852	2.38929		4.294	2.0202
	2.869	2.39272		4.319	1.99738
	2.886	2.3892		4.344	1.91254
	2.902	2.38852		4.369	1.98646
	2.919	2.39581		4.394	1.93627
	2.936	2.39039		4.419	1.99108
	2.952	2.38252		4.444	1.94138
	2.969	2.38688		4.469	2.05912
	2.986	2.38611		4.494	1.99192
	3.002	2.38502		4.519	2.08894
	3.019	2.37538		4.544	2.04855
	3.036	2.38452		4.569	2.0685
	3.052	2.37496		4.594	2.03322
	3.069	2.38961		4.619	2.03658
	3.086	2.38095		4.644	2.06885
	3.102	2.37796		4.669	2.09111
	3.119	2.37835		4.694	2.02734
	3.136	2.38314		4.719	1.98604
	3.152	2.38777		4.744	2.0475
	3.169	2.37214		4.769	2.10497
	3.186	2.38067		4.794	1.97078
	3.202	2.38009		4.819	1.9635
	3.219	2.3742		4.844	1.99808
	3.236	2.37462		4.869	2.03189
	3.252	2.38325		4.894	2.02713
	3.269	2.38066		4.919	2.02426
	3.286	2.38216		4.944	2.04099
	3.302	2.38354		4.969	2.07648
	3.319	2.38475		4.994	2.02755
	3.336	2.3823		5.019	2.07095
	3.352	2.38984		5.044	2.05548
	3.369	2.39598		5.069	2.00823
	3.386	2.39013		5.094	2.02307
	3.402	2.39076		5.119	1.93641
	3.419	2.39733		5.144	2.03105
	3.436	2.39766		5.169	2.05065
	3.453	2.38952		5.194	2.10413
	3.469	2.39173		5.219	2.04106
	3.486	2.39532		5.244	2.04092
	3.503	2.39548		5.269	2.15614
	3.519	2.38986		5.294	2.02027
	3.536	2.39508		5.319	2.09405
	3.553	2.39902		5.345	2.01215
	3.569	2.39694		5.37	2.03525
	3.586	2.40366		5.395	1.96742
	3.603	2.40865		5.42	2.04085
	3.619	2.3957		5.445	2.06591
	3.636	2.40766		5.47	2.03763
	3.653	2.40219		5.495	2.04078
	3.669	2.39111		5.52	2.09349
	3.686	2.39845		5.545	2.07298
	3.703	2.4097		5.57	2.12688
	3.719	2.40876		5.595	2.05996
	3.736	2.4009		5.62	1.98065
	3.753	2.40044		5.645	2.00774
	3.769	2.39709		5.67	2.04981
	3.786	2.39689		5.695	2.02524
	3.803	2.39402		5.72	2.05807
	3.819	2.40374		5.745	1.99983
	3.836	2.39998		5.77	2.01278
	3.853	2.39991		5.795	1.93263
	3.869	2.39749		5.82	1.97603
	3.886	2.39986		5.845	1.99647
	3.903	2.39706		5.87	2.05506
	3.919	2.39137		5.895	2.05765
	3.936	2.39948		5.92	2.04428
	3.953	2.38506		5.945	2.0006
	3.969	2.39104		5.97	2.00389
	3.986	2.40424		5.995	2.00991
	4.003	2.3983		6.02	1.97428
	4.019	2.39367		6.045	1.99857
	4.036	2.39182		6.07	1.99031
	4.053	2.38396		6.095	1.98653
	4.069	2.38132		6.12	2.03014
	4.086	2.38563		6.145	1.96952
	4.103	2.38744		6.17	1.95965
	4.12	2.39538		6.195	2.00319
	4.136	2.38938		6.22	1.98709
	4.153	2.3851		6.245	2.04008
	4.17	2.38286		6.27	2.07046
	4.186	2.3818		6.295	2.00018
	4.203	2.37492		6.32	1.94593
	4.22	2.37661		6.345	1.98317
	4.236	2.37871		6.37	1.94509
	4.253	2.3769		6.395	1.95076
	4.27	2.36896		6.42	2.03476
	4.286	2.37536		6.445	1.98275
	4.303	2.37678		6.47	1.96028
	4.32	2.36063		6.495	1.97169
	4.336	2.37494		6.52	1.96581
	4.353	2.3767		6.545	2.00732
	4.37	2.37057		6.57	2.02608
	4.386	2.37444		6.595	2.07445
	4.403	2.37348		6.62	2.04246
	4.42	2.36451		6.645	1.99661
	4.436	2.372		6.67	2.02181
	4.453	2.37355		6.695	1.95685
	4.47	2.3605		6.72	1.96084
	4.486	2.36588		6.745	1.95902
	4.503	2.36296		6.77	2.03378
	4.52	2.36404		6.795	2.03686
	4.536	2.36537		6.82	2.01215
	4.553	2.35765		6.845	1.93837
	4.57	2.36156		6.87	1.96014
	4.586	2.36055		6.895	2.03917
	4.603	2.36459		6.92	1.94698
	4.62	2.35456		6.945	1.97281
	4.636	2.35925		6.97	1.97939
	4.653	2.35234		6.995	2.00284
	4.67	2.35467		7.02	1.99507
	4.686	2.35666		7.045	2.01313
	4.703	2.35264		7.07	1.98884
	4.72	2.34667		7.095	2.03742
	4.736	2.35472		7.12	2.0601
	4.753	2.35819		7.145	2.04813
	4.77	2.35552		7.17	2.00088
	4.787	2.34416		7.195	2.06605
	4.803	2.3526		7.22	2.06486
	4.82	2.34593		7.245	2.02307
	4.837	2.35256		7.27	2.06276
	4.853	2.34926		7.295	2.00543
	4.87	2.34598		7.321	2.0776
	4.887	2.34529		7.346	2.05688
	4.903	2.34869		7.371	2.07011
	4.92	2.35009		7.396	2.08957
	4.937	2.34057		7.421	2.11596
	4.953	2.34126		7.446	2.13367
	4.97	2.34004		7.471	2.13703
	4.987	2.34918		7.496	2.19828
	5.003	2.34115		7.521	2.20185
	5.02	2.34067		7.546	2.32652
	5.037	2.33644		7.571	2.33954
	5.053	2.33447		7.596	2.39988
	5.07	2.33977		7.621	2.44076
	5.087	2.33986		7.646	2.52518
	5.103	2.34175		7.671	2.58167
	5.12	2.33598		7.696	2.61702
	5.137	2.33207		7.721	2.76262
	5.153	2.32944		7.746	2.78348
	5.17	2.33487		7.771	2.88834
	5.187	2.3315		7.796	2.93307
	5.203	2.32695		7.821	2.99299
	5.22	2.3196		7.846	3.12956
	5.237	2.31822		7.871	3.20117
	5.253	2.32048		7.896	3.28468
	5.27	2.31928		7.921	3.35699
	5.287	2.31425		7.946	3.39843
	5.303	2.32124		7.971	3.46094
	5.32	2.3169		7.996	3.55075
	5.337	2.32387		8.021	3.65799
	5.353	2.31969		8.046	3.63223
	5.37	2.31445		8.071	3.75284
	5.387	2.3341		8.096	3.80191
	5.403	2.32879		8.121	3.82648
	5.42	2.32357		8.146	3.85903
	5.437	2.31793		8.171	3.88017
	5.454	2.3216		8.196	3.92077
	5.47	2.31996		8.221	3.87919
	5.487	2.33019		8.246	3.92749
	5.504	2.32508		8.271	3.91517
	5.52	2.32323		8.296	3.93484
	5.537	2.32234		8.321	3.96417
	5.554	2.31881		8.346	3.99714
	5.57	2.32589		8.371	3.98699
	5.587	2.32647		8.396	4.02066
	5.604	2.32003		8.421	3.99308
	5.62	2.31923		8.446	4.04698
	5.637	2.31993		8.471	4.07778
	5.654	2.32183		8.496	4.17809
	5.67	2.33015		8.521	4.17004
	5.687	2.32057		8.546	4.28484
	5.704	2.32779		8.571	4.31711
	5.72	2.32488		8.596	4.41826
	5.737	2.32205		8.621	4.43023
	5.754	2.30984		8.646	4.50296
	5.77	2.32261		8.671	4.571
	5.787	2.32257		8.696	4.57793
	5.804	2.31936		8.721	4.67012
	5.82	2.32703		8.746	4.67033
	5.837	2.32068		8.771	4.73851
	5.854	2.31778		8.796	4.78772
	5.87	2.32627		8.821	4.84183
	5.887	2.31923		8.846	4.87424
	5.904	2.32676		8.871	4.88159
	5.92	2.31649		8.896	4.89167
	5.937	2.32426		8.921	5.07955
	5.954	2.32302		8.946	5.1072
	5.97	2.32239		8.971	5.2283
	5.987	2.31803		8.996	5.38818
	6.004	2.32239		9.021	5.53665
	6.02	2.32049		9.046	5.69688
	6.037	2.31831		9.071	5.80027
	6.054	2.32686		9.096	6.02644
	6.071	2.33312		9.121	6.18765
	6.087	2.32805		9.146	6.37588
	6.104	2.32034		9.171	6.60534
	6.121	2.32446		9.196	6.70943
	6.137	2.32785		9.221	6.96745
	6.154	2.33341		9.246	7.19026
	6.171	2.32678		9.271	7.40005
	6.187	2.3237		9.296	7.66052
	6.204	2.32874		9.322	7.98434
	6.221	2.33056		9.347	8.3216
	6.237	2.32986		9.372	8.67636
	6.254	2.33548		9.397	9.29593
	6.271	2.32395		9.422	10.0122
	6.287	2.32681		9.447	10.7706
	6.304	2.32139		9.472	11.7464
	6.321	2.32246		9.497	12.9459
	6.337	2.31638		9.522	14.4087
	6.354	2.32056		9.547	16.0581
	6.371	2.32166		9.572	17.913
	6.387	2.32492		9.597	19.9634
	6.404	2.3171		9.622	22.1451
	6.421	2.30685		9.647	24.4055
	6.437	2.31652		9.672	26.8066
	6.454	2.31781		9.697	29.0776
	6.471	2.32317		9.722	31.3719
	6.487	2.32234		9.747	33.5055
	6.504	2.32271		9.772	35.5893
	6.521	2.32545		9.797	37.4173
	6.537	2.31672		9.822	39.0454
	6.554	2.3196		9.847	40.4419
	6.571	2.31545		9.872	41.3471
	6.587	2.30926		9.897	42.217
	6.604	2.32195		9.922	42.6487
	6.621	2.33334		9.947	42.923
	6.637	2.322		9.972	42.8284
	6.654	2.32301		9.997	42.6774
	6.671	2.3181		10.022	42.309
	6.687	2.32222		10.047	41.7324
	6.704	2.32052		10.072	41.0728
	6.721	2.31866		10.097	40.2939
	6.738	2.31329		10.122	39.4496
	6.754	2.31675		10.147	38.7364
	6.771	2.32644		10.172	37.9021
	6.788	2.31964		10.197	37.1401
	6.804	2.31264		10.222	36.3843
	6.821	2.32103		10.247	35.712
	6.838	2.31279		10.272	35.1041
	6.854	2.31519		10.297	34.5886
	6.871	2.31894		10.322	34.1747
	6.888	2.31719		10.347	33.8808
	6.904	2.31428		10.372	33.9016
	6.921	2.31563		10.397	34.1112
	6.938	2.31729		10.422	34.7495
	6.954	2.31657		10.447	36.105
	6.971	2.31824		10.472	38.6399
	6.988	2.3101		10.497	43.3612
	7.004	2.32422		10.522	51.6587
	7.021	2.31362		10.547	65.9945
	7.038	2.31283		10.572	89.407
	7.054	2.32405		10.597	125.303
	7.071	2.32024		10.622	174.868
	7.088	2.31942		10.647	239.069
	7.104	2.31556		10.672	314.926
	7.121	2.31544		10.697	400.27
	7.138	2.31306		10.722	488.101
	7.154	2.30726		10.747	576.149
	7.171	2.31872		10.772	658.519
	7.188	2.32432		10.797	732.582
	7.204	2.32406		10.822	798.571
	7.221	2.32733		10.847	852.096
	7.238	2.32806		10.872	896.316
	7.254	2.32152		10.897	928.331
	7.271	2.32813		10.922	953.581
	7.288	2.31642		10.947	967.224
	7.304	2.32162		10.972	976.244
	7.321	2.32893		10.997	977.143
	7.338	2.32008		11.022	973.937
	7.354	2.32541		11.047	965.745
	7.371	2.32736		11.072	954.31
	7.388	2.33714		11.097	940.067
	7.405	2.34282		11.122	922.886
	7.421	2.34458		11.147	904.777
	7.438	2.35095		11.172	884.576
	7.455	2.35938		11.197	863.881
	7.471	2.35826		11.222	842.094
	7.488	2.36294		11.247	820.072
	7.505	2.38671		11.272	797.526
	7.521	2.38619		11.297	774.983
	7.538	2.39289		11.323	752.594
	7.555	2.40162		11.348	729.603
	7.571	2.40528		11.373	707.492
	7.588	2.41451		11.398	684.847
	7.605	2.42942		11.423	663.155
	7.621	2.44012		11.448	641.049
	7.638	2.4635		11.473	619.899
	7.655	2.46875		11.498	598.487
	7.671	2.4795		11.523	577.557
	7.688	2.48446		11.548	557.188
	7.705	2.50058		11.573	536.754
	7.721	2.51352		11.598	517.029
	7.738	2.53202		11.623	497.182
	7.755	2.54152		11.648	478.354
	7.771	2.5528		11.673	459.154
	7.788	2.57247		11.698	441.222
	7.805	2.58767		11.723	422.691
	7.821	2.60793		11.748	405.451
	7.838	2.61744		11.773	387.902
	7.855	2.6316		11.798	371.501
	7.871	2.64953		11.823	354.834
	7.888	2.67572		11.848	338.999
	7.905	2.68641		11.873	323.663
	7.921	2.71258		11.898	308.661
	7.938	2.72574		11.923	294.113
	7.955	2.72999		11.948	279.89
	7.971	2.75181		11.973	266.396
	7.988	2.76517		11.998	253.02
	8.005	2.78245		12.023	240.677
	8.021	2.80431		12.048	228.25
	8.038	2.8193		12.073	216.806
	8.055	2.83794		12.098	205.219
	8.072	2.8412		12.123	194.684
	8.088	2.8532		12.148	184.085
	8.105	2.86818		12.173	174.331
	8.122	2.87296		12.198	164.915
	8.138	2.88338		12.223	155.936
	8.155	2.89292		12.248	147.282
	8.172	2.89534		12.273	138.955
	8.188	2.90683		12.298	131.306
	8.205	2.90949		12.323	123.678
	8.222	2.91369		12.348	116.733
	8.238	2.90154		12.373	109.971
	8.255	2.91333		12.398	103.75
	8.272	2.90697		12.423	97.5438
	8.288	2.90787		12.448	92.0639
	8.305	2.91057		12.473	86.6611
	8.322	2.90572		12.498	81.6565
	8.338	2.91136		12.523	76.7309
	8.355	2.9132		12.548	72.3162
	8.372	2.91629		12.573	67.9984
	8.388	2.92825		12.598	64.0241
	8.405	2.91855		12.623	60.2045
	8.422	2.92463		12.648	56.5956
	8.438	2.93056		12.673	53.3053
	8.455	2.93966		12.698	50.1285
	8.472	2.95541		12.723	47.3043
	8.488	2.94977		12.748	44.4076
	8.505	2.95457		12.773	41.8935
	8.522	2.97365		12.798	39.4654
	8.538	2.99143		12.823	37.1724
	8.555	3.00575		12.848	34.9575
	8.572	3.0222		12.873	33.0138
	8.588	3.04202		12.898	31.208
	8.605	3.06312		12.923	29.4509
	8.622	3.09187		12.948	27.8331
	8.638	3.13226		12.973	26.358
	8.655	3.17765		12.998	24.9422
	8.672	3.24208		13.023	23.594
	8.688	3.31082		13.048	22.3849
	8.705	3.40358		13.073	21.1889
	8.722	3.50815		13.098	20.1826
	8.739	3.63963		13.123	19.0594
	8.755	3.7982		13.148	18.1481
	8.772	4.00997		13.173	17.2754
	8.789	4.25573		13.198	16.4987
	8.805	4.5571		13.223	15.8259
	8.822	4.91965		13.248	15.0525
	8.839	5.36118		13.273	14.411
	8.855	5.91241		13.299	13.7918
	8.872	6.52173		13.324	13.3083
	8.889	7.25804		13.349	12.7091
	8.905	8.08851		13.374	12.2334
	8.922	9.01975		13.399	11.7697
	8.939	10.0612		13.424	11.4381
	8.955	11.2061		13.449	10.9613
	8.972	12.4324		13.474	10.5727
	8.989	13.7476		13.499	10.1938
	9.005	15.1596		13.524	9.88988
	9.022	16.6168		13.549	9.58867
	9.039	18.1121		13.574	9.28739
	9.055	19.695		13.599	9.00942
	9.072	21.2984		13.624	8.80411
	9.089	22.8773		13.649	8.5673
	9.105	24.5224		13.674	8.3328
	9.122	26.1288		13.699	8.16508
	9.139	27.6878		13.724	7.92099
	9.155	29.2609		13.749	7.7371
	9.172	30.7605		13.774	7.46109
	9.189	32.1723		13.799	7.41671
	9.205	33.5289		13.824	7.1638
	9.222	34.8403		13.849	7.00532
	9.239	36.0071		13.874	6.91768
	9.255	37.0774		13.899	6.78608
	9.272	38.0863		13.924	6.63964
	9.289	38.9548		13.949	6.44112
	9.305	39.6877		13.974	6.35635
	9.322	40.3362		13.999	6.25303
	9.339	40.8368		14.024	6.1572
	9.355	41.1716		14.049	6.08538
	9.372	41.4397		14.074	5.9514
	9.389	41.5668		14.099	5.88301
	9.406	41.5409		14.124	5.77563
	9.422	41.4073		14.149	5.74385
	9.439	41.1717		14.174	5.66951
	9.456	40.8173		14.199	5.59538
	9.472	40.361		14.224	5.51236
	9.489	39.8598		14.249	5.43088
	9.506	39.2891		14.274	5.32301
	9.522	38.6431		14.299	5.30607
	9.539	37.9916		14.324	5.25063
	9.556	37.3327		14.349	5.15767
	9.572	36.6534		14.374	5.14857
	9.589	35.9909		14.399	5.19799
	9.606	35.3665		14.424	5.03748
	9.622	34.7712		14.449	4.95453
	9.639	34.1909		14.474	4.97329
	9.656	33.7039		14.499	4.97602
	9.672	33.2919		14.524	4.92653
	9.689	32.9615		14.549	4.81705
	9.706	32.7742		14.574	4.81537
	9.722	32.7938		14.599	4.73508
	9.739	33.07		14.624	4.66214
	9.756	33.7706		14.649	4.58283
	9.772	35.0939		14.674	4.58388
	9.789	37.4168		14.699	4.57149
	9.806	41.1486		14.724	4.48042
	9.822	46.9562		14.749	4.45998
	9.839	55.1335		14.774	4.44717
	9.856	66.338		14.799	4.41952
	9.872	80.446		14.824	4.37759
	9.889	97.5835		14.849	4.37283
	9.906	117.815		14.874	4.29653
	9.922	140.691		14.899	4.28057
	9.939	165.791		14.924	4.26377
	9.956	193.704		14.949	4.14617
	9.972	225.18		14.974	4.17116
	9.989	260.983		14.999	4.11516
	10.006	303.447
	10.022	353.977
	10.039	411.266
	10.056	475.853
	10.073	546.824
	10.089	620.814
	10.106	696.335
	10.123	775.468
	10.139	853.391
	10.156	928.088
	10.173	1003.3
	10.189	1075.38
	10.206	1139.9
	10.223	1203.75
	10.239	1263.19
	10.256	1314.96
	10.273	1361
	10.289	1404.28
	10.306	1440.69
	10.323	1467.99
	10.339	1493.19
	10.356	1511.43
	10.373	1522.22
	10.389	1529.1
	10.406	1531.58
	10.423	1526.92
	10.439	1519.34
	10.456	1508.4
	10.473	1493.4
	10.489	1475.08
	10.506	1455.43
	10.523	1433.53
	10.539	1409.61
	10.556	1385.4
	10.573	1360.39
	10.589	1334.61
	10.606	1308.52
	10.623	1282.5
	10.639	1256.7
	10.656	1230.88
	10.673	1205.52
	10.689	1181
	10.706	1156.6
	10.723	1132.48
	10.74	1109.63
	10.756	1086.87
	10.773	1064.52
	10.79	1043.17
	10.806	1022.37
	10.823	1001.29
	10.84	981.091
	10.856	961.744
	10.873	942.08
	10.89	922.929
	10.906	904.872
	10.923	886.597
	10.94	868.466
	10.956	851.685
	10.973	834.557
	10.99	817.681
	11.006	801.701
	11.023	786.12
	11.04	770.339
	11.056	755.448
	11.073	741.213
	11.09	726.744
	11.106	712.869
	11.123	699.819
	11.14	686.714
	11.156	673.891
	11.173	662.479
	11.19	651.125
	11.206	640.04
	11.223	630.043
	11.24	620.391
	11.256	610.999
	11.273	602.666
	11.29	595.079
	11.306	587.613
	11.323	580.985
	11.34	575.391
	11.356	570.126
	11.373	565.536
	11.39	562.252
	11.407	559.417
	11.423	557.222
	11.44	556.159
	11.457	555.985
	11.473	556.347
	11.49	557.734
	11.507	560.294
	11.523	563.461
	11.54	567.534
	11.557	572.86
	11.573	578.934
	11.59	585.882
	11.607	594.027
	11.623	603.193
	11.64	613.091
	11.657	623.959
	11.673	636.04
	11.69	648.834
	11.707	662.245
	11.723	677.064
	11.74	692.248
	11.757	707.892
	11.773	724.484
	11.79	741.86
	11.807	759.011
	11.823	776.749
	11.84	794.865
	11.857	812.651
	11.873	830.26
	11.89	848.209
	11.907	865.458
	11.923	881.56
	11.94	897.95
	11.957	913.111
	11.973	926.745
	11.99	939.745
	12.007	951.643
	12.023	961.096
	12.04	969.484
	12.057	976.412
	12.074	981.046
	12.09	983.484
	12.107	984.522
	12.124	983.08
	12.14	979.298
	12.157	973.994
	12.174	966.528
	12.19	956.879
	12.207	945.624
	12.224	932.85
	12.24	918.596
	12.257	902.94
	12.274	886.373
	12.29	868.945
	12.307	850.735
	12.324	831.952
	12.34	813.032
	12.357	793.911
	12.374	774.5
	12.39	755.242
	12.407	736.329
	12.424	717.258
	12.44	698.418
	12.457	680.378
	12.474	662.006
	12.49	643.961
	12.507	626.658
	12.524	609.458
	12.54	592.19
	12.557	575.684
	12.574	559.337
	12.59	542.941
	12.607	527.114
	12.624	511.697
	12.64	496.102
	12.657	480.737
	12.674	466.366
	12.69	451.667
	12.707	437.174
	12.724	423.504
	12.741	409.701
	12.757	395.878
	12.774	382.988
	12.791	370.187
	12.807	357.363
	12.824	345.088
	12.841	333.367
	12.857	321.481
	12.874	310.007
	12.891	299.277
	12.907	288.312
	12.924	277.615
	12.941	267.689
	12.957	257.863
	12.974	247.981
	12.991	238.926
	13.007	230.034
	13.024	221.175
	13.041	212.86
	13.057	204.897
	13.074	196.873
	13.091	189.33
	13.107	182.301
	13.124	175.124
	13.141	168.248
	13.157	161.922
	13.174	155.565
	13.191	149.355
	13.207	143.719
	13.224	138.089
	13.241	132.566
	13.257	127.423
	13.274	122.539
	13.291	117.645
	13.307	113.056
	13.324	108.711
	13.341	104.37
	13.357	100.243
	13.374	96.4211
	13.391	92.6122
	13.408	88.9256
	13.424	85.577
	13.441	82.2424
	13.458	78.9913
	13.474	75.9913
	13.491	73.0919
	13.508	70.2071
	13.524	67.5322
	13.541	64.9927
	13.558	62.4787
	13.574	60.0952
	13.591	57.895
	13.608	55.7224
	13.624	53.5976
	13.641	51.6768
	13.658	49.7493
	13.674	47.8603
	13.691	46.1265
	13.708	44.4701
	13.724	42.8062
	13.741	41.2504
	13.758	39.8038
	13.774	38.352
	13.791	36.9859
	13.808	35.6982
	13.824	34.4156
	13.841	33.1853
	13.858	32.0747
	13.874	30.9597
	13.891	29.8723
	13.908	28.8629
	13.924	27.891
	13.941	26.9391
	13.958	26.0698
	13.974	25.2165
	13.991	24.3804
	14.008	23.5755
	14.024	22.8366
	14.041	22.1011
	14.058	21.3984
	14.075	20.7522
	14.091	20.1072
	14.108	19.48
	14.125	18.894
	14.141	18.3363
	14.158	17.777
	14.175	17.2631
	14.191	16.7731
	14.208	16.2908
	14.225	15.8363
	14.241	15.4079
	14.258	14.9862
	14.275	14.5836
	14.291	14.2021
	14.308	13.8368
	14.325	13.4748
	14.341	13.1522
	14.358	12.8365
	14.375	12.518
	14.391	12.2173
	14.408	11.9531
	14.425	11.6845
	14.441	11.43
	14.458	11.1764
	14.475	10.9406
	14.491	10.7086
	14.508	10.5025
	14.525	10.2859
	14.541	10.0873
	14.558	9.89771
	14.575	9.70609
	14.591	9.53401
	14.608	9.36639
	14.625	9.20571
	14.641	9.04479
	14.658	8.89526
	14.675	8.74936
	14.691	8.60758
	14.708	8.47626
	14.725	8.35698
	14.742	8.21843
	14.758	8.09692
	14.775	7.97695
	14.792	7.85779
	14.808	7.74777
	14.825	7.64959
	14.842	7.548
	14.858	7.437
	14.875	7.35207
	14.892	7.25115
	14.908	7.16204
	14.925	7.07406
	14.942	6.97764
	14.958	6.90493
	14.975	6.81563
	14.992	6.74216

[truncated: 2 more sheets: Figure S11, responses to reviewers]
